# Supplementary material for: Shotgun Proteomics of Ascidians Tunic Gives New Insights on Host–Microbe Interactions by Revealing Diverse Antimicrobial Peptides
Source: Mar Drugs. 2020 Jul 13;18(7):362. doi: 10.3390/md18070362 (PMC7401272; doi:10.3390/md18070362)
Supplement: Supplementary file 1 [file marinedrugs-18-00362-s001.zip]

Archive with 30 entries (19 files):
- Supplementary Tables/
- Supplementary Tables/Supplementary Table S1_Blast2Go/
- Supplementary Tables/Supplementary Table S1_Blast2Go/Table S1.xlsx
- Supplementary Tables/Supplementary Table S2_KEGG/
- Supplementary Tables/Supplementary Table S2_KEGG/Table S2.xlsx
- Supplementary Tables/Supplementary Table S3_Species Distribution/
- Supplementary Tables/Supplementary Table S3_Species Distribution/Table S3.xlsx
- Supplementary Tables/Supplementary Table S4_AMPs/
- Supplementary Tables/Supplementary Table S4_AMPs/Table S4.xlsx
- Supplementary Tables/Supplementary Table S5_ProteinGroups/
- Supplementary Tables/Supplementary Table S5_ProteinGroups/Table S5.xls
- Supplementary Material.docx
- Supplementary Dataset/
- Supplementary Dataset/Proteome Discoverer/
- Supplementary Dataset/Proteome Discoverer/proteomic_results_bacteria/
- Supplementary Dataset/Proteome Discoverer/proteomic_results_bacteria/CA_Bacteria_R1.xlsx
- Supplementary Dataset/Proteome Discoverer/proteomic_results_bacteria/CA_Bacteria_R2.xlsx
- Supplementary Dataset/Proteome Discoverer/proteomic_results_bacteria/MA_Bacteria_R1.xlsx
- Supplementary Dataset/Proteome Discoverer/proteomic_results_bacteria/MA_Bacteria_R2.xlsx
- Supplementary Dataset/Proteome Discoverer/proteomic_results_bacteria/PA_Bacteria_R1.xlsx
- Supplementary Dataset/Proteome Discoverer/proteomic_results_bacteria/PA_Bacteria_R2.xlsx
- Supplementary Dataset/Proteome Discoverer/proteomic_results_metazoa/
- Supplementary Dataset/Proteome Discoverer/proteomic_results_metazoa/CA_Metazoa_R1.xlsx
- Supplementary Dataset/Proteome Discoverer/proteomic_results_metazoa/CA_Metazoa_R2.xlsx
- Supplementary Dataset/Proteome Discoverer/proteomic_results_metazoa/MA_Metazoa_R1.xlsx
- Supplementary Dataset/Proteome Discoverer/proteomic_results_metazoa/MA_Metazoa_R2.xlsx
- Supplementary Dataset/Proteome Discoverer/proteomic_results_metazoa/PA_Metazoa_R1.xlsx
- Supplementary Dataset/Proteome Discoverer/proteomic_results_metazoa/PA_Metazoa_R2.xlsx
- Supplementary Figures/
- Supplementary Figures/Supplementary Figure S1.docx
