# Supplementary material for: Shotgun Proteomics of Ascidians Tunic Gives New Insights on Host–Microbe Interactions by Revealing Diverse Antimicrobial Peptides
Source: Mar Drugs. 2020 Jul 13;18(7):362. doi: 10.3390/md18070362 (PMC7401272; doi:10.3390/md18070362)
Supplement: Supplementary file 1 [file marinedrugs-18-00362-s001.zip › Supplementary Tables/Supplementary Table S1_Blast2Go/Table S1.xlsx]

## Sheet: Ca_BP_CC_MF
Table S1 – Detailed information of Gene ontology obtained with Blast2Go software. The present table includes the number and the respective accession number of the sequences associated to each GO term to each ascidian species (Ca – Ciona sp., Ma – Molgula sp. and Pa – Microcosmus sp.). The analysis is according to the three main categories of Go distribution by level 2: Cellular Components (CC), B…
	GO-Terms	#Seqs
Biological Process	cellular process	65	tr|A0A2D5FRB1|A0A2D5FRB1_9RHOB, tr|A0A1W2W4I0|A0A1W2W4I0_CIOIN, tr|F6WYW5|F6WYW5_CIOIN, tr|F6U621|F6U621_CIOIN, tr|A0A2Y9E533|A0A2Y9E533_TRIMA, tr|F6VAS2|F6VAS2_CIOIN, tr|F6QUA3|F6QUA3_CIOIN, tr|A0A0N4ZJD2|A0A0N4ZJD2_PARTI, tr|A0A2B4S293|A0A2B4S293_STYPI, tr|A0A2D5I0P6|A0A2D5I0P6_9PROT, tr|A0A1H0SV60|A0A1H0SV60_9ACTN, tr|Q8T398|Q8T398_CIOIN, tr|F6XMM6|F6XMM6_CIOIN, tr|A0A2N2JM39|A0A2N2JM39_9DELT,…
	metabolic process	60	tr|F6ZVE1|F6ZVE1_CIOIN, tr|A0A1W2W4I0|A0A1W2W4I0_CIOIN, tr|A0A2J7PQ68|A0A2J7PQ68_9NEOP, tr|A0A2Y9E533|A0A2Y9E533_TRIMA, tr|Q86NA5|Q86NA5_CIOIN, tr|F6VAS2|F6VAS2_CIOIN, tr|F6QUA3|F6QUA3_CIOIN, tr|A0A2B4S293|A0A2B4S293_STYPI, tr|A0A2D5I0P6|A0A2D5I0P6_9PROT, tr|A0A2G2BAE2|A0A2G2BAE2_9RHOB, tr|A0A2E6P127|A0A2E6P127_9GAMM, tr|Q8T398|Q8T398_CIOIN, tr|F6XMM6|F6XMM6_CIOIN, tr|A0A1W2W5K2|A0A1W2W5K2_CIOIN,…
	biological regulation	21	tr|A0A1W5BHR2|A0A1W5BHR2_CIOIN, tr|F7D7P2|F7D7P2_MONDO, tr|Q8WPD8|Q8WPD8_CIOIN, tr|A0A1W3JK15|A0A1W3JK15_CIOIN, tr|F6WYW5|F6WYW5_CIOIN, tr|F6U621|F6U621_CIOIN, tr|F6YVF5|F6YVF5_CIOIN, tr|H0WUU3|H0WUU3_OTOGA, tr|F7AW67|F7AW67_CIOIN, tr|A0A2B4S293|A0A2B4S293_STYPI, tr|A0A095ZK44|A0A095ZK44_9BACT, tr|A0A2D5I0P6|A0A2D5I0P6_9PROT, tr|H2Y060|H2Y060_CIOIN, tr|G1P9W6|G1P9W6_MYOLU, tr|A0A1W2WH81|A0A1W2WH8…
	regulation of biological process	18	tr|A0A1W5BHR2|A0A1W5BHR2_CIOIN, tr|F7D7P2|F7D7P2_MONDO, tr|Q8WPD8|Q8WPD8_CIOIN, tr|A0A1W3JK15|A0A1W3JK15_CIOIN, tr|F6WYW5|F6WYW5_CIOIN, tr|F6YVF5|F6YVF5_CIOIN, tr|H0WUU3|H0WUU3_OTOGA, tr|F7AW67|F7AW67_CIOIN, tr|A0A2B4S293|A0A2B4S293_STYPI, tr|A0A095ZK44|A0A095ZK44_9BACT, tr|A0A2D5I0P6|A0A2D5I0P6_9PROT, tr|A0A1W2WH81|A0A1W2WH81_CIOIN, tr|G1P9W6|G1P9W6_MYOLU, tr|A0A1W3JK43|A0A1W3JK43_CIOIN, tr|Q8T3…
	response to stimulus	16	tr|A0A1W5BHR2|A0A1W5BHR2_CIOIN, tr|A0A1W3JNH0|A0A1W3JNH0_CIOIN, tr|F7D7P2|F7D7P2_MONDO, tr|A0A1W2W995|A0A1W2W995_CIOIN, tr|F6WYW5|F6WYW5_CIOIN, tr|F6YVF5|F6YVF5_CIOIN, tr|H0WUU3|H0WUU3_OTOGA, tr|F7AW67|F7AW67_CIOIN, tr|A0A2B4S293|A0A2B4S293_STYPI, tr|F6W8U8|F6W8U8_CIOIN, tr|A0A095ZK44|A0A095ZK44_9BACT, tr|A0A2D5I0P6|A0A2D5I0P6_9PROT, tr|G1P9W6|G1P9W6_MYOLU, tr|A0A1W3JK43|A0A1W3JK43_CIOIN, tr|F6PW…
	localization	11	tr|U3RE36|U3RE36_9TELE, tr|A0A317C776|A0A317C776_9GAMM, tr|L7N0S7|L7N0S7_CIOIN, tr|A0A067RKS7|A0A067RKS7_ZOONE, tr|H2Y060|H2Y060_CIOIN, tr|F6U621|F6U621_CIOIN, tr|H2YJV8|H2YJV8_CIOSA, tr|F6TKD8|F6TKD8_CIOIN, tr|H2ZLD8|H2ZLD8_CIOSA, tr|A0A1W5BMF0|A0A1W5BMF0_CIOIN, tr|A0A1Q6QX17|A0A1Q6QX17_9FIRM
	signaling	9	tr|A0A095ZK44|A0A095ZK44_9BACT, tr|A0A1W5BHR2|A0A1W5BHR2_CIOIN, tr|F7D7P2|F7D7P2_MONDO, tr|A0A1W3JK43|A0A1W3JK43_CIOIN, tr|G1P9W6|G1P9W6_MYOLU, tr|F6YVF5|F6YVF5_CIOIN, tr|F7AW67|F7AW67_CIOIN, tr|F6PWR0|F6PWR0_CIOIN, tr|A0A2U9BN28|A0A2U9BN28_SCOMX
	cellular component organization or biogenesis	8	tr|F6UV18|F6UV18_CIOIN, tr|F6U621|F6U621_CIOIN, tr|A0A1W2WBU5|A0A1W2WBU5_CIOIN, tr|F6TMF3|F6TMF3_CIOIN, tr|A0A1W2W5Y3|A0A1W2W5Y3_CIOIN, tr|A0A1W2WLP2|A0A1W2WLP2_CIOIN, tr|H0WUU3|H0WUU3_OTOGA, tr|A0A1W5BMF0|A0A1W5BMF0_CIOIN
	negative regulation of biological process	5	tr|Q8WPD8|Q8WPD8_CIOIN, tr|A0A1W3JK15|A0A1W3JK15_CIOIN, tr|Q8T398|Q8T398_CIOIN, tr|B0LXF7|B0LXF7_PIG, tr|H0WUU3|H0WUU3_OTOGA
	developmental process	4	tr|G1P9W6|G1P9W6_MYOLU, tr|H0WUU3|H0WUU3_OTOGA, sp|A8Q2D1|NAS35_BRUMA, tr|A0A2U9BN28|A0A2U9BN28_SCOMX
	biological adhesion	4	tr|G1P9W6|G1P9W6_MYOLU, tr|A0A1W2WGF1|A0A1W2WGF1_CIOIN, tr|A0A1W5BMF0|A0A1W5BMF0_CIOIN, tr|H2Y2G2|H2Y2G2_CIOIN
	detoxification	4	tr|A0A1W3JNH0|A0A1W3JNH0_CIOIN, tr|A0A2D5I0P6|A0A2D5I0P6_9PROT, tr|A0A1W2W995|A0A1W2W995_CIOIN, tr|A0A2B4S293|A0A2B4S293_STYPI
	multicellular organismal process	4	tr|G1P9W6|G1P9W6_MYOLU, sp|A8Q2D1|NAS35_BRUMA, tr|H0WUU3|H0WUU3_OTOGA, tr|A0A2U9BN28|A0A2U9BN28_SCOMX
	GO-Terms	#Seqs
Cellular Processes	cell	47	tr|A0A2D5FRB1|A0A2D5FRB1_9RHOB, tr|A0A059WVY2|A0A059WVY2_9BACT, tr|F6YXZ3|F6YXZ3_CIOIN, tr|F6WYW5|F6WYW5_CIOIN, tr|A0A1W5BGH3|A0A1W5BGH3_CIOIN, tr|A0A2Y9E533|A0A2Y9E533_TRIMA, tr|A0A2U3WDE6|A0A2U3WDE6_ODORO, tr|F6Z781|F6Z781_CIOIN, tr|A0A0N4ZJD2|A0A0N4ZJD2_PARTI, tr|A0A2B4S293|A0A2B4S293_STYPI, tr|F6U1H7|F6U1H7_CIOIN, tr|A0A2D5I0P6|A0A2D5I0P6_9PROT, tr|A0A293NCX8|A0A293NCX8_9GAMM, tr|A0A0N5DA70|A…
	cell part	43	tr|A0A2D5FRB1|A0A2D5FRB1_9RHOB, tr|A0A059WVY2|A0A059WVY2_9BACT, tr|F6YXZ3|F6YXZ3_CIOIN, tr|F6WYW5|F6WYW5_CIOIN, tr|A0A1W5BGH3|A0A1W5BGH3_CIOIN, tr|A0A2Y9E533|A0A2Y9E533_TRIMA, tr|A0A2U3WDE6|A0A2U3WDE6_ODORO, tr|F6Z781|F6Z781_CIOIN, tr|A0A0N4ZJD2|A0A0N4ZJD2_PARTI, tr|F6U1H7|F6U1H7_CIOIN, tr|A0A293NCX8|A0A293NCX8_9GAMM, tr|A0A0N5DA70|A0A0N5DA70_THECL, tr|A0A061I3J0|A0A061I3J0_CRIGR, tr|A0A1H0SV60|A…
	organelle	29	tr|A0A059WVY2|A0A059WVY2_9BACT, tr|F6YXZ3|F6YXZ3_CIOIN, tr|A0A1W5BGH3|A0A1W5BGH3_CIOIN, tr|F6WYW5|F6WYW5_CIOIN, tr|A0A2Y9E533|A0A2Y9E533_TRIMA, tr|A0A2U3WDE6|A0A2U3WDE6_ODORO, tr|F6Z781|F6Z781_CIOIN, tr|F6U1H7|F6U1H7_CIOIN, tr|A0A293NCX8|A0A293NCX8_9GAMM, tr|A0A0N5DA70|A0A0N5DA70_THECL, tr|A0A061I3J0|A0A061I3J0_CRIGR, tr|H2ZLD8|H2ZLD8_CIOSA, tr|F6TMF3|F6TMF3_CIOIN, tr|A0A1W2W5Y3|A0A1W2W5Y3_CIOIN,…
	membrane	23	tr|U3RE36|U3RE36_9TELE, tr|A0A0Q9TAB8|A0A0Q9TAB8_9BACL, tr|A0A067RKS7|A0A067RKS7_ZOONE, tr|A0A2J7PQ68|A0A2J7PQ68_9NEOP, tr|A0A1W2WBD9|A0A1W2WBD9_CIOIN, tr|H0WUU3|H0WUU3_OTOGA, tr|A0A1Q6QX17|A0A1Q6QX17_9FIRM, tr|A0A095ZK44|A0A095ZK44_9BACT, tr|A0A0V1BIW5|A0A0V1BIW5_TRISP, tr|A0A2I6SAN9|A0A2I6SAN9_9RHOO, tr|A0A1W2W3C8|A0A1W2W3C8_CIOIN, tr|L7N0S7|L7N0S7_CIOIN, tr|A0A2H9VEI8|A0A2H9VEI8_9BRAD, tr|A0A3…
	protein-containing complex	21	tr|A0A1W2W584|A0A1W2W584_CIOIN, tr|A0A059WVY2|A0A059WVY2_9BACT, tr|A0A067RKS7|A0A067RKS7_ZOONE, tr|A0A1W5BGH3|A0A1W5BGH3_CIOIN, tr|H2Y4S4|H2Y4S4_CIOSA, tr|A0A2Y9E533|A0A2Y9E533_TRIMA, tr|A0A2U3WDE6|A0A2U3WDE6_ODORO, tr|A0A1W2W4Z1|A0A1W2W4Z1_CIOIN, tr|H2YAQ9|H2YAQ9_CIOSA, tr|A0A2D9B6R8|A0A2D9B6R8_ALTSX, tr|A0A293NCX8|A0A293NCX8_9GAMM, tr|A0A1D2M0T2|A0A1D2M0T2_ORCCI, tr|L7N0S7|L7N0S7_CIOIN, tr|A0A0…
	organelle part	20	tr|F6UV18|F6UV18_CIOIN, tr|A0A067RKS7|A0A067RKS7_ZOONE, tr|A0A1W5BGH3|A0A1W5BGH3_CIOIN, tr|A0A2Y9E533|A0A2Y9E533_TRIMA, tr|A0A2U3WDE6|A0A2U3WDE6_ODORO, tr|H0WUU3|H0WUU3_OTOGA, tr|A0A2D9B6R8|A0A2D9B6R8_ALTSX, tr|F6U1H7|F6U1H7_CIOIN, tr|A0A293NCX8|A0A293NCX8_9GAMM, tr|A0A1D2M0T2|A0A1D2M0T2_ORCCI, tr|L7N0S7|L7N0S7_CIOIN, tr|A0A0N5DA70|A0A0N5DA70_THECL, tr|A0A061I3J0|A0A061I3J0_CRIGR, tr|A0A368GTV8|A…
	membrane part	19	tr|U3RE36|U3RE36_9TELE, tr|A0A0Q9TAB8|A0A0Q9TAB8_9BACL, tr|A0A067RKS7|A0A067RKS7_ZOONE, tr|A0A2J7PQ68|A0A2J7PQ68_9NEOP, tr|A0A1W2WBD9|A0A1W2WBD9_CIOIN, tr|A0A1Q6QX17|A0A1Q6QX17_9FIRM, tr|A0A095ZK44|A0A095ZK44_9BACT, tr|A0A0V1BIW5|A0A0V1BIW5_TRISP, tr|A0A2I6SAN9|A0A2I6SAN9_9RHOO, tr|A0A1W2W3C8|A0A1W2W3C8_CIOIN, tr|L7N0S7|L7N0S7_CIOIN, tr|A0A368GTV8|A0A368GTV8_ANCCA, tr|F7AG43|F7AG43_CIOIN, tr|H2YJ…
	supramolecular complex	6	tr|A0A061I3J0|A0A061I3J0_CRIGR, tr|F6UV18|F6UV18_CIOIN, tr|F6TMF3|F6TMF3_CIOIN, tr|A0A384CYB7|A0A384CYB7_URSMA, tr|H0WUU3|H0WUU3_OTOGA, tr|F6U1H7|F6U1H7_CIOIN
	extracellular region	5	tr|E9MWW7|E9MWW7_CIOIN, tr|Q8WPD8|Q8WPD8_CIOIN, tr|Q8T398|Q8T398_CIOIN, sp|A8Q2D1|NAS35_BRUMA, tr|A0A1W2WKG4|A0A1W2WKG4_CIOIN
	GO-Terms	#Seqs
Molecular Function	binding	85	tr|A0A2D5FRB1|A0A2D5FRB1_9RHOB, tr|F6ZVE1|F6ZVE1_CIOIN, tr|A0A1W5BGH3|A0A1W5BGH3_CIOIN, tr|A0A2Y9E533|A0A2Y9E533_TRIMA, tr|Q86NA5|Q86NA5_CIOIN, tr|F6QUA3|F6QUA3_CIOIN, tr|A0A0N4ZJD2|A0A0N4ZJD2_PARTI, tr|A0A1W2WG11|A0A1W2WG11_CIOIN, tr|A0A150ZHK7|A0A150ZHK7_9BRAD, tr|A0A2G2BAE2|A0A2G2BAE2_9RHOB, tr|A0A0N5DA70|A0A0N5DA70_THECL, tr|A0A1H0SV60|A0A1H0SV60_9ACTN, tr|A0A2E3BZI1|A0A2E3BZI1_9PROT, tr|A0A2…
	catalytic activity	60	tr|F6ZVE1|F6ZVE1_CIOIN, tr|A0A1W2W4I0|A0A1W2W4I0_CIOIN, tr|A0A2J7PQ68|A0A2J7PQ68_9NEOP, tr|F6WYW5|F6WYW5_CIOIN, tr|A0A1W5BGH3|A0A1W5BGH3_CIOIN, tr|Q86NA5|Q86NA5_CIOIN, tr|F6VAS2|F6VAS2_CIOIN, tr|F6QUA3|F6QUA3_CIOIN, tr|A0A2B4S293|A0A2B4S293_STYPI, tr|A0A2D5I0P6|A0A2D5I0P6_9PROT, tr|A0A0A8RA46|A0A0A8RA46_PSEAI, tr|A0A2G2BAE2|A0A2G2BAE2_9RHOB, tr|A0A2E3BZI1|A0A2E3BZI1_9PROT, tr|A0A2E6P127|A0A2E6P12…
	structural molecule activity	11	tr|A0A061I3J0|A0A061I3J0_CRIGR, tr|F6UV18|F6UV18_CIOIN, tr|A0A059WVY2|A0A059WVY2_9BACT, tr|A0A368GTV8|A0A368GTV8_ANCCA, tr|H2Y4S4|H2Y4S4_CIOSA, tr|A0A1W3JRI0|A0A1W3JRI0_CIOIN, tr|A0A384CYB7|A0A384CYB7_URSMA, tr|A0A1W5BMF0|A0A1W5BMF0_CIOIN, tr|H0WUU3|H0WUU3_OTOGA, tr|H2Y2G2|H2Y2G2_CIOIN, tr|F6U1H7|F6U1H7_CIOIN
	transporter activity	8	tr|U3RE36|U3RE36_9TELE, tr|L7N0S7|L7N0S7_CIOIN, tr|A0A317C776|A0A317C776_9GAMM, tr|A0A067RKS7|A0A067RKS7_ZOONE, tr|F7AG43|F7AG43_CIOIN, tr|F6U621|F6U621_CIOIN, tr|H2YJV8|H2YJV8_CIOSA, tr|H2ZLD8|H2ZLD8_CIOSA
	molecular function regulator	4	tr|Q8WPD8|Q8WPD8_CIOIN, tr|A0A1W3JK15|A0A1W3JK15_CIOIN, tr|Q8T398|Q8T398_CIOIN, tr|B0LXF7|B0LXF7_PIG
	antioxidant activity	4	tr|A0A1W3JNH0|A0A1W3JNH0_CIOIN, tr|A0A2D5I0P6|A0A2D5I0P6_9PROT, tr|A0A1W2W995|A0A1W2W995_CIOIN, tr|A0A2B4S293|A0A2B4S293_STYPI
	translation regulator activity	2	tr|A0A0V1BIW5|A0A0V1BIW5_TRISP, tr|H2YZT4|H2YZT4_CIOSA
	transcription regulator activity	2	tr|A0A095ZK44|A0A095ZK44_9BACT, tr|F6PWR0|F6PWR0_CIOIN
	small molecule sensor activity	1	tr|A0A095ZK44|A0A095ZK44_9BACT

## Sheet: Ma_BP_CC_MF
Table S1 – Detailed information of Gene ontology obtained with Blast2Go software. The present table includes the number and the respective accession number of the sequences associated to each GO term to each ascidian species (Ca – Ciona sp., Ma – Molgula sp. and Pa – Microcosmus sp.). The analysis is according to the three main categories of Go distribution by level 2: Cellular Components (CC), B…
	GO-Terms	#Seqs
Biological Process	cellular process	82	tr|A0A182RDZ0|A0A182RDZ0_ANOFN, tr|A0A2V2P8C5|A0A2V2P8C5_ENTFC, tr|A0A2V2PBY5|A0A2V2PBY5_ENTFC, tr|A0A0V1MQX8|A0A0V1MQX8_9BILA, sp|Q0A738|HTPG_ALKEH, tr|A0A2Y9E533|A0A2Y9E533_TRIMA, tr|S9YC82|S9YC82_CAMFR, tr|A0A0N4V3Q9|A0A0N4V3Q9_ENTVE, tr|A0A2A4ASP1|A0A2A4ASP1_9PSED, tr|A0A1D5P650|A0A1D5P650_CHICK, tr|Q17KK5|Q17KK5_AEDAE, tr|A0A0P5KWU7|A0A0P5KWU7_9CRUS, tr|A0A0Q3Q3L0|A0A0Q3Q3L0_AMAAE, tr|A0A2K5…
	metabolic process	52	tr|A0A2V2PBY5|A0A2V2PBY5_ENTFC, tr|A0A0V1MQX8|A0A0V1MQX8_9BILA, tr|A0A183R319|A0A183R319_9TREM, tr|A0A2Y9E533|A0A2Y9E533_TRIMA, tr|A0A2E7UUV2|A0A2E7UUV2_9DELT, tr|A0A0N4V3Q9|A0A0N4V3Q9_ENTVE, tr|A0A131Z362|A0A131Z362_RHIAP, tr|Q17KK5|Q17KK5_AEDAE, tr|A0A0Q3Q3L0|A0A0Q3Q3L0_AMAAE, tr|A0A0P6FJY1|A0A0P6FJY1_9CRUS, tr|Q8R4B4|Q8R4B4_MOUSE, tr|A0A0N1PI44|A0A0N1PI44_PAPMA, tr|A0A1B0CKC5|A0A1B0CKC5_LUTLO,…
	cellular component organization or biogenesis	20	tr|A0A182RDZ0|A0A182RDZ0_ANOFN, tr|L5K7V0|L5K7V0_PTEAL, tr|A0A1V3J2V1|A0A1V3J2V1_9PAST, tr|I6TYI6|I6TYI6_TELDL, tr|A0A2G8LCZ2|A0A2G8LCZ2_STIJA, tr|I6T363|I6T363_9DIOP, tr|A0A2P2I638|A0A2P2I638_9CRUS, tr|A0A2A4AYX5|A0A2A4AYX5_9PSED, tr|A0A2A4ASP1|A0A2A4ASP1_9PSED, tr|A0A1C7PFN9|A0A1C7PFN9_9GAMM, tr|A0A1D5P650|A0A1D5P650_CHICK, tr|A0A0P5KWU7|A0A0P5KWU7_9CRUS, tr|A0A2K5ML20|A0A2K5ML20_CERAT, tr|A0A1…
	localization	18	sp|Q1GQS5|ATPB_SPHAL, tr|A0A2B4SJB0|A0A2B4SJB0_STYPI, tr|Q2M108|Q2M108_DROPS, tr|T0NQQ4|T0NQQ4_CAMFR, tr|A0A1J1HXU4|A0A1J1HXU4_9DIPT, tr|A0A1W2W7I4|A0A1W2W7I4_CIOIN, tr|A0A0D5LLX3|A0A0D5LLX3_9RHIZ, tr|A0A1V9XBP2|A0A1V9XBP2_9ACAR, tr|A0A1Y1LWT6|A0A1Y1LWT6_PHOPY, tr|B5MGP1|B5MGP1_MOLTE, tr|A0A267G657|A0A267G657_9PLAT, tr|L7N0S7|L7N0S7_CIOIN, tr|A0A1D5P650|A0A1D5P650_CHICK, tr|A0A060XBB8|A0A060XBB8_…
	regulation of biological process	9	tr|A0A0D5LLX3|A0A0D5LLX3_9RHIZ, tr|F7D7P2|F7D7P2_MONDO, tr|A0A0N1PI44|A0A0N1PI44_PAPMA, tr|A0A1D5P650|A0A1D5P650_CHICK, tr|Q2M108|Q2M108_DROPS, tr|A0A2G8LCZ2|A0A2G8LCZ2_STIJA, tr|L9L8S6|L9L8S6_TUPCH, tr|A0A1E1XS23|A0A1E1XS23_9ACAR, tr|N6TCR8|N6TCR8_DENPD
	biological regulation	9	tr|A0A0D5LLX3|A0A0D5LLX3_9RHIZ, tr|F7D7P2|F7D7P2_MONDO, tr|A0A0N1PI44|A0A0N1PI44_PAPMA, tr|A0A1D5P650|A0A1D5P650_CHICK, tr|Q2M108|Q2M108_DROPS, tr|A0A2G8LCZ2|A0A2G8LCZ2_STIJA, tr|L9L8S6|L9L8S6_TUPCH, tr|A0A1E1XS23|A0A1E1XS23_9ACAR, tr|N6TCR8|N6TCR8_DENPD
	response to stimulus	5	tr|F7D7P2|F7D7P2_MONDO, tr|A0A154NWK4|A0A154NWK4_9HYME, tr|L9L8S6|L9L8S6_TUPCH, tr|H2LPJ9|H2LPJ9_ORYLA, tr|H2ZA18|H2ZA18_CIOSA
	positive regulation of biological process	3	tr|A0A0N1PI44|A0A0N1PI44_PAPMA, tr|A0A1D5P650|A0A1D5P650_CHICK, tr|A0A2G8LCZ2|A0A2G8LCZ2_STIJA
	GO-Terms	#Seqs
Cellular Processes	cell	82	tr|A0A182RDZ0|A0A182RDZ0_ANOFN, tr|A0A2V2P8C5|A0A2V2P8C5_ENTFC, tr|A0A0N8DH95|A0A0N8DH95_9CRUS, tr|A0A2V2PBY5|A0A2V2PBY5_ENTFC, tr|A0A091CUF9|A0A091CUF9_FUKDA, tr|A0A1W5BGH3|A0A1W5BGH3_CIOIN, tr|A0A0V1MQX8|A0A0V1MQX8_9BILA, tr|A0A2Y9E533|A0A2Y9E533_TRIMA, sp|Q0A738|HTPG_ALKEH, tr|A0A2E7UUV2|A0A2E7UUV2_9DELT, tr|S9YC82|S9YC82_CAMFR, tr|A0A0N4V3Q9|A0A0N4V3Q9_ENTVE, tr|A0A2A4ASP1|A0A2A4ASP1_9PSED, t…
	cell part	79	tr|A0A182RDZ0|A0A182RDZ0_ANOFN, tr|A0A2V2P8C5|A0A2V2P8C5_ENTFC, tr|A0A0N8DH95|A0A0N8DH95_9CRUS, tr|A0A2V2PBY5|A0A2V2PBY5_ENTFC, tr|A0A091CUF9|A0A091CUF9_FUKDA, tr|A0A1W5BGH3|A0A1W5BGH3_CIOIN, tr|A0A0V1MQX8|A0A0V1MQX8_9BILA, tr|A0A2Y9E533|A0A2Y9E533_TRIMA, sp|Q0A738|HTPG_ALKEH, tr|A0A2E7UUV2|A0A2E7UUV2_9DELT, tr|S9YC82|S9YC82_CAMFR, tr|A0A0N4V3Q9|A0A0N4V3Q9_ENTVE, tr|A0A2A4ASP1|A0A2A4ASP1_9PSED, t…
	organelle	53	tr|A0A182RDZ0|A0A182RDZ0_ANOFN, tr|A0A2V2P8C5|A0A2V2P8C5_ENTFC, tr|A0A0N8DH95|A0A0N8DH95_9CRUS, tr|A0A091CUF9|A0A091CUF9_FUKDA, tr|A0A1W5BGH3|A0A1W5BGH3_CIOIN, tr|A0A0V1MQX8|A0A0V1MQX8_9BILA, tr|A0A2Y9E533|A0A2Y9E533_TRIMA, tr|A0A0N4V3Q9|A0A0N4V3Q9_ENTVE, tr|A0A2A4ASP1|A0A2A4ASP1_9PSED, tr|A0A1D5P650|A0A1D5P650_CHICK, tr|A0A0P5KWU7|A0A0P5KWU7_9CRUS, tr|L5JQ41|L5JQ41_PTEAL, tr|A0A2K5ML20|A0A2K5ML2…
	organelle part	46	tr|A0A182RDZ0|A0A182RDZ0_ANOFN, tr|A0A2V2P8C5|A0A2V2P8C5_ENTFC, tr|L5K7V0|L5K7V0_PTEAL, tr|A0A0N8DH95|A0A0N8DH95_9CRUS, tr|A0A2D4YYK6|A0A2D4YYK6_9SYNE, tr|A0A091CUF9|A0A091CUF9_FUKDA, tr|A0A1W5BGH3|A0A1W5BGH3_CIOIN, tr|I6TYI6|I6TYI6_TELDL, tr|A0A2Y9E533|A0A2Y9E533_TRIMA, tr|A0A2G8LCZ2|A0A2G8LCZ2_STIJA, tr|A0A2U3WDE6|A0A2U3WDE6_ODORO, tr|Q95PQ6|Q95PQ6_MOLOC, tr|H2ZA18|H2ZA18_CIOSA, tr|A0A0N4V3Q9|A…
	protein-containing complex	43	tr|A0A182RDZ0|A0A182RDZ0_ANOFN, tr|A0A154NWK4|A0A154NWK4_9HYME, tr|A0A0N8DH95|A0A0N8DH95_9CRUS, tr|A0A2D4YYK6|A0A2D4YYK6_9SYNE, sp|Q1GQS5|ATPB_SPHAL, tr|A0A1W5BGH3|A0A1W5BGH3_CIOIN, tr|A0A0V1MQX8|A0A0V1MQX8_9BILA, tr|A0A2Y9E533|A0A2Y9E533_TRIMA, tr|A0A2G8LCZ2|A0A2G8LCZ2_STIJA, tr|A0A2U3WDE6|A0A2U3WDE6_ODORO, tr|C3XQ23|C3XQ23_BRAFL, tr|A0A0N4V3Q9|A0A0N4V3Q9_ENTVE, tr|D3U8Z9|D3U8Z9_9NEOP, tr|A0A1D5…
	membrane	22	tr|A0A0N8DH95|A0A0N8DH95_9CRUS, sp|Q1GQS5|ATPB_SPHAL, tr|A0A2B4SJB0|A0A2B4SJB0_STYPI, tr|Q2M108|Q2M108_DROPS, tr|T0NQQ4|T0NQQ4_CAMFR, tr|A0A1I5EKV2|A0A1I5EKV2_9FIRM, tr|A0A1J1HXU4|A0A1J1HXU4_9DIPT, tr|A0A1W2W7I4|A0A1W2W7I4_CIOIN, tr|A0A0D5LLX3|A0A0D5LLX3_9RHIZ, tr|A0A1V9XBP2|A0A1V9XBP2_9ACAR, tr|A0A2I6SAN9|A0A2I6SAN9_9RHOO, tr|B5MGP1|B5MGP1_MOLTE, tr|A0A1Y1LWT6|A0A1Y1LWT6_PHOPY, tr|L7N0S7|L7N0S7_…
	membrane part	22	tr|A0A0N8DH95|A0A0N8DH95_9CRUS, sp|Q1GQS5|ATPB_SPHAL, tr|A0A2B4SJB0|A0A2B4SJB0_STYPI, tr|Q2M108|Q2M108_DROPS, tr|T0NQQ4|T0NQQ4_CAMFR, tr|A0A1I5EKV2|A0A1I5EKV2_9FIRM, tr|A0A1J1HXU4|A0A1J1HXU4_9DIPT, tr|A0A1W2W7I4|A0A1W2W7I4_CIOIN, tr|A0A0D5LLX3|A0A0D5LLX3_9RHIZ, tr|A0A1V9XBP2|A0A1V9XBP2_9ACAR, tr|A0A2I6SAN9|A0A2I6SAN9_9RHOO, tr|B5MGP1|B5MGP1_MOLTE, tr|A0A1Y1LWT6|A0A1Y1LWT6_PHOPY, tr|L7N0S7|L7N0S7_…
	supramolecular complex	21	tr|A0A2V2P8C5|A0A2V2P8C5_ENTFC, tr|L5K7V0|L5K7V0_PTEAL, sp|O96064|MYSP_MYTGA, tr|A0A091CUF9|A0A091CUF9_FUKDA, tr|I6TYI6|I6TYI6_TELDL, tr|Q95PQ7|Q95PQ7_MOLOC, tr|Q95PQ6|Q95PQ6_MOLOC, tr|H2ZA18|H2ZA18_CIOSA, tr|I6T363|I6T363_9DIOP, tr|A0A2P2I638|A0A2P2I638_9CRUS, tr|A0A2A4AYX5|A0A2A4AYX5_9PSED, tr|A0A2A4ASP1|A0A2A4ASP1_9PSED, tr|A0A1C7PFN9|A0A1C7PFN9_9GAMM, tr|A0A0P5KWU7|A0A0P5KWU7_9CRUS, tr|L5JQ41…
	GO-Terms	#Seqs
Molecular Function	binding	117	tr|A0A182RDZ0|A0A182RDZ0_ANOFN, tr|A0A0N8DH95|A0A0N8DH95_9CRUS, tr|A0A1W5BGH3|A0A1W5BGH3_CIOIN, tr|A0A0V1MQX8|A0A0V1MQX8_9BILA, tr|A0A2E7UUV2|A0A2E7UUV2_9DELT, tr|A0A2Y9E533|A0A2Y9E533_TRIMA, tr|A0A172MAB8|A0A172MAB8_CERLA, tr|A0A0N4V3Q9|A0A0N4V3Q9_ENTVE, tr|A0A9Q5|A0A9Q5_MOLTE, tr|A0A2A4ASP1|A0A2A4ASP1_9PSED, tr|G4VBW4|G4VBW4_SCHMA, tr|Q17KK5|Q17KK5_AEDAE, tr|A0A0P5KWU7|A0A0P5KWU7_9CRUS, tr|A0A0…
	catalytic activity	67	tr|A0A182RDZ0|A0A182RDZ0_ANOFN, tr|A0A2V2P8C5|A0A2V2P8C5_ENTFC, tr|A0A0N8DH95|A0A0N8DH95_9CRUS, tr|A0A2V2PBY5|A0A2V2PBY5_ENTFC, tr|A0A0V1MQX8|A0A0V1MQX8_9BILA, tr|A0A183R319|A0A183R319_9TREM, tr|A0A1W5BGH3|A0A1W5BGH3_CIOIN, tr|A0A2E7UUV2|A0A2E7UUV2_9DELT, tr|A0A2A4ASP1|A0A2A4ASP1_9PSED, tr|A0A131Z362|A0A131Z362_RHIAP, tr|A0A0P5KWU7|A0A0P5KWU7_9CRUS, tr|Q17KK5|Q17KK5_AEDAE, tr|A0A0Q3Q3L0|A0A0Q3Q3L…
	structural molecule activity	30	tr|A0A154NWK4|A0A154NWK4_9HYME, tr|L5K7V0|L5K7V0_PTEAL, tr|A0A091CUF9|A0A091CUF9_FUKDA, tr|I6TYI6|I6TYI6_TELDL, tr|A0A0V1MQX8|A0A0V1MQX8_9BILA, tr|Q95PQ6|Q95PQ6_MOLOC, tr|H2ZA18|H2ZA18_CIOSA, tr|A0A0N4V3Q9|A0A0N4V3Q9_ENTVE, tr|A0A2A4ASP1|A0A2A4ASP1_9PSED, tr|A0A1D5P650|A0A1D5P650_CHICK, tr|A0A0P5KWU7|A0A0P5KWU7_9CRUS, tr|L5JQ41|L5JQ41_PTEAL, tr|A0A2K5ML20|A0A2K5ML20_CERAT, tr|L5LLI6|L5LLI6_MYODS,…
	transporter activity	12	tr|A0A0D5LLX3|A0A0D5LLX3_9RHIZ, tr|A0A1Y1LWT6|A0A1Y1LWT6_PHOPY, tr|B5MGP1|B5MGP1_MOLTE, tr|L7N0S7|L7N0S7_CIOIN, sp|Q1GQS5|ATPB_SPHAL, tr|A0A060XBB8|A0A060XBB8_ONCMY, tr|A0A2B4SJB0|A0A2B4SJB0_STYPI, tr|A0A0B4XUY1|A0A0B4XUY1_9GAMM, tr|Q2M108|Q2M108_DROPS, tr|A0A1G9BSK6|A0A1G9BSK6_9GAMM, tr|L9L8S6|L9L8S6_TUPCH, tr|A0A1J1HXU4|A0A1J1HXU4_9DIPT
	translation regulator activity	4	tr|A2I4T5|A2I4T5_DAKVI, tr|A0A0Q3Q3L0|A0A0Q3Q3L0_AMAAE, tr|A0A0Q4U618|A0A0Q4U618_9SPHN, tr|Q9BKG2|Q9BKG2_GEROD
	molecular transducer activity	1	tr|L9L8S6|L9L8S6_TUPCH

## Sheet: Pa_BP_CC_MF
Table S1 – Detailed information of Gene ontology obtained with Blast2Go software. The present table includes the number and the respective accession number of the sequences associated to each GO term to each ascidian species (Ca – Ciona sp., Ma – Molgula sp. and Pa – Microcosmus sp.). The analysis is according to the three main categories of Go distribution by level 2: Cellular Components (CC), B…
	GO-Terms	#Seqs
Biological Process	cellular process	47	tr|L5K7V0|L5K7V0_PTEAL, tr|A0A2V2P8C5|A0A2V2P8C5_ENTFC, tr|A0A2G8LFZ4|A0A2G8LFZ4_STIJA, tr|A0A0B7AZP5|A0A0B7AZP5_9EUPU, tr|A0A0L8H161|A0A0L8H161_OCTBM, tr|H2NAX9|H2NAX9_PONAB, tr|A0A170VEX7|A0A170VEX7_9ACTN, tr|N6TCR8|N6TCR8_DENPD, tr|A0A151WLA2|A0A151WLA2_9HYME, tr|A0A293NCX8|A0A293NCX8_9GAMM, tr|A0A1D1W6Q8|A0A1D1W6Q8_RAMVA, tr|A0A2E5N6K2|A0A2E5N6K2_9ALTE, tr|A0A2I0D9N6|A0A2I0D9N6_9FLAO, tr|I9PJ…
	metabolic process	36	tr|A0A2G8LFZ4|A0A2G8LFZ4_STIJA, tr|A0A0L8H161|A0A0L8H161_OCTBM, tr|H2NAX9|H2NAX9_PONAB, tr|A0A170VEX7|A0A170VEX7_9ACTN, tr|A0A1M3BZN6|A0A1M3BZN6_9BURK, tr|N6TCR8|N6TCR8_DENPD, tr|A0A151WLA2|A0A151WLA2_9HYME, tr|A0A293NCX8|A0A293NCX8_9GAMM, tr|A0A1D1W6Q8|A0A1D1W6Q8_RAMVA, tr|A0A2I0D9N6|A0A2I0D9N6_9FLAO, tr|I9PJH5|I9PJH5_9BACE, tr|A0A0B1T8L1|A0A0B1T8L1_OESDE, tr|A0A1I8I533|A0A1I8I533_9PLAT, tr|A0A0…
	biological regulation	13	tr|H2NAX9|H2NAX9_PONAB, tr|A0A170VEX7|A0A170VEX7_9ACTN, tr|N6TCR8|N6TCR8_DENPD, tr|A7SM47|A7SM47_NEMVE, tr|A0A2B4RL32|A0A2B4RL32_STYPI, tr|A0A1G8A4N0|A0A1G8A4N0_9PSED, tr|A0A2I0D9N6|A0A2I0D9N6_9FLAO, tr|A0A1I8I533|A0A1I8I533_9PLAT, tr|A0A218URC7|A0A218URC7_9PASE, tr|B0LXF7|B0LXF7_PIG, tr|A0A1B0FBA1|A0A1B0FBA1_GLOMM, tr|A0A1W5BMF0|A0A1W5BMF0_CIOIN, tr|F6SK29|F6SK29_CIOIN
	regulation of biological process	12	tr|A7SM47|A7SM47_NEMVE, tr|A0A2B4RL32|A0A2B4RL32_STYPI, tr|A0A1G8A4N0|A0A1G8A4N0_9PSED, tr|A0A2I0D9N6|A0A2I0D9N6_9FLAO, tr|H2NAX9|H2NAX9_PONAB, tr|A0A1I8I533|A0A1I8I533_9PLAT, tr|A0A218URC7|A0A218URC7_9PASE, tr|B0LXF7|B0LXF7_PIG, tr|A0A1B0FBA1|A0A1B0FBA1_GLOMM, tr|A0A170VEX7|A0A170VEX7_9ACTN, tr|F6SK29|F6SK29_CIOIN, tr|N6TCR8|N6TCR8_DENPD
	localization	11	tr|A0A0M6YF98|A0A0M6YF98_9RHOB, tr|A0A2E5N6K2|A0A2E5N6K2_9ALTE, tr|A0A0L8H161|A0A0L8H161_OCTBM, tr|A0A323TPU0|A0A323TPU0_9GAMM, tr|A0A1I8GVT8|A0A1I8GVT8_9PLAT, tr|L8Y8B3|L8Y8B3_TUPCH, tr|A0A162KH10|A0A162KH10_9GAMM, tr|A0A316SAY9|A0A316SAY9_9FIRM, tr|A0A193LEZ2|A0A193LEZ2_9GAMM, tr|A0A1W5BMF0|A0A1W5BMF0_CIOIN, tr|F6SK29|F6SK29_CIOIN
	response to stimulus	10	tr|A0A2I0D9N6|A0A2I0D9N6_9FLAO, tr|A0A0J1BHF7|A0A0J1BHF7_RHOIS, tr|H2NAX9|H2NAX9_PONAB, tr|A0A140H909|A0A140H909_SINWO, tr|A0A0B1T8L1|A0A0B1T8L1_OESDE, tr|A0A1I8I533|A0A1I8I533_9PLAT, tr|A0A218URC7|A0A218URC7_9PASE, tr|A0A1B0FBA1|A0A1B0FBA1_GLOMM, tr|A0A170VEX7|A0A170VEX7_9ACTN, tr|F6SK29|F6SK29_CIOIN
	cellular component organization or biogenesis	9	tr|A0A323U0Y4|A0A323U0Y4_9GAMM, tr|L5K7V0|L5K7V0_PTEAL, tr|A0A1C7PFN9|A0A1C7PFN9_9GAMM, tr|A0A2B4STP4|A0A2B4STP4_STYPI, tr|A0A0P6JXK2|A0A0P6JXK2_9CRUS, tr|A0A0P0ZAJ2|A0A0P0ZAJ2_9RHIZ, tr|A0A1W5BMF0|A0A1W5BMF0_CIOIN, tr|A0A1L8FAR4|A0A1L8FAR4_XENLA, tr|A0A0R3X7D5|A0A0R3X7D5_HYDTA
	detoxification	5	tr|A0A2I0D9N6|A0A2I0D9N6_9FLAO, tr|A0A0J1BHF7|A0A0J1BHF7_RHOIS, tr|A0A140H909|A0A140H909_SINWO, tr|A0A0B1T8L1|A0A0B1T8L1_OESDE, tr|A0A1I8I533|A0A1I8I533_9PLAT
	signaling	4	tr|A0A218URC7|A0A218URC7_9PASE, tr|A0A1B0FBA1|A0A1B0FBA1_GLOMM, tr|A0A170VEX7|A0A170VEX7_9ACTN, tr|F6SK29|F6SK29_CIOIN
	locomotion	3	tr|A0A2E5N6K2|A0A2E5N6K2_9ALTE, tr|A0A162KH10|A0A162KH10_9GAMM, tr|A0A193LEZ2|A0A193LEZ2_9GAMM
	GO-Terms	#Seqs
Cellular Processes	cell	44	tr|A0A315USJ8|A0A315USJ8_GAMAF, tr|A0A1I8QBT0|A0A1I8QBT0_STOCA, tr|A0A2V2P8C5|A0A2V2P8C5_ENTFC, tr|L5K7V0|L5K7V0_PTEAL, tr|A0A2V2PE53|A0A2V2PE53_ENTFC, tr|A0A0B7AZP5|A0A0B7AZP5_9EUPU, tr|H2NAX9|H2NAX9_PONAB, tr|A0A0L8H161|A0A0L8H161_OCTBM, tr|A0A091CUF9|A0A091CUF9_FUKDA, tr|A0A1W5BGH3|A0A1W5BGH3_CIOIN, tr|H2Z1P2|H2Z1P2_CIOSA, tr|A0A1M3BZN6|A0A1M3BZN6_9BURK, tr|A0A151WLA2|A0A151WLA2_9HYME, tr|N6TC…
	cell part	42	tr|A0A315USJ8|A0A315USJ8_GAMAF, tr|A0A1I8QBT0|A0A1I8QBT0_STOCA, tr|A0A2V2P8C5|A0A2V2P8C5_ENTFC, tr|L5K7V0|L5K7V0_PTEAL, tr|A0A2V2PE53|A0A2V2PE53_ENTFC, tr|A0A0B7AZP5|A0A0B7AZP5_9EUPU, tr|H2NAX9|H2NAX9_PONAB, tr|A0A0L8H161|A0A0L8H161_OCTBM, tr|A0A091CUF9|A0A091CUF9_FUKDA, tr|A0A1W5BGH3|A0A1W5BGH3_CIOIN, tr|H2Z1P2|H2Z1P2_CIOSA, tr|A0A1M3BZN6|A0A1M3BZN6_9BURK, tr|A0A151WLA2|A0A151WLA2_9HYME, tr|N6TC…
	organelle	32	tr|A0A315USJ8|A0A315USJ8_GAMAF, tr|A0A1I8QBT0|A0A1I8QBT0_STOCA, tr|A0A2V2P8C5|A0A2V2P8C5_ENTFC, tr|L5K7V0|L5K7V0_PTEAL, tr|A0A2V2PE53|A0A2V2PE53_ENTFC, tr|A0A0B7AZP5|A0A0B7AZP5_9EUPU, tr|H2NAX9|H2NAX9_PONAB, tr|A0A091CUF9|A0A091CUF9_FUKDA, tr|A0A1W5BGH3|A0A1W5BGH3_CIOIN, tr|H2Z1P2|H2Z1P2_CIOSA, tr|N6TCR8|N6TCR8_DENPD, tr|A0A293NCX8|A0A293NCX8_9GAMM, tr|A0A060C0K1|A0A060C0K1_9BACT, tr|A0A2E5N6K2|A…
	organelle part	27	tr|A0A1I8QBT0|A0A1I8QBT0_STOCA, tr|A0A315USJ8|A0A315USJ8_GAMAF, tr|A0A2V2P8C5|A0A2V2P8C5_ENTFC, tr|L5K7V0|L5K7V0_PTEAL, tr|A0A2V2PE53|A0A2V2PE53_ENTFC, tr|H2NAX9|H2NAX9_PONAB, tr|A0A091CUF9|A0A091CUF9_FUKDA, tr|A0A1W5BGH3|A0A1W5BGH3_CIOIN, tr|H2Z1P2|H2Z1P2_CIOSA, tr|A0A293NCX8|A0A293NCX8_9GAMM, tr|A0A060C0K1|A0A060C0K1_9BACT, tr|A0A2E5N6K2|A0A2E5N6K2_9ALTE, tr|H2ZIM0|H2ZIM0_CIOSA, tr|F6SM47|F6SM4…
	protein-containing complex	22	tr|A0A212D7H3|A0A212D7H3_CEREH, tr|A0A1I8QBT0|A0A1I8QBT0_STOCA, tr|A0A315USJ8|A0A315USJ8_GAMAF, tr|A0A0M6YF98|A0A0M6YF98_9RHOB, tr|A0A2V2PE53|A0A2V2PE53_ENTFC, tr|H2NAX9|H2NAX9_PONAB, tr|A0A0L8H161|A0A0L8H161_OCTBM, tr|A0A1W5BGH3|A0A1W5BGH3_CIOIN, tr|H2Z1P2|H2Z1P2_CIOSA, tr|A0A085LVD7|A0A085LVD7_9BILA, tr|A0A151WLA2|A0A151WLA2_9HYME, tr|A0A318CZJ6|A0A318CZJ6_9GAMM, tr|A7SM47|A7SM47_NEMVE, tr|A0A2…
	membrane	20	tr|A0A085NJY5|A0A085NJY5_9BILA, tr|A0A0M6YF98|A0A0M6YF98_9RHOB, tr|A0A2C8ZXY8|A0A2C8ZXY8_9MICO, tr|A0A0B7AZP5|A0A0B7AZP5_9EUPU, tr|A0A0L8H161|A0A0L8H161_OCTBM, tr|A0A1I7WK40|A0A1I7WK40_HETBA, tr|L8Y8B3|L8Y8B3_TUPCH, tr|H2ZFR9|H2ZFR9_CIOSA, tr|A0A170VEX7|A0A170VEX7_9ACTN, tr|A0A146ZL58|A0A146ZL58_FUNHE, tr|A0A2M8L2Z4|A0A2M8L2Z4_9BACT, tr|A0A323TPU0|A0A323TPU0_9GAMM, tr|A0A074ZCV8|A0A074ZCV8_9TREM,…
	membrane part	19	tr|A0A085NJY5|A0A085NJY5_9BILA, tr|A0A0M6YF98|A0A0M6YF98_9RHOB, tr|A0A2C8ZXY8|A0A2C8ZXY8_9MICO, tr|A0A0B7AZP5|A0A0B7AZP5_9EUPU, tr|A0A0L8H161|A0A0L8H161_OCTBM, tr|A0A1I7WK40|A0A1I7WK40_HETBA, tr|L8Y8B3|L8Y8B3_TUPCH, tr|H2ZFR9|H2ZFR9_CIOSA, tr|A0A170VEX7|A0A170VEX7_9ACTN, tr|A0A146ZL58|A0A146ZL58_FUNHE, tr|A0A2M8L2Z4|A0A2M8L2Z4_9BACT, tr|A0A074ZCV8|A0A074ZCV8_9TREM, tr|A0A1I8GVT8|A0A1I8GVT8_9PLAT,…
	supramolecular complex	10	tr|A0A323U0Y4|A0A323U0Y4_9GAMM, tr|A0A2V2P8C5|A0A2V2P8C5_ENTFC, tr|L5K7V0|L5K7V0_PTEAL, tr|A0A1C7PFN9|A0A1C7PFN9_9GAMM, tr|H2NAX9|H2NAX9_PONAB, tr|A0A091CUF9|A0A091CUF9_FUKDA, tr|A0A2B4STP4|A0A2B4STP4_STYPI, tr|A0A0P6JXK2|A0A0P6JXK2_9CRUS, tr|Q95PQ7|Q95PQ7_MOLOC, tr|H2ZIM0|H2ZIM0_CIOSA
	extracellular region	3	tr|A0A2E5N6K2|A0A2E5N6K2_9ALTE, tr|A0A162KH10|A0A162KH10_9GAMM, tr|A0A193LEZ2|A0A193LEZ2_9GAMM
	GO-Terms	#Seqs
Molecular Function	binding	66	tr|A0A085NJY5|A0A085NJY5_9BILA, tr|A0A1I8QBT0|A0A1I8QBT0_STOCA, tr|A0A315USJ8|A0A315USJ8_GAMAF, tr|A0A0U1CQ04|A0A0U1CQ04_CHLTH, tr|A0A2G8LFZ4|A0A2G8LFZ4_STIJA, tr|H2NAX9|H2NAX9_PONAB, tr|A0A1W5BGH3|A0A1W5BGH3_CIOIN, tr|H2Z1P2|H2Z1P2_CIOSA, tr|A0A1I8H0N8|A0A1I8H0N8_9PLAT, tr|A0A285U7K6|A0A285U7K6_9RHIZ, tr|Q6JKG0|Q6JKG0_CHEQU, tr|A0A060C0K1|A0A060C0K1_9BACT, tr|I9PJH5|I9PJH5_9BACE, tr|A0A1I8I533|A…
	catalytic activity	39	tr|A0A2V2P8C5|A0A2V2P8C5_ENTFC, tr|L5K7V0|L5K7V0_PTEAL, tr|A0A1I8QBT0|A0A1I8QBT0_STOCA, tr|A0A0U1CQ04|A0A0U1CQ04_CHLTH, tr|A0A2G8LFZ4|A0A2G8LFZ4_STIJA, tr|A0A1W5BGH3|A0A1W5BGH3_CIOIN, tr|H2Z1P2|H2Z1P2_CIOSA, tr|A0A1I8H0N8|A0A1I8H0N8_9PLAT, tr|A0A170VEX7|A0A170VEX7_9ACTN, tr|A0A1M3BZN6|A0A1M3BZN6_9BURK, tr|N6TCR8|N6TCR8_DENPD, tr|A0A151WLA2|A0A151WLA2_9HYME, tr|A0A0A8RA46|A0A0A8RA46_PSEAI, tr|A0A1…
	structural molecule activity	13	tr|A0A323U0Y4|A0A323U0Y4_9GAMM, tr|L5K7V0|L5K7V0_PTEAL, tr|A0A091CUF9|A0A091CUF9_FUKDA, tr|A0A2B4STP4|A0A2B4STP4_STYPI, tr|Q95PQ7|Q95PQ7_MOLOC, tr|A0A162KH10|A0A162KH10_9GAMM, tr|A0A1C7PFN9|A0A1C7PFN9_9GAMM, tr|A0A2E5N6K2|A0A2E5N6K2_9ALTE, tr|A0A0P6JXK2|A0A0P6JXK2_9CRUS, tr|A0A193LEZ2|A0A193LEZ2_9GAMM, tr|H2ZIM0|H2ZIM0_CIOSA, tr|A0A1W3JRI0|A0A1W3JRI0_CIOIN, tr|A0A1W5BMF0|A0A1W5BMF0_CIOIN
	transporter activity	6	tr|A0A0M6YF98|A0A0M6YF98_9RHOB, tr|A0A0L8H161|A0A0L8H161_OCTBM, tr|A0A323TPU0|A0A323TPU0_9GAMM, tr|A0A1I8GVT8|A0A1I8GVT8_9PLAT, tr|L8Y8B3|L8Y8B3_TUPCH, tr|A0A316SAY9|A0A316SAY9_9FIRM
	antioxidant activity	5	tr|A0A2I0D9N6|A0A2I0D9N6_9FLAO, tr|A0A0J1BHF7|A0A0J1BHF7_RHOIS, tr|A0A140H909|A0A140H909_SINWO, tr|A0A0B1T8L1|A0A0B1T8L1_OESDE, tr|A0A1I8I533|A0A1I8I533_9PLAT
	transcription regulator activity	3	tr|A7SM47|A7SM47_NEMVE, tr|A0A1G8A4N0|A0A1G8A4N0_9PSED, tr|A0A1I8I533|A0A1I8I533_9PLAT
	small molecule sensor activity	1	tr|A0A170VEX7|A0A170VEX7_9ACTN
	translation regulator activity	1	tr|A0A0R3X7D5|A0A0R3X7D5_HYDTA
	molecular function regulator	1	tr|B0LXF7|B0LXF7_PIG
