# Supplementary material for: Shotgun Proteomics of Ascidians Tunic Gives New Insights on Host–Microbe Interactions by Revealing Diverse Antimicrobial Peptides
Source: Mar Drugs. 2020 Jul 13;18(7):362. doi: 10.3390/md18070362 (PMC7401272; doi:10.3390/md18070362)
Supplement: Supplementary file 1 [file marinedrugs-18-00362-s001.zip › Supplementary Tables/Supplementary Table S2_KEGG/Table S2.xlsx]

## Sheet: Ca_KEGG_blast2go
Table S2 – Output files of Kyoto Encyclopedia of Genes and Genomes (KEGG) analyses. In the table is provided the number of enzymes (#Enzs in Pathway), the number of sequences of each enzyme (#Seqs of Enzyme), and their respective accession (Seqs) number associated to each pathway for each ascidian’ species (Ca – Ciona sp., Ma – Molgula sp. and Pa – Microcosmus sp.).
Pathway	Pathway ID	#Enzs in Pathway	Enzyme	#Seqs of Enzyme	Seqs
Glyoxylate and dicarboxylate metabolism	map00630	1	ec:1.11.1.6 - equilase	1	tr|A0A1W2W995|A0A1W2W995_CIOIN
Phenylpropanoid biosynthesis	map00940	1	ec:1.11.1.7 - lactoperoxidase	1	tr|A0A2D5I0P6|A0A2D5I0P6_9PROT
Glycolysis / Gluconeogenesis	map00010	4	ec:5.3.1.1 - isomerase, ec:4.1.2.13 - aldolase, ec:4.1.1.32 - carboxykinase (GTP), ec:4.2.1.11 - hydratase	1, 1, 1, 1	tr|F6RID7|F6RID7_CIOIN, tr|F6PP44|F6PP44_CIOIN, tr|A0A095ZK44|A0A095ZK44_9BACT, tr|H2YAQ9|H2YAQ9_CIOSA
Glutathione metabolism	map00480	2	ec:1.11.1.15 - thioredoxin peroxidase, ec:2.5.1.18 - transferase	2, 1	tr|A0A2D5I0P6|A0A2D5I0P6_9PROT, tr|A0A2B4S293|A0A2B4S293_STYPI, tr|F6QDM9|F6QDM9_CIOIN
Tryptophan metabolism	map00380	1	ec:1.11.1.6 - equilase	1	tr|A0A1W2W995|A0A1W2W995_CIOIN
Pyruvate metabolism	map00620	2	ec:4.1.1.32 - carboxykinase (GTP), ec:4.1.1.31 - carboxylase	1, 1	tr|A0A095ZK44|A0A095ZK44_9BACT, tr|A0A095ZK44|A0A095ZK44_9BACT
Various types of N-glycan biosynthesis	map00513	1	ec:3.2.1.52 - hexosaminidase	1	tr|F6SHN0|F6SHN0_CIOIN
Biosynthesis of antibiotics	map01130	9	ec:5.3.1.1 - isomerase, ec:2.7.4.6 - kinase, ec:4.1.2.13 - aldolase, ec:4.1.1.32 - carboxykinase (GTP), ec:2.2.1.2 - dihydroxyacetonetransferase, ec:4.2.1.11 - hydratase, ec:3.5.4.10 - cyclohydrolase, ec:1.11.1.6 - equilase, ec:2.1.2.3 - formyltransferase	1, 1, 1, 1, 1, 1, 1, 1, 1	tr|F6RID7|F6RID7_CIOIN, tr|A0A1J1IUU1|A0A1J1IUU1_9DIPT, tr|F6PP44|F6PP44_CIOIN, tr|A0A095ZK44|A0A095ZK44_9BACT, tr|F6XMM6|F6XMM6_CIOIN, tr|H2YAQ9|H2YAQ9_CIOSA, tr|A0A182L962|A0A182L962_9DIPT, tr|A0A1W2W995|A0A1W2W995_CIOIN, tr|A0A182L962|A0A182L962_9DIPT
Synthesis and degradation of ketone bodies	map00072	1	ec:2.8.3.5 - CoA-transferase	1	tr|A0A0F0KBW2|A0A0F0KBW2_9MICO
Purine metabolism	map00230	5	ec:3.6.1.3 - adenylpyrophosphatase, ec:3.6.1.15 - phosphatase, ec:2.7.4.6 - kinase, ec:3.5.4.10 - cyclohydrolase, ec:2.1.2.3 - formyltransferase	2, 8, 1, 1, 1	tr|A0A317C776|A0A317C776_9GAMM, tr|L7N0S7|L7N0S7_CIOIN, tr|A0A0V1BIW5|A0A0V1BIW5_TRISP, tr|A0A317C776|A0A317C776_9GAMM, tr|F6UV18|F6UV18_CIOIN, tr|L7N0S7|L7N0S7_CIOIN, tr|A0A2E3BZI1|A0A2E3BZI1_9PROT, tr|A0A1W5BGH3|A0A1W5BGH3_CIOIN, tr|G1P9W6|G1P9W6_MYOLU, tr|H2YZT4|H2YZT4_CIOSA, tr|A0A1J1IUU1|A0A1J1IUU1_9DIPT, tr|A0A182L962|A0A182L962_9DIPT, tr|A0A182L962|A0A182L962_9DIPT
Glycosphingolipid biosynthesis - ganglio series	map00604	1	ec:3.2.1.52 - hexosaminidase	1	tr|F6SHN0|F6SHN0_CIOIN
Valine, leucine and isoleucine degradation	map00280	2	ec:1.2.1.27 - dehydrogenase (CoA-acylating), ec:2.8.3.5 - CoA-transferase	1, 1	tr|F6RHK8|F6RHK8_CIOIN, tr|A0A0F0KBW2|A0A0F0KBW2_9MICO
Drug metabolism - cytochrome P450	map00982	1	ec:2.5.1.18 - transferase	1	tr|F6QDM9|F6QDM9_CIOIN
Amino sugar and nucleotide sugar metabolism	map00520	1	ec:3.2.1.52 - hexosaminidase	1	tr|F6SHN0|F6SHN0_CIOIN
Methane metabolism	map00680	3	ec:4.1.2.13 - aldolase, ec:4.2.1.11 - hydratase, ec:4.1.1.31 - carboxylase	1, 1, 1	tr|F6PP44|F6PP44_CIOIN, tr|H2YAQ9|H2YAQ9_CIOSA, tr|A0A095ZK44|A0A095ZK44_9BACT
Metabolism of xenobiotics by cytochrome P450	map00980	1	ec:2.5.1.18 - transferase	1	tr|F6QDM9|F6QDM9_CIOIN
One carbon pool by folate	map00670	1	ec:2.1.2.3 - formyltransferase	1	tr|A0A182L962|A0A182L962_9DIPT
Butanoate metabolism	map00650	1	ec:2.8.3.5 - CoA-transferase	1	tr|A0A0F0KBW2|A0A0F0KBW2_9MICO
Thiamine metabolism	map00730	1	ec:3.6.1.15 - phosphatase	8	tr|A0A0V1BIW5|A0A0V1BIW5_TRISP, tr|A0A317C776|A0A317C776_9GAMM, tr|F6UV18|F6UV18_CIOIN, tr|L7N0S7|L7N0S7_CIOIN, tr|A0A2E3BZI1|A0A2E3BZI1_9PROT, tr|A0A1W5BGH3|A0A1W5BGH3_CIOIN, tr|G1P9W6|G1P9W6_MYOLU, tr|H2YZT4|H2YZT4_CIOSA
Cysteine and methionine metabolism	map00270	1	ec:3.3.1.1 - S-adenosylhomocysteine synthase	1	tr|F6XCK4|F6XCK4_CIOIN
Inositol phosphate metabolism	map00562	2	ec:5.3.1.1 - isomerase, ec:1.2.1.18 - dehydrogenase (acetylating)	1, 1	tr|F6RID7|F6RID7_CIOIN, tr|F6RHK8|F6RHK8_CIOIN
Carbon fixation pathways in prokaryotes	map00720	1	ec:4.1.1.31 - carboxylase	1	tr|A0A095ZK44|A0A095ZK44_9BACT
PD-L1 expression and PD-1 checkpoint pathway in cancer	map05235	1	ec:3.1.3.16 - phosphatase	1	tr|F6VAS2|F6VAS2_CIOIN
beta-Alanine metabolism	map00410	1	ec:1.2.1.18 - dehydrogenase (acetylating)	1	tr|F6RHK8|F6RHK8_CIOIN
Glycosaminoglycan degradation	map00531	1	ec:3.2.1.52 - hexosaminidase	1	tr|F6SHN0|F6SHN0_CIOIN
Starch and sucrose metabolism	map00500	1	ec:3.2.1.4 - endo-1,4-beta-D-glucanase	1	tr|A0A1W2W4I0|A0A1W2W4I0_CIOIN
Drug metabolism - other enzymes	map00983	2	ec:2.7.4.6 - kinase, ec:2.5.1.18 - transferase	1, 1	tr|A0A1J1IUU1|A0A1J1IUU1_9DIPT, tr|F6QDM9|F6QDM9_CIOIN
Carbon fixation in photosynthetic organisms	map00710	3	ec:5.3.1.1 - isomerase, ec:4.1.2.13 - aldolase, ec:4.1.1.31 - carboxylase	1, 1, 1	tr|F6RID7|F6RID7_CIOIN, tr|F6PP44|F6PP44_CIOIN, tr|A0A095ZK44|A0A095ZK44_9BACT
Th1 and Th2 cell differentiation	map04658	1	ec:3.1.3.16 - phosphatase	1	tr|F6VAS2|F6VAS2_CIOIN
T cell receptor signaling pathway	map04660	1	ec:3.1.3.16 - phosphatase	1	tr|F6VAS2|F6VAS2_CIOIN
Glycosphingolipid biosynthesis - globo and isoglobo series	map00603	1	ec:3.2.1.52 - hexosaminidase	1	tr|F6SHN0|F6SHN0_CIOIN
Pentose phosphate pathway	map00030	2	ec:4.1.2.13 - aldolase, ec:2.2.1.2 - dihydroxyacetonetransferase	1, 1	tr|F6PP44|F6PP44_CIOIN, tr|F6XMM6|F6XMM6_CIOIN
Pyrimidine metabolism	map00240	1	ec:2.7.4.6 - kinase	1	tr|A0A1J1IUU1|A0A1J1IUU1_9DIPT
Porphyrin and chlorophyll metabolism	map00860	1	ec:1.16.3.1 - ceruloplasmin	1	tr|H2Y060|H2Y060_CIOIN
Other glycan degradation	map00511	1	ec:3.2.1.52 - hexosaminidase	1	tr|F6SHN0|F6SHN0_CIOIN
Fructose and mannose metabolism	map00051	2	ec:5.3.1.1 - isomerase, ec:4.1.2.13 - aldolase	1, 1	tr|F6RID7|F6RID7_CIOIN, tr|F6PP44|F6PP44_CIOIN
Citrate cycle (TCA cycle)	map00020	1	ec:4.1.1.32 - carboxykinase (GTP)	1	tr|A0A095ZK44|A0A095ZK44_9BACT
Propanoate metabolism	map00640	2	ec:1.2.1.27 - dehydrogenase (CoA-acylating), ec:1.2.1.18 - dehydrogenase (acetylating)	1, 1	tr|F6RHK8|F6RHK8_CIOIN, tr|F6RHK8|F6RHK8_CIOIN

## Sheet: Ma_KEGG_blast2go
Table S2 – Output files of Kyoto Encyclopedia of Genes and Genomes (KEGG) analyses. In the table is provided the number of enzymes (#Enzs in Pathway), the number of sequences of each enzyme (#Seqs of Enzyme), and their respective accession (Seqs) number associated to each pathway for each ascidian’ species (Ca – Ciona sp., Ma – Molgula sp. and Pa – Microcosmus sp.).
Pathway	Pathway ID	#Enzs in Pathway	Enzyme	#Seqs of Enzyme	Seqs
One carbon pool by folate	map00670	1	ec:2.1.2.3 - formyltransferase	1	tr|A0A182L962|A0A182L962_9DIPT
Glyoxylate and dicarboxylate metabolism	map00630	1	ec:2.3.3.1 - (Si)-synthase	1	tr|A0A2R2ML45|A0A2R2ML45_LINUN
Glycolysis / Gluconeogenesis	map00010	6	ec:1.2.1.59 - dehydrogenase (NAD(P)+) (phosphorylating), ec:2.7.1.40 - kinase, ec:1.2.1.12 - dehydrogenase (phosphorylating), ec:2.7.2.3 - kinase, ec:4.1.2.13 - aldolase, ec:4.2.1.11 - hydratase	1, 1, 1, 1, 1, 1	tr|H2XXZ7|H2XXZ7_CIOIN, tr|F1KY05|F1KY05_ASCSU, tr|H2XXZ7|H2XXZ7_CIOIN, tr|B5DFX8|B5DFX8_SALSA, tr|A0A1B1AG83|A0A1B1AG83_9CAUL, tr|A0A1V5ZZE5|A0A1V5ZZE5_9BACT
Pyruvate metabolism	map00620	1	ec:2.7.1.40 - kinase	1	tr|F1KY05|F1KY05_ASCSU
Biosynthesis of antibiotics	map01130	10	ec:1.2.1.59 - dehydrogenase (NAD(P)+) (phosphorylating), ec:2.7.1.40 - kinase, ec:1.2.1.12 - dehydrogenase (phosphorylating), ec:2.7.2.3 - kinase, ec:2.7.4.6 - kinase, ec:4.1.2.13 - aldolase, ec:4.2.1.11 - hydratase, ec:3.5.4.10 - cyclohydrolase, ec:2.1.2.3 - formyltransferase, ec:2.3.3.1 - (Si)-synthase	1, 1, 1, 1, 1, 1, 1, 1, 1, 1	tr|H2XXZ7|H2XXZ7_CIOIN, tr|F1KY05|F1KY05_ASCSU, tr|H2XXZ7|H2XXZ7_CIOIN, tr|B5DFX8|B5DFX8_SALSA, tr|A0A2V2PBY5|A0A2V2PBY5_ENTFC, tr|A0A1B1AG83|A0A1B1AG83_9CAUL, tr|A0A1V5ZZE5|A0A1V5ZZE5_9BACT, tr|A0A182L962|A0A182L962_9DIPT, tr|A0A182L962|A0A182L962_9DIPT, tr|A0A2R2ML45|A0A2R2ML45_LINUN
Thiamine metabolism	map00730	1	ec:3.6.1.15 - phosphatase	33	tr|A0A182RDZ0|A0A182RDZ0_ANOFN, tr|A0A2V2P8C5|A0A2V2P8C5_ENTFC, tr|L5K7V0|L5K7V0_PTEAL, tr|A0A0N8DH95|A0A0N8DH95_9CRUS, tr|I6TYI6|I6TYI6_TELDL, tr|A0A1W5BGH3|A0A1W5BGH3_CIOIN, tr|A0A0Q4U618|A0A0Q4U618_9SPHN, tr|N6TCR8|N6TCR8_DENPD, tr|A0A0D5LLX3|A0A0D5LLX3_9RHIZ, tr|A0A2A4ASP1|A0A2A4ASP1_9PSED, tr|A0A0P5KWU7|A0A0P5KWU7_9CRUS, tr|A0A0Q3Q3L0|A0A0Q3Q3L0_AMAAE, tr|A0A2K5ML20|A0A2K5ML20_CERAT, tr|L5LL…
PD-L1 expression and PD-1 checkpoint pathway in cancer	map05235	1	ec:3.1.3.16 - phosphatase	1	tr|N6TCR8|N6TCR8_DENPD
Purine metabolism	map00230	6	ec:3.6.1.3 - adenylpyrophosphatase, ec:2.7.1.40 - kinase, ec:3.6.1.15 - phosphatase, ec:2.7.4.6 - kinase, ec:3.5.4.10 - cyclohydrolase, ec:2.1.2.3 - formyltransferase	3, 1, 33, 1, 1, 1	tr|A0A0D5LLX3|A0A0D5LLX3_9RHIZ, tr|L7N0S7|L7N0S7_CIOIN, tr|A0A0N1PI44|A0A0N1PI44_PAPMA, tr|F1KY05|F1KY05_ASCSU, tr|A0A182RDZ0|A0A182RDZ0_ANOFN, tr|A0A2V2P8C5|A0A2V2P8C5_ENTFC, tr|L5K7V0|L5K7V0_PTEAL, tr|A0A0N8DH95|A0A0N8DH95_9CRUS, tr|I6TYI6|I6TYI6_TELDL, tr|A0A1W5BGH3|A0A1W5BGH3_CIOIN, tr|A0A0Q4U618|A0A0Q4U618_9SPHN, tr|N6TCR8|N6TCR8_DENPD, tr|A0A0D5LLX3|A0A0D5LLX3_9RHIZ, tr|A0A2A4ASP1|A0A2A4ASP…
Drug metabolism - other enzymes	map00983	1	ec:2.7.4.6 - kinase	1	tr|A0A2V2PBY5|A0A2V2PBY5_ENTFC
Carbon fixation in photosynthetic organisms	map00710	4	ec:1.2.1.59 - dehydrogenase (NAD(P)+) (phosphorylating), ec:1.2.1.12 - dehydrogenase (phosphorylating), ec:2.7.2.3 - kinase, ec:4.1.2.13 - aldolase	1, 1, 1, 1	tr|H2XXZ7|H2XXZ7_CIOIN, tr|H2XXZ7|H2XXZ7_CIOIN, tr|B5DFX8|B5DFX8_SALSA, tr|A0A1B1AG83|A0A1B1AG83_9CAUL
Th1 and Th2 cell differentiation	map04658	1	ec:3.1.3.16 - phosphatase	1	tr|N6TCR8|N6TCR8_DENPD
T cell receptor signaling pathway	map04660	1	ec:3.1.3.16 - phosphatase	1	tr|N6TCR8|N6TCR8_DENPD
Pentose phosphate pathway	map00030	1	ec:4.1.2.13 - aldolase	1	tr|A0A1B1AG83|A0A1B1AG83_9CAUL
Pyrimidine metabolism	map00240	1	ec:2.7.4.6 - kinase	1	tr|A0A2V2PBY5|A0A2V2PBY5_ENTFC
Methane metabolism	map00680	2	ec:4.1.2.13 - aldolase, ec:4.2.1.11 - hydratase	1, 1	tr|A0A1B1AG83|A0A1B1AG83_9CAUL, tr|A0A1V5ZZE5|A0A1V5ZZE5_9BACT
Fructose and mannose metabolism	map00051	1	ec:4.1.2.13 - aldolase	1	tr|A0A1B1AG83|A0A1B1AG83_9CAUL
Citrate cycle (TCA cycle)	map00020	1	ec:2.3.3.1 - (Si)-synthase	1	tr|A0A2R2ML45|A0A2R2ML45_LINUN

## Sheet: Pa_KEGG_blast2go
Table S2 – Output files of Kyoto Encyclopedia of Genes and Genomes (KEGG) analyses. In the table is provided the number of enzymes (#Enzs in Pathway), the number of sequences of each enzyme (#Seqs of Enzyme), and their respective accession (Seqs) number associated to each pathway for each ascidian’ species (Ca – Ciona sp., Ma – Molgula sp. and Pa – Microcosmus sp.).
Pathway	Pathway ID	#Enzs in Pathway	Enzyme	#Seqs of Enzyme	Seqs
Glycolysis / Gluconeogenesis	map00010	1	ec:4.2.1.11 - hydratase	1	tr|A0A151WLA2|A0A151WLA2_9HYME
Glyoxylate and dicarboxylate metabolism	map00630	1	ec:1.11.1.6 - equilase	1	tr|A0A0J1BHF7|A0A0J1BHF7_RHOIS
Phenylpropanoid biosynthesis	map00940	1	ec:1.11.1.7 - lactoperoxidase	4	tr|A0A2I0D9N6|A0A2I0D9N6_9FLAO, tr|A0A0J1BHF7|A0A0J1BHF7_RHOIS, tr|A0A140H909|A0A140H909_SINWO, tr|A0A0B1T8L1|A0A0B1T8L1_OESDE
PD-L1 expression and PD-1 checkpoint pathway in cancer	map05235	1	ec:3.1.3.16 - phosphatase	1	tr|N6TCR8|N6TCR8_DENPD
Purine metabolism	map00230	1	ec:3.6.1.15 - phosphatase	16	tr|A0A323U0Y4|A0A323U0Y4_9GAMM, tr|A0A212D7H3|A0A212D7H3_CEREH, tr|A0A2V2P8C5|A0A2V2P8C5_ENTFC, tr|L5K7V0|L5K7V0_PTEAL, tr|A0A1I8QBT0|A0A1I8QBT0_STOCA, tr|A0A0U1CQ04|A0A0U1CQ04_CHLTH, tr|A0A2B4STP4|A0A2B4STP4_STYPI, tr|A0A1W5BGH3|A0A1W5BGH3_CIOIN, tr|H2Z1P2|H2Z1P2_CIOSA, tr|A0A1I8H0N8|A0A1I8H0N8_9PLAT, tr|N6TCR8|N6TCR8_DENPD, tr|A0A318CZJ6|A0A318CZJ6_9GAMM, tr|A0A060C0K1|A0A060C0K1_9BACT, tr|A0A1…
Glutathione metabolism	map00480	2	ec:1.11.1.15 - thioredoxin peroxidase, ec:1.1.1.44 - dehydrogenase (NADP+-dependent, decarboxylating)	2, 1	tr|A0A1I8I533|A0A1I8I533_9PLAT, tr|A0A2I0D9N6|A0A2I0D9N6_9FLAO, tr|A0A2G8LFZ4|A0A2G8LFZ4_STIJA
Tryptophan metabolism	map00380	1	ec:1.11.1.6 - equilase	1	tr|A0A0J1BHF7|A0A0J1BHF7_RHOIS
Th1 and Th2 cell differentiation	map04658	1	ec:3.1.3.16 - phosphatase	1	tr|N6TCR8|N6TCR8_DENPD
T cell receptor signaling pathway	map04660	1	ec:3.1.3.16 - phosphatase	1	tr|N6TCR8|N6TCR8_DENPD
Pentose phosphate pathway	map00030	2	ec:2.2.1.2 - dihydroxyacetonetransferase, ec:1.1.1.44 - dehydrogenase (NADP+-dependent, decarboxylating)	1, 1	tr|A0A1D1W6Q8|A0A1D1W6Q8_RAMVA, tr|A0A2G8LFZ4|A0A2G8LFZ4_STIJA
Methane metabolism	map00680	1	ec:4.2.1.11 - hydratase	1	tr|A0A151WLA2|A0A151WLA2_9HYME
Biosynthesis of antibiotics	map01130	4	ec:2.2.1.2 - dihydroxyacetonetransferase, ec:1.1.1.44 - dehydrogenase (NADP+-dependent, decarboxylating), ec:1.11.1.6 - equilase, ec:4.2.1.11 - hydratase	1, 1, 1, 1	tr|A0A1D1W6Q8|A0A1D1W6Q8_RAMVA, tr|A0A2G8LFZ4|A0A2G8LFZ4_STIJA, tr|A0A0J1BHF7|A0A0J1BHF7_RHOIS, tr|A0A151WLA2|A0A151WLA2_9HYME
Thiamine metabolism	map00730	1	ec:3.6.1.15 - phosphatase	16	tr|A0A323U0Y4|A0A323U0Y4_9GAMM, tr|A0A212D7H3|A0A212D7H3_CEREH, tr|A0A2V2P8C5|A0A2V2P8C5_ENTFC, tr|L5K7V0|L5K7V0_PTEAL, tr|A0A1I8QBT0|A0A1I8QBT0_STOCA, tr|A0A0U1CQ04|A0A0U1CQ04_CHLTH, tr|A0A2B4STP4|A0A2B4STP4_STYPI, tr|A0A1W5BGH3|A0A1W5BGH3_CIOIN, tr|H2Z1P2|H2Z1P2_CIOSA, tr|A0A1I8H0N8|A0A1I8H0N8_9PLAT, tr|N6TCR8|N6TCR8_DENPD, tr|A0A318CZJ6|A0A318CZJ6_9GAMM, tr|A0A060C0K1|A0A060C0K1_9BACT, tr|A0A1…
