# Supplementary material for: Shotgun Proteomics of Ascidians Tunic Gives New Insights on Host–Microbe Interactions by Revealing Diverse Antimicrobial Peptides
Source: Mar Drugs. 2020 Jul 13;18(7):362. doi: 10.3390/md18070362 (PMC7401272; doi:10.3390/md18070362)
Supplement: Supplementary file 1 [file marinedrugs-18-00362-s001.zip › Supplementary Tables/Supplementary Table S3_Species Distribution/Table S3.xlsx]

## Sheet: Total_speciesdistribution
Table S3 – Output files from the species distribution tool available in Blast2Go software. It is presented the description of each species to their respective number of Blast hits (#BLAST Top-Hits) for each ascidian’ species (Ca – Ciona sp., Ma – Molgula sp. and Pa – Microcosmus sp.).
													#BLAST Top-Hits
Superkingdom	Phylum	Class	Order	Family	Genus	Species						Species	Ca	Ma	Pa	Total
Eukaryota	Chordata	Ascidiacea	Enterogona	Cionidae	Ciona	Ciona intestinalis						Ciona intestinalis	89	6	10	105
Eukaryota	Chordata	Ascidiacea	Enterogona	Cionidae	Ciona	Ciona savignyi						Ciona savignyi	6	1	3	10
Eukaryota	Arthropoda	Branchiopoda	Diplostraca	Daphniidae	Daphnia	Daphnia magna						Daphnia magna		7	3	10
Bacteria	Firmicutes	Bacilli	Lactobacillales	Enterococcaceae	Enterococcus	Enterococcus faecium						Enterococcus faecium		6	2	8
Bacteria	Proteobacteria	Gammaproteobacteria	Oceanospirillales	Kangiellaceae	Kangiella	Kangiella spongicola						Kangiella spongicola		2	4	6
Eukaryota	Platyhelminthes	Rhabditophora	Macrostomida	Macrostomidae	Macrostomum	Macrostomum lignano						Macrostomum lignano		2	3	5
Eukaryota	Cnidaria	Anthozoa	Scleractinia	Pocilloporidae	Stylophora	Stylophora pistillata						Stylophora pistillata	1	1	3	5
Eukaryota	Chordata	Mammalia		Suidae	Sus	Sus scrofa						Sus scrofa	2	1	2	5
Eukaryota	Chordata	Mammalia	Rodentia	Bathyergidae	Fukomys	Fukomys damarensis						Fukomys damarensis		2	2	4
Eukaryota	Chordata	Mammalia	Chiroptera	Pteropodidae	Pteropus	Pteropus alecto						Pteropus alecto		3	1	4
Eukaryota	Chordata	Mammalia	Artiodactyla	Camelidae	Camelus	Camelus ferus						Camelus ferus		3		3
Eukaryota	Arthropoda	Insecta	Diptera	Chironomidae	Clunio	Clunio marinus						Clunio marinus	1	1	1	3
Eukaryota	Arthropoda	Insecta	Hymenoptera	Halictidae	Dufourea	Dufourea novaeangliae						Dufourea novaeangliae	1	2		3
Eukaryota	Chordata	Actinopteri	Cyprinodontiformes	Fundulidae	Fundulus	Fundulus heteroclitus						Fundulus heteroclitus		1	2	3
Eukaryota	Chordata	Ascidiacea	Stolidobranchia	Molgulidae	Molgula	Molgula oculata						Molgula oculata		2	1	3
Eukaryota	Chordata	Ascidiacea	Stolidobranchia	Molgulidae	Molgula	Molgula tectiformis						Molgula tectiformis		3		3
Eukaryota	Mollusca	Bivalvia	Mytiloida	Mytilidae	Mytilus	Mytilus galloprovincialis						Mytilus galloprovincialis		3		3
Bacteria	Proteobacteria	Gammaproteobacteria	Alteromonadales	Pseudoalteromonadaceae	Pseudoalteromonas	Pseudoalteromonas sp. BMB						Pseudoalteromonas sp. BMB	1	1	1	3
Bacteria	Proteobacteria	Gammaproteobacteria	Pseudomonadales	Moraxellaceae	Acinetobacter	Acinetobacter baumannii						Acinetobacter baumannii	1	1		2
Bacteria	Proteobacteria	Gammaproteobacteria	Aeromonadales	Aeromonadaceae	Aeromonas	Aeromonas piscicola						Aeromonas piscicola		1	1	2
Bacteria	Proteobacteria	Gammaproteobacteria	Alteromonadales	Alteromonadaceae	Alteromonas							Alteromonas sp.	1	1		2
Eukaryota	Nematoda	Chromadorea	Strongylida	Ancylostomatidae	Ancylostoma	Ancylostoma caninum						Ancylostoma caninum	1	1		2
Eukaryota	Arthropoda	Insecta	Diptera	Culicidae	Anopheles	Anopheles coluzzii						Anopheles coluzzii	1	1		2
Eukaryota	Chordata	Mammalia		Cervidae	Cervus	Cervus elaphus hippelaphus						Cervus elaphus hippelaphus		1	1	2
Eukaryota	Arthropoda	Insecta	Blattodea	Kalotermitidae	Cryptotermes	Cryptotermes secundus						Cryptotermes secundus	2			2
Bacteria	Proteobacteria	Deltaproteobacteria										Deltaproteobacteria bacterium		1	1	2
Eukaryota	Arthropoda	Insecta	Coleoptera	Curculionidae	Dendroctonus	Dendroctonus ponderosae						Dendroctonus ponderosae		1	1	2
Eukaryota	Chordata	Actinopteri	Perciformes	Serranidae	Epinephelus	Epinephelus coioides						Epinephelus coioides	1	1		2
Eukaryota	Arthropoda	Arachnida	Sarcoptiformes	Pyroglyphidae	Euroglyphus	Euroglyphus maynei						Euroglyphus maynei	1		1	2
Bacteria	Proteobacteria	Gammaproteobacteria										Gammaproteobacteria bacterium	1		1	2
Eukaryota	Arthropoda	Insecta	Diptera	Glossinidae	Glossina	Glossina morsitans morsitans						Glossina morsitans morsitans		1	1	2
Eukaryota	Arthropoda	Malacostraca	Amphipoda	Lysianassidae	Hirondellea	Hirondellea gigas						Hirondellea gigas		1	1	2
Eukaryota	Chordata	Mammalia	Carnivora	Phocidae	Leptonychotes	Leptonychotes weddellii						Leptonychotes weddellii		1	1	2
Eukaryota	Brachiopoda	Lingulata	Lingulida	Lingulidae	Lingula	Lingula unguis						Lingula unguis		2		2
Eukaryota	Chordata	Mammalia	Didelphimorphia	Didelphidae	Monodelphis	Monodelphis domestica						Monodelphis domestica	1	1		2
Eukaryota	Chordata	Mammalia	Chiroptera	Vespertilionidae	Myotis	Myotis davidii						Myotis davidii		2		2
Eukaryota	Chordata	Mammalia	Carnivora	Odobenidae	Odobenus	Odobenus rosmarus divergens						Odobenus rosmarus divergens	1	1		2
Eukaryota	Platyhelminthes	Trematoda	Opisthorchiida	Opisthorchiidae	Opisthorchis	Opisthorchis viverrini						Opisthorchis viverrini		1	1	2
Bacteria	Proteobacteria	Gammaproteobacteria	Pseudomonadales	Pseudomonadaceae	Pseudomonas	Pseudomonas aeruginosa						Pseudomonas aeruginosa	1		1	2
Bacteria	Proteobacteria	Gammaproteobacteria	Pseudomonadales	Pseudomonadaceae	Pseudomonas	Pseudomonas pelagia						Pseudomonas pelagia		2		2
Eukaryota	Tardigrada	Eutardigrada	Parachela	Ramazzottiidae	Ramazzottius	Ramazzottius varieornatus						Ramazzottius varieornatus	1		1	2
Eukaryota	Chordata	Actinopteri	Salmoniformes	Salmonidae	Salmo	Salmo salar						Salmo salar	1	1		2
Eukaryota	Platyhelminthes	Cestoda	Diphyllobothriidea	Diphyllobothriidae	Schistocephalus	Schistocephalus solidus						Schistocephalus solidus		2		2
Eukaryota	Platyhelminthes	Trematoda	Strigeidida	Schistosomatidae	Schistosoma	Schistosoma mansoni						Schistosoma mansoni		1	1	2
Eukaryota	Echinodermata	Holothuroidea	Aspidochirotida	Stichopodidae	Stichopus	Stichopus japonicus						Stichopus japonicus		1	1	2
Eukaryota	Chordata	Mammalia	Sirenia	Trichechidae	Trichechus	Trichechus manatus latirostris						Trichechus manatus latirostris	1	1		2
Eukaryota	Nematoda	Enoplea	Trichinellida	Trichuridae	Trichuris	Trichuris suis						Trichuris suis			2	2
Eukaryota	Chordata	Mammalia	Scandentia	Tupaiidae	Tupaia	Tupaia chinensis						Tupaia chinensis		1	1	2
Bacteria						uncultured bacterium						uncultured bacterium	1		1	2
Bacteria	Proteobacteria	Gammaproteobacteria	Acidiferrobacterales	Acidiferrobacteraceae								Acidiferrobacteraceae bacterium	1			1
Eukaryota	Arthropoda	Insecta	Diptera	Culicidae	Aedes	Aedes aegypti						Aedes aegypti		1		1
Bacteria	Proteobacteria	Betaproteobacteria	Burkholderiales	Alcaligenaceae	Achromobacter	Achromobacter xylosoxidans	Note: synonym - Achromobacter xylosoxidans					Alcaligenes xylosoxydans xylosoxydans			1	1
Bacteria	Proteobacteria	Alphaproteobacteria										Alphaproteobacteria bacterium	1			1
Eukaryota	Arthropoda	Insecta	Mantodea	Mantidae	Amantis	Amantis reticulata						Amantis reticulata		1		1
Eukaryota	Chordata	Aves	Psittaciformes	Psittacidae	Amazona	Amazona aestiva						Amazona aestiva		1		1
Eukaryota	Arthropoda	Arachnida	Ixodida	Ixodidae	Amblyomma	Amblyomma parvum						Amblyomma parvum		1		1
Eukaryota	Arthropoda	Arachnida	Ixodida	Ixodidae	Amblyomma	Amblyomma sculptum						Amblyomma sculptum		1		1
Eukaryota	Porifera	Demospongiae	Haplosclerida	Niphatidae	Amphimedon	Amphimedon queenslandica						Amphimedon queenslandica		1		1
Eukaryota	Arthropoda	Insecta	Diptera	Culicidae	Anopheles	Anopheles darlingi						Anopheles darlingi		1		1
Eukaryota	Arthropoda	Insecta	Diptera	Culicidae	Anopheles	Anopheles epiroticus						Anopheles epiroticus			1	1
Eukaryota	Arthropoda	Insecta	Diptera	Culicidae	Anopheles	Anopheles funestus						Anopheles funestus		1		1
Eukaryota	Arthropoda	Insecta	Diptera	Culicidae	Anopheles	Anopheles maculatus						Anopheles maculatus		1		1
Eukaryota	Cnidaria	Anthozoa	Actiniaria	Actiniidae	Anthopleura	Anthopleura elegantissima						Anthopleura elegantissima	1			1
Eukaryota	Mollusca	Gastropoda	Stylommatophora	Arionidae	Arion	Arion vulgaris						Arion vulgaris			1	1
Eukaryota	Nematoda	Chromadorea	Rhabditida	Ascarididae	Ascaris	Ascaris suum						Ascaris suum		1		1
Eukaryota	Chordata	Actinopteri	Cyprinodontiformes	Aplocheilidae	Austrofundulus	Austrofundulus limnaeus						Austrofundulus limnaeus		1		1
Bacteria	Firmicutes	Bacilli	Bacillales	Bacillaceae	Bacillus	Bacillus megaterium						Bacillus megaterium	1			1
Eukaryota	Mollusca	Gastropoda	Basommatophora	Planorbidae	Biomphalaria	Biomphalaria glabrata						Biomphalaria glabrata		1		1
Eukaryota	Arthropoda	Insecta	Blattodea	Ectobiidae	Blattella	Blattella germanica						Blattella germanica		1		1
Eukaryota	Chordata	Reptilia	Squamata	Boidae	Boa	Boa constrictor						Boa constrictor		1		1
Eukaryota	Chordata	Reptilia	Squamata	Colubridae	Boiga	Boiga irregularis						Boiga irregularis			1	1
Bacteria	Proteobacteria	Alphaproteobacteria	Rhizobiales	Bradyrhizobiaceae	Bradyrhizobium	Bradyrhizobium lablabi						Bradyrhizobium lablabi	1			1
Eukaryota	Chordata		Amphioxiformes	Branchiostomidae	Branchiostoma	Branchiostoma floridae						Branchiostoma floridae		1		1
Eukaryota	Nematoda	Chromadorea	Rhabditida	Onchocercidae	Brugia	Brugia malayi						Brugia malayi	1			1
Eukaryota	Nematoda	Chromadorea	Rhabditida	Onchocercidae	Brugia	Brugia pahangi						Brugia pahangi	1			1
Eukaryota	Chordata	Amphibia	Anura	Rhacophoridae	Buergeria	Buergeria buergeri						Buergeria buergeri	1			1
Eukaryota	Nematoda	Chromadorea	Rhabditida	Rhabditidae	Caenorhabditis	Caenorhabditis nigoni						Caenorhabditis nigoni			1	1
Eukaryota	Nematoda	Chromadorea	Rhabditida	Rhabditidae	Caenorhabditis	Caenorhabditis remanei						Caenorhabditis remanei		1		1
Eukaryota	Nematoda	Chromadorea	Rhabditida	Rhabditidae	Caenorhabditis	Caenorhabditis tropicalis						Caenorhabditis tropicalis		1		1
Bacteria						Candidatus Rokubacteria bacterium						Candidatus Rokubacteria bacterium		1		1
Eukaryota	Chordata	Mammalia	Rodentia	Caviidae	Cavia	Cavia porcellus						Cavia porcellus		1		1
Eukaryota	Chordata	Mammalia	Primates	Cebidae	Cebus	Cebus capucinus imitator						Cebus capucinus imitator			1	1
Eukaryota	Arthropoda	Insecta	Diptera	Tephritidae	Ceratitis	Ceratitis capitata						Ceratitis capitata			1	1
Eukaryota	Chordata	Mammalia	Primates	Cercopithecidae	Cercocebus	Cercocebus atys						Cercocebus atys		1		1
Eukaryota	Nemertea	Pilidiophora	Heteronemertea	Cerebratulidae	Cerebratulus	Cerebratulus lacteus						Cerebratulus lacteus		1		1
Eukaryota	Chordata	Reptilia	Testudines	Cheloniidae	Chelonia	Chelonia mydas						Chelonia mydas		1		1
Eukaryota	Arthropoda	Malacostraca	Decapoda	Parastacidae	Cherax	Cherax quadricarinatus						Cherax quadricarinatus			1	1
Bacteria	Chlamydiae	Chlamydiia	Chlamydiales	Chlamydiaceae	Chlamydia	Chlamydia trachomatis						Chlamydia trachomatis			1	1
Eukaryota	Platyhelminthes	Trematoda	Opisthorchiida	Opisthorchiidae	Clonorchis	Clonorchis sinensis						Clonorchis sinensis	1			1
Eukaryota	Chordata	Mammalia	Primates	Cercopithecidae	Colobus	Colobus angolensis palliatus						Colobus angolensis palliatus		1		1
Eukaryota	Mollusca	Bivalvia	Ostreoida	Ostreidae	Crassostrea	Crassostrea gigas						Crassostrea gigas		1		1
Eukaryota	Chordata	Mammalia	Rodentia	Cricetidae	Cricetulus	Cricetulus griseus						Cricetulus griseus	1			1
Eukaryota	Arthropoda	Insecta	Hemiptera	Cicadellidae	Cuerna	Cuerna arida						Cuerna arida			1	1
Eukaryota	Arthropoda	Insecta	Hemiptera	Phylloxeridae	Daktulosphaira	Daktulosphaira vitifoliae						Daktulosphaira vitifoliae		1		1
Eukaryota	Arthropoda	Insecta	Lepidoptera	Nymphalidae	Danaus	Danaus plexippus plexippus						Danaus plexippus plexippus		1		1
Eukaryota	Cnidaria	Anthozoa	Alcyonacea	Nephtheidae	Dendronephthya	Dendronephthya klunzingeri						Dendronephthya klunzingeri	1			1
Eukaryota	Arthropoda	Insecta	Hemiptera	Liviidae	Diaphorina	Diaphorina citri						Diaphorina citri			1	1
Eukaryota	Arthropoda	Insecta	Diptera	Drosophilidae	Drosophila	Drosophila pseudoobscura pseudoobscura						Drosophila pseudoobscura pseudoobscura		1		1
Eukaryota	Arthropoda	Insecta	Diptera	Drosophilidae	Drosophila	Drosophila sechellia						Drosophila sechellia		1		1
Eukaryota	Chordata	Actinopteri	Gadiformes	Gadidae	Eleginus	Eleginus navaga						Eleginus navaga	1			1
Eukaryota	Nematoda	Chromadorea	Rhabditida	Oxyuridae	Enterobius	Enterobius vermicularis						Enterobius vermicularis		1		1
Eukaryota	Arthropoda	Insecta	Lepidoptera	Geometridae	Episothalma	Episothalma robustaria						Episothalma robustaria			1	1
Bacteria	Proteobacteria	Alphaproteobacteria	Sphingomonadales	Erythrobacteraceae	Erythrobacter	Erythrobacter nanhaisediminis						Erythrobacter nanhaisediminis		1		1
Eukaryota	Arthropoda	Insecta	Hymenoptera	Apidae	Eufriesea	Eufriesea mexicana						Eufriesea mexicana	1			1
Eukaryota	Arthropoda	Malacostraca	Euphausiacea	Euphausiidae	Euphausia	Euphausia superba						Euphausia superba		1		1
Eukaryota	Arthropoda	Arachnida	Araneae	Salticidae	Euryattus	Euryattus sp. Tualapa						Euryattus sp. Tualapa		1		1
Bacteria	Proteobacteria	Alphaproteobacteria	Rhizobiales	Aurantimonadaceae	Fulvimarina	Fulvimarina pelagi						Fulvimarina pelagi			1	1
Eukaryota	Chordata	Aves	Galliformes	Phasianidae	Gallus	Gallus gallus						Gallus gallus		1		1
Eukaryota	Chordata	Actinopteri	Cyprinodontiformes	Poeciliidae	Gambusia	Gambusia affinis						Gambusia affinis			1	1
Bacteria	Actinobacteria	Actinobacteria	Geodermatophilales	Geodermatophilaceae	Geodermatophilus	Geodermatophilus obscurus						Geodermatophilus obscurus	1			1
Eukaryota	Porifera	Demospongiae	Tetractinellida	Geodiidae	Geodia	Geodia cydonium						Geodia cydonium		1		1
Eukaryota	Arthropoda	Insecta	Hemiptera	Gerridae	Gerris	Gerris odontogaster						Gerris odontogaster		1		1
Eukaryota	Arthropoda	Insecta	Hemiptera	Cicadellidae	Graphocephala	Graphocephala atropunctata						Graphocephala atropunctata			1	1
Eukaryota	Nematoda	Chromadorea	Strongylida	Haemonchidae	Haemonchus	Haemonchus contortus						Haemonchus contortus		1		1
Bacteria	Proteobacteria	Oligoflexia	Bacteriovoracales	Halobacteriovoraceae	Halobacteriovorax	Halobacteriovorax sp.						Halobacteriovorax sp.		1		1
Eukaryota	Nematoda	Chromadorea	Strongylida	Heligmosomatidae	Heligmosomoides	Heligmosomoides polygyrus bakeri						Heligmosomoides polygyrus bakeri		1		1
Eukaryota	Echinodermata	Echinoidea	Echinoida	Echinometridae	Heliocidaris	Heliocidaris erythrogramma						Heliocidaris erythrogramma			1	1
Eukaryota	Nematoda	Chromadorea	Strongylida	Heterorhabditidae	Heterorhabditis	Heterorhabditis bacteriophora						Heterorhabditis bacteriophora			1	1
Eukaryota	Platyhelminthes	Cestoda	Cyclophyllidea	Taeniidae	Hydatigena	Hydatigena taeniaeformis						Hydatigena taeniaeformis			1	1
Eukaryota	Platyhelminthes	Cestoda	Cyclophyllidea	Hymenolepididae	Hymenolepis	Hymenolepis diminuta						Hymenolepis diminuta			1	1
Eukaryota	Chordata	Actinopteri	Cypriniformes	Cyprinidae	Hypophthalmichthys	Hypophthalmichthys molitrix						Hypophthalmichthys molitrix		1		1
Eukaryota	Arthropoda	Arachnida	Ixodida	Ixodidae	Ixodes	Ixodes ricinus						Ixodes ricinus			1	1
Bacteria	Proteobacteria	Alphaproteobacteria	Rhodobacterales	Rhodobacteraceae	Jannaschia	Jannaschia donghaensis						Jannaschia donghaensis			1	1
Bacteria	Proteobacteria	Alphaproteobacteria	Rhodobacterales	Rhodobacteraceae	Lentibacter	Lentibacter algarum						Lentibacter algarum	1			1
Bacteria	Proteobacteria	Gammaproteobacteria	Thiotrichales	Thiotrichaceae	Leucothrix	Leucothrix pacifica						Leucothrix pacifica	1			1
Eukaryota	Chordata	Aves	Charadriiformes	Scolopacidae	Limosa	Limosa lapponica baueri						Limosa lapponica baueri			1	1
Eukaryota	Chordata	Aves	Passeriformes	Estrildidae	Lonchura	Lonchura striata domestica						Lonchura striata domestica			1	1
Eukaryota	Arthropoda	Insecta	Diptera	Psychodidae	Lutzomyia	Lutzomyia longipalpis						Lutzomyia longipalpis		1		1
Eukaryota	Arthropoda	Insecta	Hemiptera	Miridae	Lygus	Lygus hesperus						Lygus hesperus		1		1
Eukaryota	Chordata	Mammalia	Primates	Cercopithecidae	Macaca	Macaca fascicularis						Macaca fascicularis	1			1
Eukaryota	Chordata	Mammalia	Primates	Cercopithecidae	Macaca	Macaca mulatta						Macaca mulatta	1			1
Bacteria	Proteobacteria	Alphaproteobacteria	Magnetococcales									Magnetococcales bacterium	1			1
Bacteria	Proteobacteria	Gammaproteobacteria	Alteromonadales	Alteromonadaceae	Marinobacter	Marinobacter sp.						Marinobacter sp.			1	1
Bacteria	Proteobacteria	Alphaproteobacteria	Rhodobacterales	Rhodobacteraceae	Marinosulfonomonas	Marinosulfonomonas sp.						Marinosulfonomonas sp.	1			1
Bacteria	Proteobacteria	Alphaproteobacteria	Rhizobiales	Aurantimonadaceae	Martelella	Martelella endophytica						Martelella endophytica		1		1
Eukaryota	Arthropoda	Insecta	Hymenoptera	Apidae	Melipona	Melipona quadrifasciata						Melipona quadrifasciata		1		1
Eukaryota	Nematoda	Chromadorea	Rhabditida	Meloidogynidae	Meloidogyne	Meloidogyne hapla						Meloidogyne hapla		1		1
Bacteria	Proteobacteria	Alphaproteobacteria	Rhizobiales	Phyllobacteriaceae	Mesorhizobium	Mesorhizobium delmotii						Mesorhizobium delmotii	1			1
Bacteria	Actinobacteria	Actinobacteria	Micrococcales	Microbacteriaceae	Microbacterium	Microbacterium foliorum						Microbacterium foliorum	1			1
Bacteria	Proteobacteria	Gammaproteobacteria	Cellvibrionales	Microbulbiferaceae	Microbulbifer	Microbulbifer yueqingensis						Microbulbifer yueqingensis		1		1
Eukaryota	Chordata		Squamata	Elapidae	Micrurus	Micrurus spixii						Micrurus spixii			1	1
Eukaryota	Mollusca	Bivalvia	Pectinoida	Pectinidae	Mizuhopecten	Mizuhopecten yessoensis						Mizuhopecten yessoensis		1		1
Eukaryota	Chordata	Mammalia	Rodentia	Muridae	Mus	Mus musculus						Mus musculus		1		1
Eukaryota	Chordata	Mammalia	Carnivora	Mustelidae	Mustela	Mustela putorius furo						Mustela putorius furo		1		1
Eukaryota	Chordata	Mammalia	Chiroptera	Vespertilionidae	Myotis	Myotis brandtii						Myotis brandtii		1		1
Eukaryota	Chordata	Mammalia	Chiroptera	Vespertilionidae	Myotis	Myotis lucifugus						Myotis lucifugus	1			1
Eukaryota	Mollusca	Bivalvia	Mytiloida	Mytilidae	Mytilus	Mytilus coruscus						Mytilus coruscus		1		1
Bacteria	Actinobacteria	Actinobacteria	Nakamurellales	Nakamurellaceae	Nakamurella	Nakamurella panacisegetis						Nakamurella panacisegetis	1			1
Eukaryota	Cnidaria	Anthozoa	Actiniaria	Edwardsiidae	Nematostella	Nematostella vectensis						Nematostella vectensis			1	1
Eukaryota	Chordata	Mammalia	Carnivora	Mustelidae	Neovison	Neovison vison						Neovison vison		1		1
Eukaryota	Arthropoda	Insecta	Hemiptera	Delphacidae	Nilaparvata	Nilaparvata lugens						Nilaparvata lugens		1		1
Bacteria	Actinobacteria	Actinobacteria	Corynebacteriales	Nocardiaceae	Nocardia	Nocardia vulneris						Nocardia vulneris			1	1
Eukaryota	Chordata	Actinopteri	Cyprinodontiformes	Nothobranchiidae	Nothobranchius	Nothobranchius pienaari						Nothobranchius pienaari			1	1
Bacteria	Proteobacteria	Alphaproteobacteria	Rhodobacterales	Hyphomonadaceae	Oceanicaulis	Oceanicaulis sp.						Oceanicaulis sp.	1			1
Eukaryota	Mollusca	Cephalopoda	Octopoda	Octopodidae	Octopus	Octopus bimaculoides						Octopus bimaculoides			1	1
Eukaryota	Nematoda	Chromadorea	Strongylida	Chabertiidae	Oesophagostomum	Oesophagostomum dentatum						Oesophagostomum dentatum			1	1
Eukaryota	Chordata	Appendicularia	Copelata	Oikopleuridae	Oikopleura	Oikopleura dioica						Oikopleura dioica	1			1
Eukaryota	Nematoda	Chromadorea	Rhabditida	Onchocercidae	Onchocerca	Onchocerca flexuosa						Onchocerca flexuosa		1		1
Eukaryota	Nematoda	Chromadorea	Rhabditida	Onchocercidae	Onchocerca	Onchocerca ochengi						Onchocerca ochengi	1			1
Eukaryota	Chordata	Actinopteri	Salmoniformes	Salmonidae	Oncorhynchus	Oncorhynchus mykiss						Oncorhynchus mykiss		1		1
Eukaryota	Arthropoda	Collembola	Entomobryomorpha	Entomobryidae	Orchesella	Orchesella cincta						Orchesella cincta	1			1
Eukaryota	Chordata	Actinopteri	Cichliformes	Cichlidae	Oreochromis	Oreochromis niloticus						Oreochromis niloticus		1		1
Eukaryota	Arthropoda	Arachnida	Ixodida	Argasidae	Ornithodoros	Ornithodoros turicata						Ornithodoros turicata		1		1
Eukaryota	Chordata	Mammalia		Leporidae	Oryctolagus	Oryctolagus cuniculus						Oryctolagus cuniculus		1		1
Eukaryota	Chordata	Actinopteri	Beloniformes	Adrianichthyidae	Oryzias	Oryzias latipes						Oryzias latipes		1		1
Eukaryota	Chordata	Mammalia	Primates	Galagidae	Otolemur	Otolemur garnettii						Otolemur garnettii	1			1
Eukaryota	Chordata	Mammalia	Primates	Hominidae	Pan	Pan paniscus						Pan paniscus		1		1
Eukaryota	Arthropoda	Insecta	Lepidoptera	Papilionidae	Papilio	Papilio machaon						Papilio machaon		1		1
Eukaryota	Nematoda	Chromadorea	Rhabditida	Strongyloididae	Parastrongyloides	Parastrongyloides trichosuri						Parastrongyloides trichosuri	1			1
Eukaryota	Arthropoda	Insecta	Lepidoptera	Gelechiidae	Pectinophora	Pectinophora gossypiella						Pectinophora gossypiella		1		1
Bacteria	Bacteroidetes	Sphingobacteriia	Sphingobacteriales	Sphingobacteriaceae	Pedobacter	Pedobacter sp. BMA						Pedobacter sp. BMA		1		1
Bacteria	Bacteroidetes	Sphingobacteriia	Sphingobacteriales	Sphingobacteriaceae	Pedobacter	Pedobacter yulinensis						Pedobacter yulinensis		1		1
Bacteria	Firmicutes	Negativicutes	Acidaminococcales	Acidaminococcaceae	Phascolarctobacterium	Phascolarctobacterium sp.						Phascolarctobacterium sp.			1	1
Eukaryota	Arthropoda	Insecta	Coleoptera	Lampyridae	Photinus	Photinus pyralis						Photinus pyralis		1		1
Bacteria	Proteobacteria	Alphaproteobacteria	Rhizobiales	Phyllobacteriaceae	Phyllobacterium	Phyllobacterium endophyticum						Phyllobacterium endophyticum			1	1
Eukaryota	Chordata	Ascidiacea	Stolidobranchia	Styelidae	Polyandrocarpa	Polyandrocarpa misakiensis						Polyandrocarpa misakiensis		1		1
Eukaryota	Chordata	Mammalia	Primates	Hominidae	Pongo	Pongo abelii						Pongo abelii			1	1
Bacteria	Bacteroidetes	Cytophagia	Cytophagales	Hymenobacteraceae	Pontibacter	Pontibacter indicus						Pontibacter indicus		1		1
Bacteria	Proteobacteria	Gammaproteobacteria	Cellvibrionales	Porticoccaceae	Porticoccus	Porticoccus sp.						Porticoccus sp.			1	1
Bacteria	Proteobacteria											Proteobacteria bacterium	1			1
Bacteria	Proteobacteria	Gammaproteobacteria	Pseudomonadales	Pseudomonadaceae	Pseudomonas	Pseudomonas flavescens						Pseudomonas flavescens			1	1
Eukaryota	Cnidaria	Anthozoa	Pennatulacea	Renillidae	Renilla	Renilla reniformis						Renilla reniformis	1			1
Eukaryota	Chordata	Mammalia	Primates	Cercopithecidae	Rhinopithecus	Rhinopithecus bieti						Rhinopithecus bieti		1		1
Eukaryota	Arthropoda	Arachnida	Ixodida	Ixodidae	Rhizobium	Rhipicephalus appendiculatus						Rhipicephalus appendiculatus		1		1
Bacteria	Proteobacteria	Alphaproteobacteria	Rhizobiales	Rhizobiaceae	Rhizobium	Rhizobium leguminosarum bv. viciae						Rhizobium leguminosarum bv. viciae			1	1
Bacteria	Proteobacteria	Alphaproteobacteria	Rhizobiales	Rhizobiaceae	Rhizobium	Rhizobium subbaraonis						Rhizobium subbaraonis			1	1
Bacteria	Proteobacteria	Gammaproteobacteria	Xanthomonadales	Rhodanobacteraceae	Rhodanobacter	Rhodanobacter denitrificans						Rhodanobacter denitrificans		1		1
Eukaryota	Arthropoda	Insecta	Hemiptera	Reduviidae	Rhodnius	Rhodnius prolixus						Rhodnius prolixus	1			1
Bacteria	Planctomycetes	Planctomycetia	Planctomycetales	Planctomycetaceae	Rhodopirellula	Rhodopirellula islandica						Rhodopirellula islandica			1	1
Bacteria	Firmicutes	Bacilli	Bacillales	Bacillaceae	Salinibacillus	Salinibacillus kushneri						Salinibacillus kushneri		1		1
Bacteria	Actinobacteria	Actinobacteria	Micrococcales	Microbacteriaceae	Salinibacterium	Salinibacterium xinjiangense						Salinibacterium xinjiangense			1	1
Eukaryota	Platyhelminthes	Trematoda	Strigeidida	Schistosomatidae	Schistosoma	Schistosoma mattheei						Schistosoma mattheei		1		1
Eukaryota	Platyhelminthes	Trematoda	Strigeidida	Schistosomatidae	Schistosoma	Schistosoma rodhaini						Schistosoma rodhaini		1		1
Eukaryota	Chordata	Actinopteri	Osteoglossiformes	Osteoglossidae	Scleropages	Scleropages formosus						Scleropages formosus		1		1
Eukaryota	Chordata	Actinopteri	Pleuronectiformes	Scophthalmidae	Scophthalmus	Scophthalmus maximus						Scophthalmus maximus	1			1
Eukaryota	Arthropoda	Malacostraca	Decapoda	Portunidae	Scylla	Scylla olivacea						Scylla olivacea		1		1
Eukaryota	Mollusca	Cephalopoda	Sepiida	Sepiadariidae	Sepioloidea	Sepioloidea lineolata						Sepioloidea lineolata			1	1
Eukaryota	Cnidaria	Anthozoa	Scleractinia	Pocilloporidae	Seriatopora	Seriatopora hystrix						Seriatopora hystrix			1	1
Eukaryota	Mollusca	Bivalvia	Unionida	Unionidae	Sinanodonta	Sinanodonta woodiana						Sinanodonta woodiana			1	1
Eukaryota	Arthropoda	Insecta	Diptera	Diopsidae	Sphyracephala	Sphyracephala beccarii						Sphyracephala beccarii		1		1
Eukaryota	Nematoda	Chromadorea	Rhabditida	Steinernematidae	Steinernema	Steinernema glaseri						Steinernema glaseri		1		1
Eukaryota	Arthropoda	Insecta	Diptera	Muscidae	Stomoxys	Stomoxys calcitrans						Stomoxys calcitrans			1	1
Bacteria	Actinobacteria	Actinobacteria	Streptomycetales	Streptomycetaceae	Streptomyces	Streptomyces canus						Streptomyces canus	1			1
Bacteria	Actinobacteria	Actinobacteria	Streptomycetales	Streptomycetaceae	Streptomyces	Streptomyces spongiicola						Streptomyces spongiicola	1			1
Eukaryota	Nematoda	Chromadorea	Rhabditida	Strongyloididae	Strongyloides	Strongyloides ratti						Strongyloides ratti	1			1
Eukaryota	Chordata	Actinopteri	Siluriformes	Bagridae	Tachysurus	Tachysurus fulvidraco						Tachysurus fulvidraco		1		1
Eukaryota	Platyhelminthes	Cestoda	Cyclophyllidea	Taeniidae	Taenia	Taenia asiatica						Taenia asiatica		1		1
Eukaryota	Chordata	Actinopteri	Tetraodontiformes	Tetraodontidae	Takifugu	Takifugu rubripes						Takifugu rubripes		1		1
Eukaryota	Chordata	Actinopteri	Tetraodontiformes	Tetraodontidae	Tetraodon	Tetraodon nigroviridis						Tetraodon nigroviridis			1	1
Eukaryota	Nematoda	Chromadorea	Rhabditida	Thelaziidae	Thelazia	Thelazia callipaeda						Thelazia callipaeda	1			1
Eukaryota	Mollusca	Gastropoda	Cycloneritida	Neritopsidae	Titiscania	Titiscania limacina						Titiscania limacina			1	1
Eukaryota	Nematoda	Chromadorea	Rhabditida	Toxocaridae	Toxocara	Toxocara canis						Toxocara canis	1			1
Eukaryota	Arthropoda	Insecta	Hymenoptera	Formicidae	Trachymyrmex	Trachymyrmex zeteki						Trachymyrmex zeteki			1	1
Eukaryota	Nematoda	Enoplea	Trichinellida	Trichinellidae	Trichinella	Trichinella papuae						Trichinella papuae		1		1
Eukaryota	Nematoda	Enoplea	Trichinellida	Trichinellidae	Trichinella	Trichinella spiralis						Trichinella spiralis	1			1
Eukaryota	Platyhelminthes	Trematoda	Strigeidida	Schistosomatidae	Trichobilharzia	Trichobilharzia regenti						Trichobilharzia regenti	1			1
Eukaryota	Nematoda	Enoplea	Trichinellida	Trichuridae	Trichuris	Trichuris muris						Trichuris muris		1		1
Eukaryota	Arthropoda	Arachnida	Mesostigmata	Laelapidae	Tropilaelaps	Tropilaelaps mercedesae						Tropilaelaps mercedesae		1		1
Eukaryota	Chordata	Mammalia	Carnivora	Ursidae	Ursus	Ursus maritimus						Ursus maritimus	1			1
Bacteria	Proteobacteria	Gammaproteobacteria	Chromatiales	Woeseiaceae	Woeseia	Woeseia oceani						Woeseia oceani			1	1
Eukaryota	Chordata	Amphibia	Anura	Pipidae	Xenopus	Xenopus laevis						Xenopus laevis			1	1
Eukaryota	Arthropoda	Insecta	Blattodea	Termopsidae	Zootermopsis	Zootermopsis nevadensis						Zootermopsis nevadensis	1			1
