# Supplementary material for: Shotgun Proteomics of Ascidians Tunic Gives New Insights on Host–Microbe Interactions by Revealing Diverse Antimicrobial Peptides
Source: Mar Drugs. 2020 Jul 13;18(7):362. doi: 10.3390/md18070362 (PMC7401272; doi:10.3390/md18070362)
Supplement: Supplementary file 1 [file marinedrugs-18-00362-s001.zip › Supplementary Tables/Supplementary Table S5_ProteinGroups/Table S5.xls]

## Sheet: Table S5
Table S5 - The original MaxQuant output file containing all the identified proteins clustered together with AMPs
Protein.IDs	Majority.protein.IDs	Peptide.counts..all.	Peptide.counts..razor.unique.	Peptide.counts..unique.	Protein.names	Fasta.headers	Number.of.proteins	Peptides	Razor...unique.peptides	Unique.peptides	Peptides.1	Peptides.2	Peptides.3	Razor...unique.peptides.1	Razor...unique.peptides.2	Razor...unique.peptides.3	Unique.peptides.1	Unique.peptides.2	Unique.peptides.3	Sequence.coverage....	Unique...razor.sequence.coverage....	Unique.sequence.coverage....	Mol..weight..kDa.	Sequence.length	Sequence.lengths	Fraction.average	Fraction.1	Fraction.2	Fraction.3	Fraction.4	Fraction.5	Fraction.6	Q.value	Score	Sequence.coverage.1....	Sequence.coverage.2....	Sequence.coverage.3....	Intensity	Intensity.1	Intensity.2	Intensity.3	iBAQ	iBAQ.1	iBAQ.2	iBAQ.3	LFQ.intensity.1	LFQ.intensity.2	LFQ.intensity.3	MS.MS.count.1
11\DAMPD\DAMPD_548;CAMPSQ4167;11\DAMPD\DAMPD_549;A0A2U3WDE6;CAMPSQ503;CAMPSQ4165;CAMPSQ4164;CAMPSQ4125;CAMPSQ4124;Q5RCP8;11\DAMPD\DAMPD_547;11\DAMPD\DAMPD_546;11\DAMPD\DAMPD_544;11\DAMPD\DAMPD_375;11\DAMPD\DAMPD_374;11\DAMPD\DAMPD_373;A0A2D9B6R8;Q00715	11\DAMPD\DAMPD_548;CAMPSQ4167;11\DAMPD\DAMPD_549;A0A2U3WDE6;CAMPSQ503;CAMPSQ4165;CAMPSQ4164;CAMPSQ4125;CAMPSQ4124;Q5RCP8;11\DAMPD\DAMPD_547;11\DAMPD\DAMPD_546;11\DAMPD\DAMPD_544;11\DAMPD\DAMPD_375;11\DAMPD\DAMPD_374;11\DAMPD\DAMPD_373;A0A2D9B6R8;Q00715	4;4;4;4;3;3;3;3;3;3;3;3;3;3;3;3;3;3	1;1;1;1;1;1;1;1;1;1;1;1;1;1;1;1;1;1	1;1;1;1;1;1;1;1;1;1;1;1;1;1;1;1;1;1	Histone H2B type 1	Overall_15444|DAMPD_732|11\DAMPD\DAMPD_548|H2B_LITVA;Overall_11263|CAMP_Validated_1724|CAMPSQ4167|Histone H2B;Overall_15445|DAMPD_733|11\DAMPD\DAMPD_549|H2B_RHASC;tr|A0A2U3WDE6|A0A2U3WDE6_ODORO_Histone_H2B_OS=Odobenus_rosmarus_divergens_OX=9708_GN=LOC10138	18	4	1	1	4	3	1	1	1	1	1	1	1	36.2	7.8	7.8	12.775	116	116;125;126;127;125;125;125;125;125;126;126;126;126;126;126;126;150;125	2.75	1	1	1	NA	1	NA	0.0032895	6.1407	36.2	30.2	7.8	413230000	63211000	135240000	214780000	59033000	9030200	19320000	30683000	88837000	0	0	2
11\DAMPD\DAMPD_591	11\DAMPD\DAMPD_591	1	1	1		Overall_15492|DAMPD_780|11\DAMPD\DAMPD_591|ANN2_AREMA	1	1	1	1	0	1	0	0	1	0	0	1	0	4.5	4.5	4.5	22.614	202	202	3	NA	NA	1	NA	NA	NA	0	6.2269	0	4.5	0	5550100	0	5550100	0	462510	0	462510	0	0	3327200	0	0
2043;Q30KP3;Q8C5A7	2043;Q30KP3;Q8C5A7	1;1	1;1	1;1		Overall_33701|Yadamp_1162|2043|Beta-defensin 20;Overall_31051|UniProtKb_1300|Q30KP3;Q8C5A7|DFB20_MOUSE	2	1	1	1	1	0	0	1	0	0	1	0	0	17.3	17.3	17.3	8.8043	75	75;96	1	10	NA	NA	NA	NA	NA	0	8.5604	17.3	0	0	0	0	0	0	0	0	0	0	0	0	0	10
54.1	54.1	1	1	1		Overall_6716|Bagel_I_54|54.1|LichenicidinVK21A1	1	1	1	1	1	0	0	1	0	0	1	0	0	14.9	14.9	14.9	8.2084	74	74	1	1	NA	NA	NA	NA	NA	1	-2	14.9	0	0	6144300	6144300	0	0	1228900	1228900	0	0	6144300	0	0	0
7.3	7.3	1	1	1		Overall_7055|Bagel_III_7|7.3|Bacteriocinalbusin_B	1	1	1	1	1	0	0	1	0	0	1	0	0	3.9	3.9	3.9	27.589	255	255	1	1	NA	NA	NA	NA	NA	1	-2	3.9	0	0	744740	744740	0	0	57288	57288	0	0	744740	0	0	0
A0A023FX31	A0A023FX31	4	4	4		tr|A0A023FX31|A0A023FX31_9ACAR_Putative_ribosomal_protein_s4_OS=Amblyomma_parvum_OX=251391_PE=2_SV=1	1	4	4	4	1	3	0	1	3	0	1	3	0	16.1	16.1	16.1	22.557	192	192	2.75	1	NA	2	1	NA	NA	0	23.878	4.2	12	0	20907000	4029300	16878000	0	1742300	335780	1406500	0	0	7914300	0	1
A0A023PJM7	A0A023PJM7	1	1	1		tr|A0A023PJM7|A0A023PJM7_HAECO_Tubulin_beta_chain_(Fragment)_OS=Haemonchus_contortus_OX=6289_PE=3_SV=1	1	1	1	1	1	1	1	1	1	1	1	1	1	9.4	9.4	9.4	14.867	138	138	3.5	1	NA	1	1	NA	1	0	8.2128	9.4	9.4	9.4	96167000	6225800	45100000	44841000	32056000	2075300	15033000	14947000	0	22180000	0	1
A0A059WVY2	A0A059WVY2	1	1	1		tr|A0A059WVY2|A0A059WVY2_9BACT_50S_ribosomal_protein_L7/L12_OS=uncultured_bacterium_OX=77133_GN=rplL_PE=3_SV=1	1	1	1	1	0	1	0	0	1	0	0	1	0	5.9	5.9	5.9	19.701	188	188	3	NA	NA	1	NA	NA	NA	0.0033003	6.1501	0	5.9	0	20315000	0	20315000	0	2257200	0	2257200	0	0	12178000	0	0
A0A060XBB8;L9L8S6	A0A060XBB8;L9L8S6	2;1	1;0	1;0		tr|A0A060XBB8|A0A060XBB8_ONCMY_Uncharacterized_protein_OS=Oncorhynchus_mykiss_OX=8022_GN=GSONMT00000244001_PE=3_SV=1;tr|L9L8S6|L9L8S6_TUPCH_Sodium/potassium-transporting_ATPase_subunit_alpha-3_OS=Tupaia_chinensis_OX=246437_GN=TREES_T100011473_PE=3_SV=1	2	2	1	1	0	2	0	0	1	0	0	1	0	2.6	1	1	122.52	1112	1112;2034	3	NA	NA	1	NA	NA	NA	0	6.9949	0	2.6	0	28195000	0	28195000	0	563890	0	563890	0	0	16902000	0	0
A0A085NJY5	A0A085NJY5	3	3	3		tr|A0A085NJY5|A0A085NJY5_9BILA Uncharacterized protein (Fragment) OS=Trichuris suis OX=68888 GN=M514_17903 PE=4 SV=1	1	3	3	3	0	1	2	0	1	2	0	1	2	1.6	1.6	1.6	396.3	3602	3602	5	NA	NA	NA	1	2	1	0	41.813	0	0.9	0.6	342650000	0	4022000	338630000	1935900	0	22723	1913100	0	0	65535000	0
A0A323TPW2;A0A089VES1;A0A1B6M218	A0A323TPW2;A0A089VES1	3;3;1	3;3;1	1;1;0		tr|A0A323TPW2|A0A323TPW2_9GAMM_Molecular_chaperone_DnaK_OS=Gammaproteobacteria_bacterium_2W06_OX=1838287_GN=A6K26_009625_PE=3_SV=1;tr|A0A089VES1|A0A089VES1_EUPSU_Hsp70B_(Fragment)_OS=Euphausia_superba_OX=6819_GN=HSP70_PE=2_SV=1	3	3	3	1	0	2	3	0	2	3	0	1	1	6	6	2.5	71.522	652	652;654;664	4	NA	NA	3	1	3	NA	0	60.554	0	4.1	6	120050000	0	108850000	11198000	3637900	0	3298500	339320	0	59001000	0	0
A0A091CUM0	A0A091CUM0	1	1	1		tr|A0A091CUM0|A0A091CUM0_FUKDA_Cystathionine_gamma-lyase_OS=Fukomys_damarensis_OX=885580_GN=H920_15394_PE=3_SV=1	1	1	1	1	0	1	0	0	1	0	0	1	0	1.9	1.9	1.9	64.921	589	589	3	NA	NA	2	NA	NA	NA	0	7.8626	0	1.9	0	9308400	0	9308400	0	258570	0	258570	0	0	4322500	0	0
A0A091DIG8	A0A091DIG8	1	1	1		tr|A0A091DIG8|A0A091DIG8_FUKDA Aldehyde dehydrogenase family 1 member L2, mitochondrial OS=Fukomys damarensis OX=885580 GN=H920_08299 PE=3 SV=1	1	1	1	1	0	0	1	0	0	1	0	0	1	0.7	0.7	0.7	182.23	1654	1654	5	NA	NA	NA	NA	1	NA	0	6.7812	0	0	0.7	5343800	0	0	5343800	58085	0	0	58085	0	0	3417800	0
A0A0A6ZD97	A0A0A6ZD97	1	1	1		tr|A0A0A6ZD97|A0A0A6ZD97_TACFU_HSC70_(Fragment)_OS=Tachysurus_fulvidraco_OX=1234273_PE=2_SV=1	1	1	1	1	0	1	0	0	1	0	0	1	0	9	9	9	12.667	111	111	3	NA	NA	1	NA	NA	NA	0	6.2438	0	9	0	28246000	0	28246000	0	4707600	0	4707600	0	0	16933000	0	0
A0A0A8RA46	A0A0A8RA46	2	2	2		tr|A0A0A8RA46|A0A0A8RA46_PSEAI_Lysyl_endopeptidase_OS=Pseudomonas_aeruginosa_OX=287_GN=prpL_PE=4_SV=1	1	2	2	2	2	0	1	2	0	1	2	0	1	10.8	10.8	10.8	48.265	462	462	3	NA	3	NA	NA	NA	1	0	122.36	10.8	0	6.3	168230000	77312000	0	90914000	9345900	4295100	0	5050800	115920000	0	0	3
A0A0A9X7Z9	A0A0A9X7Z9	2	2	2		tr|A0A0A9X7Z9|A0A0A9X7Z9_LYGHE_Ras-related_protein_ORAB-1_OS=Lygus_hesperus_OX=30085_GN=RAB1_PE=4_SV=1	1	2	2	2	0	2	1	0	2	1	0	2	1	10.8	10.8	10.8	22.894	204	204	3.75	NA	NA	3	NA	NA	1	0	13.055	0	10.8	5.4	41074000	0	19301000	21774000	3159600	0	1484700	1674900	0	9561700	0	0
A0A0B1T8L1	A0A0B1T8L1	1	1	1		tr|A0A0B1T8L1|A0A0B1T8L1_OESDE Catalase OS=Oesophagostomum dentatum OX=61180 GN=OESDEN_06159 PE=4 SV=1	1	1	1	1	0	0	1	0	0	1	0	0	1	2.4	2.4	2.4	57.622	502	502	5.5	NA	NA	NA	NA	1	1	0	10.937	0	0	2.4	77049000	0	0	77049000	2568300	0	0	2568300	0	0	16667000	0
A0A0B7AZP5	A0A0B7AZP5	1	1	1		tr|A0A0B7AZP5|A0A0B7AZP5_9EUPU Uncharacterized protein OS=Arion vulgaris OX=1028688 GN=ORF147612 PE=3 SV=1	1	1	1	1	0	0	1	0	0	1	0	0	1	2.3	2.3	2.3	63.089	559	559	6	NA	NA	NA	NA	NA	1	0	25.297	0	0	2.3	12963000	0	0	12963000	518530	0	0	518530	0	0	2120300	0
A0A0D6IFX1	A0A0D6IFX1	1	1	1		tr|A0A0D6IFX1|A0A0D6IFX1_ALCXX Uncharacterized protein OS=Alcaligenes xylosoxydans xylosoxydans OX=85698 GN=ERS451415_04834 PE=4 SV=1	1	1	1	1	0	0	1	0	0	1	0	0	1	11.2	11.2	11.2	15.511	143	143	5	NA	NA	NA	NA	1	NA	0	30.745	0	0	11.2	108560000	0	0	108560000	12062000	0	0	12062000	0	0	69434000	0
A0A0J1BHF7;A0A140H909	A0A0J1BHF7;A0A140H909	2;2	2;2	2;2		tr|A0A0J1BHF7|A0A0J1BHF7_RHOIS Catalase OS=Rhodopirellula islandica OX=595434 GN=RISK_001817 PE=4 SV=1;tr|A0A140H909|A0A140H909_SINWO Catalase OS=Sinanodonta woodiana OX=1069815 GN=CAT PE=2 SV=1	2	2	2	2	0	0	2	0	0	2	0	0	2	3.7	3.7	3.7	56.487	493	493;512	5.33	NA	NA	NA	NA	2	1	0	15.385	0	0	3.7	73400000	0	0	73400000	2621400	0	0	2621400	0	0	19083000	0
A0A0J6YU72	A0A0J6YU72	1	1	1		tr|A0A0J6YU72|A0A0J6YU72_9BACT_Nitrate_oxidoreductase_subunit_beta_OS=Nitrospina_sp_SCGC_AAA799_C22_OX=1628279_GN=UZ36_02060_PE=4_SV=1	1	1	1	1	1	1	0	1	1	0	1	1	0	3.8	3.8	3.8	49.39	425	425	2	1	NA	1	NA	NA	NA	0	134.54	3.8	3.8	0	21244000	14494000	6750200	0	758720	517640	241080	0	0	4046600	0	1
A0A0J7BNR8	A0A0J7BNR8	2	2	2		tr|A0A0J7BNR8|A0A0J7BNR8_9BACT_Nitrate_oxidoreductase_subunit_alpha_OS=Nitrospina_sp_SCGC_AAA799_C22_OX=1628279_GN=UZ36_02065_PE=3_SV=1	1	2	2	2	1	1	0	1	1	0	1	1	0	1.7	1.7	1.7	132.66	1153	1153	2	1	NA	1	NA	NA	NA	0	12.989	0.6	1.1	0	10521000	3132900	7388100	0	191290	56961	134330	0	0	4429000	0	1
A0A0K0YAX6	A0A0K0YAX6	1	1	1		tr|A0A0K0YAX6|A0A0K0YAX6_MYTCO_Transgelin_OS=Mytilus_coruscus_OX=42192_PE=2_SV=1	1	1	1	1	0	1	0	0	1	0	0	1	0	4	4	4	44.375	403	403	3	NA	NA	1	NA	NA	NA	0	8.6585	0	4	0	34096000	0	34096000	0	1482400	0	1482400	0	0	20440000	0	0
A0A0K8RDF7	A0A0K8RDF7	2	1	1		tr|A0A0K8RDF7|A0A0K8RDF7_IXORI Putative actin OS=Ixodes ricinus OX=34613 PE=2 SV=1	1	2	1	1	1	1	1	1	1	0	1	1	0	7.2	4.3	4.3	41.442	376	376	2	1	NA	1	NA	NA	NA	0	16.107	4.3	4.3	2.9	16623000	12461000	4161700	0	874880	655850	219040	0	0	2494800	0	1
A0A0L8H161	A0A0L8H161	1	1	1		tr|A0A0L8H161|A0A0L8H161_OCTBM Uncharacterized protein OS=Octopus bimaculoides OX=37653 GN=OCBIM_22024498mg PE=3 SV=1	1	1	1	1	0	0	1	0	0	1	0	0	1	20.5	20.5	20.5	16.077	151	151	6	NA	NA	NA	NA	NA	1	0	84.09	0	0	20.5	39220000	0	0	39220000	9805000	0	0	9805000	0	0	6415100	0
A0A0N4V3Q9	A0A0N4V3Q9	1	1	1		tr|A0A0N4V3Q9|A0A0N4V3Q9_ENTVE_Uncharacterized_protein_OS=Enterobius_vermicularis_OX=51028_GN=EVEC_LOCUS4413_PE=3_SV=1	1	1	1	1	0	1	0	0	1	0	0	1	0	7.9	7.9	7.9	17.352	152	152	3	NA	NA	2	NA	NA	NA	0	73.333	0	7.9	0	38777000	0	38777000	0	5539600	0	5539600	0	0	17921000	0	0
A0A0N5DA70	A0A0N5DA70	5	2	0		tr|A0A0N5DA70|A0A0N5DA70_THECL_Histone_H4_OS=Thelazia_callipaeda_OX=103827_GN=TCLT_LOCUS10045_PE=3_SV=1	1	5	2	0	3	1	3	2	1	0	0	0	0	16.7	6.4	0	31.153	282	282	1.14	20	1	1	NA	NA	NA	0	26.462	10.6	3.9	10.3	10433000	9470500	962950	0	579640	526140	53497	0	10701000	0	0	25
A0A0N5DTJ2	A0A0N5DTJ2	2	1	1		tr|A0A0N5DTJ2|A0A0N5DTJ2_TRIMR_Uncharacterized_protein_OS=Trichuris_muris_OX=70415_PE=4_SV=1	1	2	1	1	0	2	1	0	1	0	0	1	0	13.6	1.9	1.9	95.356	846	846	3	NA	NA	1	NA	NA	NA	0	6.4978	0	13.6	11.7	11247000	0	11247000	0	204500	0	204500	0	0	6742600	0	0
A0A0N8DH95	A0A0N8DH95	3	2	2		tr|A0A0N8DH95|A0A0N8DH95_9CRUS_Myosin_heavy_chain,_non-muscle_OS=Daphnia_magna_OX=35525_PE=3_SV=1	1	3	2	2	1	2	0	0	2	0	0	2	0	1.6	1.3	1.3	239.58	2066	2066	3	NA	NA	3	NA	NA	NA	0	26.864	0.4	1.3	0	12061000	0	12061000	0	123080	0	123080	0	0	7230600	0	0
A0A0P0ZAJ2	A0A0P0ZAJ2	3	3	3		tr|A0A0P0ZAJ2|A0A0P0ZAJ2_9RHIZ DNA-binding protein HU OS=Fulvimarina pelagi OX=217511 PE=3 SV=1	1	3	3	3	0	0	3	0	0	3	0	0	3	30.8	30.8	30.8	9.5126	91	91	5.4	NA	NA	NA	NA	3	2	0	27.4	0	0	30.8	31214000	0	0	31214000	6242900	0	0	6242900	0	0	9767300	0
A0A0P4WHL8;A0A2N2JM39;A0A182L962	A0A0P4WHL8;A0A2N2JM39;A0A182L962	3;2;2	2;1;1	1;0;0		tr|A0A0P4WHL8|A0A0P4WHL8_9EUCA_Uncharacterized_protein_OS=Scylla_olivacea_OX=85551_PE=3_SV=1;tr|A0A2N2JM39|A0A2N2JM39_9DELT_Chaperone_protein_HtpG_OS=Deltaproteobacteria_bacterium_HGW-Deltaproteobacteria-14_OX=2013741_GN=htpG_PE=3_SV=1;tr|A0A182L962|A0A182	3	3	2	1	2	2	0	1	1	0	0	1	0	4.7	2.9	1.4	90.788	790	790;650;1319	2.67	1	NA	1	1	NA	NA	0	14.812	3.3	3.2	0	42734000	7670600	35063000	0	949640	170460	779190	0	0	17897000	0	1
A0A0P4YAQ1	A0A0P4YAQ1	13	1	1		tr|A0A0P4YAQ1|A0A0P4YAQ1_9CRUS Actin, alpha skeletal muscle OS=Daphnia magna OX=35525 PE=3 SV=1	1	13	1	1	2	7	13	0	0	1	0	0	1	31.4	3.6	3.6	49.643	446	446	5.5	NA	NA	NA	NA	1	1	0	135.01	4.7	17.9	31.4	178360000	0	0	178360000	7431500	0	0	7431500	0	0	73805000	0
A0A0P5B0K3	A0A0P5B0K3	2	1	1		tr|A0A0P5B0K3|A0A0P5B0K3_9CRUS_Polyubiquitin-C_OS=Daphnia_magna_OX=35525_PE=4_SV=1	1	2	1	1	1	2	2	1	1	1	1	1	1	13.5	1.7	1.7	85.495	761	761	3.3	1	1	5	1	1	1	0	41.879	1.7	13.5	13.5	142360000	7148500	79433000	55782000	2905400	145890	1621100	1138400	0	36656000	0	2
A0A0P5HDK6	A0A0P5HDK6	11	1	1		tr|A0A0P5HDK6|A0A0P5HDK6_9CRUS_Actin,_alpha_skeletal_muscle_OS=Daphnia_magna_OX=35525_PE=3_SV=1	1	11	1	1	3	8	10	0	1	0	0	1	0	30.1	4	4	42.943	396	396	3.33	NA	NA	2	1	NA	NA	0	16.839	6.3	19.2	29.3	47085000	0	47085000	0	2615800	0	2615800	0	0	22980000	0	0
A0A0P5JCU6	A0A0P5JCU6	6	1	1		tr|A0A0P5JCU6|A0A0P5JCU6_9CRUS_Actin,_alpha_skeletal_muscle_OS=Daphnia_magna_OX=35525_PE=3_SV=1	1	6	1	1	2	4	5	0	1	0	0	1	0	23.4	3.3	3.3	37.06	329	329	3.33	NA	NA	2	1	NA	NA	0	70.025	5.5	13.7	20.1	33346000	0	33346000	0	2084100	0	2084100	0	0	16774000	0	0
A0A0P5KWU7;A0A1C7PFN9;CON__ENSEMBL:ENSBTAP00000025008	A0A0P5KWU7	3;1;1	1;0;0	1;0;0		tr|A0A0P5KWU7|A0A0P5KWU7_9CRUS_Tubulin_beta_chain_OS=Daphnia_magna_OX=35525_PE=3_SV=1	3	3	1	1	0	3	1	0	1	0	0	1	0	8.7	3.2	3.2	45.574	403	403;121;536	3.5	NA	NA	1	1	NA	NA	0	7.4033	0	8.7	3	5430500	0	5430500	0	301700	0	301700	0	0	2531500	0	0
A0A0P5NNK4	A0A0P5NNK4	1	1	1		tr|A0A0P5NNK4|A0A0P5NNK4_9CRUS_Nucleoside_diphosphate_kinase_OS=Daphnia_magna_OX=35525_PE=3_SV=1	1	1	1	1	0	1	0	0	1	0	0	1	0	10.9	10.9	10.9	16.532	147	147	3	NA	NA	1	NA	NA	NA	0	7.7088	0	10.9	0	8843200	0	8843200	0	803930	0	803930	0	0	5301300	0	0
A0A0P6AQ43	A0A0P6AQ43	2	1	1		tr|A0A0P6AQ43|A0A0P6AQ43_9CRUS Putative Actin, alpha skeletal muscle OS=Daphnia magna OX=35525 PE=3 SV=1	1	2	1	1	1	1	2	0	0	1	0	0	1	10.5	7.3	7.3	21.193	219	219	5	NA	NA	NA	NA	1	NA	0	21.222	3.2	3.2	10.5	335780000	0	0	335780000	33578000	0	0	33578000	0	0	214760000	0
A0A0P6FJY1	A0A0P6FJY1	2	1	1		tr|A0A0P6FJY1|A0A0P6FJY1_9CRUS_Ubiquitin-40S_ribosomal_protein_S27a_(Fragment)_OS=Daphnia_magna_OX=35525_PE=4_SV=1	1	2	1	1	0	2	1	0	1	0	0	1	0	16.3	9.6	9.6	15.452	135	135	3	NA	NA	1	NA	NA	NA	0	18.813	0	16.3	6.7	9279500	0	9279500	0	1855900	0	1855900	0	0	5562800	0	0
A0A0P7UKT4	A0A0P7UKT4	1	1	1		tr|A0A0P7UKT4|A0A0P7UKT4_9TELE_Collagen_alpha-1(VI)_chain-like_OS=Scleropages_formosus_OX=113540_GN=Z043_112263_PE=4_SV=1	1	1	1	1	0	1	0	0	1	0	0	1	0	0.7	0.7	0.7	143.25	1320	1320	3	NA	NA	1	NA	NA	NA	0	6.5545	0	0.7	0	17416000	0	17416000	0	229150	0	229150	0	0	10440000	0	0
A0A0Q3Q3L0	A0A0Q3Q3L0	2	2	2		tr|A0A0Q3Q3L0|A0A0Q3Q3L0_AMAAE_Elongation_factor_2-like_protein_OS=Amazona_aestiva_OX=12930_GN=AAES_66134_PE=4_SV=1	1	2	2	2	1	1	1	1	1	1	1	1	1	2.1	2.1	2.1	98.135	886	886	3.33	1	NA	1	NA	NA	1	0	11.57	1.1	1	1	29263000	9537600	6186800	13538000	650280	211950	137490	300850	0	0	2214400	1
A0A0R3SXE2	A0A0R3SXE2	3	2	2		tr|A0A0R3SXE2|A0A0R3SXE2_HYMDI Uncharacterized protein OS=Hymenolepis diminuta OX=6216 GN=HDID_LOCUS10407 PE=3 SV=1	1	3	2	2	0	0	3	0	0	2	0	0	2	7.3	5.3	5.3	68.372	619	619	5	NA	NA	NA	NA	3	NA	0	22.623	0	0	7.3	22402000	0	0	22402000	678840	0	0	678840	0	0	14328000	0
A0A0R3VY20	A0A0R3VY20	2	1	1		tr|A0A0R3VY20|A0A0R3VY20_TAEAS_Uncharacterized_protein_OS=Taenia_asiatica_OX=60517_GN=TASK_LOCUS2315_PE=3_SV=1	1	2	1	1	0	2	0	0	1	0	0	1	0	3.9	2	2	84.805	744	744	3	NA	NA	1	NA	NA	NA	0	115.38	0	3.9	0	34276000	0	34276000	0	952100	0	952100	0	0	20547000	0	0
A0A0S8H1M9	A0A0S8H1M9	1	1	1		tr|A0A0S8H1M9|A0A0S8H1M9_9BACT Uncharacterized protein OS=Gemmatimonas sp. SM23_52 OX=1703359 GN=AMS25_13525 PE=4 SV=1	1	1	1	1	0	0	1	0	0	1	0	0	1	3.1	3.1	3.1	64.002	576	576	5.67	NA	NA	NA	NA	1	2	0	7.8874	0	0	3.1	1.3257e+10	0	0	1.3257e+10	473480000	0	0	473480000	0	0	3.802e+09	0
A0A0V1MQX8;A0A2V2PIW4	A0A0V1MQX8;A0A2V2PIW4	2;1	2;1	2;1		tr|A0A0V1MQX8|A0A0V1MQX8_9BILA_40S_ribosomal_protein_S8_OS=Trichinella_papuae_OX=268474_GN=TRMT11_PE=3_SV=1;tr|A0A2V2PIW4|A0A2V2PIW4_ENTFC_30S_ribosomal_protein_S8e_OS=Enterococcus_faecium_OX=1352_GN=DKP78_14345_PE=4_SV=1	2	2	2	2	0	2	0	0	2	0	0	2	0	1.8	1.8	1.8	155.09	1346	1346;210	3	NA	NA	3	NA	NA	NA	0	85.593	0	1.8	0	16197000	0	16197000	0	257090	0	257090	0	0	9709700	0	0
A0A0X3PNV4;A0A154PEX9;A0A074ZCV8;A0A2V2PE97	A0A0X3PNV4;A0A154PEX9;A0A074ZCV8;A0A2V2PE97	6;5;5;3	1;1;1;0	0;0;0;0		tr|A0A0X3PNV4|A0A0X3PNV4_SCHSO_Calmodulin_OS=Schistocephalus_solidus_OX=70667_GN=CALM_PE=4_SV=1;tr|A0A154PEX9|A0A154PEX9_9HYME_Calmodulin-2_(Fragment)_OS=Dufourea_novaeangliae_OX=178035_GN=WN55_01508_PE=4_SV=1;tr|A0A074ZCV8|A0A074ZCV8_9TREM_Uncharacterized	4	6	1	0	3	6	1	0	1	0	0	0	0	54.4	10.7	0	16.864	149	149;171;305;81	3	NA	NA	1	NA	NA	NA	0	7.0464	24.8	54.4	8.7	9488100	0	9488100	0	1054200	0	1054200	0	0	5687900	0	0
A0A131Z362	A0A131Z362	1	1	1		tr|A0A131Z362|A0A131Z362_RHIAP_Leucyl_aminopeptidase_OS=Rhipicephalus_appendiculatus_OX=34631_PE=4_SV=1	1	1	1	1	0	1	0	0	1	0	0	1	0	2.3	2.3	2.3	56.582	524	524	3	NA	NA	1	NA	NA	NA	0	7.9397	0	2.3	0	10395000	0	10395000	0	346500	0	346500	0	0	6231600	0	0
A0A146T833	A0A146T833	4	1	1		tr|A0A146T833|A0A146T833_FUNHE Actin-related protein 6 OS=Fundulus heteroclitus OX=8078 PE=3 SV=1	1	4	1	1	1	2	4	0	0	1	0	0	1	10.5	4.8	4.8	37.29	332	332	6	NA	NA	NA	NA	NA	1	0	12.211	2.1	5.4	10.5	0	0	0	0	0	0	0	0	0	0	0	0
A0A2D6Y7N0;A0A146VSR1	A0A2D6Y7N0;A0A146VSR1	2;2	1;1	1;1		tr|A0A2D6Y7N0|A0A2D6Y7N0_9SYNE_Molecular_chaperone_DnaK_OS=Synechococcus_sp_ARS1019_OX=2024878_GN=CMN91_12255_PE=3_SV=1;tr|A0A146VSR1|A0A146VSR1_FUNHE_78_kDa_glucose-regulated_protein_OS=Fundulus_heteroclitus_OX=8078_PE=3_SV=1	2	2	1	1	0	2	1	0	1	0	0	1	0	4	2.3	2.3	72.577	655	655;700	3	NA	NA	1	NA	NA	NA	0	10.497	0	4	1.7	10424000	0	10424000	0	289550	0	289550	0	0	6248700	0	0
A0A151WLA2	A0A151WLA2	1	1	1		tr|A0A151WLA2|A0A151WLA2_9HYME Enolase OS=Trachymyrmex zeteki OX=64791 GN=ALC60_12167 PE=3 SV=1	1	1	1	1	0	0	1	0	0	1	0	0	1	2.3	2.3	2.3	47.098	434	434	5	NA	NA	NA	NA	1	NA	0	6.5364	0	0	2.3	6678000	0	0	6678000	333900	0	0	333900	0	0	4271100	0
A0A154NWK4	A0A154NWK4	3	3	3		tr|A0A154NWK4|A0A154NWK4_9HYME_Double-strand_break_repair_protein_MRE11A_OS=Dufourea_novaeangliae_OX=178035_GN=WN55_01233_PE=3_SV=1	1	3	3	3	0	3	1	0	3	1	0	3	1	2.2	2.2	2.2	88.897	790	790	3.8	NA	NA	2	2	1	NA	0	95.731	0	2.2	1.6	145340000	0	141330000	4009500	3928200	0	3819900	108370	0	78703000	0	0
A0A162KH10	A0A162KH10	1	1	1		tr|A0A162KH10|A0A162KH10_9GAMM Flagellin OS=Oleiphilus sp. HI0065 OX=1822241 GN=A3737_00545 PE=3 SV=1	1	1	1	1	0	0	1	0	0	1	0	0	1	2.3	2.3	2.3	68.903	697	697	5.5	NA	NA	NA	NA	1	1	0	19.282	0	0	2.3	41192000	0	0	41192000	1791000	0	0	1791000	0	0	11169000	0
A0A170VEX7	A0A170VEX7	2	2	2		tr|A0A170VEX7|A0A170VEX7_9ACTN Histidine kinase OS=Streptomyces sp. F-3 OX=1840095 GN=STXM2123_949 PE=4 SV=1	1	2	2	2	0	0	2	0	0	2	0	0	2	4.9	4.9	4.9	62.038	577	577	5.33	NA	NA	NA	NA	2	1	0	13.552	0	0	4.9	383350000	0	0	383350000	12366000	0	0	12366000	0	0	230690000	0
A0A172MAB8;A0A2B4SSG8;Q6JKG0	A0A172MAB8	17;5;5	1;0;0	0;0;0		tr|A0A172MAB8|A0A172MAB8_CERLA_Actin_OS=Cerebratulus_lacteus_OX=6221_PE=2_SV=1	3	17	1	0	6	11	17	0	1	1	0	0	0	48.7	5.6	0	41.844	376	376;243;377	4.25	NA	NA	2	NA	1	1	0	88.389	15.2	33.5	48.7	164060000	0	41722000	122340000	8203000	0	2086100	6116900	0	0	62885000	0
A0A177PDI8	A0A177PDI8	1	1	1		tr|A0A177PDI8|A0A177PDI8_9RHIZ_Aldehyde-activating_protein_OS=Methylosinus_sp_R-45379_OX=980563_GN=A1351_13095_PE=4_SV=1	1	1	1	1	1	0	0	1	0	0	1	0	0	8.9	8.9	8.9	17.861	169	169	1	1	NA	NA	NA	NA	NA	0	15.613	8.9	0	0	3432800	3432800	0	0	490400	490400	0	0	3432800	0	0	2
A0A182ELN7	A0A182ELN7	1	1	1		tr|A0A182ELN7|A0A182ELN7_ONCOC_Uncharacterized_protein_OS=Onchocerca_ochengi_OX=42157_GN=NOO_LOCUS9027_PE=3_SV=1	1	1	1	1	1	0	0	1	0	0	1	0	0	1.6	1.6	1.6	66.308	618	618	1	1	NA	NA	NA	NA	NA	0	6.5737	1.6	0	0	8819300	8819300	0	0	267250	267250	0	0	8819300	0	0	5
A0A182P0D7	A0A182P0D7	1	1	1		tr|A0A182P0D7|A0A182P0D7_9DIPT Uncharacterized protein OS=Anopheles epiroticus OX=199890 PE=4 SV=1	1	1	1	1	0	0	1	0	0	1	0	0	1	1.1	1.1	1.1	103.9	920	920	5	NA	NA	NA	NA	2	NA	0	6.44	0	0	1.1	29900000	0	0	29900000	564140	0	0	564140	0	0	13021000	0
A0A182RDZ0	A0A182RDZ0	2	2	2		tr|A0A182RDZ0|A0A182RDZ0_ANOFN_Uncharacterized_protein_OS=Anopheles_funestus_OX=62324_PE=4_SV=1	1	2	2	2	0	2	0	0	2	0	0	2	0	2	2	2	120.46	1097	1097	3	NA	NA	2	NA	NA	NA	0	13.616	0	2	0	10144000	0	10144000	0	230540	0	230540	0	0	6080900	0	0
A0A182TCT2	A0A182TCT2	10	1	1		tr|A0A182TCT2|A0A182TCT2_9DIPT_Uncharacterized_protein_OS=Anopheles_maculatus_OX=74869_PE=3_SV=1	1	10	1	1	2	5	9	0	1	0	0	1	0	52.9	5.8	5.8	20.763	189	189	3.5	NA	NA	1	1	NA	NA	0	7.1636	11.1	32.3	47.1	98807000	0	98807000	0	9880700	0	9880700	0	0	41592000	0	0
A0A183G580	A0A183G580	4	1	0		tr|A0A183G580|A0A183G580_HELBK_Uncharacterized_protein_OS=Heligmosomoides_polygyrus_bakeri_OX=375939_PE=4_SV=1	1	4	1	0	1	4	0	0	1	0	0	0	0	31.8	8.8	0	16.625	148	148	3.33	NA	NA	2	1	NA	NA	0	24.564	4.7	31.8	0	94608000	0	94608000	0	10512000	0	10512000	0	0	49637000	0	0
A0A183NM50;A0A2V6UJM4	A0A183NM50;A0A2V6UJM4	1;1	1;1	1;1		tr|A0A183NM50|A0A183NM50_9TREM_Uncharacterized_protein_OS=Schistosoma_mattheei_OX=31246_GN=SMTD_LOCUS3186_PE=4_SV=1;tr|A0A2V6UJM4|A0A2V6UJM4_9BACT_Transketolase_OS=Candidatus_Rokubacteria_bacterium_OX=2053607_GN=DME13_22140_PE=3_SV=1	2	1	1	1	0	1	0	0	1	0	0	1	0	5.7	5.7	5.7	25.586	230	230;621	3.5	NA	NA	1	1	NA	NA	0	9.5346	0	5.7	0	10554000	0	10554000	0	1055400	0	1055400	0	0	6326700	0	0
A0A183VJC4	A0A183VJC4	1	1	1		tr|A0A183VJC4|A0A183VJC4_TRIRE_Uncharacterized_protein_OS=Trichobilharzia_regenti_OX=157069_PE=4_SV=1	1	1	1	1	1	0	0	1	0	0	1	0	0	3.2	3.2	3.2	32.404	282	282	1.5	1	1	NA	NA	NA	NA	0	6.2707	3.2	0	0	27390000	27390000	0	0	1521700	1521700	0	0	37103000	0	0	17
A0A193LEZ2	A0A193LEZ2	1	1	1		tr|A0A193LEZ2|A0A193LEZ2_9GAMM Flagellin OS=Woeseia oceani OX=1548547 GN=BA177_07300 PE=3 SV=1	1	1	1	1	0	0	1	0	0	1	0	0	1	3.9	3.9	3.9	38.631	380	380	5	NA	NA	NA	NA	1	NA	0	70.748	0	0	3.9	45024000	0	0	45024000	3463400	0	0	3463400	0	0	28797000	0
A0A1A8Q4C5	A0A1A8Q4C5	2	1	1		tr|A0A1A8Q4C5|A0A1A8Q4C5_9TELE Myosin, light chain 9, regulatory (Fragment) OS=Nothobranchius pienaari OX=704102 GN=MYL9 PE=4 SV=1	1	2	1	1	2	0	1	1	0	1	1	0	1	14.7	8	8	17.242	150	150	3	1	NA	NA	NA	1	NA	0	87.896	14.7	0	8	27185000	17950000	0	9234800	3020600	1994500	0	1026100	0	0	5906400	3
A0A1B0CKC5	A0A1B0CKC5	1	1	1		tr|A0A1B0CKC5|A0A1B0CKC5_LUTLO_Uncharacterized_protein_OS=Lutzomyia_longipalpis_OX=7200_PE=3_SV=1	1	1	1	1	0	1	0	0	1	0	0	1	0	1.5	1.5	1.5	84.478	737	737	3.5	NA	NA	1	1	NA	NA	0	7.4169	0	1.5	0	22307000	0	22307000	0	531120	0	531120	0	0	12116000	0	0
A0A1B0FBA1	A0A1B0FBA1	1	1	1		tr|A0A1B0FBA1|A0A1B0FBA1_GLOMM Uncharacterized protein OS=Glossina morsitans morsitans OX=37546 PE=4 SV=1	1	1	1	1	0	0	1	0	0	1	0	0	1	1.1	1.1	1.1	104.5	931	931	5	NA	NA	NA	NA	1	NA	0	6.3843	0	0	1.1	2579400	0	0	2579400	52642	0	0	52642	0	0	1649800	0
A0A1B0G2V8	A0A1B0G2V8	6	1	1		tr|A0A1B0G2V8|A0A1B0G2V8_GLOMM_Uncharacterized_protein_OS=Glossina_morsitans_morsitans_OX=37546_PE=4_SV=1	1	6	1	1	2	6	1	0	1	0	0	1	0	54.4	13.9	13.9	17.864	158	158	3	NA	NA	2	NA	NA	NA	0	12.371	12.7	54.4	8.2	20090000	0	20090000	0	1826300	0	1826300	0	0	12043000	0	0
A0A1B1AG83;A0A212EN62	A0A1B1AG83;A0A212EN62	1;1	1;1	1;1		tr|A0A1B1AG83|A0A1B1AG83_9CAUL_Fructose-bisphosphate_aldolase_OS=Caulobacteraceae_bacterium_OTSz_A_272_OX=1759059_GN=ATE48_06360_PE=4_SV=1;tr|A0A212EN62|A0A212EN62_DANPL_Fructose-bisphosphate_aldolase_OS=Danaus_plexippus_plexippus_OX=278856_GN=KGM_206959_P	2	1	1	1	0	1	0	0	1	0	0	1	0	4.1	4.1	4.1	36.845	340	340;453	3	NA	NA	1	NA	NA	NA	0	8.7199	0	4.1	0	19936000	0	19936000	0	1107500	0	1107500	0	0	11951000	0	0
A0A1B2G3B9	A0A1B2G3B9	4	1	1		tr|A0A1B2G3B9|A0A1B2G3B9_9GAST Actin (Fragment) OS=Titiscania limacina OX=200181 PE=3 SV=1	1	4	1	1	3	4	4	1	1	1	1	1	1	24.3	5.1	5.1	19.682	177	177	3.25	1	NA	1	1	1	NA	0	11.068	15.3	24.3	24.3	145750000	2264100	137350000	6134900	20822000	323450	19622000	876410	0	67771000	0	2
A0A1D1V3V9	A0A1D1V3V9	1	1	1		tr|A0A1D1V3V9|A0A1D1V3V9_RAMVA_Uncharacterized_protein_OS=Ramazzottius_varieornatus_OX=947166_GN=RvY_07194_PE=4_SV=1	1	1	1	1	0	0	1	0	0	1	0	0	1	3.1	3.1	3.1	40.93	357	357	6	NA	NA	NA	NA	NA	1	0.0064309	5.9399	0	0	3.1	24316000	0	0	24316000	1013200	0	0	1013200	0	0	3977300	0
A0A1D1W6Q8	A0A1D1W6Q8	2	2	2		tr|A0A1D1W6Q8|A0A1D1W6Q8_RAMVA Transaldolase OS=Ramazzottius varieornatus OX=947166 GN=RvY_18697-1 PE=3 SV=1	1	2	2	2	0	1	1	0	1	1	0	1	1	6.9	6.9	6.9	38.288	349	349	4.5	NA	NA	NA	1	1	NA	0	69.568	0	3.2	3.7	0	0	0	0	0	0	0	0	0	0	0	0
A0A1D2M0T2;11\DAMPD\DAMPD_550;A0A2D4YYK6;A0A293NCX8	A0A1D2M0T2	7;3;3;3	1;0;0;0	0;0;0;0		tr|A0A1D2M0T2|A0A1D2M0T2_ORCCI_Histone_H3_(Fragment)_OS=Orchesella_cincta_OX=48709_GN=Ocin01_20119_PE=3_SV=1	4	7	1	0	4	4	3	1	1	0	0	0	0	15.3	3.6	0	46.689	412	412;103;199;246	2	1	1	1	NA	NA	NA	0	101.55	10.2	8.3	7	7207600	2732400	4475200	0	400420	151800	248620	0	0	2682800	0	2
A0A1D5P650	A0A1D5P650	3	3	3		tr|A0A1D5P650|A0A1D5P650_CHICK_Clathrin_heavy_chain_OS=Gallus_gallus_OX=9031_GN=CLTCL1_PE=3_SV=1	1	3	3	3	1	2	1	1	2	1	1	2	1	1.9	1.9	1.9	218.88	1921	1921	3.5	1	NA	1	1	NA	1	0	20.261	0.6	1.4	0.6	31369000	519260	9301500	21548000	285170	4720.5	84560	195890	0	4505400	0	0
A0A1E1WMN9	A0A1E1WMN9	2	1	1		tr|A0A1E1WMN9|A0A1E1WMN9_PECGO_Uncharacterized_protein_(Fragment)_OS=Pectinophora_gossypiella_OX=13191_GN=g9415_PE=4_SV=1	1	2	1	1	0	2	1	0	1	0	0	1	0	20.8	9.8	9.8	36.829	327	327	3	NA	NA	23	NA	NA	NA	0	100.06	0	20.8	11	96389000	0	96389000	0	4590000	0	4590000	0	0	16474000	0	0
A0A1E1XS23	A0A1E1XS23	1	1	1		tr|A0A1E1XS23|A0A1E1XS23_9ACAR_F-actin-capping_protein_subunit_beta_(Fragment)_OS=Amblyomma_sculptum_OX=1581419_PE=2_SV=1	1	1	1	1	0	1	0	0	1	0	0	1	0	4.7	4.7	4.7	30.965	275	275	3	NA	NA	2	NA	NA	NA	0	7.4426	0	4.7	0	10660000	0	10660000	0	710690	0	710690	0	0	4926500	0	0
A0A1E2TY30	A0A1E2TY30	19	7	2		tr|A0A1E2TY30|A0A1E2TY30_9GAMM_Actin,_cytoplasmic_2_OS=Pseudoalteromonas_sp_BMB_OX=1874619_GN=BB427_23260_PE=4_SV=1	1	19	7	2	6	10	19	2	2	7	1	0	2	53.5	26.3	6.6	41.842	376	376	4.69	1	1	6	4	29	8	0	323.31	18.4	27.9	53.5	4862600000	27707000	2858100000	1976800000	243130000	1385400	142910000	98841000	143240000	1222600000	801400000	4
A0A1G0I670	A0A1G0I670	1	1	1		tr|A0A1G0I670|A0A1G0I670_9GAMM Uncharacterized protein OS=Gammaproteobacteria bacterium RIFCSPHIGHO2_12_FULL_63_22 OX=1798290 GN=A3E01_06630 PE=4 SV=1	1	1	1	1	0	0	1	0	0	1	0	0	1	1.7	1.7	1.7	61.333	573	573	5.85	NA	NA	NA	NA	2	11	0	134.71	0	0	1.7	110690000	0	0	110690000	4099500	0	0	4099500	0	0	50501000	0
A0A1G9BSK6	A0A1G9BSK6	2	1	1		tr|A0A1G9BSK6|A0A1G9BSK6_9GAMM_ATP_synthase_subunit_alpha_OS=Microbulbifer_yueqingensis_OX=658219_GN=atpA_PE=3_SV=1	1	2	1	1	0	2	0	0	1	0	0	1	0	3.7	2.3	2.3	55.46	514	514	3	NA	NA	1	NA	NA	NA	0	86.312	0	3.7	0	19209000	0	19209000	0	640310	0	640310	0	0	11516000	0	0
A0A1H0SV60	A0A1H0SV60	2	1	1		tr|A0A1H0SV60|A0A1H0SV60_9ACTN_Chaperone_protein_HtpG_OS=Nakamurella_panacisegetis_OX=1090615_GN=htpG_PE=3_SV=1	1	2	1	1	1	2	0	0	1	0	0	1	0	1.7	1.7	1.7	92.282	842	842	3	NA	NA	2	NA	NA	NA	0	63.958	1.4	1.7	0	77737000	0	77737000	0	1850900	0	1850900	0	0	46602000	0	0
A0A1H3HFB2	A0A1H3HFB2	2	2	2		tr|A0A1H3HFB2|A0A1H3HFB2_9RHOB_L-glutamine-binding_protein_/L-glutamate-binding_protein_/L-aspartate-binding_protein_/L-asparagine-binding_protein_OS=Lentibacter_algarum_OX=576131_GN=SAMN05444486_101403_PE=4_SV=1	1	2	2	2	2	0	0	2	0	0	2	0	0	9.7	9.7	9.7	35.394	339	339	1	2	NA	NA	NA	NA	NA	0	84.524	9.7	0	0	13372000	13372000	0	0	891470	891470	0	0	13372000	0	0	3
A0A1I7YHZ5	A0A1I7YHZ5	1	1	1		tr|A0A1I7YHZ5|A0A1I7YHZ5_9BILA_Uncharacterized_protein_OS=Steinernema_glaseri_OX=37863_PE=4_SV=1	1	1	1	1	0	1	0	0	1	0	0	1	0	14	14	14	9.8069	86	86	3.5	NA	NA	1	1	NA	NA	0	119.78	0	14	0	3.17e+08	0	3.17e+08	0	63401000	0	63401000	0	0	163180000	0	0
A0A1I8AXV8	A0A1I8AXV8	2	2	2		tr|A0A1I8AXV8|A0A1I8AXV8_MELHA_Uncharacterized_protein_OS=Meloidogyne_hapla_OX=6305_PE=3_SV=1	1	2	2	2	0	1	1	0	1	1	0	1	1	4.9	4.9	4.9	69.62	638	638	4	NA	NA	1	NA	1	NA	0	53.018	0	3.1	1.7	28264000	0	4531000	23733000	807550	0	129460	678090	0	2716200	0	0
A0A1I8H0N8	A0A1I8H0N8	2	2	2		tr|A0A1I8H0N8|A0A1I8H0N8_9PLAT Uncharacterized protein OS=Macrostomum lignano OX=282301 PE=4 SV=1	1	2	2	2	1	0	1	1	0	1	1	0	1	1.3	1.3	1.3	191.3	1766	1766	4.25	1	NA	NA	NA	2	1	0	15.607	0.7	0	0.6	40992000	4470700	0	36521000	414060	45159	0	368900	0	0	10097000	0
A0A1I8I533	A0A1I8I533	1	1	1		tr|A0A1I8I533|A0A1I8I533_9PLAT Uncharacterized protein OS=Macrostomum lignano OX=282301 PE=3 SV=1	1	1	1	1	0	0	1	0	0	1	0	0	1	0.9	0.9	0.9	131.55	1233	1233	5	NA	NA	NA	NA	1	NA	0	6.9331	0	0	0.9	4313300	0	0	4313300	79876	0	0	79876	0	0	2758700	0
A0A1I8QBT0	A0A1I8QBT0	1	1	1		tr|A0A1I8QBT0|A0A1I8QBT0_STOCA Uncharacterized protein OS=Stomoxys calcitrans OX=35570 GN=106082291 PE=3 SV=1	1	1	1	1	0	0	1	0	0	1	0	0	1	0.5	0.5	0.5	224.19	1961	1961	5.5	NA	NA	NA	NA	1	1	0	6.4195	0	0	0.5	78973000	0	0	78973000	711460	0	0	711460	0	0	19838000	0
A0A1J1ISS1	A0A1J1ISS1	2	2	2		tr|A0A1J1ISS1|A0A1J1ISS1_9DIPT CLUMA_CG015767, isoform A OS=Clunio marinus OX=568069 GN=putative 5-oxoprolinase PE=4 SV=1	1	2	2	2	0	0	2	0	0	2	0	0	2	1.7	1.7	1.7	164.1	1496	1496	5	NA	NA	NA	NA	2	NA	0	11.772	0	0	1.7	4673400	0	0	4673400	54981	0	0	54981	0	0	2989000	0
A0A1J1IUU1	A0A1J1IUU1	1	1	1		tr|A0A1J1IUU1|A0A1J1IUU1_9DIPT_Nucleoside_diphosphate_kinase_(Fragment)_OS=Clunio_marinus_OX=568069_GN=CLUMA_CG015827_PE=3_SV=1	1	1	1	1	1	0	0	1	0	0	1	0	0	8.3	8.3	8.3	23.164	206	206	1	2	NA	NA	NA	NA	NA	0	37.762	8.3	0	0	16873000	16873000	0	0	1406100	1406100	0	0	11049000	0	0	3
A0A1L8FAR4	A0A1L8FAR4	4	3	2		tr|A0A1L8FAR4|A0A1L8FAR4_XENLA Uncharacterized protein OS=Xenopus laevis OX=8355 GN=XELAEV_18039961mg PE=4 SV=1	1	4	3	2	2	0	3	1	0	2	1	0	1	5.2	3.5	2.6	103.03	890	890	4.4	1	NA	NA	NA	3	1	0	24.637	3	0	3.8	49745000	5555000	0	44190000	956640	106830	0	849810	0	0	8827800	0
A0A1M3BZN6	A0A1M3BZN6	1	1	1		tr|A0A1M3BZN6|A0A1M3BZN6_9BURK Periplasmic serine endoprotease DegP-like OS=Burkholderiales bacterium 66-5 OX=1895728 GN=BGO13_00950 PE=3 SV=1	1	1	1	1	0	0	1	0	0	1	0	0	1	5.5	5.5	5.5	51.844	490	490	5	NA	NA	NA	NA	1	NA	0	45.247	0	0	5.5	532210000	0	0	532210000	24191000	0	0	24191000	0	0	340390000	0
A0A1Q7DJT7	A0A1Q7DJT7	1	1	1		tr|A0A1Q7DJT7|A0A1Q7DJT7_9BACT_Nitrate_oxidoreductase_subunit_alpha_OS=Nitrospirae_bacterium_13_1_40CM_62_7_OX=1805270_GN=AUH35_00905_PE=3_SV=1	1	1	1	1	0	1	0	0	1	0	0	1	0	1	1	1	131.67	1145	1145	3.5	NA	NA	1	1	NA	NA	0	7.1044	0	1	0	25474000	0	25474000	0	424560	0	424560	0	0	12684000	0	0
A0A1Q8V0I6	A0A1Q8V0I6	1	1	1		tr|A0A1Q8V0I6|A0A1Q8V0I6_BACME_3-oxoacid_CoA-transferase_subunit_B_OS=Bacillus_megaterium_OX=1404_GN=ACS78_00325_PE=4_SV=1	1	1	1	1	0	0	1	0	0	1	0	0	1	5	5	5	24.033	222	222	5	NA	NA	NA	NA	1	NA	1	-2	0	0	5	1488500	0	0	1488500	114500	0	0	114500	0	0	952000	0
A0A1S4EDR3	A0A1S4EDR3	1	1	1		tr|A0A1S4EDR3|A0A1S4EDR3_DIACI TBC1 domain family member 13 OS=Diaphorina citri OX=121845 GN=LOC103510783 PE=4 SV=1	1	1	1	1	0	0	1	0	0	1	0	0	1	3	3	3	41.861	364	364	5.5	NA	NA	NA	NA	1	1	0	7.1918	0	0	3	27501000	0	0	27501000	1250000	0	0	1250000	0	0	7823900	0
A0A1V5ZZE5;Q17KK5	A0A1V5ZZE5;Q17KK5	1;1	1;1	1;1		tr|A0A1V5ZZE5|A0A1V5ZZE5_9BACT_Enolase_OS=bacterium_ADurbBin157_OX=1866935_GN=eno_PE=3_SV=1;tr|Q17KK5|Q17KK5_AEDAE_AAEL001668-PA_OS=Aedes_aegypti_OX=7159_GN=AAEL001668_PE=3_SV=1	2	1	1	1	0	1	0	0	1	0	0	1	0	2.3	2.3	2.3	46.682	432	432;433	3	NA	NA	1	NA	NA	NA	0	32.476	0	2.3	0	4917300	0	4917300	0	289250	0	289250	0	0	2947800	0	0
A0A1V9XBP2	A0A1V9XBP2	1	1	1		tr|A0A1V9XBP2|A0A1V9XBP2_9ACAR_Coatomer_subunit_gamma_OS=Tropilaelaps_mercedesae_OX=418985_GN=BIW11_11384_PE=3_SV=1	1	1	1	1	0	1	0	0	1	0	0	1	0	1.5	1.5	1.5	90.782	822	822	3	NA	NA	2	NA	NA	NA	0	59.766	0	1.5	0	14500000	0	14500000	0	371800	0	371800	0	0	8692600	0	0
A0A1W2W1A5	A0A1W2W1A5	1	1	1		tr|A0A1W2W1A5|A0A1W2W1A5_CIOIN_putative_ferric-chelate_reductase_1_OS=Ciona_intestinalis_OX=7719_GN=LOC100177886_PE=4_SV=1	1	1	1	1	1	0	0	1	0	0	1	0	0	9.6	9.6	9.6	21.369	198	198	1	1	NA	NA	NA	NA	NA	0	6.778	9.6	0	0	4383900	4383900	0	0	438390	438390	0	0	4383900	0	0	1
A0A1W2W1A7	A0A1W2W1A7	3	3	3		tr|A0A1W2W1A7|A0A1W2W1A7_CIOIN_troponin_C,_body_wall_muscle_OS=Ciona_intestinalis_OX=7719_GN=LOC100175754_PE=4_SV=1	1	3	3	3	3	0	0	3	0	0	3	0	0	20.9	20.9	20.9	18.315	158	158	1.29	5	2	NA	NA	NA	NA	0	323.31	20.9	0	0	109770000	109770000	0	0	10977000	10977000	0	0	91171000	0	0	18
A0A1W2W2H8	A0A1W2W2H8	1	1	1		tr|A0A1W2W2H8|A0A1W2W2H8_CIOIN_E-selectin-like_OS=Ciona_intestinalis_OX=7719_GN=LOC100180078_PE=4_SV=1	1	1	1	1	1	0	0	1	0	0	1	0	0	2.5	2.5	2.5	57.542	519	519	1	1	NA	NA	NA	NA	NA	0	31.446	2.5	0	0	46360000	46360000	0	0	2107300	2107300	0	0	46360000	0	0	5
A0A1W2W3C8	A0A1W2W3C8	17	17	17		tr|A0A1W2W3C8|A0A1W2W3C8_CIOIN_transmembrane_cell_adhesion_receptor_mua-3_isoform_X2_OS=Ciona_intestinalis_OX=7719_GN=LOC100182571_PE=4_SV=1	1	17	17	17	16	1	0	16	1	0	16	1	0	7.9	7.9	7.9	243.83	2264	2264	1.38	26	13	1	NA	NA	NA	0	323.31	7.7	1	0	865480000	863630000	1848000	0	14669000	14638000	31322	0	844670000	0	0	102
A0A1W2W3E0	A0A1W2W3E0	23	23	22		tr|A0A1W2W3E0|A0A1W2W3E0_CIOIN_tropomyosin,_smooth_muscle/fibroblast_CTM1-like_isoform_X1_OS=Ciona_intestinalis_OX=7719_GN=LOC100185771_PE=4_SV=1	1	23	23	22	18	0	7	18	0	7	17	0	6	62.3	62.3	57.7	32.218	284	284	2.21	32	13	NA	NA	8	5	0	323.31	50.4	0	23.2	2106600000	1741200000	0	365480000	117040000	96731000	0	20304000	1880800000	0	108900000	81
A0A1W2W4Z1	A0A1W2W4Z1	4	4	4		tr|A0A1W2W4Z1|A0A1W2W4Z1_CIOIN_collagen_alpha-1(XII)_chain-like_OS=Ciona_intestinalis_OX=7719_GN=LOC100179090_PE=4_SV=1	1	4	4	4	2	1	1	2	1	1	2	1	1	11.2	11.2	11.2	46.667	430	430	2.33	3	1	NA	1	1	NA	0	134.52	6.3	2.3	2.6	65105000	62381000	0	2723700	4650400	4455800	0	194550	71935000	0	0	5
A0A1W2W584	A0A1W2W584	1	1	1		tr|A0A1W2W584|A0A1W2W584_CIOIN_collagen_alpha-1(XII)_chain-like_OS=Ciona_intestinalis_OX=7719_GN=LOC100181428_PE=4_SV=1	1	1	1	1	1	0	0	1	0	0	1	0	0	3	3	3	43.874	402	402	1	1	NA	NA	NA	NA	NA	0	6.2262	3	0	0	3553400	3553400	0	0	187020	187020	0	0	3553400	0	0	1
A0A1W2W5K2	A0A1W2W5K2	1	1	1		tr|A0A1W2W5K2|A0A1W2W5K2_CIOIN_calpain-5-like_OS=Ciona_intestinalis_OX=7719_GN=LOC100181272_PE=3_SV=1	1	1	1	1	1	0	0	1	0	0	1	0	0	3.7	3.7	3.7	30.956	271	271	1	1	NA	NA	NA	NA	NA	0	6.2797	3.7	0	0	3751000	3751000	0	0	312580	312580	0	0	3751000	0	0	1
A0A1W2W5W9	A0A1W2W5W9	3	3	3		tr|A0A1W2W5W9|A0A1W2W5W9_CIOIN_alkyl/aryl-sulfatase_BDS1-like_isoform_X1_OS=Ciona_intestinalis_OX=7719_GN=LOC100176398_PE=4_SV=1	1	3	3	3	3	0	0	3	0	0	3	0	0	8.1	8.1	8.1	70.002	617	617	1.38	5	3	NA	NA	NA	NA	0	323.31	8.1	0	0	153920000	153920000	0	0	4809900	4809900	0	0	153480000	0	0	11
A0A1W2W5Y3	A0A1W2W5Y3	1	1	1		tr|A0A1W2W5Y3|A0A1W2W5Y3_CIOIN_histone_H10_OS=Ciona_intestinalis_OX=7719_GN=LOC100177222_PE=3_SV=1	1	1	1	1	1	0	0	1	0	0	1	0	0	6.3	6.3	6.3	20.401	190	190	1.5	1	1	NA	NA	NA	NA	0	20.222	6.3	0	0	89721000	89721000	0	0	22430000	22430000	0	0	109690000	0	0	8
A0A1W2W653	A0A1W2W653	1	1	1		tr|A0A1W2W653|A0A1W2W653_CIOIN_uncharacterized_protein_LOC100178486_isoform_X1_OS=Ciona_intestinalis_OX=7719_GN=LOC100178486_PE=4_SV=1	1	1	1	1	1	0	0	1	0	0	1	0	0	1.2	1.2	1.2	118.04	1154	1154	1	1	NA	NA	NA	NA	NA	0	31.99	1.2	0	0	11424000	11424000	0	0	357000	357000	0	0	11424000	0	0	2
A0A1W2W7I4	A0A1W2W7I4	1	1	1		tr|A0A1W2W7I4|A0A1W2W7I4_CIOIN_AP_complex_subunit_beta_OS=Ciona_intestinalis_OX=7719_GN=LOC100179997_PE=3_SV=1	1	1	1	1	0	1	0	0	1	0	0	1	0	1.3	1.3	1.3	105.25	947	947	3	NA	NA	1	NA	NA	NA	0	8.0015	0	1.3	0	5853500	0	5853500	0	130080	0	130080	0	0	3509100	0	0
A0A1W2W893	A0A1W2W893	1	1	1		tr|A0A1W2W893|A0A1W2W893_CIOIN_fibronectin_isoform_X2_OS=Ciona_intestinalis_OX=7719_GN=LOC100181231_PE=4_SV=1	1	1	1	1	1	0	0	1	0	0	1	0	0	2.9	2.9	2.9	76.485	692	692	1	2	NA	NA	NA	NA	NA	0	153.66	2.9	0	0	31443000	31443000	0	0	1123000	1123000	0	0	31443000	0	0	2
A0A1W2W995	A0A1W2W995	1	1	1		tr|A0A1W2W995|A0A1W2W995_CIOIN_arachidonate_5-lipoxygenase-like_OS=Ciona_intestinalis_OX=7719_GN=LOC100178563_PE=4_SV=1	1	1	1	1	1	0	0	1	0	0	1	0	0	1.9	1.9	1.9	78.598	694	694	1	2	NA	NA	NA	NA	NA	0	7.4653	1.9	0	0	14575000	14575000	0	0	364370	364370	0	0	10435000	0	0	2
A0A1W2WBD9	A0A1W2WBD9	1	1	1		tr|A0A1W2WBD9|A0A1W2WBD9_CIOIN_Receptor_expression-enhancing_protein_OS=Ciona_intestinalis_OX=7719_GN=LOC100180959_PE=3_SV=1	1	1	1	1	1	0	0	1	0	0	1	0	0	5	5	5	22.653	201	201	1	1	NA	NA	NA	NA	NA	0	16.632	5	0	0	18100000	18100000	0	0	3016600	3016600	0	0	18100000	0	0	4
A0A1W2WBU5	A0A1W2WBU5	1	1	1		tr|A0A1W2WBU5|A0A1W2WBU5_CIOIN_villin-1_isoform_X1_OS=Ciona_intestinalis_OX=7719_GN=LOC100185031_PE=4_SV=1	1	1	1	1	1	0	0	1	0	0	1	0	0	1.4	1.4	1.4	94.622	846	846	1	1	NA	NA	NA	NA	NA	0	10.175	1.4	0	0	13187000	13187000	0	0	299710	299710	0	0	13187000	0	0	4
A0A1W2WBX5;A0A2G2BAE2	A0A1W2WBX5;A0A2G2BAE2	2;1	2;1	2;1		tr|A0A1W2WBX5|A0A1W2WBX5_CIOIN_isobutyryl-CoA_dehydrogenase,_mitochondrial_OS=Ciona_intestinalis_OX=7719_GN=LOC100176464_PE=3_SV=2;tr|A0A2G2BAE2|A0A2G2BAE2_9RHOB_Acyl-CoA_dehydrogenase_OS=Marinosulfonomonas_sp_OX=2030815_GN=COB40_05390_PE=3_SV=1	2	2	2	2	2	0	0	2	0	0	2	0	0	5.8	5.8	5.8	49.332	446	446;381	1.2	4	1	NA	NA	NA	NA	0	63.635	5.8	0	0	25196000	25196000	0	0	1049800	1049800	0	0	28096000	0	0	8
A0A1W2WCX6	A0A1W2WCX6	5	5	5		tr|A0A1W2WCX6|A0A1W2WCX6_CIOIN myosin regulatory light chain, smooth muscle isoform X2 OS=Ciona intestinalis OX=7719 GN=LOC100177714 PE=4 SV=1	1	5	5	5	0	0	5	0	0	5	0	0	5	38.2	38.2	38.2	19.552	173	173	5.6	NA	NA	NA	NA	2	3	0	34.516	0	0	38.2	82384000	0	0	82384000	8238400	0	0	8238400	0	0	19234000	0
A0A1W2WFG3	A0A1W2WFG3	9	9	9		tr|A0A1W2WFG3|A0A1W2WFG3_CIOIN_myosin_light_chain_3,_skeletal_muscle_isoform_isoform_X5_OS=Ciona_intestinalis_OX=7719_GN=LOC100183406_PE=4_SV=1	1	9	9	9	9	0	1	9	0	1	9	0	1	63.3	63.3	63.3	16.778	150	150	1.5	15	6	NA	NA	NA	1	0	323.31	63.3	0	10.7	862230000	842980000	0	19256000	107780000	105370000	0	2407000	848560000	0	0	98
A0A1W2WGF1	A0A1W2WGF1	1	1	1		tr|A0A1W2WGF1|A0A1W2WGF1_CIOIN_uncharacterized_protein_LOC100182204_OS=Ciona_intestinalis_OX=7719_GN=LOC100182204_PE=4_SV=1	1	1	1	1	1	0	0	1	0	0	1	0	0	1.7	1.7	1.7	57.899	523	523	1	1	NA	NA	NA	NA	NA	0.0032573	6.1035	1.7	0	0	6672700	6672700	0	0	333630	333630	0	0	6672700	0	0	2
A0A1W2WH81	A0A1W2WH81	3	3	3		tr|A0A1W2WH81|A0A1W2WH81_CIOIN_Protein_disulfide-isomerase_OS=Ciona_intestinalis_OX=7719_GN=LOC100182315_PE=3_SV=1	1	3	3	3	3	0	0	3	0	0	3	0	0	6.7	6.7	6.7	63.359	568	568	1	3	NA	NA	NA	NA	NA	0	24.126	6.7	0	0	12147000	12147000	0	0	368090	368090	0	0	12147000	0	0	8
A0A1W2WJB8	A0A1W2WJB8	3	3	3		tr|A0A1W2WJB8|A0A1W2WJB8_CIOIN_uncharacterized_protein_LOC100185480_OS=Ciona_intestinalis_OX=7719_GN=LOC100185480_PE=4_SV=1	1	3	3	3	3	0	0	3	0	0	3	0	0	7.3	7.3	7.3	40.383	381	381	1	4	NA	NA	NA	NA	NA	0	24.911	7.3	0	0	24812000	24812000	0	0	1181500	1181500	0	0	22406000	0	0	19
A0A1W2WKG4	A0A1W2WKG4	1	1	1		tr|A0A1W2WKG4|A0A1W2WKG4_CIOIN_peptidase_inhibitor_16-like_OS=Ciona_intestinalis_OX=7719_GN=LOC101242100_PE=3_SV=1	1	1	1	1	1	0	0	1	0	0	1	0	0	7.9	7.9	7.9	23.924	215	215	1	1	NA	NA	NA	NA	NA	0	45.587	7.9	0	0	12078000	12078000	0	0	1342000	1342000	0	0	12078000	0	0	2
A0A1W2WL25	A0A1W2WL25	5	5	5		tr|A0A1W2WL25|A0A1W2WL25_CIOIN_uncharacterized_protein_LOC101242927_OS=Ciona_intestinalis_OX=7719_GN=LOC101242927_PE=4_SV=2	1	5	5	5	5	0	0	5	0	0	5	0	0	8.2	8.2	8.2	70.891	633	633	1.29	5	2	NA	NA	NA	NA	0	224.32	8.2	0	0	60789000	60789000	0	0	2338000	2338000	0	0	68965000	0	0	27
A0A1W2WLP2	A0A1W2WLP2	2	2	2		tr|A0A1W2WLP2|A0A1W2WLP2_CIOIN_plastin-2-like_OS=Ciona_intestinalis_OX=7719_GN=LOC101242999_PE=4_SV=1	1	2	2	2	2	0	0	2	0	0	2	0	0	4.9	4.9	4.9	53.346	467	467	1	2	NA	NA	NA	NA	NA	0	114.75	4.9	0	0	48361000	48361000	0	0	2198200	2198200	0	0	48361000	0	0	4
A0A1W3JCW3	A0A1W3JCW3	2	2	2		tr|A0A1W3JCW3|A0A1W3JCW3_CIOIN_P-selectin-like_OS=Ciona_intestinalis_OX=7719_GN=LOC104265569_PE=4_SV=1	1	2	2	2	2	0	2	2	0	2	2	0	2	2.9	2.9	2.9	77.168	714	714	2.89	3	3	NA	NA	1	2	0	323.31	2.9	0	2.9	1364900000	99845000	0	1.265e+09	85303000	6240300	0	79063000	123980000	0	106020000	16
A0A1W3JK15	A0A1W3JK15	7	7	7		tr|A0A1W3JK15|A0A1W3JK15_CIOIN_inter-alpha-trypsin_inhibitor_heavy_chain_H3_OS=Ciona_intestinalis_OX=7719_GN=LOC100186312_PE=4_SV=1	1	7	7	7	6	0	1	6	0	1	6	0	1	6.3	6.3	6.3	174	1586	1586	1.89	7	NA	NA	NA	2	NA	0	98.028	4.1	0	2.2	581670000	53398000	0	528270000	8192500	752090	0	7440400	53398000	0	0	15
A0A1W3JK43	A0A1W3JK43	1	1	1		tr|A0A1W3JK43|A0A1W3JK43_CIOIN_A_disintegrin_and_metalloproteinase_with_thrombospondin_motifs_adt-1_OS=Ciona_intestinalis_OX=7719_GN=LOC100177237_PE=3_SV=1	1	1	1	1	1	0	0	1	0	0	1	0	0	1.6	1.6	1.6	114.11	1089	1089	1	1	NA	NA	NA	NA	NA	0	6.4001	1.6	0	0	6102700	6102700	0	0	160600	160600	0	0	6102700	0	0	1
A0A1W3JM16	A0A1W3JM16	2	2	2		tr|A0A1W3JM16|A0A1W3JM16_CIOIN_gelsolin_isoform_X1_OS=Ciona_intestinalis_OX=7719_GN=LOC494422_PE=4_SV=1	1	2	2	2	2	0	0	2	0	0	2	0	0	3.4	3.4	3.4	78.966	708	708	1	2	NA	NA	NA	NA	NA	0	315.82	3.4	0	0	15295000	15295000	0	0	424870	424870	0	0	15295000	0	0	7
A0A1W3JN85	A0A1W3JN85	3	3	3		tr|A0A1W3JN85|A0A1W3JN85_CIOIN Glutamate dehydrogenase OS=Ciona intestinalis OX=7719 GN=LOC100176644 PE=3 SV=1	1	3	3	3	0	0	3	0	0	3	0	0	3	11	11	11	54.514	500	500	5	NA	NA	NA	NA	3	NA	0	23.726	0	0	11	10979000	0	0	10979000	332690	0	0	332690	0	0	7021900	0
A0A1W3JNH0	A0A1W3JNH0	2	2	2		tr|A0A1W3JNH0|A0A1W3JNH0_CIOIN_peroxidase_OS=Ciona_intestinalis_OX=7719_GN=LOC100177188_PE=4_SV=1	1	2	2	2	2	0	0	2	0	0	2	0	0	2	2	2	105.69	960	960	1	2	NA	NA	NA	NA	NA	0	12.578	2	0	0	8910700	8910700	0	0	171360	171360	0	0	8910700	0	0	8
A0A1W3JQG8	A0A1W3JQG8	1	1	1		tr|A0A1W3JQG8|A0A1W3JQG8_CIOIN_uncharacterized_protein_LOC104266029_OS=Ciona_intestinalis_OX=7719_GN=LOC104266029_PE=4_SV=2	1	1	1	1	1	0	0	1	0	0	1	0	0	2.3	2.3	2.3	96.509	879	879	1.5	1	1	NA	NA	NA	NA	0	323.31	2.3	0	0	12100000	12100000	0	0	345720	345720	0	0	13380000	0	0	2
A0A1W3JRI0	A0A1W3JRI0	2	2	1		tr|A0A1W3JRI0|A0A1W3JRI0_CIOIN_r27a_protein_isoform_X1_OS=Ciona_intestinalis_OX=7719_GN=r27a_PE=4_SV=1	1	2	2	1	1	1	2	1	1	2	1	0	1	16.1	16.1	10.3	17.735	155	155	3.38	2	1	1	NA	4	NA	0	323.31	10.3	5.8	16.1	218720000	122780000	20711000	75229000	36453000	20463000	3451900	12538000	130260000	0	65518000	3
A0A1W3JU78;A0A1S3HH65	A0A1W3JU78	3;1	3;1	0;0		tr|A0A1W3JU78|A0A1W3JU78_CIOIN_endoplasmin_OS=Ciona_intestinalis_OX=7719_GN=LOC100187454_PE=3_SV=1	2	3	3	0	3	2	0	3	2	0	0	0	0	4.4	4.4	0	94.303	826	826;2563	2	4	1	2	1	NA	NA	0	237.6	4.4	3.1	0	349250000	67915000	281340000	0	7937500	1543500	6394000	0	0	157930000	0	8
A0A1W5B4J1	A0A1W5B4J1	2	2	2		tr|A0A1W5B4J1|A0A1W5B4J1_CIOIN_major_vault_protein_isoform_X1_OS=Ciona_intestinalis_OX=7719_GN=LOC100185054_PE=4_SV=1	1	2	2	2	2	0	0	2	0	0	2	0	0	2.5	2.5	2.5	100.85	903	903	1	7	NA	NA	NA	NA	NA	0	13.52	2.5	0	0	27910000	27910000	0	0	547260	547260	0	0	27910000	0	0	9
A0A1W5BC15	A0A1W5BC15	7	7	7		tr|A0A1W5BC15|A0A1W5BC15_CIOIN_uncharacterized_protein_LOC100179634_isoform_X4_OS=Ciona_intestinalis_OX=7719_GN=LOC100179634_PE=4_SV=1	1	7	7	7	6	1	0	6	1	0	6	1	0	1.4	1.4	1.4	945.7	8881	8881	1.89	5	2	NA	2	NA	NA	0	323.31	0.9	0.4	0	140660000	140660000	0	0	673010	673010	0	0	153880000	0	0	26
A0A1W5BCF8	A0A1W5BCF8	2	2	2		tr|A0A1W5BCF8|A0A1W5BCF8_CIOIN_ADP-ribosylation_factor_2_OS=Ciona_intestinalis_OX=7719_GN=LOC108949548_PE=3_SV=1	1	2	2	2	2	0	0	2	0	0	2	0	0	9.9	9.9	9.9	20.344	181	181	1	3	NA	NA	NA	NA	NA	0	130.95	9.9	0	0	19692000	19692000	0	0	1514800	1514800	0	0	16847000	0	0	12
A0A1W5BEQ5	A0A1W5BEQ5	2	2	2		tr|A0A1W5BEQ5|A0A1W5BEQ5_CIOIN_mannan-binding_lectin_serine_protease_1-like_OS=Ciona_intestinalis_OX=7719_GN=LOC100185892_PE=3_SV=1	1	2	2	2	2	0	0	2	0	0	2	0	0	4.1	4.1	4.1	71.545	633	633	1	3	NA	NA	NA	NA	NA	0	152.46	4.1	0	0	11158000	11158000	0	0	318790	318790	0	0	11158000	0	0	11
A0A1W5BGH3	A0A1W5BGH3	16	16	13		tr|A0A1W5BGH3|A0A1W5BGH3_CIOIN_myosin-10_isoform_X2_OS=Ciona_intestinalis_OX=7719_GN=LOC100176948_PE=3_SV=1	1	16	16	13	13	3	3	13	3	3	11	2	3	9.1	9.1	7.8	228.94	1974	1974	1.9	21	2	3	1	3	1	0	323.31	7	2.1	1.6	321030000	186590000	72209000	62234000	3452000	2006400	776440	669180	191480000	0	0	39
A0A1W5BH85	A0A1W5BH85	11	11	11		tr|A0A1W5BH85|A0A1W5BH85_CIOIN_sushi,_von_Willebrand_factor_type_A,_EGF_and_pentraxin_domain-containing_protein_1_isoform_X1_OS=Ciona_intestinalis_OX=7719_GN=LOC100176005_PE=4_SV=1	1	11	11	11	11	0	0	11	0	0	11	0	0	6.2	6.2	6.2	199.98	1862	1862	1.18	41	9	NA	NA	NA	NA	0	323.31	6.2	0	0	1796500000	1796500000	0	0	32664000	32664000	0	0	1.81e+09	0	0	86
A0A1W5BHR2	A0A1W5BHR2	3	3	3		tr|A0A1W5BHR2|A0A1W5BHR2_CIOIN_IQ_motif_containing_GTPase_activating_protein_homologue_isoform_X1_OS=Ciona_intestinalis_OX=7719_GN=iqgap_PE=4_SV=1	1	3	3	3	1	2	0	1	2	0	1	2	0	1.7	1.7	1.7	192.7	1680	1680	2.33	1	NA	2	NA	NA	NA	0	30.615	0.6	1.1	0	21898000	17009000	4889100	0	267050	207420	59623	0	17009000	0	0	3
A0A1W5BL81	A0A1W5BL81	3	3	3		tr|A0A1W5BL81|A0A1W5BL81_CIOIN_cubilin_isoform_X1_OS=Ciona_intestinalis_OX=7719_GN=LOC100184359_PE=4_SV=1	1	3	3	3	3	0	0	3	0	0	3	0	0	4.8	4.8	4.8	110.05	1001	1001	1	4	NA	NA	NA	NA	NA	0	33.349	4.8	0	0	22866000	22866000	0	0	618000	618000	0	0	18783000	0	0	13
A0A1W5BMF0	A0A1W5BMF0	3	3	3		tr|A0A1W5BMF0|A0A1W5BMF0_CIOIN_talin-2_isoform_X1_OS=Ciona_intestinalis_OX=7719_GN=LOC100176155_PE=4_SV=1	1	3	3	3	1	0	2	1	0	2	1	0	2	1.6	1.6	1.6	276.29	2565	2565	3.67	1	NA	NA	NA	2	NA	0	22.295	0.4	0	1.1	8591700	3565100	0	5026600	60082	24931	0	35151	0	0	3214900	4
A0A1X7VCU9	A0A1X7VCU9	1	1	1		tr|A0A1X7VCU9|A0A1X7VCU9_AMPQE_Peptidyl-prolyl_cis-trans_isomerase_OS=Amphimedon_queenslandica_OX=400682_PE=3_SV=1	1	1	1	1	0	1	0	0	1	0	0	1	0	6.5	6.5	6.5	21.737	201	201	3	NA	NA	1	NA	NA	NA	0	15.415	0	6.5	0	44789000	0	44789000	0	3445300	0	3445300	0	0	26850000	0	0
A0A1Y3ART7	A0A1Y3ART7	3	2	2		tr|A0A1Y3ART7|A0A1Y3ART7_EURMA Alpha-actinin, sarcomeric-like protein OS=Euroglyphus maynei OX=6958 GN=BLA29_000938 PE=4 SV=1	1	3	2	2	0	1	2	0	1	1	0	1	1	4	3.1	3.1	103.27	893	893	4.33	NA	NA	1	NA	2	NA	0	323.31	0	1.3	2.7	134180000	0	14205000	119980000	2531700	0	268010	2263700	0	0	76735000	0
A0A1Y3AZ36	A0A1Y3AZ36	1	1	1		tr|A0A1Y3AZ36|A0A1Y3AZ36_EURMA_NADH:ubiquinone_oxidoreductase-like_protein_OS=Euroglyphus_maynei_OX=6958_GN=BLA29_002413_PE=4_SV=1	1	1	1	1	1	0	0	1	0	0	1	0	0	4.4	4.4	4.4	24.151	205	205	1	2	NA	NA	NA	NA	NA	0	22.473	4.4	0	0	13260000	13260000	0	0	947170	947170	0	0	9492500	0	0	7
A0A210Q3C2	A0A210Q3C2	1	1	1		tr|A0A210Q3C2|A0A210Q3C2_MIZYE_Lactadherin_OS=Mizuhopecten_yessoensis_OX=6573_GN=KP79_PYT18792_PE=4_SV=1	1	1	1	1	0	1	0	0	1	0	0	1	0	1.6	1.6	1.6	63.365	560	560	3.5	NA	NA	1	1	NA	NA	0	42.193	0	1.6	0	98762000	0	98762000	0	3086300	0	3086300	0	0	49001000	0	0
A0A218URC7	A0A218URC7	1	1	1		tr|A0A218URC7|A0A218URC7_9PASE Ras association domain-containing protein 6 OS=Lonchura striata domestica OX=299123 GN=RASSF6 PE=4 SV=1	1	1	1	1	0	0	1	0	0	1	0	0	1	4.4	4.4	4.4	39.803	341	341	5	NA	NA	NA	NA	3	NA	0	20.85	0	0	4.4	19999000	0	0	19999000	1176400	0	0	1176400	0	0	12791000	0
A0A259QNK4	A0A259QNK4	1	1	1		tr|A0A259QNK4|A0A259QNK4_9BURK_Carboxymethylenebutenolidase_OS=Thiomonas_sp_13-66-29_OX=1970448_GN=B7X31_07865_PE=4_SV=1	1	1	1	1	1	0	0	1	0	0	1	0	0	6.8	6.8	6.8	23.088	220	220	1	1	NA	NA	NA	NA	NA	0	6.4744	6.8	0	0	12308000	12308000	0	0	820540	820540	0	0	12308000	0	0	4
A0A267DFV1	A0A267DFV1	1	1	1		tr|A0A267DFV1|A0A267DFV1_9PLAT_Uncharacterized_protein_(Fragment)_OS=Macrostomum_lignano_OX=282301_GN=BOX15_Mlig007449g5_PE=4_SV=1	1	1	1	1	0	1	1	0	1	1	0	1	1	1.1	1.1	1.1	106.12	928	928	4	NA	NA	1	NA	1	NA	0	6.5062	0	1.1	1.1	12458000	0	6506700	5951200	226510	0	118300	108200	0	0	3806300	0
A0A267G657;A0A1I7SXW7	A0A267G657;A0A1I7SXW7	2;1	2;1	2;1		tr|A0A267G657|A0A267G657_9PLAT_Uncharacterized_protein_OS=Macrostomum_lignano_OX=282301_GN=BOX15_Mlig020291g1_PE=4_SV=1;tr|A0A1I7SXW7|A0A1I7SXW7_9PELO_Uncharacterized_protein_OS=Caenorhabditis_tropicalis_OX=1561998_PE=4_SV=1	2	2	2	2	0	2	0	0	2	0	0	2	0	2.2	2.2	2.2	79.229	686	686;320	3.33	NA	NA	2	1	NA	NA	0	160.25	0	2.2	0	102060000	0	102060000	0	2430000	0	2430000	0	0	53165000	0	0
A0A285U7K6	A0A285U7K6	1	1	1		tr|A0A285U7K6|A0A285U7K6_9RHIZ Ca2+-binding RTX toxin-like protein OS=Rhizobium subbaraonis OX=908946 GN=SAMN05892877_104347 PE=4 SV=1	1	1	1	1	0	0	1	0	0	1	0	0	1	2.7	2.7	2.7	53.382	518	518	5.5	NA	NA	NA	NA	1	1	0	8.5125	0	0	2.7	47361000	0	0	47361000	1973400	0	0	1973400	0	0	10205000	0
CON__P00761;A0A287B5W2	CON__P00761;A0A287B5W2	3;3	3;3	3;3		;tr|A0A287B5W2|A0A287B5W2_PIG_Uncharacterized_protein_OS=Sus_scrofa_OX=9823_GN=LOC100302368_PE=3_SV=1	2	3	3	3	3	2	3	3	2	3	3	2	3	16.5	16.5	16.5	24.409	231	231;246	3.33	5	2	2	1	7	1	0	323.31	16.5	12.1	16.5	745680000	216670000	119880000	409130000	67789000	19697000	10899000	37193000	204870000	69617000	257370000	23
A0A2B4RL32	A0A2B4RL32	2	2	2		tr|A0A2B4RL32|A0A2B4RL32_STYPI Protein disulfide-isomerase OS=Stylophora pistillata OX=50429 GN=PDIA3 PE=3 SV=1	1	2	2	2	1	0	1	1	0	1	1	0	1	4.4	4.4	4.4	56.117	495	495	3	1	NA	NA	NA	1	NA	0	30.65	2.2	0	2.2	10507000	0	0	10507000	404120	0	0	404120	0	0	6720100	1
A0A2B4S293	A0A2B4S293	1	1	1		tr|A0A2B4S293|A0A2B4S293_STYPI_Peroxiredoxin-6_OS=Stylophora_pistillata_OX=50429_GN=PRDX6_PE=4_SV=1	1	1	1	1	1	0	0	1	0	0	1	0	0	1.7	1.7	1.7	70.422	634	634	1	2	NA	NA	NA	NA	NA	0	69.443	1.7	0	0	26988000	26988000	0	0	729400	729400	0	0	15235000	0	0	2
A0A2B4SJB0	A0A2B4SJB0	1	1	1		tr|A0A2B4SJB0|A0A2B4SJB0_STYPI_ATP_synthase_subunit_beta_OS=Stylophora_pistillata_OX=50429_GN=ATP5B_PE=3_SV=1	1	1	1	1	0	1	0	0	1	0	0	1	0	3.5	3.5	3.5	58.053	542	542	3	NA	NA	1	NA	NA	NA	0	10.396	0	3.5	0	11518000	0	11518000	0	426600	0	426600	0	0	6904900	0	0
A0A2K5ML20;L5K7V0;A0A2B4STP4	A0A2K5ML20;L5K7V0;A0A2B4STP4	4;4;4	4;4;4	2;2;2		tr|A0A2K5ML20|A0A2K5ML20_CERAT_Tubulin_beta_chain_OS=Cercocebus_atys_OX=9531_GN=TUBB4B_PE=3_SV=1;tr|L5K7V0|L5K7V0_PTEAL_Tubulin_beta-2C_chain_OS=Pteropus_alecto_OX=9402_GN=PAL_GLEAN10012738_PE=3_SV=1;tr|A0A2B4STP4|A0A2B4STP4_STYPI Tubulin beta chain OS=Sty	3	4	4	2	0	2	3	0	2	3	0	0	2	10.4	10.4	5.7	53.044	471	471;608;1018	4.5	NA	NA	2	NA	3	1	0	52.961	0	4.7	8.3	104530000	0	11103000	93431000	4977800	0	528730	4449100	0	0	59757000	0
A0A2C9K9W9	A0A2C9K9W9	4	3	3		tr|A0A2C9K9W9|A0A2C9K9W9_BIOGL_Uncharacterized_protein_OS=Biomphalaria_glabrata_OX=6526_GN=106068683_PE=3_SV=1	1	4	3	3	1	2	2	0	2	2	0	2	2	2.4	2	2	229.1	1988	1988	4	NA	NA	3	NA	1	1	0	18.089	0.4	1.1	1.4	43740000	0	32030000	11709000	405000	0	296580	108420	0	13686000	0	0
A0A2D5FRB1;A0A0N4ZJD2	A0A2D5FRB1;A0A0N4ZJD2	4;2	4;2	3;1		tr|A0A2D5FRB1|A0A2D5FRB1_9RHOB_60_kDa_chaperonin_OS=Oceanicaulis_sp_OX=1924941_GN=groL_PE=3_SV=1;tr|A0A0N4ZJD2|A0A0N4ZJD2_PARTI_Uncharacterized_protein_OS=Parastrongyloides_trichosuri_OX=131310_PE=3_SV=1	2	4	4	3	2	1	1	2	1	1	1	1	1	12.1	12.1	9.7	57.436	546	546;644	2.5	2	NA	1	NA	1	NA	0	36.464	5.3	2.2	4.6	487750000	12371000	0	475380000	16258000	412360	0	15846000	0	0	304040000	3
A0A2D5YNQ9	A0A2D5YNQ9	1	1	1		tr|A0A2D5YNQ9|A0A2D5YNQ9_9PROT_Uncharacterized_protein_OS=Halobacteriovorax_sp_OX=2020862_GN=CME69_06660_PE=4_SV=1	1	1	1	1	0	1	0	0	1	0	0	1	0	3.8	3.8	3.8	32.847	291	291	3	NA	NA	2	NA	NA	NA	0	15.033	0	3.8	0	64255000	0	64255000	0	5841400	0	5841400	0	0	38520000	0	0
A0A2E5N6K2	A0A2E5N6K2	1	1	1		tr|A0A2E5N6K2|A0A2E5N6K2_9ALTE Flagellin OS=Marinobacter sp. OX=50741 GN=CMG79_13920 PE=3 SV=1	1	1	1	1	0	0	1	0	0	1	0	0	1	4.3	4.3	4.3	38.599	375	375	5.5	NA	NA	NA	NA	1	1	0	176.23	0	0	4.3	135020000	0	0	135020000	8438700	0	0	8438700	0	0	38518000	0
A0A2E6P127	A0A2E6P127	2	2	2		tr|A0A2E6P127|A0A2E6P127_9GAMM_Nitrate_oxidoreductase_subunit_alpha_OS=Acidiferrobacteraceae_bacterium_OX=2024893_GN=CL402_01515_PE=3_SV=1	1	2	2	2	2	0	0	2	0	0	2	0	0	2.5	2.5	2.5	132.15	1153	1153	1.33	2	1	NA	NA	NA	NA	0	33.111	2.5	0	0	71771000	71771000	0	0	1304900	1304900	0	0	75689000	0	0	6
A0A2E7ZEY8	A0A2E7ZEY8	1	1	1		tr|A0A2E7ZEY8|A0A2E7ZEY8_9DELT Peptide ABC transporter substrate-binding protein OS=Deltaproteobacteria bacterium OX=2026735 GN=CL925_00765 PE=4 SV=1	1	1	1	1	0	0	1	0	0	1	0	0	1	2	2	2	77.873	690	690	5	NA	NA	NA	NA	1	NA	0	12.23	0	0	2	10358000	0	0	10358000	279940	0	0	279940	0	0	6624600	0
A0A2G8LCZ2	A0A2G8LCZ2	2	2	2		tr|A0A2G8LCZ2|A0A2G8LCZ2_STIJA_Actin-related_protein_2_(Fragment)_OS=Stichopus_japonicus_OX=307972_GN=BSL78_04977_PE=3_SV=1	1	2	2	2	0	2	0	0	2	0	0	2	0	6.4	6.4	6.4	48.106	420	420	3	NA	NA	2	NA	NA	NA	0	13.839	0	6.4	0	16970000	0	16970000	0	737830	0	737830	0	0	10173000	0	0
A0A2G8LFZ4	A0A2G8LFZ4	1	1	1		tr|A0A2G8LFZ4|A0A2G8LFZ4_STIJA 6-phosphogluconate dehydrogenase, decarboxylating (Fragment) OS=Stichopus japonicus OX=307972 GN=BSL78_03920 PE=3 SV=1	1	1	1	1	0	0	1	0	0	1	0	0	1	3.6	3.6	3.6	52.087	478	478	5	NA	NA	NA	NA	1	NA	0	30.509	0	0	3.6	0	0	0	0	0	0	0	0	0	0	0	0
A0A2I0D9N6	A0A2I0D9N6	1	1	1		tr|A0A2I0D9N6|A0A2I0D9N6_9FLAO Peroxidase OS=Psychroflexus sp. MES1-P1E OX=2058320 GN=CXF67_06495 PE=4 SV=1	1	1	1	1	0	0	1	0	0	1	0	0	1	5.7	5.7	5.7	23.564	210	210	6	NA	NA	NA	NA	NA	1	0	7.4678	0	0	5.7	37387000	0	0	37387000	3738700	0	0	3738700	0	0	6115200	0
A0A2I0TKL6	A0A2I0TKL6	1	1	1		tr|A0A2I0TKL6|A0A2I0TKL6_LIMLA Uncharacterized protein OS=Limosa lapponica baueri OX=1758121 GN=llap_15346 PE=4 SV=1	1	1	1	1	0	0	1	0	0	1	0	0	1	1.3	1.3	1.3	105.38	919	919	5.5	NA	NA	NA	NA	1	1	0	19.909	0	0	1.3	517670000	0	0	517670000	9586500	0	0	9586500	0	0	259590000	0
A0A2J7PQ68	A0A2J7PQ68	1	1	1		tr|A0A2J7PQ68|A0A2J7PQ68_9NEOP_Uncharacterized_protein_OS=Cryptotermes_secundus_OX=105785_GN=B7P43_G08988_PE=4_SV=1	1	1	1	1	1	0	0	1	0	0	1	0	0	0.9	0.9	0.9	165.55	1445	1445	1	1	NA	NA	NA	NA	NA	0.0032787	6.1359	0.9	0	0	5227000	5227000	0	0	73620	73620	0	0	5227000	0	0	1
A0A2K5JIF5	A0A2K5JIF5	7	1	1		tr|A0A2K5JIF5|A0A2K5JIF5_COLAP_Uncharacterized_protein_OS=Colobus_angolensis_palliatus_OX=336983_PE=3_SV=1	1	7	1	1	2	5	6	0	1	0	0	1	0	8.3	1.6	1.6	89.336	796	796	3.5	NA	NA	1	1	NA	NA	0	323.31	2.1	5.5	6.7	168940000	0	168940000	0	4022300	0	4022300	0	0	88767000	0	0
A0A2K5S201	A0A2K5S201	17	3	0		tr|A0A2K5S201|A0A2K5S201_CEBCA Actin, alpha 2, smooth muscle, aorta OS=Cebus capucinus imitator OX=1737458 GN=ACTA2 PE=3 SV=1	1	17	3	0	5	10	17	0	1	3	0	0	0	45.4	11.9	0	42.025	377	377	4.8	NA	NA	2	NA	6	2	0	323.31	12.2	28.6	45.4	950890000	0	11633000	939260000	47545000	0	581650	46963000	0	16905000	418150000	0
A0A2K6JW75	A0A2K6JW75	9	1	1		tr|A0A2K6JW75|A0A2K6JW75_RHIBE_Actin_beta_OS=Rhinopithecus_bieti_OX=61621_GN=ACTB_PE=3_SV=1	1	9	1	1	3	7	8	0	1	0	0	1	0	38.7	7.8	7.8	25.735	230	230	3	NA	NA	1	NA	NA	NA	0	13.339	10.9	24.8	37.8	10881000	0	10881000	0	989190	0	989190	0	0	6523000	0	0
A0A2M4CKD0	A0A2M4CKD0	2	1	1		tr|A0A2M4CKD0|A0A2M4CKD0_ANODA_Putative_ubiquitin-40s_ribosomal_protein_s27a_(Fragment)_OS=Anopheles_darlingi_OX=43151_PE=4_SV=1	1	2	1	1	0	2	1	0	1	0	0	1	0	16.3	9.6	9.6	15.193	135	135	3	NA	NA	1	NA	NA	NA	0	77.522	0	16.3	6.7	81531000	0	81531000	0	11647000	0	11647000	0	0	48876000	0	0
A0A2M8L2Z4	A0A2M8L2Z4	2	2	2		tr|A0A2M8L2Z4|A0A2M8L2Z4_9BACT Uncharacterized protein OS=Candidatus Shapirobacteria bacterium CG10_big_fil_rev_8_21_14_0_10_40_9 OX=1974888 GN=COU95_03270 PE=4 SV=1	1	2	2	2	0	0	2	0	0	2	0	0	2	1	1	1	120.78	1077	1077	5	NA	NA	NA	NA	22	NA	0	77.04	0	0	1	270430000	0	0	270430000	5519000	0	0	5519000	0	0	133460000	0
A0A2P8YBE4	A0A2P8YBE4	1	1	1		tr|A0A2P8YBE4|A0A2P8YBE4_BLAGE_Testis-specific_serine/threonine-protein_kinase_1_OS=Blattella_germanica_OX=6973_GN=TSSK1B_PE=3_SV=1	1	1	1	1	0	1	0	0	1	0	0	1	0	3.9	3.9	3.9	29.508	254	254	3	NA	NA	1	NA	NA	NA	0	16.652	0	3.9	0	222520000	0	222520000	0	14835000	0	14835000	0	0	133400000	0	0
A0A2P9AS30;A0A2S1YU71	A0A2P9AS30;A0A2S1YU71	1;1	1;1	1;1		tr|A0A2P9AS30|A0A2P9AS30_9RHIZ_Putative_carbon-monoxide_dehydrogenase_large_subunit,_coxL-like_protein_OS=Mesorhizobium_delmotii_OX=1631247_GN=BQ8482_380117_PE=4_SV=1;tr|A0A2S1YU71|A0A2S1YU71_9ACTN_Carbon_monoxide_dehydrogenase_OS=Streptomyces_spongiicola_	2	1	1	1	1	0	0	1	0	0	1	0	0	1.7	1.7	1.7	83.171	782	782;841	1	1	NA	NA	NA	NA	NA	0	6.4411	1.7	0	0	6547300	6547300	0	0	204600	204600	0	0	6547300	0	0	2
A0A2R2ML45	A0A2R2ML45	1	1	1		tr|A0A2R2ML45|A0A2R2ML45_LINUN_Citrate_synthase_OS=Lingula_unguis_OX=7574_GN=LOC106165438_PE=3_SV=1	1	1	1	1	0	1	1	0	1	1	0	1	1	2.3	2.3	2.3	52.867	477	477	4	NA	NA	1	NA	1	NA	0	18.62	0	2.3	2.3	49387000	0	9525600	39861000	2599300	0	501350	2098000	0	0	25495000	0
A0A2R5LCI1	A0A2R5LCI1	4	3	3		tr|A0A2R5LCI1|A0A2R5LCI1_9ACAR_Putative_ca2+-binding_actin-bundling_protein_OS=Ornithodoros_turicata_OX=34597_PE=4_SV=1	1	4	3	3	0	3	1	0	3	0	0	3	0	4.6	3.7	3.7	103.14	891	891	3	NA	NA	3	NA	NA	NA	0	22.521	0	3.7	0.9	52363000	0	52363000	0	918650	0	918650	0	0	31391000	0	0
A0A2R9CFD2	A0A2R9CFD2	2	1	1		tr|A0A2R9CFD2|A0A2R9CFD2_PANPA_Tubulin_beta_chain_OS=Pan_paniscus_OX=9597_PE=3_SV=1	1	2	1	1	0	2	0	0	1	0	0	1	0	3.9	1.9	1.9	53.741	513	513	3	NA	NA	1	NA	NA	NA	0	42.802	0	3.9	0	36114000	0	36114000	0	1641500	0	1641500	0	0	21650000	0	0
A0A2U2CWH6	A0A2U2CWH6	1	1	1		tr|A0A2U2CWH6|A0A2U2CWH6_9RHOB_Spermidine/putrescine_ABC_transporter_substrate-binding_protein_OS=Pelagicola_sp_LXJ1103_OX=2175247_GN=DD563_09900_PE=4_SV=1	1	1	1	1	1	0	0	1	0	0	1	0	0	4.6	4.6	4.6	40.125	367	367	1	1	NA	NA	NA	NA	NA	0	14.807	4.6	0	0	10120000	10120000	0	0	1012000	1012000	0	0	10120000	0	0	2
A0A2U8XF29	A0A2U8XF29	1	1	1		tr|A0A2U8XF29|A0A2U8XF29_9NEOP Glyceraldhyde-3-phosphate dehydrogenase (Fragment) OS=Episothalma robustaria OX=2202999 GN=GAPDH PE=4 SV=1	1	1	1	1	0	0	1	0	0	1	0	0	1	5.5	5.5	5.5	24.763	235	235	5.5	NA	NA	NA	NA	1	1	0	51.173	0	0	5.5	63128000	0	0	63128000	4856000	0	0	4856000	0	0	23811000	0
A0A2V2PBY5;Q8R4B4	A0A2V2PBY5;Q8R4B4	1;1	1;1	1;1		tr|A0A2V2PBY5|A0A2V2PBY5_ENTFC_Nucleoside_diphosphate_kinase_OS=Enterococcus_faecium_OX=1352_GN=ndk_PE=3_SV=1;tr|Q8R4B4|Q8R4B4_MOUSE_Down_syndrome_cell_adhesion_molecule-like_protein_(Fragment)_OS=Mus_musculus_OX=10090_GN=Dscaml1_PE=2_SV=1	2	1	1	1	0	1	0	0	1	0	0	1	0	11.3	11.3	11.3	17.125	151	151;365	3	NA	NA	3	NA	NA	NA	0	27.948	0	11.3	0	85278000	0	85278000	0	7752600	0	7752600	0	0	39317000	0	0
A0A2V2PN55;A0A368GTV8	A0A2V2PN55;A0A368GTV8	1;1	1;1	1;1		tr|A0A2V2PN55|A0A2V2PN55_ENTFC_30S_ribosomal_protein_S3_(Fragment)_OS=Enterococcus_faecium_OX=1352_GN=rpsC_PE=3_SV=1;tr|A0A368GTV8|A0A368GTV8_ANCCA_Ribosomal_protein_S3_OS=Ancylostoma_caninum_OX=29170_GN=ANCCAN_06148_PE=3_SV=1	2	1	1	1	0	1	1	0	1	1	0	1	1	5.2	5.2	5.2	27.567	252	252;834	4.5	NA	NA	1	NA	NA	1	0	24.034	0	5.2	5.2	44936000	0	28954000	15981000	2246800	0	1447700	799070	0	0	2614000	0
A0A2W4T017	A0A2W4T017	2	1	1		tr|A0A2W4T017|A0A2W4T017_9PROT_60_kDa_chaperonin_OS=Alphaproteobacteria_bacterium_OX=1913988_GN=groL_PE=3_SV=1	1	2	1	1	2	0	0	1	0	0	1	0	0	5.3	2.9	2.9	57.424	548	548	1	1	NA	NA	NA	NA	NA	0	10.536	5.3	0	0	5781700	5781700	0	0	199370	199370	0	0	5781700	0	0	2
A0A2W5KU92	A0A2W5KU92	3	1	1		tr|A0A2W5KU92|A0A2W5KU92_9GAMM_Chaperone_protein_HtpG_OS=Rhodanobacter_denitrificans_OX=666685_GN=htpG_PE=3_SV=1	1	3	1	1	2	2	0	0	1	0	0	1	0	4.5	2.2	2.2	69.198	624	624	3	NA	NA	1	NA	NA	NA	0	14.211	4.2	4.5	0	4936200	0	4936200	0	154260	0	154260	0	0	2959100	0	0
A0A2Y9E533;A0A085LVD7;883;882;AP02447;881;874;880;873;5466;AP00308;L07APD0034;H2A_BUFBG;5547;H2A_HIPHI;11\DAMPD\DAMPD_371;CAMPSQ4123;11\DAMPD\DAMPD_372;H2A_ONCMY;576;11\DAMPD\DAMPD_724	A0A2Y9E533	10;4;1;1;1;1;1;1;1;1;1;1;1;1;1;1;1;1;1;1;1	10;4;1;1;1;1;1;1;1;1;1;1;1;1;1;1;1;1;1;1;1	2;0;0;0;0;0;0;0;0;0;0;0;0;0;0;0;0;0;0;0;0		tr|A0A2Y9E533|A0A2Y9E533_TRIMA_uncharacterized_protein_LOC101342124_OS=Trichechus_manatus_latirostris_OX=127582_GN=LOC101342124_PE=3_SV=1	21	10	10	2	6	4	5	6	4	5	2	0	0	19.4	19.4	4.5	69.708	629	629;2344;14;15;16;16;16;17;17;17;21;22;39;39;51;52;122;123;127;127;128	3.44	8	4	4	3	8	5	0	323.31	13.4	5.7	10.7	844350000	128450000	380480000	335420000	25586000	3892400	11530000	10164000	47634000	213540000	143490000	13
A0A2Z5XAH0	A0A2Z5XAH0	5	1	1		tr|A0A2Z5XAH0|A0A2Z5XAH0_BUEBU_Beta-actin_(Fragment)_OS=Buergeria_buergeri_OX=191197_PE=2_SV=1	1	5	1	1	2	2	5	1	0	1	1	0	1	41.4	5.3	5.3	16.815	152	152	2.25	2	1	NA	NA	1	NA	0	15.87	9.9	15.1	41.4	44188000	42228000	0	1960100	5523500	5278500	0	245010	51852000	0	0	38
A0A310SHM1	A0A310SHM1	1	1	1		tr|A0A310SHM1|A0A310SHM1_9HYME_Flotillin-2_OS=Eufriesea_mexicana_OX=516756_GN=WN48_09596_PE=4_SV=1	1	1	1	1	1	0	0	1	0	0	1	0	0	2.3	2.3	2.3	53.723	486	486	1	1	NA	NA	NA	NA	NA	0	6.9863	2.3	0	0	2180900	2180900	0	0	87235	87235	0	0	2180900	0	0	1
A0A315USJ8;A0A2V2PE53	A0A315USJ8;A0A2V2PE53	2;1	1;1	1;1		tr|A0A315USJ8|A0A315USJ8_GAMAF Uncharacterized protein OS=Gambusia affinis OX=33528 GN=CCH79_00014439 PE=3 SV=1;tr|A0A2V2PE53|A0A2V2PE53_ENTFC Uncharacterized protein OS=Enterococcus faecium OX=1352 GN=DKP78_15675 PE=4 SV=1	2	2	1	1	1	1	2	0	0	1	0	0	1	2.7	1.7	1.7	108.65	976	976;63	5	NA	NA	NA	NA	1	NA	0	46.125	0.9	0.9	2.7	89756000	0	0	89756000	2039900	0	0	2039900	0	0	57407000	0
A0A316SAY9;A0A2R5L124	A0A316SAY9	3;1	2;1	2;1		tr|A0A316SAY9|A0A316SAY9_9FIRM ATP synthase subunit alpha OS=Phascolarctobacterium sp. OX=2049039 GN=atpA PE=3 SV=1	2	3	2	2	0	1	2	0	0	2	0	0	2	6.4	5.2	5.2	66.565	610	610;128	5.33	NA	NA	NA	NA	2	1	0	13.444	0	1.1	5.2	18116000	0	0	18116000	548960	0	0	548960	0	0	4517400	0
A0A318CZJ6	A0A318CZJ6	3	3	2		tr|A0A318CZJ6|A0A318CZJ6_9GAMM_Uncharacterized_protein_OS=Kangiella_spongicola_OX=796379_GN=DL796_11745_PE=4_SV=1	1	3	3	2	0	1	2	0	1	2	0	1	1	2.9	2.9	2	122.02	1057	1057	5	NA	NA	1	NA	3	2	0	25.427	0	1.8	2.6	306900000	0	79375000	227520000	5031100	0	1301200	3729800	0	0	65726000	0
CON__Q3SX28;A0A318D301;L5JU29	CON__Q3SX28;A0A318D301;L5JU29	3;3;3	2;2;2	2;2;2		;tr|A0A318D301|A0A318D301_9GAMM Uncharacterized protein (Fragment) OS=Kangiella spongicola OX=796379 GN=DL796_12640 PE=4 SV=1;tr|L5JU29|L5JU29_PTEAL_Nuclear_pore_membrane_glycoprotein_210-like_protein_OS=Pteropus_alecto_OX=9402_GN=PAL_GLEAN10005470_PE=3_SV	3	3	2	2	1	2	1	0	2	0	0	2	0	9.5	4.9	4.9	33.012	284	284;326;1578	3	NA	NA	2	NA	NA	NA	0	183.32	4.6	4.9	4.6	63342000	0	63342000	0	3958900	0	3958900	0	0	37972000	0	0
A0A323U0Y4	A0A323U0Y4	5	1	0		tr|A0A323U0Y4|A0A323U0Y4_9GAMM Uncharacterized protein OS=Gammaproteobacteria bacterium 2W06 OX=1838287 GN=A6K26_009785 PE=4 SV=1	1	5	1	0	0	2	3	0	0	1	0	0	0	14.2	4.4	0	50.008	451	451	5	NA	NA	NA	NA	1	NA	0	10.245	0	3.5	10.6	5494100	0	0	5494100	261620	0	0	261620	0	0	3513900	0
A0A9Q1	A0A9Q1	7	5	5		tr|A0A9Q1|A0A9Q1_MOLTE_Class_II_myosin_heavy_chain_(Fragment)_OS=Molgula_tectiformis_OX=30286_GN=Mt-MHC1-b_PE=2_SV=1	1	7	5	5	1	5	1	0	4	1	0	4	1	5.8	4.2	4.2	136.27	1165	1165	3.4	NA	NA	4	NA	1	NA	0	51.504	0.8	3.9	1.1	61082000	0	52146000	8936600	1071600	0	914830	156780	0	31260000	0	0
A0A9Q5	A0A9Q5	6	6	4		tr|A0A9Q5|A0A9Q5_MOLTE_Myosin_regulatory_light_chain_OS=Molgula_tectiformis_OX=30286_GN=Mt-MRLC1_PE=2_SV=1	1	6	6	4	2	4	0	2	4	0	0	4	0	33.1	33.1	23.3	19.887	172	172	2.33	2	NA	4	NA	NA	NA	0	56.51	9.9	23.3	0	86362000	25691000	60671000	0	7196800	2140900	5056000	0	25691000	0	0	8
A1A547;E9QMH8;Q6R1Z2	A1A547;E9QMH8;Q6R1Z2	1	1	1		Overall_32056|UniProtKb_2305|A1A547;E9QMH8;Q6R1Z2|PGRP3_MOUSE	1	1	1	1	0	1	0	0	1	0	0	1	0	2.6	2.6	2.6	38.503	347	347	3	NA	NA	1	NA	NA	NA	1	-2	0	2.6	0	972650	0	972650	0	54036	0	54036	0	0	583080	0	0
A2I4T5	A2I4T5	3	1	1		tr|A2I4T5|A2I4T5_DAKVI_Elongation_factor_1_alpha_(Fragment)_OS=Daktulosphaira_vitifoliae_OX=58002_GN=EF1a_PE=4_SV=1	1	3	1	1	1	2	1	0	1	0	0	1	0	17.1	7.5	7.5	21.489	199	199	3	NA	NA	1	NA	NA	NA	0	9.8156	5.5	13.1	4	5750600	0	5750600	0	479220	0	479220	0	0	3447400	0	0
A2SY09	A2SY09	19	19	0		tr|A2SY09|A2SY09_CIOIN_Actin_OS=Ciona_intestinalis_OX=7719_GN=act_PE=2_SV=1	1	19	19	0	8	9	18	8	9	18	0	0	0	53.6	53.6	0	41.731	375	375	3.85	21	8	11	5	33	21	0	323.31	24	23.7	49.1	2.157e+10	1985800000	1867800000	1.7716e+10	1078500000	99292000	93390000	885810000	2977700000	1963500000	5498500000	97
A7SM47	A7SM47	1	1	1		tr|A7SM47|A7SM47_NEMVE Mediator of RNA polymerase II transcription subunit 14 OS=Nematostella vectensis OX=45351 GN=v1g246137 PE=3 SV=1	1	1	1	1	0	0	1	0	0	1	0	0	1	2.6	2.6	2.6	184.03	1638	1638	5	NA	NA	NA	NA	2	NA	0	6.7757	0	0	2.6	1.5145e+10	0	0	1.5145e+10	154540000	0	0	154540000	0	0	9686600000	0
A8Q2D1	A8Q2D1	2	2	2		sp|A8Q2D1|NAS35_BRUMA_Zinc_metalloproteinase_dpy-31_OS=Brugia_malayi_OX=6279_GN=dpy-31_PE=1_SV=2	1	2	2	2	1	0	1	1	0	1	1	0	1	1.5	1.5	1.5	68.967	599	599	2	3	NA	NA	NA	1	NA	0	58.282	1.3	0	1.5	15471000	14019000	0	1451600	533490	483430	0	50055	12406000	0	0	18
A9YQH3	A9YQH3	3	1	1		tr|A9YQH3|A9YQH3_CRASI_Calmodulin_1_(Fragment)_OS=Crassostrea_sikamea_OX=94324_PE=4_SV=1	1	3	1	1	1	3	0	0	1	0	0	1	0	100	61.5	61.5	5.6601	52	52	3	NA	NA	1	NA	NA	NA	0	84.309	13.5	100	0	34138000	0	34138000	0	17069000	0	17069000	0	0	20465000	0	0
AP00908;AP00907;DMS1_PACDA;DMS1_AGAAN	AP00908;AP00907;DMS1_PACDA;DMS1_AGAAN	1;1;1;1	1;1;1;1	1;1;1;1		Overall_4110|APD_2229|AP00908|Dermatoxin DA1;Overall_4109|APD_2228|AP00907|Dermatoxin A1;Overall_496|AMPer_496|DMS1_PACDA|Dermaseptin PD-1-5 precursor.;Overall_495|AMPer_495|DMS1_AGAAN|Dermaseptin AA-1-1 precursor.	4	1	1	1	0	1	0	0	1	0	0	1	0	21.2	21.2	21.2	3.2648	33	33;33;77;77	3	NA	NA	1	NA	NA	NA	1	-2	0	21.2	0	11666000	0	11666000	0	3888600	0	3888600	0	0	6993300	0	0
AP01717	AP01717	1	1	1		Overall_2680|APD_799|AP01717|Esculentin-2PRa	1	1	1	1	1	0	0	1	0	0	1	0	0	56.8	56.8	56.8	3.7064	37	37	1	1	NA	NA	NA	NA	NA	0.0064516	5.9564	56.8	0	0	8192200	8192200	0	0	2730700	2730700	0	0	8192200	0	0	0
AP02257;P79294;P79239;P79180;P79179;P61626;P00695;Q13170;Q9UCF8	AP02257;P79294;P79239;P79180;P79179;P61626;P00695;Q13170;Q9UCF8	1;1;1;1;1;1	1;1;1;1;1;1	1;1;1;1;1;1		Overall_3280|APD_1399|AP02257|Lysozyme;Overall_31618|UniProtKb_1867|P79294|LYSC_SAISC;Overall_31613|UniProtKb_1862|P79239|LYSC_PONPY;Overall_31593|UniProtKb_1842|P79180|LYSC_HYLLA;Overall_31590|UniProtKb_1839|P79179|LYSC_GORGO;Overall_31592|UniProtKb_1841|	6	1	1	1	0	0	1	0	0	1	0	0	1	14.6	14.6	14.6	14.701	130	130;148;148;148;148;148	5	NA	NA	NA	NA	1	NA	0	8.3505	0	0	14.6	37877000	0	0	37877000	4734600	0	0	4734600	0	0	24226000	0
B0LXF7;AP02388;APRFR_BOVIN	B0LXF7;AP02388;APRFR_BOVIN	1;1;1	1;1;1	1;1;1		tr|B0LXF7|B0LXF7_PIG_Aprotinin_(Fragment)_OS=Sus_scrofa_OX=9823_PE=4_SV=1;Overall_4269|APD_2388|AP02388|BPTI;Overall_1040|AMSDb_52|APRFR_BOVIN|APROTININ ANTIBACTERIAL FRAGMENTS	3	1	1	1	1	0	1	1	0	1	1	0	1	25.9	25.9	25.9	6.6997	58	58;58;60	3.5	2	NA	NA	NA	NA	2	0	279.38	25.9	0	25.9	193870000	52217000	0	141650000	64623000	17406000	0	47217000	52217000	0	0	2
AVP1895;AVP1894	AVP1895;AVP1894	1;1	1;1	1;1		Overall_6268|AVPdb_1892|AVP1895|Coronaviridae;Overall_6267|AVPdb_1891|AVP1894|Coronaviridae	2	1	1	1	0	0	1	0	0	1	0	0	1	18.3	18.3	18.3	6.8174	60	60;68	5	NA	NA	NA	NA	1	NA	0.0064103	5.9327	0	0	18.3	6292000	0	0	6292000	3146000	0	0	3146000	0	0	4024300	0
B4ILY9	B4ILY9	2	1	1		tr|B4ILY9|B4ILY9_DROSE_GM19715_OS=Drosophila_sechellia_OX=7238_GN=Dsec\GM19715_PE=3_SV=1	1	2	1	1	1	2	1	0	1	0	0	1	0	18.1	9.5	9.5	11.485	105	105	3	NA	NA	1	NA	NA	NA	0	6.5136	8.6	18.1	8.6	23703000	0	23703000	0	4740700	0	4740700	0	0	14210000	0	0
B5DFX8	B5DFX8	2	2	2		tr|B5DFX8|B5DFX8_SALSA_Phosphoglycerate_kinase_OS=Salmo_salar_OX=8030_GN=pgk1_PE=2_SV=1	1	2	2	2	1	1	0	1	1	0	1	1	0	8.9	8.9	8.9	44.546	417	417	2.5	NA	1	1	NA	NA	NA	0	39.153	4.6	4.3	0	23395000	8764800	14631000	0	974810	365200	609610	0	0	8770700	0	0
B5MGP1	B5MGP1	1	1	1		tr|B5MGP1|B5MGP1_MOLTE_Calcium-transporting_ATPase_OS=Molgula_tectiformis_OX=30286_GN=SERCA_PE=2_SV=1	1	1	1	1	0	1	0	0	1	0	0	1	0	1.8	1.8	1.8	110.02	999	999	3	NA	NA	1	NA	NA	NA	0	7.6735	0	1.8	0	1877100	0	1877100	0	41713	0	41713	0	0	1125300	0	0
C0KY82	C0KY82	5	1	1		tr|C0KY82|C0KY82_BOACO_Beta-actin_(Fragment)_OS=Boa_constrictor_OX=8574_PE=2_SV=1	1	5	1	1	2	4	4	0	1	0	0	1	0	34.4	8.3	8.3	20.294	180	180	3	NA	NA	1	NA	NA	NA	0	8.151	10	28.3	26.1	13871000	0	13871000	0	1541200	0	1541200	0	0	8315300	0	0
C3XQ23	C3XQ23	1	1	1		tr|C3XQ23|C3XQ23_BRAFL_Uncharacterized_protein_OS=Branchiostoma_floridae_OX=7739_GN=BRAFLDRAFT_113733_PE=3_SV=1	1	1	1	1	0	1	0	0	1	0	0	1	0	3	3	3	47.291	435	435	3	NA	NA	1	NA	NA	NA	0	6.6179	0	3	0	11425000	0	11425000	0	571230	0	571230	0	0	6848800	0	0
C7BAI6	C7BAI6	4	1	1		tr|C7BAI6|C7BAI6_OSERU_Calmodulin_(Fragment)_OS=Osedax_rubiplumus_OX=283784_PE=4_SV=1	1	4	1	1	1	4	0	0	1	0	0	1	0	41.9	12.8	12.8	13.114	117	117	3	NA	NA	1	NA	NA	NA	0	39.794	6	41.9	0	26039000	0	26039000	0	4339800	0	4339800	0	0	15610000	0	0
C9VXS2	C9VXS2	12	1	1		tr|C9VXS2|C9VXS2_NILLU_Actin_2_OS=Nilaparvata_lugens_OX=108931_PE=2_SV=1	1	12	1	1	4	8	11	0	1	0	0	1	0	33.8	4	4	41.862	376	376	3	NA	NA	3	NA	NA	NA	0	47.519	10.4	26.3	29.8	82061000	0	82061000	0	4103000	0	4103000	0	0	24990000	0	0
CAMPSQ940	CAMPSQ940	1	1	1		Overall_12077|CAMP_Validated_2538|CAMPSQ940|Defensin J1-1	1	1	1	1	0	0	1	0	0	1	0	0	1	37.5	37.5	37.5	5.196	48	48	5	NA	NA	NA	NA	2	NA	0	15.258	0	0	37.5	2700600000	0	0	2700600000	540120000	0	0	540120000	0	0	1722600000	0
CON__H-INV:HIT000292931;CON__P05787;CON__Q9DCV7;CON__Q9H552;CON__P07744;CON__Q8VED5;CON__Q5XKE5;CON__P48668;CON__P04259;CON__P02538;CON__P13647;CON__Q9NSB2;CON__Q6ISB0;CON__P12035;CON__Q01546;CON__Q3KNV1;CON__P08729;CON__Q61726;CON__O43790;CON__Q6NT21;CON__P78385;CON__Q14533;CON__P78386;CON__Q8N1N4-2;CON__Q7RTT2	CON__H-INV:HIT000292931;CON__P05787;CON__Q9DCV7;CON__Q9H552;CON__P07744;CON__Q8VED5;CON__Q5XKE5;CON__P48668;CON__P04259;CON__P02538;CON__P13647;CON__Q9NSB2;CON__Q6ISB0;CON__P12035;CON__Q01546	4;4;2;2;2;2;2;2;2;2;2;2;2;2;2;1;1;1;1;1;1;1;1;1;1	3;3;1;2;1;1;1;1;1;1;1;1;1;1;1;0;0;0;0;0;0;0;0;0;0	2;2;0;1;0;0;0;0;0;0;0;0;0;0;0;0;0;0;0;0;0;0;0;0;0		;;;;;;;;;;;;;;	25	4	3	2	1	1	2	1	1	1	0	1	1	8.8	7.2	5.2	49.448	443	443;483;457;499;525;531;535;564;564;564;590;600;600;629;638;469;469;479;486;493;493;505;507;521;521	3	1	NA	1	NA	1	NA	0	16.671	2	2.3	4.5	46082000	4546800	2383800	39151000	1843300	181870	95353	1566100	0	0	25041000	0
CON__P02535-1;CON__P13645;A0A061I3J0;L5JQ41	CON__P02535-1;CON__P13645;A0A061I3J0;L5JQ41	3;3;2;2	3;3;2;2	3;3;2;2		;;tr|A0A061I3J0|A0A061I3J0_CRIGR_Keratin,_type_I_cytoskeletal_10-like_protein_OS=Cricetulus_griseus_OX=10029_GN=H671_7g18232_PE=3_SV=1;tr|L5JQ41|L5JQ41_PTEAL_Keratin,_type_I_cytoskeletal_27_OS=Pteropus_alecto_OX=9402_GN=PAL_GLEAN10019584_PE=3_SV=1	4	3	3	3	3	1	0	3	1	0	3	1	0	6	6	6	57.769	570	570;593;1117;1321	1.4	4	NA	1	NA	NA	NA	0	37.865	6	2.1	0	47634000	39177000	8457500	0	1832100	1506800	325290	0	29043000	0	0	10
CON__P02676	CON__P02676	1	1	1			1	1	1	1	0	1	0	0	1	0	0	1	0	1.4	1.4	1.4	56.44	495	495	3	NA	NA	1	NA	NA	NA	0	6.7541	0	1.4	0	2683800	0	2683800	0	89459	0	89459	0	0	1608900	0	0
CON__P04264;A0A091CUF9	CON__P04264	6;1	6;1	1;0			2	6	6	1	3	3	1	3	3	1	0	1	0	10.6	10.6	2.2	66.017	644	644;1455	2.43	3	NA	3	NA	1	NA	0	132.48	5	5.6	1.6	27473000	24581000	2891800	0	886230	792940	93285	0	24581000	0	0	6
CON__P35527	CON__P35527	2	2	2			1	2	2	2	1	1	0	1	1	0	1	1	0	3.7	3.7	3.7	62.129	623	623	2	1	NA	1	NA	NA	NA	0	11.602	1.4	2.2	0	31285000	5671400	25614000	0	1203300	218130	985140	0	0	15355000	0	0
CON__P35908;CON__Q6IFZ6	CON__P35908	3;1	1;0	1;0			2	3	1	1	3	0	0	1	0	0	1	0	0	4.2	1.6	1.6	65.865	645	645;572	1	1	NA	NA	NA	NA	NA	1	-2	4.2	0	0	617350	617350	0	0	15829	15829	0	0	617350	0	0	0
CON__P41361	CON__P41361	1	1	1			1	1	1	1	1	0	0	1	0	0	1	0	0	2.6	2.6	2.6	52.347	465	465	1	1	NA	NA	NA	NA	NA	0	7.4186	2.6	0	0	200330000	200330000	0	0	6462400	6462400	0	0	200330000	0	0	4
D3U8Z9	D3U8Z9	3	1	1		tr|D3U8Z9|D3U8Z9_9NEOP_Histone_H3_(Fragment)_OS=Amantis_reticulata_OX=267091_GN=H3_PE=3_SV=1	1	3	1	1	1	2	1	0	1	0	0	1	0	22.7	13.3	13.3	8.5419	75	75	3	NA	NA	1	NA	NA	NA	0	6.3355	9.3	13.3	9.3	78897000	0	78897000	0	19724000	0	19724000	0	0	47297000	0	0
E0YPA0;O18513;Q9NC44	E0YPA0;O18513	18;10;6	1;0;0	1;0;0		tr|E0YPA0|E0YPA0_9CNID Cytoplasmic actin OS=Seriatopora hystrix OX=51070 GN=actb PE=2 SV=1;tr|O18513|O18513_HELER Cytoplasmic actin type II (Fragment) OS=Heliocidaris erythrogramma OX=7634 GN=hecyII PE=2 SV=1	3	18	1	1	7	10	17	1	0	0	1	0	0	47.6	4.8	4.8	41.802	376	376;306;237	1	1	NA	NA	NA	NA	NA	0.0064725	6.0341	19.9	27.9	42.8	2076700	2076700	0	0	103840	103840	0	0	2076700	0	0	0
E3MTS3	E3MTS3	8	1	1		tr|E3MTS3|E3MTS3_CAERE_Uncharacterized_protein_OS=Caenorhabditis_remanei_OX=31234_GN=CRE_18007_PE=3_SV=1	1	8	1	1	3	4	7	0	1	0	0	1	0	24.1	3.2	3.2	41.27	373	373	3.33	NA	NA	2	1	NA	NA	0	35.962	9.1	11	20.9	45329000	0	45329000	0	2060400	0	2060400	0	0	22565000	0	0
E9MWW7	E9MWW7	2	2	2		tr|E9MWW7|E9MWW7_CIOIN_VCBPB2_(Fragment)_OS=Ciona_intestinalis_OX=7719_PE=2_SV=1	1	2	2	2	2	0	0	2	0	0	2	0	0	8.1	8.1	8.1	35.364	322	322	1	2	NA	NA	NA	NA	NA	0	21.571	8.1	0	0	6281700	6281700	0	0	628170	628170	0	0	6281700	0	0	2
F6KMG7	F6KMG7	6	1	1		tr|F6KMG7|F6KMG7_EPICO_Actin_(Fragment)_OS=Epinephelus_coioides_OX=94232_PE=2_SV=1	1	6	1	1	2	4	5	1	1	0	1	1	0	49.6	10.4	10.4	15.127	135	135	2.67	1	1	3	1	NA	NA	0	78.005	15.6	25.9	39.3	635520000	15413000	620100000	0	90788000	2201800	88586000	0	0	329040000	0	2
F6PP44	F6PP44	2	2	2		tr|F6PP44|F6PP44_CIOIN_Fructose-bisphosphate_aldolase_OS=Ciona_intestinalis_OX=7719_GN=LOC100178673_PE=3_SV=2	1	2	2	2	1	1	0	1	1	0	1	1	0	7.7	7.7	7.7	39.517	364	364	2	1	NA	1	NA	NA	NA	0	29.407	3.8	3.8	0	23013000	12420000	10593000	0	1211200	653670	557550	0	12420000	0	0	6
F6QBZ6	F6QBZ6	1	1	1		tr|F6QBZ6|F6QBZ6_CIOIN_uncharacterized_protein_LOC100181621_isoform_X2_OS=Ciona_intestinalis_OX=7719_GN=LOC100181621_PE=4_SV=2	1	1	1	1	1	0	0	1	0	0	1	0	0	1.7	1.7	1.7	63.06	594	594	1	1	NA	NA	NA	NA	NA	0	6.3432	1.7	0	0	5720100	5720100	0	0	317780	317780	0	0	5720100	0	0	1
F6QJU4	F6QJU4	1	1	1		tr|F6QJU4|F6QJU4_CIOIN_Uncharacterized_protein_OS=Ciona_intestinalis_OX=7719_PE=4_SV=2	1	1	1	1	1	0	0	1	0	0	1	0	0	4.6	4.6	4.6	26.574	238	238	1.5	1	1	NA	NA	NA	NA	0	179.02	4.6	0	0	25093000	25093000	0	0	3136600	3136600	0	0	29870000	0	0	9
F6QUA3	F6QUA3	1	1	1		tr|F6QUA3|F6QUA3_CIOIN_Uncharacterized_protein_OS=Ciona_intestinalis_OX=7719_GN=tgm2_PE=4_SV=2	1	1	1	1	1	0	0	1	0	0	1	0	0	2.2	2.2	2.2	87.165	766	766	1	1	NA	NA	NA	NA	NA	0	81.854	2.2	0	0	28016000	28016000	0	0	683330	683330	0	0	28016000	0	0	1
F6RHK8	F6RHK8	2	2	2		tr|F6RHK8|F6RHK8_CIOIN_Uncharacterized_protein_OS=Ciona_intestinalis_OX=7719_GN=LOC100181655_PE=4_SV=2	1	2	2	2	2	0	0	2	0	0	2	0	0	5.3	5.3	5.3	58.002	530	530	1	2	NA	NA	NA	NA	NA	0	100.7	5.3	0	0	19881000	19881000	0	0	764640	764640	0	0	19881000	0	0	4
F6RID7	F6RID7	1	1	1		tr|F6RID7|F6RID7_CIOIN_Triosephosphate_isomerase_OS=Ciona_intestinalis_OX=7719_GN=LOC100183090_PE=3_SV=1	1	1	1	1	1	0	0	1	0	0	1	0	0	4.9	4.9	4.9	26.835	247	247	1	1	NA	NA	NA	NA	NA	0.0095541	5.7853	4.9	0	0	0	0	0	0	0	0	0	0	0	0	0	1
F6S2H9	F6S2H9	1	1	1		tr|F6S2H9|F6S2H9_CIOIN_uncharacterized_protein_LOC100187018_OS=Ciona_intestinalis_OX=7719_GN=LOC100187018_PE=4_SV=2	1	1	1	1	1	0	0	1	0	0	1	0	0	2.7	2.7	2.7	36.576	336	336	1	1	NA	NA	NA	NA	NA	0.003268	6.1278	2.7	0	0	1977900	1977900	0	0	131860	131860	0	0	1977900	0	0	5
F6SHN0	F6SHN0	1	1	1		tr|F6SHN0|F6SHN0_CIOIN_Beta-hexosaminidase_OS=Ciona_intestinalis_OX=7719_GN=LOC100178428_PE=3_SV=1	1	1	1	1	1	0	0	1	0	0	1	0	0	3	3	3	60.582	538	538	1.5	1	1	NA	NA	NA	NA	0	87.501	3	0	0	8093700	8093700	0	0	404680	404680	0	0	12135000	0	0	2
F6SK29	F6SK29	1	1	1		tr|F6SK29|F6SK29_CIOIN guanine nucleotide-binding protein subunit beta-2-like 1 OS=Ciona intestinalis OX=7719 GN=LOC100179473 PE=4 SV=2	1	1	1	1	0	0	1	0	0	1	0	0	1	5	5	5	35.787	323	323	5	NA	NA	NA	NA	1	NA	0	99.421	0	0	5	83091000	0	0	83091000	4373200	0	0	4373200	0	0	53144000	0
F6TKD8	F6TKD8	1	1	1		tr|F6TKD8|F6TKD8_CIOIN_Uncharacterized_protein_OS=Ciona_intestinalis_OX=7719_PE=4_SV=2	1	1	1	1	1	0	0	1	0	0	1	0	0	7.3	7.3	7.3	16.062	150	150	1	1	NA	NA	NA	NA	NA	0	10.004	7.3	0	0	8085900	8085900	0	0	898440	898440	0	0	8085900	0	0	3
F6TMF3	F6TMF3	3	3	3		tr|F6TMF3|F6TMF3_CIOIN_Uncharacterized_protein_OS=Ciona_intestinalis_OX=7719_GN=tropm1_PE=4_SV=1	1	3	3	3	3	0	0	3	0	0	3	0	0	13.2	13.2	13.2	28.19	242	242	1	4	NA	NA	NA	NA	NA	0	122.73	13.2	0	0	91166000	91166000	0	0	5362700	5362700	0	0	91166000	0	0	5
F6U1H7	F6U1H7	2	2	2		tr|F6U1H7|F6U1H7_CIOIN_lamin-L(II)-like_isoform_X1_OS=Ciona_intestinalis_OX=7719_GN=LOC100176656_PE=3_SV=2	1	2	2	2	2	0	0	2	0	0	2	0	0	4.7	4.7	4.7	53.772	465	465	1	2	NA	NA	NA	NA	NA	0	15.633	4.7	0	0	16698000	16698000	0	0	575790	575790	0	0	16698000	0	0	10
F6U621	F6U621	1	1	1		tr|F6U621|F6U621_CIOIN_Phospholipid_scramblase_OS=Ciona_intestinalis_OX=7719_GN=LOC100177190_PE=3_SV=1	1	1	1	1	1	0	0	1	0	0	1	0	0	5.4	5.4	5.4	28.96	259	259	1	1	NA	NA	NA	NA	NA	0	32.483	5.4	0	0	22364000	22364000	0	0	2484900	2484900	0	0	22364000	0	0	3
F6UV18	F6UV18	2	2	2		tr|F6UV18|F6UV18_CIOIN_Tubulin_alpha_chain_OS=Ciona_intestinalis_OX=7719_GN=LOC100186959_PE=3_SV=1	1	2	2	2	2	0	0	2	0	0	2	0	0	3.8	3.8	3.8	49.755	447	447	1.33	2	1	NA	NA	NA	NA	0	11.959	3.8	0	0	26840000	26840000	0	0	1278100	1278100	0	0	31388000	0	0	6
F6V1M6	F6V1M6	4	4	4		tr|F6V1M6|F6V1M6_CIOIN_Uncharacterized_protein_OS=Ciona_intestinalis_OX=7719_GN=meta2_PE=4_SV=2	1	4	4	4	3	0	1	3	0	1	3	0	1	8.6	8.6	8.6	85.494	813	813	1.8	4	NA	NA	NA	1	NA	0	60.763	4.4	0	4.2	40661000	37139000	0	3522300	2033100	1857000	0	176120	30362000	0	0	11
F6V3N9	F6V3N9	1	1	1		tr|F6V3N9|F6V3N9_CIOIN_alpha-tectorin-like_OS=Ciona_intestinalis_OX=7719_GN=LOC100183724_PE=4_SV=2	1	1	1	1	1	0	0	1	0	0	1	0	0	4.6	4.6	4.6	47.961	434	434	2	NA	1	NA	NA	NA	NA	0	20.814	4.6	0	0	4222300	4222300	0	0	222230	222230	0	0	6330600	0	0	1
F6VAS2	F6VAS2	1	1	1		tr|F6VAS2|F6VAS2_CIOIN_Serine/threonine-protein_phosphatase_OS=Ciona_intestinalis_OX=7719_GN=LOC100186064_PE=3_SV=2	1	1	1	1	1	0	0	1	0	0	1	0	0	4.1	4.1	4.1	36.188	314	314	1	1	NA	NA	NA	NA	NA	0	6.9596	4.1	0	0	5803200	5803200	0	0	341370	341370	0	0	5803200	0	0	1
F6WYW5	F6WYW5	2	2	2		tr|F6WYW5|F6WYW5_CIOIN_Protein_disulfide-isomerase_OS=Ciona_intestinalis_OX=7719_GN=LOC100179353_PE=3_SV=2	1	2	2	2	2	0	0	2	0	0	2	0	0	5.1	5.1	5.1	53.945	488	488	1	2	NA	NA	NA	NA	NA	0	19.494	5.1	0	0	18573000	18573000	0	0	742920	742920	0	0	18573000	0	0	7
F6XCK4	F6XCK4	3	3	3		tr|F6XCK4|F6XCK4_CIOIN_Adenosylhomocysteinase_OS=Ciona_intestinalis_OX=7719_GN=LOC100184688_PE=3_SV=1	1	3	3	3	2	1	0	2	1	0	2	1	0	6.8	6.8	6.8	47.859	438	438	1.67	2	NA	1	NA	NA	NA	0	17.88	4.8	2.1	0	17043000	7323900	9719300	0	852160	366190	485960	0	7323900	0	0	2
F6XMM6	F6XMM6	1	1	1		tr|F6XMM6|F6XMM6_CIOIN_Transaldolase_OS=Ciona_intestinalis_OX=7719_GN=LOC100176649_PE=3_SV=2	1	1	1	1	1	0	0	1	0	0	1	0	0	4.3	4.3	4.3	36.04	329	329	1	1	NA	NA	NA	NA	NA	0	108.42	4.3	0	0	24364000	24364000	0	0	1282300	1282300	0	0	24364000	0	0	3
F6YEQ2	F6YEQ2	2	2	2		tr|F6YEQ2|F6YEQ2_CIOIN_Uncharacterized_protein_OS=Ciona_intestinalis_OX=7719_PE=4_SV=2	1	2	2	2	2	0	0	2	0	0	2	0	0	4.2	4.2	4.2	66.068	615	615	1	4	NA	NA	NA	NA	NA	0	39.238	4.2	0	0	19662000	19662000	0	0	1092300	1092300	0	0	18356000	0	0	6
F6YJQ4	F6YJQ4	1	1	1		tr|F6YJQ4|F6YJQ4_CIOIN_uncharacterized_protein_LOC100185212_OS=Ciona_intestinalis_OX=7719_GN=LOC100185212_PE=4_SV=2	1	1	1	1	1	0	0	1	0	0	1	0	0	5.2	5.2	5.2	29.677	271	271	1	1	NA	NA	NA	NA	NA	0	19.509	5.2	0	0	8868800	8868800	0	0	739060	739060	0	0	8868800	0	0	7
F6YVF5	F6YVF5	3	3	3		tr|F6YVF5|F6YVF5_CIOIN_Uncharacterized_protein_OS=Ciona_intestinalis_OX=7719_GN=LOC100181538_PE=4_SV=2	1	3	3	3	3	0	0	3	0	0	3	0	0	35	35	35	18.1	157	157	1	5	NA	NA	NA	NA	NA	0	323.31	35	0	0	72167000	72167000	0	0	9020800	9020800	0	0	52365000	0	0	6
F6YXZ3	F6YXZ3	1	1	1		tr|F6YXZ3|F6YXZ3_CIOIN_Succinyl-CoA:3-ketoacid-coenzyme_A_transferase_OS=Ciona_intestinalis_OX=7719_GN=LOC100180566_PE=3_SV=2	1	1	1	1	1	0	0	1	0	0	1	0	0	2.6	2.6	2.6	54.628	505	505	1	1	NA	NA	NA	NA	NA	0	12.144	2.6	0	0	5430500	5430500	0	0	226270	226270	0	0	5430500	0	0	4
F6Z781	F6Z781	2	2	2		tr|F6Z781|F6Z781_CIOIN_Uncharacterized_protein_OS=Ciona_intestinalis_OX=7719_PE=3_SV=2	1	2	2	2	2	0	0	2	0	0	2	0	0	7.1	7.1	7.1	48.606	425	425	1	3	NA	NA	NA	NA	NA	0	33.995	7.1	0	0	25252000	25252000	0	0	1329000	1329000	0	0	23750000	0	0	2
F7A7T2	F7A7T2	3	3	3		tr|F7A7T2|F7A7T2_CIOIN_myophilin-like_OS=Ciona_intestinalis_OX=7719_GN=LOC100182675_PE=4_SV=1	1	3	3	3	3	0	0	3	0	0	3	0	0	13.7	13.7	13.7	21.904	197	197	1	3	NA	NA	NA	NA	NA	0	18.234	13.7	0	0	46575000	46575000	0	0	3582700	3582700	0	0	46575000	0	0	7
F7AG43	F7AG43	1	1	1		tr|F7AG43|F7AG43_CIOIN_V-type_proton_ATPase_subunit_E-like_OS=Ciona_intestinalis_OX=7719_GN=LOC100178177_PE=3_SV=1	1	1	1	1	1	0	0	1	0	0	1	0	0	4	4	4	26.024	226	226	1	1	NA	NA	NA	NA	NA	0	10.846	4	0	0	7008900	7008900	0	0	500630	500630	0	0	7008900	0	0	3
F7AW67	F7AW67	1	1	1		tr|F7AW67|F7AW67_CIOIN_guanine_nucleotide-binding_protein_G(I)/G(S)/G(T)_subunit_beta-1_OS=Ciona_intestinalis_OX=7719_GN=LOC100182745_PE=4_SV=1	1	1	1	1	1	0	0	1	0	0	1	0	0	4.6	4.6	4.6	38.284	347	347	1	1	NA	NA	NA	NA	NA	0	251.33	4.6	0	0	35355000	35355000	0	0	2719600	2719600	0	0	35355000	0	0	3
F7BFW8	F7BFW8	3	3	3		tr|F7BFW8|F7BFW8_CIOIN_fatty_acid-binding_protein,_liver-like_OS=Ciona_intestinalis_OX=7719_GN=LOC100178903_PE=4_SV=1	1	3	3	3	3	0	0	3	0	0	3	0	0	28.1	28.1	28.1	14.346	128	128	1.2	4	1	NA	NA	NA	NA	0	75.638	28.1	0	0	77299000	77299000	0	0	8588800	8588800	0	0	80830000	0	0	5
F7BPM7	F7BPM7	2	2	2		tr|F7BPM7|F7BPM7_CIOIN_Uncharacterized_protein_OS=Ciona_intestinalis_OX=7719_PE=4_SV=1	1	2	2	2	2	0	0	2	0	0	2	0	0	10.1	10.1	10.1	25.003	218	218	1.2	4	1	NA	NA	NA	NA	0	323.31	10.1	0	0	152230000	152230000	0	0	13839000	13839000	0	0	153260000	0	0	19
Q1KLX1;FAL39_HUMAN;1242;2841;150;143;AP00628;141;CAMPST123;AP00309;AP00629;AP00626;AP00627;765;LL37_HUMAN;140;AP00624;L07APD0026;CAMPSQ1180;5011;5007;Q1KLY2;Q1KLY0;Q1KLX9	Q1KLX1;FAL39_HUMAN;1242;2841;150;143;AP00628;141;CAMPST123;AP00309;AP00629;AP00626;AP00627;765;LL37_HUMAN;140;AP00624;L07APD0026;CAMPSQ1180;5011;5007;Q1KLY2;Q1KLY0;Q1KLX9	2;2;1;1;1;1;1;1;1;1;1;1;1;1;1;1;1;1;1;1;1;1;1;1	2;2;1;1;1;1;1;1;1;1;1;1;1;1;1;1;1;1;1;1;1;1;1;1	2;2;1;1;1;1;1;1;1;1;1;1;1;1;1;1;1;1;1;1;1;1;1;1		Overall_30115|UniProtKb_364|Q1KLX1|CAMP_PANTR;Overall_546|AMPer_546|FAL39_HUMAN|Antibacterial protein FALL-39 precursor (FALL-39 peptide antibiotic);(Cationic antimicrobial protein CAP-18) (hCAP-18) [Contains:;Antibacterial protein LL-37].;Overall_17064|DB	24	2	2	2	2	0	0	2	0	0	2	0	0	11.8	11.8	11.8	19.287	170	170;170;17;19;20;21;23;23;25;27;29;30;31;35;37;37;38;39;39;39;39;170;170;170	1	2	NA	NA	NA	NA	NA	0	10.856	11.8	0	0	1608600	1608600	0	0	146240	146240	0	0	1608600	0	0	0
G1P9W6	G1P9W6	1	1	1		tr|G1P9W6|G1P9W6_MYOLU_GNAS_complex_locus_OS=Myotis_lucifugus_OX=59463_GN=GNAS_PE=4_SV=1	1	1	1	1	1	0	1	1	0	1	1	0	1	1	1	1	112.97	1058	1058	4.33	NA	1	NA	NA	1	1	0	6.4455	1	0	1	33680000	3341800	0	30339000	863600	85687	0	777920	0	0	8168800	1
G1T221	G1T221	2	1	1		tr|G1T221|G1T221_RABIT_Tropomyosin_3_OS=Oryctolagus_cuniculus_OX=9986_GN=TPM3_PE=3_SV=1	1	2	1	1	1	1	1	0	1	0	0	1	0	9.2	4.6	4.6	32.709	283	283	3	NA	NA	1	NA	NA	NA	0	9.2885	4.6	4.6	4.6	9509500	0	9509500	0	594340	0	594340	0	0	5700700	0	0
G4VBW4	G4VBW4	1	1	1		tr|G4VBW4|G4VBW4_SCHMA_Putative_alpha-actinin_OS=Schistosoma_mansoni_OX=6183_GN=Smp_0147802_PE=4_SV=1	1	1	1	1	0	1	0	0	1	0	0	1	0	1.7	1.7	1.7	104.94	906	906	3	NA	NA	1	NA	NA	NA	0	57.897	0	1.7	0	18086000	0	18086000	0	328830	0	328830	0	0	10842000	0	0
G4VLW1	G4VLW1	14	2	2		tr|G4VLW1|G4VLW1_SCHMA Putative actin OS=Schistosoma mansoni OX=6183 GN=Smp_183710 PE=3 SV=1	1	14	2	2	3	9	13	0	1	1	0	1	1	38.3	8.2	8.2	41.733	376	376	4.4	NA	NA	2	1	NA	2	0	173.22	8.2	26.1	36.2	616710000	0	136010000	480700000	30835000	0	6800500	24035000	0	0	78626000	0
G7PTR1;AP02030;5781	G7PTR1;AP02030;5781	2;1;1	1;0;0	1;0;0		tr|G7PTR1|G7PTR1_MACFA_Polyubiquitin-C_OS=Macaca_fascicularis_OX=9541_GN=EGM_07462_PE=4_SV=1;Overall_3029|APD_1148|AP02030|cgUbiquitin;Overall_21373|DBAASP_5429|5781|cgUbiquitin	3	2	1	1	1	2	1	1	1	0	1	1	0	22.2	10.5	10.5	17.215	153	153;74;76	2	1	1	1	NA	NA	NA	0	323.31	10.5	22.2	11.8	96413000	42272000	54141000	0	9641300	4227200	5414100	0	0	32456000	0	2
G7YGA2	G7YGA2	1	1	1		tr|G7YGA2|G7YGA2_CLOSI_Enoyl-CoA_hydratase_OS=Clonorchis_sinensis_OX=79923_GN=CLF_107180_PE=4_SV=1	1	1	1	1	1	0	0	1	0	0	1	0	0	2.6	2.6	2.6	50.592	463	463	1	1	NA	NA	NA	NA	NA	0	6.5363	2.6	0	0	4574200	4574200	0	0	182970	182970	0	0	4574200	0	0	6
H0VAA9	H0VAA9	1	1	1		tr|H0VAA9|H0VAA9_CAVPO_Collagen_type_VI_alpha_5_chain_OS=Cavia_porcellus_OX=10141_GN=COL6A5_PE=4_SV=2	1	1	1	1	0	1	0	0	1	0	0	1	0	0.9	0.9	0.9	281.49	2558	2558	3	NA	NA	1	NA	NA	NA	0	11.847	0	0.9	0	6423100	0	6423100	0	55372	0	55372	0	0	3850500	0	0
H0WUU3	H0WUU3	5	2	2		tr|H0WUU3|H0WUU3_OTOGA_Keratin_1_OS=Otolemur_garnettii_OX=30611_GN=KRT1_PE=3_SV=1	1	5	2	2	3	1	2	1	0	1	1	0	1	7.1	1.8	1.8	66.544	650	650	3	1	NA	NA	NA	1	NA	0	12.137	5.4	1.5	3.4	12561000	8667700	0	3893200	380630	262660	0	117970	0	0	2490000	2
H2LPJ9	H2LPJ9	1	1	1		tr|H2LPJ9|H2LPJ9_ORYLA_Centrin,_EF-hand_protein,_2_OS=Oryzias_latipes_OX=8090_GN=LOC101170769_PE=4_SV=1	1	1	1	1	0	1	0	0	1	0	0	1	0	6.9	6.9	6.9	19.983	175	175	3	NA	NA	1	NA	NA	NA	0	13.395	0	6.9	0	1864800	0	1864800	0	186480	0	186480	0	0	1117900	0	0
H2NAX9	H2NAX9	17	2	0		tr|H2NAX9|H2NAX9_PONAB Uncharacterized protein OS=Pongo abelii OX=9601 GN=ACTA2 PE=3 SV=1	1	17	2	0	5	8	17	0	0	2	0	0	0	42.9	3.5	0	44.461	399	399	5.5	NA	NA	NA	NA	2	2	0	221.45	11.5	23.6	42.9	645570000	0	0	645570000	32279000	0	0	32279000	0	0	123670000	0
H2XNV5	H2XNV5	10	10	9		tr|H2XNV5|H2XNV5_CIOIN_Uncharacterized_protein_OS=Ciona_intestinalis_OX=7719_PE=4_SV=1	1	10	10	9	10	0	1	10	0	1	9	0	0	12.5	12.5	10.9	107.37	927	927	1.5	11	4	NA	NA	1	NA	0	323.31	12.5	0	1.6	189580000	174850000	0	14736000	3385400	3122300	0	263150	181250000	0	0	26
H2XUT9	H2XUT9	1	1	1		tr|H2XUT9|H2XUT9_CIOIN_barrier-to-autointegration_factor_OS=Ciona_intestinalis_OX=7719_GN=LOC100182647_PE=4_SV=1	1	1	1	1	1	0	0	1	0	0	1	0	0	11.1	11.1	11.1	10.022	90	90	1	1	NA	NA	NA	NA	NA	0	6.2253	11.1	0	0	8485600	8485600	0	0	1060700	1060700	0	0	8485600	0	0	1
H2XV50	H2XV50	2	2	2		tr|H2XV50|H2XV50_CIOIN_Uncharacterized_protein_OS=Ciona_intestinalis_OX=7719_PE=3_SV=1	1	2	2	2	2	0	0	2	0	0	2	0	0	4.4	4.4	4.4	77.959	682	682	1	2	NA	NA	NA	NA	NA	0	102.57	4.4	0	0	7273700	7273700	0	0	191410	191410	0	0	7273700	0	0	2
H2XXZ7	H2XXZ7	5	5	5		tr|H2XXZ7|H2XXZ7_CIOIN_Glyceraldehyde-3-phosphate_dehydrogenase_OS=Ciona_intestinalis_OX=7719_GN=LOC100186457_PE=3_SV=1	1	5	5	5	2	2	1	2	2	1	2	2	1	16.8	16.8	16.8	35.622	334	334	2.83	2	NA	3	NA	NA	1	0	34.433	8.1	9.6	4.5	103600000	21906000	13296000	68398000	5180000	1095300	664790	3419900	0	6252200	0	1
H2XZJ2	H2XZJ2	5	3	3		tr|H2XZJ2|H2XZJ2_CIOIN_myosin_regulatory_light_chain_12A_OS=Ciona_intestinalis_OX=7719_GN=LOC100187178_PE=4_SV=1	1	5	3	3	5	0	0	3	0	0	3	0	0	28.9	19.1	19.1	19.982	173	173	1.25	3	1	NA	NA	NA	NA	0	323.31	28.9	0	0	72775000	72775000	0	0	5598100	5598100	0	0	80744000	0	0	12
H2Y060	H2Y060	4	4	4		tr|H2Y060|H2Y060_CIOIN_Ferritin_OS=Ciona_intestinalis_OX=7719_GN=LOC100182263_PE=3_SV=1	1	4	4	4	4	0	0	4	0	0	4	0	0	19.2	19.2	19.2	20.723	182	182	1.57	3	4	NA	NA	NA	NA	0	238.98	19.2	0	0	108440000	108440000	0	0	13555000	13555000	0	0	126500000	0	0	6
H2Y2G2	H2Y2G2	2	2	2		tr|H2Y2G2|H2Y2G2_CIOIN_vinculin_OS=Ciona_intestinalis_OX=7719_GN=LOC100185663_PE=4_SV=1	1	2	2	2	2	0	0	2	0	0	2	0	0	2.3	2.3	2.3	116.3	1062	1062	1	2	NA	NA	NA	NA	NA	0	31.289	2.3	0	0	27222000	27222000	0	0	439060	439060	0	0	27222000	0	0	5
H2Y4S4	H2Y4S4	1	1	1		tr|H2Y4S4|H2Y4S4_CIOSA_Uncharacterized_protein_OS=Ciona_savignyi_OX=51511_PE=3_SV=1	1	1	1	1	1	0	0	1	0	0	1	0	0	10.9	10.9	10.9	11.133	110	110	1	1	NA	NA	NA	NA	NA	0	59.842	10.9	0	0	8978700	8978700	0	0	1496400	1496400	0	0	8978700	0	0	1
H2YAQ9	H2YAQ9	1	1	1		tr|H2YAQ9|H2YAQ9_CIOSA_Uncharacterized_protein_OS=Ciona_savignyi_OX=51511_PE=3_SV=1	1	1	1	1	1	0	0	1	0	0	1	0	0	3.4	3.4	3.4	47.347	441	441	1	1	NA	NA	NA	NA	NA	0	58.575	3.4	0	0	8283400	8283400	0	0	360150	360150	0	0	8283400	0	0	1
H2YJV8;A0A1I8GVT8;A0A323TPU0	H2YJV8	7;3;2	7;3;2	3;2;1		tr|H2YJV8|H2YJV8_CIOSA_ATP_synthase_subunit_alpha_OS=Ciona_savignyi_OX=51511_PE=3_SV=1	3	7	7	3	2	4	2	2	4	2	1	1	2	15	15	8.1	61.609	567	567;2052;550	3.11	2	NA	4	1	2	NA	0	278.55	4.8	7.6	5.5	254820000	39235000	91536000	124050000	7721800	1189000	2773800	3759000	0	52506000	0	3
H2YQF6	H2YQF6	1	1	1		tr|H2YQF6|H2YQF6_CIOSA_Uncharacterized_protein_OS=Ciona_savignyi_OX=51511_PE=4_SV=1	1	1	1	1	1	0	0	1	0	0	1	0	0	4	4	4	26.148	247	247	1	1	NA	NA	NA	NA	NA	0	7.2334	4	0	0	22075000	22075000	0	0	2006800	2006800	0	0	22075000	0	0	3
H2YZT4;A0A0Q4U618;A0A0V1BIW5	H2YZT4;A0A0Q4U618;A0A0V1BIW5	4;2;2	4;2;2	2;0;0		tr|H2YZT4|H2YZT4_CIOSA_Elongation_factor_1-alpha_OS=Ciona_savignyi_OX=51511_PE=3_SV=1;tr|A0A0Q4U618|A0A0Q4U618_9SPHN_Elongation_factor_1-alpha_OS=Sphingomonas_sp_Leaf257_OX=1736309_GN=tuf_PE=3_SV=1;tr|A0A0V1BIW5|A0A0V1BIW5_TRISP_Elongation_factor_1-alpha_O	3	4	4	2	3	1	1	3	1	1	2	0	0	7.8	7.8	3.7	50.527	461	461;463;516	2.43	3	1	1	1	1	NA	0	31.276	6.1	2.4	1.7	120380000	26168000	94207000	0	5471600	1189500	4282100	0	0	46928000	0	7
H2Z1P2;A0A060C0K1	H2Z1P2	8;1	8;1	7;0		tr|H2Z1P2|H2Z1P2_CIOSA Uncharacterized protein OS=Ciona savignyi OX=51511 PE=3 SV=1	2	8	8	7	0	1	8	0	1	8	0	1	7	4.6	4.6	3.8	219.33	1901	1901;163	5.07	NA	NA	1	NA	10	3	0	323.31	0	0.6	4.6	305350000	0	3722800	301630000	2853700	0	34793	2818900	0	0	88327000	0
H2ZA18	H2ZA18	6	6	5		tr|H2ZA18|H2ZA18_CIOSA_Uncharacterized_protein_OS=Ciona_savignyi_OX=51511_PE=3_SV=1	1	6	6	5	0	1	5	0	1	5	0	0	5	11.5	11.5	9.5	50.582	443	443	5.22	NA	NA	1	NA	4	4	0	115.96	0	2	9.5	197480000	0	16321000	181160000	7052800	0	582880	6470000	0	0	47121000	0
H2ZFR9;A0A146ZL58	H2ZFR9	6;1	6;1	6;1		tr|H2ZFR9|H2ZFR9_CIOSA Uncharacterized protein OS=Ciona savignyi OX=51511 PE=4 SV=1	2	6	6	6	0	0	6	0	0	6	0	0	6	24.3	24.3	24.3	32.899	300	300;400	5.22	NA	NA	NA	NA	7	2	0	76.54	0	0	24.3	108780000	0	0	108780000	7252000	0	0	7252000	0	0	40645000	0
H2ZIM0	H2ZIM0	1	1	1		tr|H2ZIM0|H2ZIM0_CIOSA Uncharacterized protein OS=Ciona savignyi OX=51511 PE=3 SV=1	1	1	1	1	0	0	1	0	0	1	0	0	1	2.4	2.4	2.4	59.627	537	537	5	NA	NA	NA	NA	1	NA	0	51.46	0	0	2.4	20729000	0	0	20729000	575820	0	0	575820	0	0	13258000	0
H2ZLD8	H2ZLD8	1	1	1		tr|H2ZLD8|H2ZLD8_CIOSA_Uncharacterized_protein_OS=Ciona_savignyi_OX=51511_PE=3_SV=1	1	1	1	1	1	0	0	1	0	0	1	0	0	1.3	1.3	1.3	131.88	1203	1203	1	1	NA	NA	NA	NA	NA	0	10.788	1.3	0	0	12316000	12316000	0	0	223930	223930	0	0	12316000	0	0	2
I3KS49	I3KS49	2	2	2		tr|I3KS49|I3KS49_ORENI_Uncharacterized_protein_OS=Oreochromis_niloticus_OX=8128_PE=4_SV=1	1	2	2	2	0	1	1	0	1	1	0	1	1	0.9	0.9	0.9	196.56	1834	1834	4	NA	NA	1	NA	1	NA	0	11.773	0	0.5	0.4	9727300	0	6623000	3104300	104590	0	71215	33380	0	3970300	0	0
I6T363	I6T363	1	1	1		tr|I6T363|I6T363_9DIOP_Tubulin_beta_chain_(Fragment)_OS=Sphyracephala_beccarii_OX=139675_PE=3_SV=1	1	1	1	1	0	1	0	0	1	0	0	1	0	3.4	3.4	3.4	49.892	444	444	3	NA	NA	2	NA	NA	NA	0	11.145	0	3.4	0	106080000	0	106080000	0	5051300	0	5051300	0	0	49135000	0	0
I6TYI6	I6TYI6	5	1	1		tr|I6TYI6|I6TYI6_TELDL_Tubulin_alpha_chain_(Fragment)_OS=Teleopsis_dalmanni_OX=139649_PE=3_SV=1	1	5	1	1	0	3	2	0	1	0	0	1	0	15.4	3.5	3.5	41.448	370	370	3	NA	NA	1	NA	NA	NA	0	6.3227	0	7.8	7.6	25327000	0	25327000	0	1333000	0	1333000	0	0	15183000	0	0
K1PRH3;A0A368ML82	K1PRH3	5;1	2;0	2;0		tr|K1PRH3|K1PRH3_CRAGI_Calmodulin_OS=Crassostrea_gigas_OX=29159_GN=CGI_10011293_PE=4_SV=1	2	5	2	2	2	4	1	1	1	1	1	1	1	14	2.5	2.5	56.966	513	513;110	3	1	NA	1	NA	1	NA	0	25.964	5.8	14	2.5	55604000	1578400	45534000	8491800	2224200	63137	1821300	339670	0	0	5431300	2
L5LLI6	L5LLI6	5	5	0		tr|L5LLI6|L5LLI6_MYODS_Tubulin_alpha-3_chain_OS=Myotis_davidii_OX=225400_GN=MDA_GLEAN10020126_PE=3_SV=1	1	5	5	0	0	3	2	0	3	2	0	0	0	7.5	7.5	0	86.283	791	791	3.67	NA	NA	4	NA	2	NA	0	230.08	0	3.9	3.5	135500000	0	122390000	13113000	3662200	0	3307800	354410	0	73369000	0	0
L7N0S7;A0A0M6YF98;A0A0B4XUY1;A0A1Y1LWT6	L7N0S7	7;1;1;1	3;0;0;0	3;0;0;0		tr|L7N0S7|L7N0S7_CIOIN_ATP_synthase_subunit_alpha_OS=Ciona_intestinalis_OX=7719_GN=ciatpsyna_PE=3_SV=1	4	7	3	3	2	5	0	1	2	0	1	2	0	13	6	6	59.969	554	554;512;514;533	2.33	1	NA	2	NA	NA	NA	0	65.73	4.9	8.1	0	80438000	29939000	50500000	0	2437500	907230	1530300	0	0	30273000	0	3
L7N0T5	L7N0T5	3	1	1		tr|L7N0T5|L7N0T5_CIOIN_Tubulin_alpha_chain_OS=Ciona_intestinalis_OX=7719_GN=LOC100181688_PE=3_SV=1	1	3	1	1	0	2	1	0	1	0	0	1	0	8.9	3.3	3.3	50.361	451	451	3	NA	NA	1	NA	NA	NA	0	6.4706	0	4.9	4	4573100	0	4573100	0	207870	0	207870	0	0	2741500	0	0
L8Y8B3	L8Y8B3	3	3	2		tr|L8Y8B3|L8Y8B3_TUPCH Sodium/potassium-transporting ATPase subunit alpha-2 OS=Tupaia chinensis OX=246437 GN=TREES_T100018294 PE=3 SV=1	1	3	3	2	0	2	1	0	2	1	0	1	1	2.3	2.3	1.4	222.69	2015	2015	3.5	NA	NA	3	NA	1	NA	0	92.203	0	1.6	0.6	96409000	0	89367000	7041500	1083200	0	1004100	79118	0	53574000	0	0
M7BBT2	M7BBT2	1	1	1		tr|M7BBT2|M7BBT2_CHEMY_Heat_shock_70_kDa_protein_13_OS=Chelonia_mydas_OX=8469_GN=UY3_09843_PE=3_SV=1	1	1	1	1	0	1	0	0	1	0	0	1	0	2.9	2.9	2.9	53.88	486	486	3	NA	NA	1	NA	NA	NA	0	9.3979	0	2.9	0	8932800	0	8932800	0	372200	0	372200	0	0	5355000	0	0
M9VXE7	M9VXE7	4	1	1		tr|M9VXE7|M9VXE7_9ARAC_Actin_(Fragment)_OS=Euryattus_sp_Tualapa_OX=1317632_PE=3_SV=1	1	4	1	1	2	3	3	0	1	0	0	1	0	18.9	6.7	6.7	24.697	238	238	3	NA	NA	2	NA	NA	NA	0	25.787	7.6	14.3	12.2	89600000	0	89600000	0	17920000	0	17920000	0	0	30565000	0	0
M9WM38	M9WM38	1	1	1		tr|M9WM38|M9WM38_HYPMO_Heat_shock_cognate_70_isoform_2_(Fragment)_OS=Hypophthalmichthys_molitrix_OX=13095_GN=Hsc70_PE=2_SV=1	1	1	1	1	0	1	0	0	1	0	0	1	0	15.2	15.2	15.2	8.991	79	79	3	NA	NA	1	NA	NA	NA	0	9.9957	0	15.2	0	3575400	0	3575400	0	893850	0	893850	0	0	2143400	0	0
N6TCR8	N6TCR8	2	2	2		tr|N6TCR8|N6TCR8_DENPD_Uncharacterized_protein_(Fragment)_OS=Dendroctonus_ponderosae_OX=77166_GN=YQE_05238_PE=4_SV=1	1	2	2	2	0	1	1	0	1	1	0	1	1	2.3	2.3	2.3	118.35	1054	1054	4.5	NA	NA	NA	1	1	NA	0	30.414	0	0.9	1.3	24151000	0	17343000	6807600	409340	0	293950	115380	0	0	4354100	0
O46546	O46546	10	1	1		tr|O46546|O46546_MUSPF_Beta-actin_(Fragment)_OS=Mustela_putorius_furo_OX=9669_PE=2_SV=1	1	10	1	1	3	8	9	0	1	0	0	1	0	35	5	5	35.837	317	317	3	NA	NA	1	NA	NA	NA	0	6.6255	7.9	28.1	30	14493000	0	14493000	0	966230	0	966230	0	0	8688500	0	0
O80288	O80288	1	1	1		Overall_31667|UniProtKb_1916|O80288|LYS_BPPS3	1	1	1	1	1	0	0	1	0	0	1	0	0	8.4	8.4	8.4	18.187	167	167	1.5	1	1	NA	NA	NA	NA	0	63.538	8.4	0	0	22879000	22879000	0	0	2079900	2079900	0	0	24889000	0	0	2
O96064	O96064	13	13	13		sp|O96064|MYSP_MYTGA_Paramyosin_OS=Mytilus_galloprovincialis_OX=29158_PE=2_SV=1	1	13	13	13	0	13	0	0	13	0	0	13	0	12.3	12.3	12.3	99.572	864	864	3.07	NA	NA	14	1	NA	NA	0	185.71	0	12.3	0	217780000	0	217780000	0	4033000	0	4033000	0	0	125340000	0	0
O96950	O96950	2	1	1		tr|O96950|O96950_GEOCY_Tubulin_beta_chain_OS=Geodia_cydonium_OX=6047_GN=tub_PE=2_SV=1	1	2	1	1	0	2	1	0	1	1	0	1	1	5.6	3.3	3.3	50.352	449	449	3.67	NA	NA	2	NA	1	NA	0	133.09	0	5.6	3.3	105040000	0	37451000	67588000	5001800	0	1783400	3218500	0	22451000	0	0
P34939	P34939	2	1	1		sp|P34939|CH60_RHILV 60 kDa chaperonin OS=Rhizobium leguminosarum bv. viciae OX=387 GN=groL PE=2 SV=1	1	2	1	1	1	0	1	0	0	1	0	0	1	5.5	3.1	3.1	57.883	546	546	5	NA	NA	NA	NA	1	NA	0	12.269	2.4	0	3.1	8528000	0	0	8528000	284270	0	0	284270	0	0	5454400	0
P53483	P53483	5	1	1		sp|P53483|ACTX_TAKRU_Actin,_alpha_anomalous_OS=Takifugu_rubripes_OX=31033_PE=2_SV=1	1	5	1	1	2	3	4	0	1	0	0	1	0	17.8	4	4	41.979	376	376	3.67	NA	NA	1	2	NA	NA	0	98.666	4.8	8.8	13.8	103610000	0	103610000	0	5452900	0	5452900	0	0	62109000	0	0
P62184;F7D7P2	P62184;F7D7P2	6;3	6;3	1;1		sp|P62184|CALM_RENRE_Calmodulin_OS=Renilla_reniformis_OX=6136_PE=1_SV=2;tr|F7D7P2|F7D7P2_MONDO_Uncharacterized_protein_OS=Monodelphis_domestica_OX=13616_GN=LOC100015722_PE=4_SV=1	2	6	6	1	4	6	1	4	6	1	1	1	0	54.4	54.4	10.7	16.839	149	149;149	2.5	5	1	8	1	1	NA	0	323.31	35.6	54.4	8.7	853720000	312710000	5.28e+08	13006000	94857000	34746000	58666000	1445200	542140000	59045000	0	20
Q0A738	Q0A738	1	1	1		sp|Q0A738|HTPG_ALKEH_Chaperone_protein_HtpG_OS=Alkalilimnicola_ehrlichii_(strain_ATCC_BAA-1101_/_DSM_17681_/_MLHE-1)_OX=187272_GN=htpG_PE=3_SV=1	1	1	1	1	0	1	0	0	1	0	0	1	0	2.1	2.1	2.1	73.504	652	652	3	NA	NA	1	NA	NA	NA	0.0032468	6.0416	0	2.1	0	7711000	0	7711000	0	214190	0	214190	0	0	4622600	0	0
Q1GQS5	Q1GQS5	2	2	2		sp|Q1GQS5|ATPB_SPHAL_ATP_synthase_subunit_beta_OS=Sphingopyxis_alaskensis_(strain_DSM_13593_/_LMG_18877_/_RB2256)_OX=317655_GN=atpD_PE=3_SV=1	1	2	2	2	1	1	0	1	1	0	1	1	0	4.1	4.1	4.1	53.978	513	513	2.67	1	NA	1	1	NA	NA	0	107.72	1.8	2.3	0	130260000	1059700	129200000	0	5010100	40758	4969300	0	0	73284000	0	0
Q2LGN4	Q2LGN4	4	1	1		tr|Q2LGN4|Q2LGN4_ANTEL_Beta-actin_(Fragment)_OS=Anthopleura_elegantissima_OX=6110_PE=2_SV=1	1	4	1	1	2	3	3	1	0	0	1	0	0	41	8.2	8.2	14.948	134	134	1	2	NA	NA	NA	NA	NA	0	18.404	13.4	32.8	32.8	29087000	29087000	0	0	4155300	4155300	0	0	21615000	0	0	5
Q2M108	Q2M108	1	1	1		tr|Q2M108|Q2M108_DROPS_ATP_synthase_subunit_beta_OS=Drosophila_pseudoobscura_pseudoobscura_OX=46245_GN=Dpse\GA18845_PE=3_SV=2	1	1	1	1	0	1	0	0	1	0	0	1	0	1.8	1.8	1.8	72.781	675	675	3	NA	NA	1	NA	NA	NA	0	8.6803	0	1.8	0	5971000	0	5971000	0	192610	0	192610	0	0	3579500	0	0
Q4TDY9	Q4TDY9	7	1	1		tr|Q4TDY9|Q4TDY9_TETNG Chromosome undetermined SCAF5936, whole genome shotgun sequence (Fragment) OS=Tetraodon nigroviridis OX=99883 GN=GSTENG00002550001 PE=4 SV=1	1	7	1	1	1	2	7	0	0	1	0	0	1	65.7	15.7	15.7	12.047	108	108	5	NA	NA	NA	NA	3	NA	0	46.049	6.5	25.9	65.7	198570000	0	0	198570000	33095000	0	0	33095000	0	0	111480000	0
Q676A8	Q676A8	1	1	1		tr|Q676A8|Q676A8_OIKDI_Tropomyosin_1_alpha_chain_OS=Oikopleura_dioica_OX=34765_GN=002-40_PE=4_SV=1	1	1	1	1	1	0	0	1	0	0	1	0	0	3.2	3.2	3.2	32.004	283	283	1.5	1	1	NA	NA	NA	NA	0	31.056	3.2	0	0	207230000	207230000	0	0	12190000	12190000	0	0	216480000	0	0	7
Q6BDZ2	Q6BDZ2	1	1	1		tr|Q6BDZ2|Q6BDZ2_POLMI_Creatine_kinase_OS=Polyandrocarpa_misakiensis_OX=7723_GN=CK_PE=2_SV=1	1	1	1	1	0	1	0	0	1	0	0	1	0	5.6	5.6	5.6	42.27	377	377	3	NA	NA	1	NA	NA	NA	0	25.937	0	5.6	0	4786700	0	4786700	0	281570	0	281570	0	0	2869500	0	0
Q6H2Y0	Q6H2Y0	3	1	1		tr|Q6H2Y0|Q6H2Y0_MACMU_Beta-actin_(Fragment)_OS=Macaca_mulatta_OX=9544_PE=2_SV=1	1	3	1	1	0	3	2	0	1	0	0	1	0	88.2	82.4	82.4	2.0232	17	17	3.33	NA	NA	2	1	NA	NA	0	14.151	0	88.2	82.4	20466000	0	20466000	0	20466000	0	20466000	0	0	10216000	0	0
Q86NA5	Q86NA5	3	3	3		tr|Q86NA5|Q86NA5_CIOIN_Hemocyanin-like_protein_2_(Fragment)_OS=Ciona_intestinalis_OX=7719_GN=hc-l_PE=2_SV=1	1	3	3	3	2	1	0	2	1	0	2	1	0	4.7	4.7	4.7	86.81	774	774	1.15	19	NA	NA	1	NA	NA	0	29.896	3.1	1.6	0	32300000	28868000	3431700	0	978780	874780	103990	0	28868000	0	0	20
Q8CFB4;E9QJR4;Q8CFA4	Q8CFB4;E9QJR4;Q8CFA4	1	1	1		Overall_31249|UniProtKb_1498|Q8CFB4;E9QJR4;Q8CFA4|GBP5_MOUSE	1	1	1	1	0	1	0	0	1	0	0	1	0	2	2	2	66.929	590	590	3	NA	NA	1	NA	NA	NA	0.0063898	5.8523	0	2	0	7109800	0	7109800	0	245170	0	245170	0	0	4262200	0	0
Q8MW55	Q8MW55	1	1	1		tr|Q8MW55|Q8MW55_MYTGA_Precollagen-NG_OS=Mytilus_galloprovincialis_OX=29158_PE=2_SV=1	1	1	1	1	0	1	0	0	1	0	0	1	0	1.5	1.5	1.5	79.25	905	905	3	NA	NA	1	NA	NA	NA	0	7.6867	0	1.5	0	8222100	0	8222100	0	373730	0	373730	0	0	4929000	0	0
Q8T398	Q8T398	1	1	1		tr|Q8T398|Q8T398_CIOIN_Alpha-2-macroglobulin_homologue_OS=Ciona_intestinalis_OX=7719_GN=a2M_PE=2_SV=1	1	1	1	1	1	0	0	1	0	0	1	0	0	0.7	0.7	0.7	199.17	1809	1809	1	1	NA	NA	NA	NA	NA	0	6.4951	0.7	0	0	15156000	15156000	0	0	194310	194310	0	0	15156000	0	0	4
Q8WPD8	Q8WPD8	6	6	6		tr|Q8WPD8|Q8WPD8_CIOIN_Complement_component_C3_OS=Ciona_intestinalis_OX=7719_GN=C3-1_PE=2_SV=1	1	6	6	6	6	0	0	6	0	0	6	0	0	3.4	3.4	3.4	197.1	1773	1773	1.12	7	1	NA	NA	NA	NA	0	261.76	3.4	0	0	80288000	80288000	0	0	944560	944560	0	0	80321000	0	0	33
Q95PQ6	Q95PQ6	6	5	5		tr|Q95PQ6|Q95PQ6_MOLOC_Intermediate_filament_protein_D_OS=Molgula_oculata_OX=27575_GN=if-d_PE=2_SV=1	1	6	5	5	0	5	1	0	4	1	0	4	1	18.7	16.3	16.3	43.457	375	375	3.44	NA	NA	6	2	1	NA	0	122.75	0	16.5	2.1	191840000	0	187660000	4179600	7378500	0	7217700	160750	0	94175000	0	0
Q95PQ7	Q95PQ7	13	13	12		tr|Q95PQ7|Q95PQ7_MOLOC_Intermediate_filament_protein_C_OS=Molgula_oculata_OX=27575_GN=if-c_PE=2_SV=1	1	13	13	12	0	9	7	0	9	7	0	9	6	24.9	24.9	23.3	48.199	421	421	4.08	NA	NA	11	3	9	2	0	298.47	0	18.5	14.7	696840000	0	496950000	199890000	23228000	0	16565000	6663000	0	279560000	47064000	0
Q967E1;A0A238BPE4;A0A154PRP9	Q967E1;A0A238BPE4	3;2;1	2;1;0	1;0;0		tr|Q967E1|Q967E1_DENKL_Heat_shock_protein_90_OS=Dendronephthya_klunzingeri_OX=84964_GN=hsp90_gene_PE=2_SV=1;tr|A0A238BPE4|A0A238BPE4_9BILA_Uncharacterized_protein_OS=Onchocerca_flexuosa_OX=387005_GN=X798_05748_PE=3_SV=1	3	3	2	1	2	2	0	1	1	0	1	0	0	5	3.4	1.5	84.318	733	733;864;790	2.67	1	NA	1	1	NA	NA	0	116.14	3.1	3.5	0	174780000	2245500	172530000	0	4993600	64156	4929400	0	0	97417000	0	5
Q9U0S7	Q9U0S7	6	6	6		tr|Q9U0S7|Q9U0S7_MYTGA_Myosin_heavy_chain_(Fragment)_OS=Mytilus_galloprovincialis_OX=29158_GN=MHC_PE=2_SV=1	1	6	6	6	0	6	0	0	6	0	0	6	0	3.8	3.8	3.8	197.16	1705	1705	3	NA	NA	6	NA	NA	NA	0	123.85	0	3.8	0	69474000	0	69474000	0	739090	0	739090	0	0	41648000	0	0
REV__A0A1I8QBT0	REV__A0A1I8QBT0	1	1	1		tr|A0A1I8QBT0|A0A1I8QBT0_STOCA Uncharacterized protein OS=Stomoxys calcitrans OX=35570 GN=106082291 PE=3 SV=1	1	1	1	1	0	0	1	0	0	1	0	0	1	0	0	0	224.19	1961	1961	5	NA	NA	NA	NA	1	NA	0.0064935	6.0385	0	0	0	26630000	0	0	26630000	NA	NA	NA	NA	0	0	17032000	0
REV__AVP1484	REV__AVP1484	1	1	1		Overall_5857|AVPdb_1481|AVP1484|Coronaviridae	1	1	1	1	1	0	0	1	0	0	1	0	0	0	0	0	2.1574	20	20	1	1	NA	NA	NA	NA	NA	0.0033113	6.2048	0	0	0	18008000	18008000	0	0	NA	NA	NA	NA	18008000	0	0	5
REV__CON__ENSEMBL:ENSBTAP00000001528	REV__CON__ENSEMBL:ENSBTAP00000001528	1	1	1			1	1	1	1	0	1	0	0	1	0	0	1	0	0	0	0	137.98	1222	1222	3	NA	NA	1	NA	NA	NA	0.0095847	5.7951	0	0	0	101990000	0	101990000	0	NA	NA	NA	NA	0	61140000	0	0
S9YC82;S7MDH7	S9YC82;S7MDH7	2;1	2;1	2;1		tr|S9YC82|S9YC82_CAMFR_Fibroblast_growth_factor_receptor_substrate_2_OS=Camelus_ferus_OX=419612_GN=CB1_000400001_PE=3_SV=1;tr|S7MDH7|S7MDH7_MYOBR_Fibroblast_growth_factor_receptor_substrate_2_OS=Myotis_brandtii_OX=109478_GN=D623_10004746_PE=3_SV=1	2	2	2	2	0	2	0	0	2	0	0	2	0	2.7	2.7	2.7	94.338	855	855;1289	3.33	NA	NA	2	1	NA	NA	0	16.296	0	2.7	0	33324000	0	33324000	0	724440	0	724440	0	0	18702000	0	0
Sequence1188	Sequence1188	1	1	1		Overall_8456|CAMP_Patent_1315|Sequence 1188|US 6573361	1	1	1	1	0	1	0	0	1	0	0	1	0	12.7	12.7	12.7	9.358	79	79	3	NA	NA	1	NA	NA	NA	1	-2	0	12.7	0	1561700	0	1561700	0	312340	0	312340	0	0	936210	0	0
SP_2629	SP_2629	1	1	1		Overall_14669|DADP_2528|SP_2629|Ranalexin-1Vb Ranalexin-Vb	1	1	1	1	0	1	0	0	1	0	0	1	0	35	35	35	2.1237	20	20	3	NA	NA	1	NA	NA	NA	0	6.8788	0	35	0	15447000	0	15447000	0	7723400	0	7723400	0	0	9260000	0	0
SP_C0ILB1	SP_C0ILB1	1	1	1		Overall_12734|DADP_593|SP_C0ILB1|Nigroain-I	1	1	1	1	0	1	0	0	1	0	0	1	0	15.6	15.6	15.6	7.4066	64	64	3	NA	NA	1	NA	NA	NA	0	7.0913	0	15.6	0	15439000	0	15439000	0	5146400	0	5146400	0	0	9255500	0	0
SP_E7EKC8	SP_E7EKC8	1	1	1		Overall_13517|DADP_1376|SP_E7EKC8|Hainanensin-1_2	1	1	1	1	0	0	1	0	0	1	0	0	1	31.3	31.3	31.3	7.4637	67	67	5	NA	NA	NA	NA	1	NA	0	6.4451	0	0	31.3	412360000	0	0	412360000	103090000	0	0	103090000	0	0	263740000	0
T0NQQ4	T0NQQ4	2	2	2		tr|T0NQQ4|T0NQQ4_CAMFR_Kelch_repeat_and_BTB_domain-containing_protein_12_OS=Camelus_ferus_OX=419612_GN=CB1_000465075_PE=4_SV=1	1	2	2	2	0	2	0	0	2	0	0	2	0	0.9	0.9	0.9	129.38	1183	1183	3.33	NA	NA	2	1	NA	NA	0	15.673	0	0.9	0	34799000	0	34799000	0	656590	0	656590	0	0	18956000	0	0
U6CZU7	U6CZU7	5	1	1		tr|U6CZU7|U6CZU7_NEOVI_Actin,_alpha,_cardiac_muscle_1_(Fragment)_OS=Neovison_vison_OX=452646_GN=F5H1C1_PE=2_SV=1	1	5	1	1	0	3	4	0	1	0	0	1	0	54.9	18.7	18.7	10.164	91	91	3.25	NA	NA	3	1	NA	NA	0	20.261	0	41.8	53.8	71833000	0	71833000	0	17958000	0	17958000	0	0	37210000	0	0
W8AAG4	W8AAG4	1	1	1		tr|W8AAG4|W8AAG4_CERCA Uncharacterized protein OS=Ceratitis capitata OX=7213 PE=2 SV=1	1	1	1	1	0	0	1	0	0	1	0	0	1	1.9	1.9	1.9	50.865	430	430	5.33	NA	NA	NA	NA	2	1	0	111.08	0	0	1.9	172570000	0	0	172570000	7190300	0	0	7190300	0	0	43479000	0
[truncated: 16 more columns]
