# Supplementary material for: Shotgun Proteomics of Ascidians Tunic Gives New Insights on Host–Microbe Interactions by Revealing Diverse Antimicrobial Peptides
Source: Mar Drugs. 2020 Jul 13;18(7):362. doi: 10.3390/md18070362 (PMC7401272; doi:10.3390/md18070362)
Supplement: Supplementary file 1 [file marinedrugs-18-00362-s001.zip › Supplementary Dataset/Proteome Discoverer/proteomic_results_bacteria/CA_Bacteria_R1.xlsx]

## Sheet: Proteins
Checked	Master	Accession	Description	Coverage [%]	# Peptides	# PSMs	# Unique Peptides	# Protein Groups	# AAs	MW [kDa]	calc. pI	Score Sequest HT: Sequest HT	# Peptides (by Search Engine): Sequest HT	Found in Sample: [S2] F2: Sample	Modifications					Sequence in Protein
FALSE	Master Protein	A0A0A8RA46	Lysyl endopeptidase OS=Pseudomonas aeruginosa OX=287 GN=prpL PE=4 SV=1	6	1	1	1	1	462	48.2	7.08	3.83	1	High
	Checked	Confidence	Annotated Sequence	Modifications	Modifications in Master Proteins	Qvality PEP	Qvality q-value	# Protein Groups	# Proteins	# PSMs	Master Protein Accessions	Positions in Master Proteins	# Missed Cleavages	Theo. MH+ [Da]	Found in Sample: [S2] F2: Sample	Confidence (by Search Engine): Sequest HT	Percolator q-Value (by Search Engine): Sequest HT	Percolator PEP (by Search Engine): Sequest HT	XCorr (by Search Engine): Sequest HT	Sequence in Protein	Positions in Protein	Peptide Group Modifications in Protein
	FALSE	High	[R].VDWPSAVVEGGSSGSGLLTVAGDGSYQLR.[G]			4.93816e-05	0	1	16	1	A0A0A8RA46	A0A0A8RA46 [397-425]	0	2864.41	High	High	0	0.0157215	3.83	R.VDWPSAVVEGGSSGSGLLTVAGDGSYQLR.G	[397-425]
		Checked	Confidence	Identifying Node	PSM Ambiguity	Annotated Sequence	Modifications	# Protein Groups	# Proteins	Master Protein Accessions	Protein Accessions	# Missed Cleavages	Charge	DeltaScore	DeltaCn	Rank	Search Engine Rank	m/z [Da]	MH+ [Da]	Theo. MH+ [Da]	DeltaM [ppm]	Deltam/z [Da]	Activation Type	MS Order	Isolation Interference [%]	Ion Inject Time [ms]	RT [min]	First Scan	Spectrum File	File ID	XCorr	Percolator q-Value	Percolator PEP
		FALSE	High	Sequest HT (A2)	Unambiguous	[R].VDWPSAVVEGGSSGSGLLTVAGDGSYQLR.[G]		1	16	A0A0A8RA46	Q9HWK6; A0A0F7QJQ3; Q1WEI5; A0A383M0T8; A0A2I2CJ90; Q1WEI2; Q1WEI6; A0A0A8RA46; Q1WEI1; Q1WEI7; A0A1C7BEX9; A0A1G5LWZ5; A0A2V3FN52; A0A157VSN6; Q1WEI3; A0A2V3H3X3	0	2	0.6005	0	1	1	1432.71	2864.41	2864.41	0.84	0.0012	HCD (High Energy Collision Dissociation)	MS2	0	110	74.7295	20412	CA_Sept18.raw	F2	3.83	0	0.0157215
FALSE	Master Protein	A0A150ZHK7	Globin OS=Bradyrhizobium sp. DOA1 OX=1126616 GN=SE91_33470 PE=4 SV=1	6	1	1	1	1	131	14.9	6.8	0	1	High
	Checked	Confidence	Annotated Sequence	Modifications	Modifications in Master Proteins	Qvality PEP	Qvality q-value	# Protein Groups	# Proteins	# PSMs	Master Protein Accessions	Positions in Master Proteins	# Missed Cleavages	Theo. MH+ [Da]	Found in Sample: [S2] F2: Sample	Confidence (by Search Engine): Sequest HT	Percolator q-Value (by Search Engine): Sequest HT	Percolator PEP (by Search Engine): Sequest HT	XCorr (by Search Engine): Sequest HT	Sequence in Protein	Positions in Protein	Peptide Group Modifications in Protein
	FALSE	High	[R].DAWMMCMR.[G]	1xCarbamidomethyl [C6]; 3xOxidation [M4; M5; M7]		0.0810855	0	1	1	1	A0A150ZHK7	A0A150ZHK7 [93-100]	0	1148.4	High	High	0	0.318	0.25	R.DAWMMCMR.G	[93-100]
		Checked	Confidence	Identifying Node	PSM Ambiguity	Annotated Sequence	Modifications	# Protein Groups	# Proteins	Master Protein Accessions	Protein Accessions	# Missed Cleavages	Charge	DeltaScore	DeltaCn	Rank	Search Engine Rank	m/z [Da]	MH+ [Da]	Theo. MH+ [Da]	DeltaM [ppm]	Deltam/z [Da]	Activation Type	MS Order	Isolation Interference [%]	Ion Inject Time [ms]	RT [min]	First Scan	Spectrum File	File ID	XCorr	Percolator q-Value	Percolator PEP
		FALSE	High	Sequest HT (A2)	Selected	[R].DAWmmcmR.[G]	M4(Oxidation); M5(Oxidation); C6(Carbamidomethyl); M7(Oxidation)	1	1	A0A150ZHK7	A0A150ZHK7	0	2	0	0	1	1	574.708	1148.41	1148.4	8.76	0.00503	HCD (High Energy Collision Dissociation)	MS2	57.8547	110	22.4369	3932	CA_Sept18.raw	F2	0.25	0	0.318
FALSE	Master Protein	A0A2E3BZI1	Uncharacterized protein OS=Magnetococcales bacterium OX=2026759 GN=CMF62_02585 PE=4 SV=1	2	1	1	1	1	454	51.5	9.45	0	1	High
	Checked	Confidence	Annotated Sequence	Modifications	Modifications in Master Proteins	Qvality PEP	Qvality q-value	# Protein Groups	# Proteins	# PSMs	Master Protein Accessions	Positions in Master Proteins	# Missed Cleavages	Theo. MH+ [Da]	Found in Sample: [S2] F2: Sample	Confidence (by Search Engine): Sequest HT	Percolator q-Value (by Search Engine): Sequest HT	Percolator PEP (by Search Engine): Sequest HT	XCorr (by Search Engine): Sequest HT	Sequence in Protein	Positions in Protein	Peptide Group Modifications in Protein
	FALSE	High	[K].KPKIIGI.[-]			0.0462761	0	1	1	1	A0A2E3BZI1	A0A2E3BZI1 [448-454]	1	768.534	High	High	0	0.2531	0.67	K.KPKIIGI.-	[448-454]
		Checked	Confidence	Identifying Node	PSM Ambiguity	Annotated Sequence	Modifications	# Protein Groups	# Proteins	Master Protein Accessions	Protein Accessions	# Missed Cleavages	Charge	DeltaScore	DeltaCn	Rank	Search Engine Rank	m/z [Da]	MH+ [Da]	Theo. MH+ [Da]	DeltaM [ppm]	Deltam/z [Da]	Activation Type	MS Order	Isolation Interference [%]	Ion Inject Time [ms]	RT [min]	First Scan	Spectrum File	File ID	XCorr	Percolator q-Value	Percolator PEP
		FALSE	High	Sequest HT (A2)	Selected	[K].KPKIIGI.[-]		1	1	A0A2E3BZI1	A0A2E3BZI1	1	2	0.0149	0	1	1	384.771	768.535	768.534	1.24	0.00048	HCD (High Energy Collision Dissociation)	MS2	3.36112	110	75.6335	20745	CA_Sept18.raw	F2	0.67	0	0.2531
FALSE	Master Protein	A0A1Q7XZE2	Oxidoreductase OS=Acidobacteria bacterium 13_1_20CM_3_58_11 OX=1803432 GN=AUG46_03665 PE=4 SV=1	3	1	1	1	1	380	41.3	6.2	0	1	High
	Checked	Confidence	Annotated Sequence	Modifications	Modifications in Master Proteins	Qvality PEP	Qvality q-value	# Protein Groups	# Proteins	# PSMs	Master Protein Accessions	Positions in Master Proteins	# Missed Cleavages	Theo. MH+ [Da]	Found in Sample: [S2] F2: Sample	Confidence (by Search Engine): Sequest HT	Percolator q-Value (by Search Engine): Sequest HT	Percolator PEP (by Search Engine): Sequest HT	XCorr (by Search Engine): Sequest HT	Sequence in Protein	Positions in Protein	Peptide Group Modifications in Protein
	FALSE	High	[R].CMADQQGMPEE.[-]	1xCarbamidomethyl [C1]; 1xOxidation [M2]		0.103832	0	1	1	1	A0A1Q7XZE2	A0A1Q7XZE2 [370-380]	0	1311.46	High	High	0	0.3517	0.25	R.CMADQQGMPEE.-	[370-380]
		Checked	Confidence	Identifying Node	PSM Ambiguity	Annotated Sequence	Modifications	# Protein Groups	# Proteins	Master Protein Accessions	Protein Accessions	# Missed Cleavages	Charge	DeltaScore	DeltaCn	Rank	Search Engine Rank	m/z [Da]	MH+ [Da]	Theo. MH+ [Da]	DeltaM [ppm]	Deltam/z [Da]	Activation Type	MS Order	Isolation Interference [%]	Ion Inject Time [ms]	RT [min]	First Scan	Spectrum File	File ID	XCorr	Percolator q-Value	Percolator PEP
		FALSE	High	Sequest HT (A2)	Selected	[R].cmADQQGMPEE.[-]	C1(Carbamidomethyl); M2(Oxidation)	1	1	A0A1Q7XZE2	A0A1Q7XZE2	0	2	0	0	1	1	656.235	1311.46	1311.46	-2.5	-0.00164	HCD (High Energy Collision Dissociation)	MS2	72.4351	110	22.7247	4004	CA_Sept18.raw	F2	0.25	0	0.3517

## Sheet: Acession
A0A0A8RA46
A0A150ZHK7
A0A2E3BZI1
A0A1Q7XZE2
