# Supplementary material for: Shotgun Proteomics of Ascidians Tunic Gives New Insights on Host–Microbe Interactions by Revealing Diverse Antimicrobial Peptides
Source: Mar Drugs. 2020 Jul 13;18(7):362. doi: 10.3390/md18070362 (PMC7401272; doi:10.3390/md18070362)
Supplement: Supplementary file 1 [file marinedrugs-18-00362-s001.zip › Supplementary Dataset/Proteome Discoverer/proteomic_results_bacteria/CA_Bacteria_R2.xlsx]

## Sheet: Proteins
Checked	Master	Accession	Description	Coverage [%]	# Peptides	# PSMs	# Unique Peptides	# Protein Groups	# AAs	MW [kDa]	calc. pI	Score Sequest HT: Sequest HT	# Peptides (by Search Engine): Sequest HT	Found in Sample: [S1] F1: Sample	Modifications
FALSE	Master Protein	A0A1E2TY30	Actin, cytoplasmic 2 OS=Pseudoalteromonas sp. BMB OX=1874619 GN=BB427_23260 PE=4 SV=1	3	1	9	1	1	376	41.8	5.48	21.83	1	High
	Checked	Confidence	Annotated Sequence	Modifications	Modifications in Master Proteins	Qvality PEP	Qvality q-value	# Protein Groups	# Proteins	# PSMs	Master Protein Accessions	Positions in Master Proteins	# Missed Cleavages	Theo. MH+ [Da]	Found in Sample: [S1] F1: Sample	Confidence (by Search Engine): Sequest HT	Percolator q-Value (by Search Engine): Sequest HT	Percolator PEP (by Search Engine): Sequest HT	XCorr (by Search Engine): Sequest HT	Sequence in Protein	Positions in Protein	Peptide Group Modifications in Protein
	FALSE	High	[K].AGFAGDDAPR.[A]			0.15314	0	1	10	9	A0A1E2TY30	A0A1E2TY30 [20-29]	0	976.448	High	High	0	0.1313	2.65	K.AGFAGDDAPR.A	[20-29]
		Checked	Confidence	Identifying Node	PSM Ambiguity	Annotated Sequence	Modifications	# Protein Groups	# Proteins	Master Protein Accessions	Protein Accessions	# Missed Cleavages	Charge	DeltaScore	DeltaCn	Rank	Search Engine Rank	m/z [Da]	MH+ [Da]	Theo. MH+ [Da]	DeltaM [ppm]	Deltam/z [Da]	Activation Type	MS Order	Isolation Interference [%]	Ion Inject Time [ms]	RT [min]	First Scan	Spectrum File	File ID	XCorr	Percolator q-Value	Percolator PEP
		FALSE	High	Sequest HT (A2)	Unambiguous	[K].AGFAGDDAPR.[A]		1	10	A0A1E2TY30	A0A318CZ35; A0A2V2P7I0; A0A1E2TY30; A0A323TKK8; A0A328HR32; A0A318D341; A0A2K2TLK9; A0A2V2P586; A0A228ZSI6; A0A318D844	0	2	0.2331	0	1	1	488.729	976.45	976.448	1.69	0.00083	HCD (High Energy Collision Dissociation)	MS2	45.966	110	54.2184	15820	CA_Nov18.raw	F1	2.36	0	0.2266
		FALSE	High	Sequest HT (A2)	Unambiguous	[K].AGFAGDDAPR.[A]		1	10	A0A1E2TY30	A0A318CZ35; A0A2V2P7I0; A0A1E2TY30; A0A323TKK8; A0A328HR32; A0A318D341; A0A2K2TLK9; A0A2V2P586; A0A228ZSI6; A0A318D844	0	2	0.2717	0	1	1	488.728	976.449	976.448	0.38	0.00019	HCD (High Energy Collision Dissociation)	MS2	33.6738	110	53.4906	15551	CA_Nov18.raw	F1	2.65	0	0.1313
		FALSE	High	Sequest HT (A2)	Unambiguous	[K].AGFAGDDAPR.[A]		1	10	A0A1E2TY30	A0A318CZ35; A0A2V2P7I0; A0A1E2TY30; A0A323TKK8; A0A328HR32; A0A318D341; A0A2K2TLK9; A0A2V2P586; A0A228ZSI6; A0A318D844	0	2	0.2192	0	1	1	488.728	976.448	976.448	0.07	3e-05	HCD (High Energy Collision Dissociation)	MS2	15.1841	110	52.0614	15023	CA_Nov18.raw	F1	2.6	0	0.1479
		FALSE	High	Sequest HT (A2)	Unambiguous	[K].AGFAGDDAPR.[A]		1	10	A0A1E2TY30	A0A318CZ35; A0A2V2P7I0; A0A1E2TY30; A0A323TKK8; A0A328HR32; A0A318D341; A0A2K2TLK9; A0A2V2P586; A0A228ZSI6; A0A318D844	0	2	0.2408	0	1	1	488.728	976.448	976.448	0.13	6e-05	HCD (High Energy Collision Dissociation)	MS2	13.7504	110	51.7071	14892	CA_Nov18.raw	F1	2.45	0	0.2036
		FALSE	High	Sequest HT (A2)	Unambiguous	[K].AGFAGDDAPR.[A]		1	10	A0A1E2TY30	A0A318CZ35; A0A2V2P7I0; A0A1E2TY30; A0A323TKK8; A0A328HR32; A0A318D341; A0A2K2TLK9; A0A2V2P586; A0A228ZSI6; A0A318D844	0	2	0.2203	0	1	1	488.728	976.449	976.448	0.76	0.00037	HCD (High Energy Collision Dissociation)	MS2	12.4791	110	51.348	14759	CA_Nov18.raw	F1	2.27	0	0.1484
		FALSE	High	Sequest HT (A2)	Unambiguous	[K].AGFAGDDAPR.[A]		1	10	A0A1E2TY30	A0A318CZ35; A0A2V2P7I0; A0A1E2TY30; A0A323TKK8; A0A328HR32; A0A318D341; A0A2K2TLK9; A0A2V2P586; A0A228ZSI6; A0A318D844	0	2	0.2273	0	1	1	488.728	976.449	976.448	0.26	0.00012	HCD (High Energy Collision Dissociation)	MS2	11.2245	110	50.9888	14627	CA_Nov18.raw	F1	2.42	0	0.154
		FALSE	High	Sequest HT (A2)	Unambiguous	[K].AGFAGDDAPR.[A]		1	10	A0A1E2TY30	A0A318CZ35; A0A2V2P7I0; A0A1E2TY30; A0A323TKK8; A0A328HR32; A0A318D341; A0A2K2TLK9; A0A2V2P586; A0A228ZSI6; A0A318D844	0	2	0.2292	0	1	1	488.728	976.449	976.448	0.32	0.00016	HCD (High Energy Collision Dissociation)	MS2	18.077	110	50.2778	14365	CA_Nov18.raw	F1	2.4	0	0.1395
		FALSE	High	Sequest HT (A2)	Unambiguous	[K].AGFAGDDAPR.[A]		1	10	A0A1E2TY30	A0A318CZ35; A0A2V2P7I0; A0A1E2TY30; A0A323TKK8; A0A328HR32; A0A318D341; A0A2K2TLK9; A0A2V2P586; A0A228ZSI6; A0A318D844	0	2	0.2314	0	1	1	488.728	976.449	976.448	1.19	0.00058	HCD (High Energy Collision Dissociation)	MS2	35.7795	110	49.5624	14101	CA_Nov18.raw	F1	2.29	0	0.2163
		FALSE	High	Sequest HT (A2)	Unambiguous	[K].AGFAGDDAPR.[A]		1	10	A0A1E2TY30	A0A318CZ35; A0A2V2P7I0; A0A1E2TY30; A0A323TKK8; A0A328HR32; A0A318D341; A0A2K2TLK9; A0A2V2P586; A0A228ZSI6; A0A318D844	0	2	0.2427	0	1	1	488.728	976.449	976.448	0.38	0.00019	HCD (High Energy Collision Dissociation)	MS2	32.5935	110	48.4953	13708	CA_Nov18.raw	F1	2.39	0	0.1889
FALSE	Master Protein	A0A2D5FRB1	60 kDa chaperonin OS=Oceanicaulis sp. OX=1924941 GN=groL PE=3 SV=1	5	2	5	2	1	546	57.4	4.89	15.35	2	High
	Checked	Confidence	Annotated Sequence	Modifications	Modifications in Master Proteins	Qvality PEP	Qvality q-value	# Protein Groups	# Proteins	# PSMs	Master Protein Accessions	Positions in Master Proteins	# Missed Cleavages	Theo. MH+ [Da]	Found in Sample: [S1] F1: Sample	Confidence (by Search Engine): Sequest HT	Percolator q-Value (by Search Engine): Sequest HT	Percolator PEP (by Search Engine): Sequest HT	XCorr (by Search Engine): Sequest HT	Sequence in Protein	Positions in Protein	Peptide Group Modifications in Protein
	FALSE	High	[R].QISENSGVEGSIVVGK.[VI]			0.00151866	0	1	13	2	A0A2D5FRB1	A0A2D5FRB1 [453-468]	0	1602.83	High	High	0	0.001321	3.83	R.QISENSGVEGSIVVGK.V	[453-468]
		Checked	Confidence	Identifying Node	PSM Ambiguity	Annotated Sequence	Modifications	# Protein Groups	# Proteins	Master Protein Accessions	Protein Accessions	# Missed Cleavages	Charge	DeltaScore	DeltaCn	Rank	Search Engine Rank	m/z [Da]	MH+ [Da]	Theo. MH+ [Da]	DeltaM [ppm]	Deltam/z [Da]	Activation Type	MS Order	Isolation Interference [%]	Ion Inject Time [ms]	RT [min]	First Scan	Spectrum File	File ID	XCorr	Percolator q-Value	Percolator PEP
		FALSE	High	Sequest HT (A2)	Unambiguous	[R].QISENSGVEGSIVVGK.[VI]		1	13	A0A2D5FRB1	A0A2D5FRB1; A0A161V6I4; A0A2E5UY25; A0A172Y805; F4QZP5; L1QI03; A0A166E791; A0A165NEV7; A0A2W5TAP1; A0A1R4GRJ7; A0A2S8W8Z1; A0A359KBL7; A0A358IXB9	0	2	0.3785	0	1	1	801.918	1602.83	1602.83	-2.84	-0.00228	HCD (High Energy Collision Dissociation)	MS2	31.938	110	62.4593	18877	CA_Nov18.raw	F1	3.25	0	0.1603
		FALSE	High	Sequest HT (A2)	Unambiguous	[R].QISENSGVEGSIVVGK.[VI]		1	13	A0A2D5FRB1	A0A2D5FRB1; A0A161V6I4; A0A2E5UY25; A0A172Y805; F4QZP5; L1QI03; A0A166E791; A0A165NEV7; A0A2W5TAP1; A0A1R4GRJ7; A0A2S8W8Z1; A0A359KBL7; A0A358IXB9	0	2	0.4413	0	1	1	801.921	1602.83	1602.83	0.28	0.00022	HCD (High Energy Collision Dissociation)	MS2	20.518	110	62.0564	18726	CA_Nov18.raw	F1	3.83	0	0.001321
	FALSE	High	[RK].VGGATEIEVK.[E]			0.109425	0	1	284	6	A0A2D5FRB1	A0A2D5FRB1 [381-390]	0	1002.55	High	High	0	0.09407	2.93	K.VGGATEIEVK.E	[381-390]
		Checked	Confidence	Identifying Node	PSM Ambiguity	Annotated Sequence	Modifications	# Protein Groups	# Proteins	Master Protein Accessions	Protein Accessions	# Missed Cleavages	Charge	DeltaScore	DeltaCn	Rank	Search Engine Rank	m/z [Da]	MH+ [Da]	Theo. MH+ [Da]	DeltaM [ppm]	Deltam/z [Da]	Activation Type	MS Order	Isolation Interference [%]	Ion Inject Time [ms]	RT [min]	First Scan	Spectrum File	File ID	XCorr	Percolator q-Value	Percolator PEP
		FALSE	High	Sequest HT (A2)	Unambiguous	[RK].VGGATEIEVK.[E]		1	256	A0A2D5FRB1	A0A2W4CTC6; A0A086MM58; A0A2S6MJ48; A0A1I4UER1; A0A104PRF7; A0A353I7G7; A0A2W4CFG3; A0A0B1YS33; A0A1W6ZR99; A0A0D7PIL7; A0A380WP66; A0A104NRN1; A0A132CE20; A0A0Q6GT02; A0A1E4MA67; A0A1Q5RR18; A0A0Q6LN98; A0A2D5FRB1; A0A142M9W3; A0A1G8DC80; A0A366X2U7; A0A1W9KF01; A0A0X8CEM3; A0A0Q6ZE66; A0A2E5UY25; M4ZFI0; A0A1G8JLZ2; A0A1U9MWH4; A0A2E3PQD3; A0A2U2C977; A0A2H6IUX7; A0A1M7ZDF7; A0A1H7S760; A0A176Y…	0	2		0	1	2	501.778	1002.55	1002.55	1.29	0.00065	HCD (High Energy Collision Dissociation)	MS2	13.095	110	55.7288	16379	CA_Nov18.raw	F1	2.86	0	0.1677
		FALSE	High	Sequest HT (A2)	Unambiguous	[RK].VGGATELEVK.[E]		1	28		W8PBL2; G1Y006; I7IAE2; A6UH06; A0A2K9ESX6; A0A2D3RL39; W8Q459; A0A2K9DQ74; Q930Y0; A0A2K9DZT8; Q6KEZ5; A0A2D3RLM4; A0A2K9DI13; Q0RAH1; A0A2K9EJV1; A0A2D3RJJ2; A0A222K4X3; A0A2N8JHQ0; A0A2K9E1A1; A0A2H5KMS5; A0A358T3R8; A0A2K9ERS5; A0A2K9E2X9; H0FSG1; A0A060KS17; A0A2D3RJN6; A0A2K9DUB1; A0A2M7T2J3	0	2	0	0	1	1	501.778	1002.55	1002.55	1.29	0.00065	HCD (High Energy Collision Dissociation)	MS2	13.095	110	55.7288	16379	CA_Nov18.raw	F1	2.86	0	0.1677
		FALSE	High	Sequest HT (A2)	Unambiguous	[RK].VGGATELEVK.[E]		1	28		W8PBL2; G1Y006; I7IAE2; A6UH06; A0A2K9ESX6; A0A2D3RL39; W8Q459; A0A2K9DQ74; Q930Y0; A0A2K9DZT8; Q6KEZ5; A0A2D3RLM4; A0A2K9DI13; Q0RAH1; A0A2K9EJV1; A0A2D3RJJ2; A0A222K4X3; A0A2N8JHQ0; A0A2K9E1A1; A0A2H5KMS5; A0A358T3R8; A0A2K9ERS5; A0A2K9E2X9; H0FSG1; A0A060KS17; A0A2D3RJN6; A0A2K9DUB1; A0A2M7T2J3	0	2		0	1	2	501.778	1002.55	1002.55	1.96	0.00098	HCD (High Energy Collision Dissociation)	MS2	38.0112	110	55.0157	16115	CA_Nov18.raw	F1	2.93	0	0.09407
		FALSE	High	Sequest HT (A2)	Unambiguous	[RK].VGGATEIEVK.[E]		1	256	A0A2D5FRB1	A0A2W4CTC6; A0A086MM58; A0A2S6MJ48; A0A1I4UER1; A0A104PRF7; A0A353I7G7; A0A2W4CFG3; A0A0B1YS33; A0A1W6ZR99; A0A0D7PIL7; A0A380WP66; A0A104NRN1; A0A132CE20; A0A0Q6GT02; A0A1E4MA67; A0A1Q5RR18; A0A0Q6LN98; A0A2D5FRB1; A0A142M9W3; A0A1G8DC80; A0A366X2U7; A0A1W9KF01; A0A0X8CEM3; A0A0Q6ZE66; A0A2E5UY25; M4ZFI0; A0A1G8JLZ2; A0A1U9MWH4; A0A2E3PQD3; A0A2U2C977; A0A2H6IUX7; A0A1M7ZDF7; A0A1H7S760; A0A176Y…	0	2	0	0	1	1	501.778	1002.55	1002.55	1.96	0.00098	HCD (High Energy Collision Dissociation)	MS2	38.0112	110	55.0157	16115	CA_Nov18.raw	F1	2.93	0	0.09407
		FALSE	High	Sequest HT (A2)	Unambiguous	[RK].VGGATELEVK.[E]		1	28		W8PBL2; G1Y006; I7IAE2; A6UH06; A0A2K9ESX6; A0A2D3RL39; W8Q459; A0A2K9DQ74; Q930Y0; A0A2K9DZT8; Q6KEZ5; A0A2D3RLM4; A0A2K9DI13; Q0RAH1; A0A2K9EJV1; A0A2D3RJJ2; A0A222K4X3; A0A2N8JHQ0; A0A2K9E1A1; A0A2H5KMS5; A0A358T3R8; A0A2K9ERS5; A0A2K9E2X9; H0FSG1; A0A060KS17; A0A2D3RJN6; A0A2K9DUB1; A0A2M7T2J3	0	2	0	0	1	1	501.777	1002.55	1002.55	0.69	0.00034	HCD (High Energy Collision Dissociation)	MS2	16.8063	110	56.086	16511	CA_Nov18.raw	F1	2.47	0	0.1573
		FALSE	High	Sequest HT (A2)	Unambiguous	[RK].VGGATEIEVK.[E]		1	256	A0A2D5FRB1	A0A2W4CTC6; A0A086MM58; A0A2S6MJ48; A0A1I4UER1; A0A104PRF7; A0A353I7G7; A0A2W4CFG3; A0A0B1YS33; A0A1W6ZR99; A0A0D7PIL7; A0A380WP66; A0A104NRN1; A0A132CE20; A0A0Q6GT02; A0A1E4MA67; A0A1Q5RR18; A0A0Q6LN98; A0A2D5FRB1; A0A142M9W3; A0A1G8DC80; A0A366X2U7; A0A1W9KF01; A0A0X8CEM3; A0A0Q6ZE66; A0A2E5UY25; M4ZFI0; A0A1G8JLZ2; A0A1U9MWH4; A0A2E3PQD3; A0A2U2C977; A0A2H6IUX7; A0A1M7ZDF7; A0A1H7S760; A0A176Y…	0	2		0	1	2	501.777	1002.55	1002.55	0.69	0.00034	HCD (High Energy Collision Dissociation)	MS2	16.8063	110	56.086	16511	CA_Nov18.raw	F1	2.47	0	0.1573
FALSE	Master Protein	A0A2E6P127	Nitrate oxidoreductase subunit alpha OS=Acidiferrobacteraceae bacterium OX=2024893 GN=CL402_01515 PE=3 SV=1	1	1	4	1	1	1153	132.4	8.88	15.19	1	High
	Checked	Confidence	Annotated Sequence	Modifications	Modifications in Master Proteins	Qvality PEP	Qvality q-value	# Protein Groups	# Proteins	# PSMs	Master Protein Accessions	Positions in Master Proteins	# Missed Cleavages	Theo. MH+ [Da]	Found in Sample: [S1] F1: Sample	Confidence (by Search Engine): Sequest HT	Percolator q-Value (by Search Engine): Sequest HT	Percolator PEP (by Search Engine): Sequest HT	XCorr (by Search Engine): Sequest HT	Sequence in Protein	Positions in Protein	Peptide Group Modifications in Protein
	FALSE	High	[R].GGTLVSIAPEYNPPATK.[A]			0.00121753	0	1	3	4	A0A2E6P127	A0A2E6P127 [326-342]	0	1714.9	High	High	0	0.02019	4.15	R.GGTLVSIAPEYNPPATK.A	[326-342]
		Checked	Confidence	Identifying Node	PSM Ambiguity	Annotated Sequence	Modifications	# Protein Groups	# Proteins	Master Protein Accessions	Protein Accessions	# Missed Cleavages	Charge	DeltaScore	DeltaCn	Rank	Search Engine Rank	m/z [Da]	MH+ [Da]	Theo. MH+ [Da]	DeltaM [ppm]	Deltam/z [Da]	Activation Type	MS Order	Isolation Interference [%]	Ion Inject Time [ms]	RT [min]	First Scan	Spectrum File	File ID	XCorr	Percolator q-Value	Percolator PEP
		FALSE	High	Sequest HT (A2)	Unambiguous	[R].GGTLVSIAPEYNPPATK.[A]		1	3	A0A2E6P127	A0A2E2AFC1; A0A2E6P127; A0A2H0MRE4	0	2	0.4304	0	1	1	857.953	1714.9	1714.9	-1.34	-0.00115	HCD (High Energy Collision Dissociation)	MS2	10.7451	110	71.6353	22326	CA_Nov18.raw	F1	3.88	0	0.03415
		FALSE	High	Sequest HT (A2)	Unambiguous	[R].GGTLVSIAPEYNPPATK.[A]		1	3	A0A2E6P127	A0A2E2AFC1; A0A2E6P127; A0A2H0MRE4	0	2	0.4064	0	1	1	857.952	1714.9	1714.9	-2.55	-0.00219	HCD (High Energy Collision Dissociation)	MS2	13.2227	110	72.6898	22722	CA_Nov18.raw	F1	3.74	0	0.01716
		FALSE	High	Sequest HT (A2)	Unambiguous	[R].GGTLVSIAPEYNPPATK.[A]		1	3	A0A2E6P127	A0A2E2AFC1; A0A2E6P127; A0A2H0MRE4	0	2	0.3904	0	1	1	857.951	1714.9	1714.9	-3.19	-0.00274	HCD (High Energy Collision Dissociation)	MS2	1.40746	110	72.3384	22590	CA_Nov18.raw	F1	4.15	0	0.02019
		FALSE	High	Sequest HT (A2)	Unambiguous	[R].GGTLVSIAPEYNPPATK.[A]		1	3	A0A2E6P127	A0A2E2AFC1; A0A2E6P127; A0A2H0MRE4	0	2	0.424	0	1	1	857.952	1714.9	1714.9	-2.55	-0.00219	HCD (High Energy Collision Dissociation)	MS2	9.21128	109.403	71.9873	22458	CA_Nov18.raw	F1	3.42	0	0.001061
FALSE	Master Protein	A0A368ML82	Histidine kinase (Fragment) OS=Acinetobacter baumannii OX=470 GN=DVA79_19710 PE=4 SV=1	15	1	3	1	1	110	12.5	4.26	8.98	1	High
	Checked	Confidence	Annotated Sequence	Modifications	Modifications in Master Proteins	Qvality PEP	Qvality q-value	# Protein Groups	# Proteins	# PSMs	Master Protein Accessions	Positions in Master Proteins	# Missed Cleavages	Theo. MH+ [Da]	Found in Sample: [S1] F1: Sample	Confidence (by Search Engine): Sequest HT	Percolator q-Value (by Search Engine): Sequest HT	Percolator PEP (by Search Engine): Sequest HT	XCorr (by Search Engine): Sequest HT	Sequence in Protein	Positions in Protein	Peptide Group Modifications in Protein
	FALSE	High	[R].EADVDGDGQINYEEFVK.[V]			0.0778294	0	1	2	3	A0A368ML82	A0A368ML82 [89-105]	0	1927.86	High	High	0	0.07062	3.22	R.EADVDGDGQINYEEFVK.V	[89-105]
		Checked	Confidence	Identifying Node	PSM Ambiguity	Annotated Sequence	Modifications	# Protein Groups	# Proteins	Master Protein Accessions	Protein Accessions	# Missed Cleavages	Charge	DeltaScore	DeltaCn	Rank	Search Engine Rank	m/z [Da]	MH+ [Da]	Theo. MH+ [Da]	DeltaM [ppm]	Deltam/z [Da]	Activation Type	MS Order	Isolation Interference [%]	Ion Inject Time [ms]	RT [min]	First Scan	Spectrum File	File ID	XCorr	Percolator q-Value	Percolator PEP
		FALSE	High	Sequest HT (A2)	Unambiguous	[R].EADVDGDGQINYEEFVK.[V]		1	2	A0A368ML82	A0A0F3GKM3; A0A368ML82	0	2	0.2721	0	1	1	964.428	1927.85	1927.86	-3.21	-0.00309	HCD (High Energy Collision Dissociation)	MS2	5.60239	110	71.9605	22448	CA_Nov18.raw	F1	2.72	0	0.1083
		FALSE	High	Sequest HT (A2)	Unambiguous	[R].EADVDGDGQINYEEFVK.[V]		1	2	A0A368ML82	A0A0F3GKM3; A0A368ML82	0	2	0.3478	0	1	1	964.429	1927.85	1927.86	-2.7	-0.0026	HCD (High Energy Collision Dissociation)	MS2	0	96.868	72.3116	22580	CA_Nov18.raw	F1	3.22	0	0.07062
		FALSE	High	Sequest HT (A2)	Unambiguous	[R].EADVDGDGQINYEEFVK.[V]		1	2	A0A368ML82	A0A0F3GKM3; A0A368ML82	0	2	0.3279	0	1	1	964.429	1927.85	1927.86	-2.38	-0.0023	HCD (High Energy Collision Dissociation)	MS2	3.86449	110	72.663	22712	CA_Nov18.raw	F1	3.05	0	0.06687
FALSE	Master Protein	A0A2I6SAN9	Ubiquitin OS=Azoarcus sp. SY39 OX=2067960 GN=C0099_03735 PE=4 SV=1	25	2	2	2	1	115	12.5	9.52	8.25	2	High
	Checked	Confidence	Annotated Sequence	Modifications	Modifications in Master Proteins	Qvality PEP	Qvality q-value	# Protein Groups	# Proteins	# PSMs	Master Protein Accessions	Positions in Master Proteins	# Missed Cleavages	Theo. MH+ [Da]	Found in Sample: [S1] F1: Sample	Confidence (by Search Engine): Sequest HT	Percolator q-Value (by Search Engine): Sequest HT	Percolator PEP (by Search Engine): Sequest HT	XCorr (by Search Engine): Sequest HT	Sequence in Protein	Positions in Protein	Peptide Group Modifications in Protein
	FALSE	High	[K].TITLEVEPSDTIENVK.[ADNQ]			0.00178422	0	1	10	1	A0A2I6SAN9	A0A2I6SAN9 [12-27]	0	1787.93	High	High	0	0.001552	4.52	K.TITLEVEPSDTIENVK.Q	[12-27]
		Checked	Confidence	Identifying Node	PSM Ambiguity	Annotated Sequence	Modifications	# Protein Groups	# Proteins	Master Protein Accessions	Protein Accessions	# Missed Cleavages	Charge	DeltaScore	DeltaCn	Rank	Search Engine Rank	m/z [Da]	MH+ [Da]	Theo. MH+ [Da]	DeltaM [ppm]	Deltam/z [Da]	Activation Type	MS Order	Isolation Interference [%]	Ion Inject Time [ms]	RT [min]	First Scan	Spectrum File	File ID	XCorr	Percolator q-Value	Percolator PEP
		FALSE	High	Sequest HT (A2)	Selected	[K].TITLEVEPSDTIENVK.[ADNQ]		1	10	A0A2I6SAN9	E6UIS6; A0A2S5YTA5; A0A0D0FXR2; I4I2F4; A0A2U2ELP8; A0A2V2PD37; A0A2D5MVI1; A0A2I6SAN9; S3J9D6; A0A328HQL4	0	2	0.0487	0	1	1	894.467	1787.93	1787.93	-0.14	-0.00013	HCD (High Energy Collision Dissociation)	MS2	5.27771	110	74.0545	23232	CA_Nov18.raw	F1	4.52	0	0.001552
	FALSE	High	[K].IQDKEGIPPDQQR.[L]			0.237167	0	1	46	1	A0A2I6SAN9	A0A2I6SAN9 [30-42]	1	1523.78	High	High	0	0.2034	3.73	K.IQDKEGIPPDQQR.L	[30-42]
		Checked	Confidence	Identifying Node	PSM Ambiguity	Annotated Sequence	Modifications	# Protein Groups	# Proteins	Master Protein Accessions	Protein Accessions	# Missed Cleavages	Charge	DeltaScore	DeltaCn	Rank	Search Engine Rank	m/z [Da]	MH+ [Da]	Theo. MH+ [Da]	DeltaM [ppm]	Deltam/z [Da]	Activation Type	MS Order	Isolation Interference [%]	Ion Inject Time [ms]	RT [min]	First Scan	Spectrum File	File ID	XCorr	Percolator q-Value	Percolator PEP
		FALSE	High	Sequest HT (A2)	Unambiguous	[K].IQDKEGIPPDQQR.[L]		1	46	A0A2I6SAN9	A0A2E3ZXA5; A0A2E0E6D4; A0A2V2PA77; A0A2D5QE42; A0A2N7YWR8; A0A328UQ84; A0A2P6FSV1; A0A127Q154; A0A2D5AM28; A0A1C6DNH9; A0A060CF18; A0A2E8M6F3; E9S7A1; A0A1I6LZK3; A0A2E7DRW8; A0A2V2P8S5; A0A0U1CUD9; A0A1E3M8K5; A0A2E7GHH6; A0A1H0ZBI3; A0A2U2ELP8; A0A259T4X2; R5RDZ3; A0A1I0VAF0; A0A1F4MR70; A0A2E4IZV2; A0A2V2PD37; A0A2D5MVI1; A0A231VPJ9; A0A2E9EVZ8; A0A269XGC4; A0A2E1CHG0; A0A2E3ZXX0; A0A066XY45;…	1	3	0.2493	0	1	1	508.598	1523.78	1523.78	-1.38	-0.0007	HCD (High Energy Collision Dissociation)	MS2	12.503	110	74.5606	23421	CA_Nov18.raw	F1	3.73	0	0.2034
FALSE	Master Protein	A0A2W4T017	60 kDa chaperonin OS=Alphaproteobacteria bacterium OX=1913988 GN=groL PE=3 SV=1	5	2	2	2	1	548	57.4	5.08	7.12	2	High
	Checked	Confidence	Annotated Sequence	Modifications	Modifications in Master Proteins	Qvality PEP	Qvality q-value	# Protein Groups	# Proteins	# PSMs	Master Protein Accessions	Positions in Master Proteins	# Missed Cleavages	Theo. MH+ [Da]	Found in Sample: [S1] F1: Sample	Confidence (by Search Engine): Sequest HT	Percolator q-Value (by Search Engine): Sequest HT	Percolator PEP (by Search Engine): Sequest HT	XCorr (by Search Engine): Sequest HT	Sequence in Protein	Positions in Protein	Peptide Group Modifications in Protein
	FALSE	High	[R].QIAENSGVEGSIVVGK.[LVI]			0.103067	0	1	59	1	A0A2W4T017	A0A2W4T017 [453-468]	0	1586.84	High	High	0	0.08841	3.35	R.QIAENSGVEGSIVVGK.V	[453-468]
		Checked	Confidence	Identifying Node	PSM Ambiguity	Annotated Sequence	Modifications	# Protein Groups	# Proteins	Master Protein Accessions	Protein Accessions	# Missed Cleavages	Charge	DeltaScore	DeltaCn	Rank	Search Engine Rank	m/z [Da]	MH+ [Da]	Theo. MH+ [Da]	DeltaM [ppm]	Deltam/z [Da]	Activation Type	MS Order	Isolation Interference [%]	Ion Inject Time [ms]	RT [min]	First Scan	Spectrum File	File ID	XCorr	Percolator q-Value	Percolator PEP
		FALSE	High	Sequest HT (A2)	Unambiguous	[R].QIAENSGVEGSIVVGK.[LVI]		1	59	A0A2W4T017	A0A2A3BPF8; X6IRQ0; X6J2G8; A0A1A5J6M0; A0A2W4T017; D7A4P9; A0A1G4TB33; V7EVV0; A0A1G9S341; M4HWQ8; V4RWU9; A0A2N7SJG0; A0A259BGT6; A0A1H1JG55; G6YC36; X6H9Y6; A0A2P7AQU6; B6R8B0; A0A1B4YI76; A0A0K2DE18; V7H290; M5FK39; A0A2Z6HYS1; A0A258K8G5; A0A1Z3U975; A0A0Q8KMW8; A0A271LV13; X6DLV6; A0A143NF30; A0A259IRW4; X6CRD2; A0A258I9P9; A0A1A5SMK6; A0A1R3VAR6; A0A258LYA2; A0A0Q6MSY3; A0A2C9D2S4; A0A0K6H…	0	2	0.2746	0	1	1	793.919	1586.83	1586.84	-4.23	-0.00336	HCD (High Energy Collision Dissociation)	MS2	24.1889	110	62.9277	19053	CA_Nov18.raw	F1	3.35	0	0.08841
	FALSE	High	[KR-].VGNEGVITVEEAK.[GSTAI]			0.0206657	0	1	256	1	A0A2W4T017	A0A2W4T017 [169-181]	0	1344.7	High	High	0	0.01782	3.77	K.VGNEGVITVEEAK.T	[169-181]
		Checked	Confidence	Identifying Node	PSM Ambiguity	Annotated Sequence	Modifications	# Protein Groups	# Proteins	Master Protein Accessions	Protein Accessions	# Missed Cleavages	Charge	DeltaScore	DeltaCn	Rank	Search Engine Rank	m/z [Da]	MH+ [Da]	Theo. MH+ [Da]	DeltaM [ppm]	Deltam/z [Da]	Activation Type	MS Order	Isolation Interference [%]	Ion Inject Time [ms]	RT [min]	First Scan	Spectrum File	File ID	XCorr	Percolator q-Value	Percolator PEP
		FALSE	High	Sequest HT (A2)	Unambiguous	[KR-].VGNEGVITVEEAK.[GSTAI]		1	256	A0A2W4T017	A0A1C2AXJ4; A0A1G2W4F6; B2YIE8; B2YIR4; A0A379NAK2; A0A2N5XKI3; A0A353I7G7; B2YIV1; A0A0M5IJ26; B2YKE2; A7YIZ0; A0A2U1SQF4; B2YJY7; A7YIY5; A0A1Q7B4L8; A0A1W6XEV0; A0A2E6X971; A0A352KFH5; A0A2H9VAI3; A0A1X7PXB3; B1B6C9; B2YJ77; A7YIZ7; A6YQJ7; A0A1W6PQ63; A0A2S5MW99; A0A2S6M968; A0A2D7UFC6; A0A1E4F1B7; A0A356UVJ7; A0A101VZS7; B2YK43; A0A2A6HXR7; B2YKQ4; B2YJA8; B2YIT0; A0A2A6HJ37; B2YKR7; B2YK86;…	0	2	0.0849	0	1	1	672.855	1344.7	1344.7	1.6	0.00107	HCD (High Energy Collision Dissociation)	MS2	65.1673	110	60.9746	18320	CA_Nov18.raw	F1	3.77	0	0.01782
FALSE	Master Protein	A0A2N2JM39	Chaperone protein HtpG OS=Deltaproteobacteria bacterium HGW-Deltaproteobacteria-14 OX=2013741 GN=htpG PE=3 SV=1	4	2	2	2	1	650	72.9	5.2	7.07	2	High
	Checked	Confidence	Annotated Sequence	Modifications	Modifications in Master Proteins	Qvality PEP	Qvality q-value	# Protein Groups	# Proteins	# PSMs	Master Protein Accessions	Positions in Master Proteins	# Missed Cleavages	Theo. MH+ [Da]	Found in Sample: [S1] F1: Sample	Confidence (by Search Engine): Sequest HT	Percolator q-Value (by Search Engine): Sequest HT	Percolator PEP (by Search Engine): Sequest HT	XCorr (by Search Engine): Sequest HT	Sequence in Protein	Positions in Protein	Peptide Group Modifications in Protein
	FALSE	High	[RK].GVVDSDDLPLNVSR.[E]			0.00360904	0	1	67	1	A0A2N2JM39	A0A2N2JM39 [326-339]	0	1485.75	High	High	0	0.003141	3.93	R.GVVDSDDLPLNVSR.E	[326-339]
		Checked	Confidence	Identifying Node	PSM Ambiguity	Annotated Sequence	Modifications	# Protein Groups	# Proteins	Master Protein Accessions	Protein Accessions	# Missed Cleavages	Charge	DeltaScore	DeltaCn	Rank	Search Engine Rank	m/z [Da]	MH+ [Da]	Theo. MH+ [Da]	DeltaM [ppm]	Deltam/z [Da]	Activation Type	MS Order	Isolation Interference [%]	Ion Inject Time [ms]	RT [min]	First Scan	Spectrum File	File ID	XCorr	Percolator q-Value	Percolator PEP
		FALSE	High	Sequest HT (A2)	Unambiguous	[RK].GVVDSDDLPLNVSR.[E]		1	67	A0A2N2JM39	A0A2M7WZE2; A0A1G6S5Y9; Q08Z28; A0A2T6NCE2; A0A1Q4FRK4; A0A1G0KUT3; A0A1H7SKW0; A0A2T6MXA4; A0A2U0A5Y6; A0A1Q4G0J5; A0A1T2DK87; A0A2N1Y742; A0A099CUS8; A0A2N2JM39; A0A250JFG6; A0A1W9NLH0; A0A2K8U5H4; A0A0K8QMD5; A0A1I0L9Q1; A0A1Q3HY08; A0A1G0KVT8; A0A1E2ZHZ8; G2FHZ8; A0A0T5Z9G6; A0A2N6G9D4; A0A084SY33; A0A354Z2G2; A0A2N1XJ59; A0A1I4VZP9; W0TQD2; A0A0F7JYB8; A0A1E4L0V9; A0A2H0HQY4; A0A328C4T3; G2D…	0	2	0.2926	0	1	1	743.38	1485.75	1485.75	-1.1	-0.00081	HCD (High Energy Collision Dissociation)	MS2	26.7412	110	73.855	23158	CA_Nov18.raw	F1	3.93	0	0.003141
	FALSE	High	[R].ELISNASDAIDK.[LIRYAMSFVHQCK]			0.0321525	0	1	645	7	A0A2N2JM39	A0A2N2JM39 [35-46]	0	1275.64	High	High	0	0.02767	3.15	R.ELISNASDALDK.L	[35-46]
		Checked	Confidence	Identifying Node	PSM Ambiguity	Annotated Sequence	Modifications	# Protein Groups	# Proteins	Master Protein Accessions	Protein Accessions	# Missed Cleavages	Charge	DeltaScore	DeltaCn	Rank	Search Engine Rank	m/z [Da]	MH+ [Da]	Theo. MH+ [Da]	DeltaM [ppm]	Deltam/z [Da]	Activation Type	MS Order	Isolation Interference [%]	Ion Inject Time [ms]	RT [min]	First Scan	Spectrum File	File ID	XCorr	Percolator q-Value	Percolator PEP
		FALSE	High	Sequest HT (A2)	Unambiguous	[R].ELLSNASDAIDK.[LIRYAMSFVHQCK]		1	27		A0A2C1ZCP7; A0A348WUT0; A0A359CMH0; A0A0K9GCM8; A0A125P2G7; A0A150WQS3; A0A2B2C141; A0A2S7N5B0; P61184; A0A356ASB8; A0A1Q9Q1U4; A0A1V5P9B1; K6DDS9; A0A354UMI0; A0A2N5HP55; A0A359BCM2; R6AZW9; A0A2A8IA03; R6UKR9; A0A355RL72; K7ZFG7; R6XZD9; A0A351SR44; A0A1M8Y552; A0A1Z3N8T0; R6Y6X6; A0A352I3R3	0	2		0	1	7	638.323	1275.64	1275.64	-3.21	-0.00204	HCD (High Energy Collision Dissociation)	MS2	29.9761	110	66.3515	20342	CA_Nov18.raw	F1	3.15	0	0.02767
		FALSE	High	Sequest HT (A2)	Unambiguous	[R].EILSNASDAIDK.[LIRYAMSFVHQCK]		1	2		A0A1C6GHN4; A0A316PTP4	0	2		0	1	6	638.323	1275.64	1275.64	-3.21	-0.00204	HCD (High Energy Collision Dissociation)	MS2	29.9761	110	66.3515	20342	CA_Nov18.raw	F1	3.15	0	0.02767
		FALSE	High	Sequest HT (A2)	Unambiguous	[R].EIISNASDALDK.[LIRYAMSFVHQCK]		1	6		A0A350IX23; A0A353PRQ7; A0A1V5TIL0; R6VHI7; A0A1L8N0Q1; A0A352PNA3	0	2		0	1	5	638.323	1275.64	1275.64	-3.21	-0.00204	HCD (High Energy Collision Dissociation)	MS2	29.9761	110	66.3515	20342	CA_Nov18.raw	F1	3.15	0	0.02767
		FALSE	High	Sequest HT (A2)	Unambiguous	[R].ELLSNASDALDK.[LIRYAMSFVHQCK]		1	10		A0A2E7CMW0; A0A124IAD2; A0A0F6W6I3; A0A353DAK8; A0A0C1NWW9; A0A212K194; A0A1F9S272; A0A358LE79; A0A355TUU9; A0A1Q9VC64	0	2		0	1	4	638.323	1275.64	1275.64	-3.21	-0.00204	HCD (High Energy Collision Dissociation)	MS2	29.9761	110	66.3515	20342	CA_Nov18.raw	F1	3.15	0	0.02767
		FALSE	High	Sequest HT (A2)	Unambiguous	[R].ELISNASDALDK.[LIRYAMSFVHQCK]		1	256	A0A2N2JM39	A0A1W6BV62; A0A1Q5CDR1; A0A2R4H183; A0A2E0E5G0; A0A1H8M4X2; A0A0F4EQ87; A0A1X0KCY1; A0A1C5AU23; A0A1X0KPB8; A0A099B963; I9U004; A0A2W2CHX4; A0A0N1C643; A0A378WKS3; A0A0T1W6Z9; A0A1X1WRT6; D2MXA9; A0A1J5DZF5; R5NC57; A0A2D9H9I6; A0A1C5JE69; A0A352BGL6; A0A1Q4ZZK2; J4JVX0; U5ECA2; A0A1Z1WSM4; A0A248YTX7; A0A1X2E0G6; A0A1X1XTS3; A0A355GNN4; D0IR81; K2JG11; A0A1E3TFA8; A0A1Y2P7E5; G2GL47; H6N577; A0A…	0	2		0	1	3	638.323	1275.64	1275.64	-3.21	-0.00204	HCD (High Energy Collision Dissociation)	MS2	29.9761	110	66.3515	20342	CA_Nov18.raw	F1	3.15	0	0.02767
		FALSE	High	Sequest HT (A2)	Unambiguous	[R].ELISNASDAIDK.[LIRYAMSFVHQCK]		1	256		A0A349GN01; A0A373NWM8; A0A2N1Q6X2; A0A329UMC4; A0A2Z4WCP2; R7G747; A0A0X8X890; A0A1I2CPU9; A0A161YW38; A0A357YSW9; A0A069F0N6; A0A348RQZ0; A0A372TJU2; A0A2E7XGD4; A0A354IHD6; A0A1V5YB36; A0A1M4M7Q5; A0A0L8F1Z8; A0A2S0U6V7; A0A2E8XIW0; K6DL44; A0A1Y4CIY8; A0A328FBR8; A0A329KLJ5; A0A1M6HD32; A0A1G9SYH6; A0A1M6N9Z8; A0A1G0MGH8; A0A359EN56; A0A1W9LU96; A0A1H0FL72; A0A356SDF4; A0A1G1FAY9; A0A359EV70;…	0	2	0	0	1	1	638.323	1275.64	1275.64	-3.21	-0.00204	HCD (High Energy Collision Dissociation)	MS2	29.9761	110	66.3515	20342	CA_Nov18.raw	F1	3.15	0	0.02767
		FALSE	High	Sequest HT (A2)	Unambiguous	[R].EIISNASDAIDK.[LIRYAMSFVHQCK]		1	88		E9S9C3; A0A374G694; A0A223ARU1; A0A348ZDC2; A0A2G6GM74; A0A1Q6QZW2; A0A292RQP8; A0A1C5Y7A9; A0A373MPQ9; A0A373LHT5; N4WVR1; A0A1M5VLY0; A0A1Q6S4N3; A0A2V2CDX4; E6UGM4; A0A0A6VGU4; A0A1H3F8L9; A0A373KBY9; A0A1Q6QAN4; A0A350R1I4; R5AWW7; A0A1C6GG16; A0A373WN13; A0A374MGK2; A0A374E252; A0A011VZT9; A0A1H0UE94; A0A1H4DXJ2; J5W9E5; A0A352CZ47; A0A1Y4M7V7; A0A349PXF6; A0A2N0UKV8; A0A373KY41; A0A1I1PXH4;…	0	2		0	1	2	638.323	1275.64	1275.64	-3.21	-0.00204	HCD (High Energy Collision Dissociation)	MS2	29.9761	110	66.3515	20342	CA_Nov18.raw	F1	3.15	0	0.02767
FALSE	Master Protein	A0A2G2BAE2	Acyl-CoA dehydrogenase OS=Marinosulfonomonas sp. OX=2030815 GN=COB40_05390 PE=3 SV=1	3	1	2	1	1	381	41.5	5.19	6.9	1	High
	Checked	Confidence	Annotated Sequence	Modifications	Modifications in Master Proteins	Qvality PEP	Qvality q-value	# Protein Groups	# Proteins	# PSMs	Master Protein Accessions	Positions in Master Proteins	# Missed Cleavages	Theo. MH+ [Da]	Found in Sample: [S1] F1: Sample	Confidence (by Search Engine): Sequest HT	Percolator q-Value (by Search Engine): Sequest HT	Percolator PEP (by Search Engine): Sequest HT	XCorr (by Search Engine): Sequest HT	Sequence in Protein	Positions in Protein	Peptide Group Modifications in Protein
	FALSE	High	[R].VNQILEGTNEIMR.[L]			0.0383002	0	1	3	1	A0A2G2BAE2	A0A2G2BAE2 [357-369]	0	1516.78	High	High	0	0.03305	3.87	R.VNQILEGTNEIMR.L	[357-369]
		Checked	Confidence	Identifying Node	PSM Ambiguity	Annotated Sequence	Modifications	# Protein Groups	# Proteins	Master Protein Accessions	Protein Accessions	# Missed Cleavages	Charge	DeltaScore	DeltaCn	Rank	Search Engine Rank	m/z [Da]	MH+ [Da]	Theo. MH+ [Da]	DeltaM [ppm]	Deltam/z [Da]	Activation Type	MS Order	Isolation Interference [%]	Ion Inject Time [ms]	RT [min]	First Scan	Spectrum File	File ID	XCorr	Percolator q-Value	Percolator PEP
		FALSE	High	Sequest HT (A2)	Unambiguous	[R].VNQILEGTNEIMR.[L]		1	3	A0A2G2BAE2	A0A2G2BAE2; A0A0A0D822; A0A211ZPF7	0	2	0.1938	0	1	1	758.893	1516.78	1516.78	0.2	0.00015	HCD (High Energy Collision Dissociation)	MS2	40.4074	110	74.3398	23338	CA_Nov18.raw	F1	3.87	0	0.03305
	FALSE	High	[R].VNQILEGTNEIMR.[L]	1xOxidation [M12]		0.0153913	0	1	3	1	A0A2G2BAE2	A0A2G2BAE2 [357-369]	0	1532.77	High	High	0	0.01332	3.03	R.VNQILEGTNEIMR.L	[357-369]
		Checked	Confidence	Identifying Node	PSM Ambiguity	Annotated Sequence	Modifications	# Protein Groups	# Proteins	Master Protein Accessions	Protein Accessions	# Missed Cleavages	Charge	DeltaScore	DeltaCn	Rank	Search Engine Rank	m/z [Da]	MH+ [Da]	Theo. MH+ [Da]	DeltaM [ppm]	Deltam/z [Da]	Activation Type	MS Order	Isolation Interference [%]	Ion Inject Time [ms]	RT [min]	First Scan	Spectrum File	File ID	XCorr	Percolator q-Value	Percolator PEP
		FALSE	High	Sequest HT (A2)	Unambiguous	[R].VNQILEGTNEImR.[L]	M12(Oxidation)	1	3	A0A2G2BAE2	A0A2G2BAE2; A0A0A0D822; A0A211ZPF7	0	2	0.2376	0	1	1	766.889	1532.77	1532.77	-1.59	-0.00121	HCD (High Energy Collision Dissociation)	MS2	24.798	110	66.4367	20374	CA_Nov18.raw	F1	3.03	0	0.01332
FALSE	Master Protein	A0A0F0KBW2	Putative succinyl-CoA:3-ketoacid coenzyme A transferase subunit B OS=Microbacterium foliorum OX=104336 GN=scoB PE=4 SV=1	6	1	2	1	1	228	23.6	4.65	5.84	1	High
	Checked	Confidence	Annotated Sequence	Modifications	Modifications in Master Proteins	Qvality PEP	Qvality q-value	# Protein Groups	# Proteins	# PSMs	Master Protein Accessions	Positions in Master Proteins	# Missed Cleavages	Theo. MH+ [Da]	Found in Sample: [S1] F1: Sample	Confidence (by Search Engine): Sequest HT	Percolator q-Value (by Search Engine): Sequest HT	Percolator PEP (by Search Engine): Sequest HT	XCorr (by Search Engine): Sequest HT	Sequence in Protein	Positions in Protein	Peptide Group Modifications in Protein
	FALSE	High	[R].EDAVDPDLINAGK.[E]			0.088132	0	1	7	2	A0A0F0KBW2	A0A0F0KBW2 [59-71]	0	1356.66	High	High	0	0.07558	3.15	R.EDAVDPDLINAGK.E	[59-71]
		Checked	Confidence	Identifying Node	PSM Ambiguity	Annotated Sequence	Modifications	# Protein Groups	# Proteins	Master Protein Accessions	Protein Accessions	# Missed Cleavages	Charge	DeltaScore	DeltaCn	Rank	Search Engine Rank	m/z [Da]	MH+ [Da]	Theo. MH+ [Da]	DeltaM [ppm]	Deltam/z [Da]	Activation Type	MS Order	Isolation Interference [%]	Ion Inject Time [ms]	RT [min]	First Scan	Spectrum File	File ID	XCorr	Percolator q-Value	Percolator PEP
		FALSE	High	Sequest HT (A2)	Rejected	[R].EDAVDPDLINAGK.[E]		1	7	A0A0F0KBW2	A0A0Q7VL76; T5KHP3; A0A0M3D8N7; A0A0F0KBW2; A0A2S8V575; A0A147E678; A0A171DUA8	0	2		0.0308	2	2	678.836	1356.66	1356.66	0.6	0.00041	HCD (High Energy Collision Dissociation)	MS2	56.2811	110	57.7786	17136	CA_Nov18.raw	F1	3.15	0	0.07558
		FALSE	High	Sequest HT (A2)	Selected	[R].EDAVDPDLINAGK.[E]		1	7	A0A0F0KBW2	A0A0Q7VL76; T5KHP3; A0A0M3D8N7; A0A0F0KBW2; A0A2S8V575; A0A147E678; A0A171DUA8	0	2		0.0324	2	2	678.835	1356.66	1356.66	-0.93	-0.00063	HCD (High Energy Collision Dissociation)	MS2	49.45	110	57.4309	17008	CA_Nov18.raw	F1	2.69	0	0.2198
FALSE	Master Protein	A0A2U2CWH6	Spermidine/putrescine ABC transporter substrate-binding protein OS=Pelagicola sp. LXJ1103 OX=2175247 GN=DD563_09900 PE=4 SV=1	5	1	2	1	1	367	40.1	4.39	5.81	1	High
	Checked	Confidence	Annotated Sequence	Modifications	Modifications in Master Proteins	Qvality PEP	Qvality q-value	# Protein Groups	# Proteins	# PSMs	Master Protein Accessions	Positions in Master Proteins	# Missed Cleavages	Theo. MH+ [Da]	Found in Sample: [S1] F1: Sample	Confidence (by Search Engine): Sequest HT	Percolator q-Value (by Search Engine): Sequest HT	Percolator PEP (by Search Engine): Sequest HT	XCorr (by Search Engine): Sequest HT	Sequence in Protein	Positions in Protein	Peptide Group Modifications in Protein
	FALSE	High	[K].TGVTIINDDSSAEAVAK.[L]			0.0330531	0	1	14	4	A0A2U2CWH6	A0A2U2CWH6 [54-70]	0	1690.85	High	High	0	0.02846	2.98	K.TGVTIINDDSSAEAVAK.L	[54-70]
		Checked	Confidence	Identifying Node	PSM Ambiguity	Annotated Sequence	Modifications	# Protein Groups	# Proteins	Master Protein Accessions	Protein Accessions	# Missed Cleavages	Charge	DeltaScore	DeltaCn	Rank	Search Engine Rank	m/z [Da]	MH+ [Da]	Theo. MH+ [Da]	DeltaM [ppm]	Deltam/z [Da]	Activation Type	MS Order	Isolation Interference [%]	Ion Inject Time [ms]	RT [min]	First Scan	Spectrum File	File ID	XCorr	Percolator q-Value	Percolator PEP
		FALSE	High	Sequest HT (A2)	Rejected	[K].TGVTILNDDSSAEAVAK.[L]		1	7		A0A0P1F1J1; A0A238JYY3; A0A0C1GVN3; A4ETR8; A0A0P1E0T9; A0A0P1IPN5; A0A346SFS9	0	2		0	1	2	845.925	1690.84	1690.85	-4.31	-0.00365	HCD (High Energy Collision Dissociation)	MS2	44.519	110	69.3219	21458	CA_Nov18.raw	F1	2.83	0	0.06182
		FALSE	High	Sequest HT (A2)	Selected	[K].TGVTIINDDSSAEAVAK.[L]		1	7	A0A2U2CWH6	A0A2U2CWH6; A0A1I4F1A4; A0A1Y5TDZ3; A0A1Y5RJG6; A0A2P8F4B4; A0A2R8C2T5; A0A2A5YIH5	0	2	0	0	1	1	845.925	1690.84	1690.85	-4.31	-0.00365	HCD (High Energy Collision Dissociation)	MS2	44.519	110	69.3219	21458	CA_Nov18.raw	F1	2.83	0	0.06182
		FALSE	High	Sequest HT (A2)	Rejected	[K].TGVTILNDDSSAEAVAK.[L]		1	7		A0A0P1F1J1; A0A238JYY3; A0A0C1GVN3; A4ETR8; A0A0P1E0T9; A0A0P1IPN5; A0A346SFS9	0	2		0	1	2	845.931	1690.86	1690.85	3.41	0.00288	HCD (High Energy Collision Dissociation)	MS2	37.3186	110	68.9546	21321	CA_Nov18.raw	F1	2.98	0	0.02846
		FALSE	High	Sequest HT (A2)	Selected	[K].TGVTIINDDSSAEAVAK.[L]		1	7	A0A2U2CWH6	A0A2U2CWH6; A0A1I4F1A4; A0A1Y5TDZ3; A0A1Y5RJG6; A0A2P8F4B4; A0A2R8C2T5; A0A2A5YIH5	0	2	0	0	1	1	845.931	1690.86	1690.85	3.41	0.00288	HCD (High Energy Collision Dissociation)	MS2	37.3186	110	68.9546	21321	CA_Nov18.raw	F1	2.98	0	0.02846
FALSE	Master Protein	A0A1H3HFB2	L-glutamine-binding protein /L-glutamate-binding protein /L-aspartate-binding protein /L-asparagine-binding protein OS=Lentibacter algarum OX=576131 GN=SAMN05444486_101403 PE=4 SV=1	6	1	1	1	1	339	35.4	4.69	5.4	1	High
	Checked	Confidence	Annotated Sequence	Modifications	Modifications in Master Proteins	Qvality PEP	Qvality q-value	# Protein Groups	# Proteins	# PSMs	Master Protein Accessions	Positions in Master Proteins	# Missed Cleavages	Theo. MH+ [Da]	Found in Sample: [S1] F1: Sample	Confidence (by Search Engine): Sequest HT	Percolator q-Value (by Search Engine): Sequest HT	Percolator PEP (by Search Engine): Sequest HT	XCorr (by Search Engine): Sequest HT	Sequence in Protein	Positions in Protein	Peptide Group Modifications in Protein
	FALSE	High	[R].AVAAATLGDPAAVEFVPTTGK.[T]			6.75741e-06	0	1	1	1	A0A1H3HFB2	A0A1H3HFB2 [64-84]	0	1986.05	High	High	0	5.99909e-06	5.4	R.AVAAATLGDPAAVEFVPTTGK.T	[64-84]
		Checked	Confidence	Identifying Node	PSM Ambiguity	Annotated Sequence	Modifications	# Protein Groups	# Proteins	Master Protein Accessions	Protein Accessions	# Missed Cleavages	Charge	DeltaScore	DeltaCn	Rank	Search Engine Rank	m/z [Da]	MH+ [Da]	Theo. MH+ [Da]	DeltaM [ppm]	Deltam/z [Da]	Activation Type	MS Order	Isolation Interference [%]	Ion Inject Time [ms]	RT [min]	First Scan	Spectrum File	File ID	XCorr	Percolator q-Value	Percolator PEP
		FALSE	High	Sequest HT (A2)	Unambiguous	[R].AVAAATLGDPAAVEFVPTTGK.[T]		1	1	A0A1H3HFB2	A0A1H3HFB2	0	2	0.5167	0	1	1	993.532	1986.06	1986.05	1.11	0.00111	HCD (High Energy Collision Dissociation)	MS2	22.9699	110	74.1653	23273	CA_Nov18.raw	F1	5.4	0	5.99909e-06
FALSE	Master Protein	A0A059WVY2	50S ribosomal protein L7/L12 OS=uncultured bacterium OX=77133 GN=rplL PE=3 SV=1	6	1	2	1	1	188	19.7	4.68	5.04	1	High
	Checked	Confidence	Annotated Sequence	Modifications	Modifications in Master Proteins	Qvality PEP	Qvality q-value	# Protein Groups	# Proteins	# PSMs	Master Protein Accessions	Positions in Master Proteins	# Missed Cleavages	Theo. MH+ [Da]	Found in Sample: [S1] F1: Sample	Confidence (by Search Engine): Sequest HT	Percolator q-Value (by Search Engine): Sequest HT	Percolator PEP (by Search Engine): Sequest HT	XCorr (by Search Engine): Sequest HT	Sequence in Protein	Positions in Protein	Peptide Group Modifications in Protein
	FALSE	High	[K].LEAAGASVEIK.[-]			0.0294593	0	1	25	4	A0A059WVY2	A0A059WVY2 [178-188]	0	1087.6	High	High	0	0.1247	2.54	K.LEAAGASVELK.-	[178-188]
		Checked	Confidence	Identifying Node	PSM Ambiguity	Annotated Sequence	Modifications	# Protein Groups	# Proteins	Master Protein Accessions	Protein Accessions	# Missed Cleavages	Charge	DeltaScore	DeltaCn	Rank	Search Engine Rank	m/z [Da]	MH+ [Da]	Theo. MH+ [Da]	DeltaM [ppm]	Deltam/z [Da]	Activation Type	MS Order	Isolation Interference [%]	Ion Inject Time [ms]	RT [min]	First Scan	Spectrum File	File ID	XCorr	Percolator q-Value	Percolator PEP
		FALSE	High	Sequest HT (A2)	Unambiguous	[K].LEAAGASVELK.[-]		1	22	A0A059WVY2	A0A059WVY2; A0A2R4MEB2; A0A1G3LCA7; Q1N291; A0A0C2ZCS0; A0A1Q8FW42; W1URT0; A0A1I5NAB7; A0A1F5X394; A0A2M8L3D9; A0A2A5EI98; A0A349QIT4; R6T8V6; Q0ANP2; A0A373RZP4; A0A2A5FGT7; A0A373XY44; A0A2M6XCF1; A0A2E1CS40; A0A374ECY2; D1AXD4; A0A2D9SI95	0	2		0	1	2	544.306	1087.6	1087.6	4.08	0.00222	HCD (High Energy Collision Dissociation)	MS2	47.4349	110	63.898	19418	CA_Nov18.raw	F1	2.5	0	0.02537
		FALSE	High	Sequest HT (A2)	Unambiguous	[K].LEAAGASVEIK.[-]		1	3		A0A1G0ZTS8; A0A1F8N6A2; A0A2A4M8K2	0	2	0	0	1	1	544.306	1087.6	1087.6	4.08	0.00222	HCD (High Energy Collision Dissociation)	MS2	47.4349	110	63.898	19418	CA_Nov18.raw	F1	2.5	0	0.02537
		FALSE	High	Sequest HT (A2)	Unambiguous	[K].LEAAGASVELK.[-]		1	22	A0A059WVY2	A0A059WVY2; A0A2R4MEB2; A0A1G3LCA7; Q1N291; A0A0C2ZCS0; A0A1Q8FW42; W1URT0; A0A1I5NAB7; A0A1F5X394; A0A2M8L3D9; A0A2A5EI98; A0A349QIT4; R6T8V6; Q0ANP2; A0A373RZP4; A0A2A5FGT7; A0A373XY44; A0A2M6XCF1; A0A2E1CS40; A0A374ECY2; D1AXD4; A0A2D9SI95	0	2		0.0231	2	3	544.307	1087.61	1087.6	6.78	0.00369	HCD (High Energy Collision Dissociation)	MS2	33.3884	110	63.5376	19282	CA_Nov18.raw	F1	2.54	0	0.1247
		FALSE	High	Sequest HT (A2)	Unambiguous	[K].LEAAGASVEIK.[-]		1	3		A0A1G0ZTS8; A0A1F8N6A2; A0A2A4M8K2	0	2		0.0231	2	2	544.307	1087.61	1087.6	6.78	0.00369	HCD (High Energy Collision Dissociation)	MS2	33.3884	110	63.5376	19282	CA_Nov18.raw	F1	2.54	0	0.1247
FALSE	Master Protein	A0A259QNK4	Carboxymethylenebutenolidase OS=Thiomonas sp. 13-66-29 OX=1970448 GN=B7X31_07865 PE=4 SV=1	7	1	2	1	1	220	23.1	7.03	4.6	1	High
	Checked	Confidence	Annotated Sequence	Modifications	Modifications in Master Proteins	Qvality PEP	Qvality q-value	# Protein Groups	# Proteins	# PSMs	Master Protein Accessions	Positions in Master Proteins	# Missed Cleavages	Theo. MH+ [Da]	Found in Sample: [S1] F1: Sample	Confidence (by Search Engine): Sequest HT	Percolator q-Value (by Search Engine): Sequest HT	Percolator PEP (by Search Engine): Sequest HT	XCorr (by Search Engine): Sequest HT	Sequence in Protein	Positions in Protein	Peptide Group Modifications in Protein
	FALSE	High	[K].LGFDSAVAGVDAAAK.[A]			0.174212	0	1	2	2	A0A259QNK4	A0A259QNK4 [89-103]	0	1391.72	High	High	0	0.2148	2.48	K.LGFDSAVAGVDAAAK.A	[89-103]
		Checked	Confidence	Identifying Node	PSM Ambiguity	Annotated Sequence	Modifications	# Protein Groups	# Proteins	Master Protein Accessions	Protein Accessions	# Missed Cleavages	Charge	DeltaScore	DeltaCn	Rank	Search Engine Rank	m/z [Da]	MH+ [Da]	Theo. MH+ [Da]	DeltaM [ppm]	Deltam/z [Da]	Activation Type	MS Order	Isolation Interference [%]	Ion Inject Time [ms]	RT [min]	First Scan	Spectrum File	File ID	XCorr	Percolator q-Value	Percolator PEP
		FALSE	High	Sequest HT (A2)	Unambiguous	[K].LGFDSAVAGVDAAAK.[A]		1	2	A0A259QNK4	A0A259Q3W4; A0A259QNK4	0	2	0.0847	0	1	1	696.362	1391.72	1391.72	-0.38	-0.00027	HCD (High Energy Collision Dissociation)	MS2	33.4806	110	64.356	19590	CA_Nov18.raw	F1	2.48	0	0.2148
		FALSE	High	Sequest HT (A2)	Selected	[K].LGFDSAVAGVDAAAK.[A]		1	2	A0A259QNK4	A0A259Q3W4; A0A259QNK4	0	2		0.0364	3	3	696.363	1391.72	1391.72	1.2	0.00083	HCD (High Energy Collision Dissociation)	MS2	45.2325	110	63.6081	19309	CA_Nov18.raw	F1	2.12	0	0.1495
FALSE	Master Protein	A0A095ZK44	AraC family transcriptional regulator OS=Prevotella buccalis DNF00853 OX=1401074 GN=HMPREF2137_05465 PE=4 SV=1	1	1	2	1	1	953	108.5	8.47	4.01	1	High
	Checked	Confidence	Annotated Sequence	Modifications	Modifications in Master Proteins	Qvality PEP	Qvality q-value	# Protein Groups	# Proteins	# PSMs	Master Protein Accessions	Positions in Master Proteins	# Missed Cleavages	Theo. MH+ [Da]	Found in Sample: [S1] F1: Sample	Confidence (by Search Engine): Sequest HT	Percolator q-Value (by Search Engine): Sequest HT	Percolator PEP (by Search Engine): Sequest HT	XCorr (by Search Engine): Sequest HT	Sequence in Protein	Positions in Protein	Peptide Group Modifications in Protein
	FALSE	High	[R].LEEKAGQWDQAIAK.[Y]			0.138388	0	1	1	2	A0A095ZK44	A0A095ZK44 [256-269]	1	1586.82	High	High	0	0.181	2.06	R.LEEKAGQWDQAIAK.Y	[256-269]
		Checked	Confidence	Identifying Node	PSM Ambiguity	Annotated Sequence	Modifications	# Protein Groups	# Proteins	Master Protein Accessions	Protein Accessions	# Missed Cleavages	Charge	DeltaScore	DeltaCn	Rank	Search Engine Rank	m/z [Da]	MH+ [Da]	Theo. MH+ [Da]	DeltaM [ppm]	Deltam/z [Da]	Activation Type	MS Order	Isolation Interference [%]	Ion Inject Time [ms]	RT [min]	First Scan	Spectrum File	File ID	XCorr	Percolator q-Value	Percolator PEP
		FALSE	High	Sequest HT (A2)	Unambiguous	[R].LEEKAGQWDQAIAK.[Y]		1	1	A0A095ZK44	A0A095ZK44	1	2	0.0631	0	1	1	793.906	1586.8	1586.82	-7.84	-0.00622	HCD (High Energy Collision Dissociation)	MS2	7.01394	110	53.9718	15729	CA_Nov18.raw	F1	2.06	0	0.181
		FALSE	High	Sequest HT (A2)	Selected	[R].LEEKAGQWDQAIAK.[Y]		1	1	A0A095ZK44	A0A095ZK44	1	2		0.0488	3	3	793.906	1586.8	1586.82	-8.53	-0.00677	HCD (High Energy Collision Dissociation)	MS2	7.61384	110	53.6163	15597	CA_Nov18.raw	F1	1.95	0	0.1187
FALSE	Master Protein	A0A0J6YU72	Nitrate oxidoreductase subunit beta OS=Nitrospina sp. SCGC_AAA799_C22 OX=1628279 GN=UZ36_02060 PE=4 SV=1	4	1	1	1	1	425	49.4	8.44	3.83	1	High
	Checked	Confidence	Annotated Sequence	Modifications	Modifications in Master Proteins	Qvality PEP	Qvality q-value	# Protein Groups	# Proteins	# PSMs	Master Protein Accessions	Positions in Master Proteins	# Missed Cleavages	Theo. MH+ [Da]	Found in Sample: [S1] F1: Sample	Confidence (by Search Engine): Sequest HT	Percolator q-Value (by Search Engine): Sequest HT	Percolator PEP (by Search Engine): Sequest HT	XCorr (by Search Engine): Sequest HT	Sequence in Protein	Positions in Protein	Peptide Group Modifications in Protein
	FALSE	High	[R].IEGLDPLTEGDQMETR.[C]	1xOxidation [M13]		0.00041454	0	1	107	1	A0A0J6YU72	A0A0J6YU72 [249-264]	0	1819.84	High	High	0	0.0003627	3.83	R.IEGLDPLTEGDQMETR.C	[249-264]
		Checked	Confidence	Identifying Node	PSM Ambiguity	Annotated Sequence	Modifications	# Protein Groups	# Proteins	Master Protein Accessions	Protein Accessions	# Missed Cleavages	Charge	DeltaScore	DeltaCn	Rank	Search Engine Rank	m/z [Da]	MH+ [Da]	Theo. MH+ [Da]	DeltaM [ppm]	Deltam/z [Da]	Activation Type	MS Order	Isolation Interference [%]	Ion Inject Time [ms]	RT [min]	First Scan	Spectrum File	File ID	XCorr	Percolator q-Value	Percolator PEP
		FALSE	High	Sequest HT (A2)	Unambiguous	[R].IEGLDPLTEGDQmETR.[C]	M13(Oxidation)	1	107	A0A0J6YU72	A0A059WEU5; A0A2E2AFB6; A0A059WR48; A0A059WQL6; A0A059WKM0; A0A059WQX0; A0A059WR62; A0A059WQW4; A0A059WEW0; A0A059WL67; A0A059WEX6; A0A059WJS6; A0A059WJM6; A0A059WQM8; A0A059WL56; A0A059WR05; A0A059WJR2; A0A059WEY6; A0A059WK02; A0A059WQF7; A0A059WL33; A0A059WKQ7; A0A059WR36; A0A059WK66; A0A059WL00; A0A059WQS5; A0A2H0MSF9; A0A059WEQ3; A0A059WR29; A0A059WQV2; A0A059WF21; A0A059WF45; A0A059WJQ6; A0A…	0	2	0.3525	0	1	1	910.422	1819.84	1819.84	-0.08	-7e-05	HCD (High Energy Collision Dissociation)	MS2	16.966	110	73.8599	23160	CA_Nov18.raw	F1	3.83	0	0.0003627
FALSE	Master Protein	A0A293NCX8	Uncharacterized protein OS=Gammaproteobacteria bacterium OX=1913989 GN=CMP83_08415 PE=4 SV=1	5	1	1	1	1	246	28	9.5	3.75	1	High
	Checked	Confidence	Annotated Sequence	Modifications	Modifications in Master Proteins	Qvality PEP	Qvality q-value	# Protein Groups	# Proteins	# PSMs	Master Protein Accessions	Positions in Master Proteins	# Missed Cleavages	Theo. MH+ [Da]	Found in Sample: [S1] F1: Sample	Confidence (by Search Engine): Sequest HT	Percolator q-Value (by Search Engine): Sequest HT	Percolator PEP (by Search Engine): Sequest HT	XCorr (by Search Engine): Sequest HT	Sequence in Protein	Positions in Protein	Peptide Group Modifications in Protein
	FALSE	High	[R].DNIQGITKPAIR.[R]			0.0901845	0	1	6	1	A0A293NCX8	A0A293NCX8 [25-36]	0	1325.75	High	High	0	0.07755	3.75	R.DNIQGITKPAIR.R	[25-36]
		Checked	Confidence	Identifying Node	PSM Ambiguity	Annotated Sequence	Modifications	# Protein Groups	# Proteins	Master Protein Accessions	Protein Accessions	# Missed Cleavages	Charge	DeltaScore	DeltaCn	Rank	Search Engine Rank	m/z [Da]	MH+ [Da]	Theo. MH+ [Da]	DeltaM [ppm]	Deltam/z [Da]	Activation Type	MS Order	Isolation Interference [%]	Ion Inject Time [ms]	RT [min]	First Scan	Spectrum File	File ID	XCorr	Percolator q-Value	Percolator PEP
		FALSE	High	Sequest HT (A2)	Unambiguous	[R].DNIQGITKPAIR.[R]		1	6	A0A293NCX8	A0A2D5QPF6; A0A2D7GQ71; A0A293NCX8; A0A0B2F0V8; A0A1G4M1Q1; A0A2D9B6U5	0	2	0.4267	0	1	1	663.379	1325.75	1325.75	-2.38	-0.00158	HCD (High Energy Collision Dissociation)	MS2	19.7138	110	74.9112	23552	CA_Nov18.raw	F1	3.75	0	0.07755
FALSE	Master Protein	A0A2D9B6R8	Uncharacterized protein OS=Alteromonas sp. OX=232 GN=CL596_05395 PE=4 SV=1	10	1	1	1	1	150	16.5	10.26	3.6	1	High
	Checked	Confidence	Annotated Sequence	Modifications	Modifications in Master Proteins	Qvality PEP	Qvality q-value	# Protein Groups	# Proteins	# PSMs	Master Protein Accessions	Positions in Master Proteins	# Missed Cleavages	Theo. MH+ [Da]	Found in Sample: [S1] F1: Sample	Confidence (by Search Engine): Sequest HT	Percolator q-Value (by Search Engine): Sequest HT	Percolator PEP (by Search Engine): Sequest HT	XCorr (by Search Engine): Sequest HT	Sequence in Protein	Positions in Protein	Peptide Group Modifications in Protein
	FALSE	High	[K].AMSIMNSFVNDIFER.[I]			0.0216395	0	1	4	1	A0A2D9B6R8	A0A2D9B6R8 [83-97]	0	1773.83	High	High	0	0.01871	3.6	K.AMSIMNSFVNDIFER.I	[83-97]
		Checked	Confidence	Identifying Node	PSM Ambiguity	Annotated Sequence	Modifications	# Protein Groups	# Proteins	Master Protein Accessions	Protein Accessions	# Missed Cleavages	Charge	DeltaScore	DeltaCn	Rank	Search Engine Rank	m/z [Da]	MH+ [Da]	Theo. MH+ [Da]	DeltaM [ppm]	Deltam/z [Da]	Activation Type	MS Order	Isolation Interference [%]	Ion Inject Time [ms]	RT [min]	First Scan	Spectrum File	File ID	XCorr	Percolator q-Value	Percolator PEP
		FALSE	High	Sequest HT (A2)	Unambiguous	[K].AMSIMNSFVNDIFER.[I]		1	4	A0A2D9B6R8	A0A0U1CSI2; A0A2B7ZVY0; A0A2D9B6R8; A0A0U1CT74	0	2	0.475	0	1	1	887.416	1773.83	1773.83	-2.55	-0.00226	HCD (High Energy Collision Dissociation)	MS2		110	75.282	23690	CA_Nov18.raw	F1	3.6	0	0.01871
FALSE	Master Protein	W0FJQ2	Cna protein B-type domain protein OS=uncultured bacterium Contig54 OX=1393586 PE=4 SV=1	2	1	1	1	1	1310	142.7	4.36	3.57	1	High
	Checked	Confidence	Annotated Sequence	Modifications	Modifications in Master Proteins	Qvality PEP	Qvality q-value	# Protein Groups	# Proteins	# PSMs	Master Protein Accessions	Positions in Master Proteins	# Missed Cleavages	Theo. MH+ [Da]	Found in Sample: [S1] F1: Sample	Confidence (by Search Engine): Sequest HT	Percolator q-Value (by Search Engine): Sequest HT	Percolator PEP (by Search Engine): Sequest HT	XCorr (by Search Engine): Sequest HT	Sequence in Protein	Positions in Protein	Peptide Group Modifications in Protein
	FALSE	High	[K].NAADGTVTFETIKFNETDMVLDNGK.[I]			0.146924	0	1	1	1	W0FJQ2	W0FJQ2 [277-301]	1	2730.29	High	High	0	0.1258	3.57	K.NAADGTVTFETIKFNETDMVLDNGK.I	[277-301]
		Checked	Confidence	Identifying Node	PSM Ambiguity	Annotated Sequence	Modifications	# Protein Groups	# Proteins	Master Protein Accessions	Protein Accessions	# Missed Cleavages	Charge	DeltaScore	DeltaCn	Rank	Search Engine Rank	m/z [Da]	MH+ [Da]	Theo. MH+ [Da]	DeltaM [ppm]	Deltam/z [Da]	Activation Type	MS Order	Isolation Interference [%]	Ion Inject Time [ms]	RT [min]	First Scan	Spectrum File	File ID	XCorr	Percolator q-Value	Percolator PEP
		FALSE	High	Sequest HT (A2)	Unambiguous	[K].NAADGTVTFETIKFNETDMVLDNGK.[I]		1	1	W0FJQ2	W0FJQ2	1	3	0.2241	0	1	1	910.768	2730.29	2730.29	-1.72	-0.00157	HCD (High Energy Collision Dissociation)	MS2	5.63323	110	75.2274	23670	CA_Nov18.raw	F1	3.57	0	0.1258
FALSE	Master Protein	A0A1Q8V0I6	3-oxoacid CoA-transferase subunit B OS=Bacillus megaterium OX=1404 GN=ACS78_00325 PE=4 SV=1	6	1	1	1	1	222	24	5.14	3.25	1	High
	Checked	Confidence	Annotated Sequence	Modifications	Modifications in Master Proteins	Qvality PEP	Qvality q-value	# Protein Groups	# Proteins	# PSMs	Master Protein Accessions	Positions in Master Proteins	# Missed Cleavages	Theo. MH+ [Da]	Found in Sample: [S1] F1: Sample	Confidence (by Search Engine): Sequest HT	Percolator q-Value (by Search Engine): Sequest HT	Percolator PEP (by Search Engine): Sequest HT	XCorr (by Search Engine): Sequest HT	Sequence in Protein	Positions in Protein	Peptide Group Modifications in Protein
	FALSE	High	[K].EGEVDPDLINAGK.[E]			0.0803787	0	1	11	1	A0A1Q8V0I6	A0A1Q8V0I6 [63-75]	0	1356.66	High	High	0	0.06909	3.25	K.EGEVDPDLINAGK.E	[63-75]
		Checked	Confidence	Identifying Node	PSM Ambiguity	Annotated Sequence	Modifications	# Protein Groups	# Proteins	Master Protein Accessions	Protein Accessions	# Missed Cleavages	Charge	DeltaScore	DeltaCn	Rank	Search Engine Rank	m/z [Da]	MH+ [Da]	Theo. MH+ [Da]	DeltaM [ppm]	Deltam/z [Da]	Activation Type	MS Order	Isolation Interference [%]	Ion Inject Time [ms]	RT [min]	First Scan	Spectrum File	File ID	XCorr	Percolator q-Value	Percolator PEP
		FALSE	High	Sequest HT (A2)	Selected	[K].EGEVDPDLINAGK.[E]		1	11	A0A1Q8V0I6	A0A369C270; D5DRN6; A0A345Q0R0; A0A2S1EWN7; A0A2C5GDP1; D5DL93; A0A2T7IXV0; A0A0B6AX42; A0A2B2Z0Y1; A0A380YBD8; A0A1Q8V0I6	0	2	0.0308	0	1	1	678.836	1356.66	1356.66	0.6	0.00041	HCD (High Energy Collision Dissociation)	MS2	56.2811	110	57.7786	17136	CA_Nov18.raw	F1	3.25	0	0.06909
FALSE	Master Protein	A0A317C776	Peptide ABC transporter ATP-binding protein OS=Leucothrix pacifica OX=1247513 GN=DKW60_22525 PE=4 SV=1	5	1	1	1	1	248	27.7	5.14	3.22	1	High
	Checked	Confidence	Annotated Sequence	Modifications	Modifications in Master Proteins	Qvality PEP	Qvality q-value	# Protein Groups	# Proteins	# PSMs	Master Protein Accessions	Positions in Master Proteins	# Missed Cleavages	Theo. MH+ [Da]	Found in Sample: [S1] F1: Sample	Confidence (by Search Engine): Sequest HT	Percolator q-Value (by Search Engine): Sequest HT	Percolator PEP (by Search Engine): Sequest HT	XCorr (by Search Engine): Sequest HT	Sequence in Protein	Positions in Protein	Peptide Group Modifications in Protein
	FALSE	High	[K].TALENIMMAPIR.[V]			0.25766	0	1	1	1	A0A317C776	A0A317C776 [101-112]	0	1359.71	High	High	0	0.2208	3.22	K.TALENIMMAPIR.V	[101-112]
		Checked	Confidence	Identifying Node	PSM Ambiguity	Annotated Sequence	Modifications	# Protein Groups	# Proteins	Master Protein Accessions	Protein Accessions	# Missed Cleavages	Charge	DeltaScore	DeltaCn	Rank	Search Engine Rank	m/z [Da]	MH+ [Da]	Theo. MH+ [Da]	DeltaM [ppm]	Deltam/z [Da]	Activation Type	MS Order	Isolation Interference [%]	Ion Inject Time [ms]	RT [min]	First Scan	Spectrum File	File ID	XCorr	Percolator q-Value	Percolator PEP
		FALSE	High	Sequest HT (A2)	Selected	[K].TALENIMMAPIR.[V]		1	1	A0A317C776	A0A317C776	0	3	0.0031	0	1	1	453.907	1359.71	1359.71	-4.41	-0.002	HCD (High Energy Collision Dissociation)	MS2	5.04352	110	74.965	23572	CA_Nov18.raw	F1	3.22	0	0.2208
FALSE	Master Protein	A0A177PDI8	Aldehyde-activating protein OS=Methylosinus sp. R-45379 OX=980563 GN=A1351_13095 PE=4 SV=1	9	1	1	1	1	169	17.9	6.33	3.13	1	High
	Checked	Confidence	Annotated Sequence	Modifications	Modifications in Master Proteins	Qvality PEP	Qvality q-value	# Protein Groups	# Proteins	# PSMs	Master Protein Accessions	Positions in Master Proteins	# Missed Cleavages	Theo. MH+ [Da]	Found in Sample: [S1] F1: Sample	Confidence (by Search Engine): Sequest HT	Percolator q-Value (by Search Engine): Sequest HT	Percolator PEP (by Search Engine): Sequest HT	XCorr (by Search Engine): Sequest HT	Sequence in Protein	Positions in Protein	Peptide Group Modifications in Protein
	FALSE	High	[K].QAVQMFGPAQAGVAK.[A]			0.175824	0	1	7	1	A0A177PDI8	A0A177PDI8 [79-93]	0	1502.78	High	High	0	0.1509	3.13	K.QAVQMFGPAQAGVAK.A	[79-93]
		Checked	Confidence	Identifying Node	PSM Ambiguity	Annotated Sequence	Modifications	# Protein Groups	# Proteins	Master Protein Accessions	Protein Accessions	# Missed Cleavages	Charge	DeltaScore	DeltaCn	Rank	Search Engine Rank	m/z [Da]	MH+ [Da]	Theo. MH+ [Da]	DeltaM [ppm]	Deltam/z [Da]	Activation Type	MS Order	Isolation Interference [%]	Ion Inject Time [ms]	RT [min]	First Scan	Spectrum File	File ID	XCorr	Percolator q-Value	Percolator PEP
		FALSE	High	Sequest HT (A2)	Selected	[K].QAVQMFGPAQAGVAK.[A]		1	7	A0A177PDI8	Q6QQN4; A0A2U1SR82; A0A2D2D1A9; A0A2U1SNV5; A0A177PMM6; A0A1W6MX13; A0A177PDI8	0	2	0.0479	0	1	1	751.893	1502.78	1502.78	0.38	0.00028	HCD (High Energy Collision Dissociation)	MS2	50.191	110	71.6498	22332	CA_Nov18.raw	F1	3.13	0	0.1509
FALSE	Master Protein	A0A1H0SV60	Chaperone protein HtpG OS=Nakamurella panacisegetis OX=1090615 GN=htpG PE=3 SV=1	1	1	1	1	1	842	92.2	4.78	3	1	High
	Checked	Confidence	Annotated Sequence	Modifications	Modifications in Master Proteins	Qvality PEP	Qvality q-value	# Protein Groups	# Proteins	# PSMs	Master Protein Accessions	Positions in Master Proteins	# Missed Cleavages	Theo. MH+ [Da]	Found in Sample: [S1] F1: Sample	Confidence (by Search Engine): Sequest HT	Percolator q-Value (by Search Engine): Sequest HT	Percolator PEP (by Search Engine): Sequest HT	XCorr (by Search Engine): Sequest HT	Sequence in Protein	Positions in Protein	Peptide Group Modifications in Protein
	FALSE	High	[R].ELLSNSSDAIDK.[ILVFRMHAY]			0.264877	0	1	342	3	A0A1H0SV60	A0A1H0SV60 [238-249]	0	1291.64	High	High	0	0.2266	3	R.ELISNSSDALDK.L	[238-249]
		Checked	Confidence	Identifying Node	PSM Ambiguity	Annotated Sequence	Modifications	# Protein Groups	# Proteins	Master Protein Accessions	Protein Accessions	# Missed Cleavages	Charge	DeltaScore	DeltaCn	Rank	Search Engine Rank	m/z [Da]	MH+ [Da]	Theo. MH+ [Da]	DeltaM [ppm]	Deltam/z [Da]	Activation Type	MS Order	Isolation Interference [%]	Ion Inject Time [ms]	RT [min]	First Scan	Spectrum File	File ID	XCorr	Percolator q-Value	Percolator PEP
		FALSE	High	Sequest HT (A2)	Unambiguous	[R].ELISNSSDAIDK.[ILVFRMHAY]		1	173		A0A2P7T270; A0A2L0RGW6; U1YPF6; A0A1R1FFW1; A0A1S2LN93; A0A1I0YV44; A0A2T0B8E0; A0A327PMI0; U4KQ19; D4G3Y2; A0A291BG91; A0A226BYQ5; A0A2W6NBG0; A0A1S2LF14; A0A2V4VU73; A0A1H1X0E3; P57555; A0A265Q350; A0A100VHT3; A0A1V4G123; A0A1V4G2M5; A0A1W9SPE5; A0A2N2CHC1; A0A176J902; A0A101HDH0; W4B5D9; A0A2I7T1U3; A0A268B080; A0A347BDA1; A0A2U7P8G9; A0A2S6FY17; A0A1M5G5X5; A0A2N3LGM5; A0A075JJ74; A0A2V2ZNE2;…	0	2		0	1	3	646.322	1291.64	1291.64	-1.12	-0.00072	HCD (High Energy Collision Dissociation)	MS2	36.5418	110	60.9405	18307	CA_Nov18.raw	F1	3	0	0.2266
		FALSE	High	Sequest HT (A2)	Unambiguous	[R].ELISNSSDALDK.[ILVFRMHAY]		1	136	A0A1H0SV60	L8DLU0; A0A2D7RRU6; A0A260MFC5; A0A1W9NUJ5; D9WV53; A0A2Z5GBA9; A0A2D7IN60; E8WF39; K6V387; A0A368DUA4; H0QX20; A0A1D8T9M0; A0A260A6M3; A0A1W9V808; A0A260PRM1; A0A2E5VUJ5; A0A1G0YRQ9; A0A1Y2MJV9; A0A2E7MDZ9; E8X1L9; A0A2D9IQG5; A0A378JWB3; A0A0X3SRN9; A0A260UFZ8; A0A2G6DC16; A0A260LU97; A0A239MF28; A0A2E1QJD0; A0A0W0Z4Q9; R7HJ62; A0A2E1MFC6; A0A2N6BRY0; A0A136P1E4; A0A377FNA0; H1PLU8; A0A2D7NAU9;…	0	2		0	1	2	646.322	1291.64	1291.64	-1.12	-0.00072	HCD (High Energy Collision Dissociation)	MS2	36.5418	110	60.9405	18307	CA_Nov18.raw	F1	3	0	0.2266
		FALSE	High	Sequest HT (A2)	Unambiguous	[R].ELLSNSSDAIDK.[ILVFRMHAY]		1	33		A0A117S321; A0A0Q9GI60; A0A1G6WTX6; A0A0B6ABB7; A0A369BUS6; J0N109; A0A345PV27; A0A0L1M937; A0A0Q9H8J8; A0A1Q8UUN0; A0A0Q9V6U3; A0A2S1F540; A0A380XUH6; A0A2B0EXT7; A0A2T7J9W6; A0A2C2SI43; A0A2B3M2K9; A0A2A8W095; A0A2N6VV93; A0A2C3J8M7; A0A2C0ULK2; A0A1S2C4N8; D5DFV6; A0A2B0Q6T6; A0A2B2CYB7; A0A2B9JPT4; A0A2C5HYD4; A0A2A8T955; A0A1I2ZDY2; A0A0M0WKX0; A0A2A9ZMJ3; A0A0Q6HU38; A0A2B0XHT4	0	2	0	0	1	1	646.322	1291.64	1291.64	-1.12	-0.00072	HCD (High Energy Collision Dissociation)	MS2	36.5418	110	60.9405	18307	CA_Nov18.raw	F1	3	0	0.2266
FALSE	Master Protein	A0A101NZY3	Uncharacterized protein OS=Streptomyces canus OX=58343 GN=AQI96_39855 PE=4 SV=1	2	1	1	1	1	1240	130.7	5.22	2.78	1	High
	Checked	Confidence	Annotated Sequence	Modifications	Modifications in Master Proteins	Qvality PEP	Qvality q-value	# Protein Groups	# Proteins	# PSMs	Master Protein Accessions	Positions in Master Proteins	# Missed Cleavages	Theo. MH+ [Da]	Found in Sample: [S1] F1: Sample	Confidence (by Search Engine): Sequest HT	Percolator q-Value (by Search Engine): Sequest HT	Percolator PEP (by Search Engine): Sequest HT	XCorr (by Search Engine): Sequest HT	Sequence in Protein	Positions in Protein	Peptide Group Modifications in Protein
	FALSE	High	[R].TWIGGLSLNLNGTAGQVVDIR.[Y]			0.137119	0	1	1	1	A0A101NZY3	A0A101NZY3 [698-718]	0	2184.18	High	High	0	0.1177	2.78	R.TWIGGLSLNLNGTAGQVVDIR.Y	[698-718]
		Checked	Confidence	Identifying Node	PSM Ambiguity	Annotated Sequence	Modifications	# Protein Groups	# Proteins	Master Protein Accessions	Protein Accessions	# Missed Cleavages	Charge	DeltaScore	DeltaCn	Rank	Search Engine Rank	m/z [Da]	MH+ [Da]	Theo. MH+ [Da]	DeltaM [ppm]	Deltam/z [Da]	Activation Type	MS Order	Isolation Interference [%]	Ion Inject Time [ms]	RT [min]	First Scan	Spectrum File	File ID	XCorr	Percolator q-Value	Percolator PEP
		FALSE	High	Sequest HT (A2)	Unambiguous	[R].TWIGGLSLNLNGTAGQVVDIR.[Y]		1	1	A0A101NZY3	A0A101NZY3	0	3	0.1871	0	1	1	728.73	2184.18	2184.18	-0.97	-0.00071	HCD (High Energy Collision Dissociation)	MS2	30.9933	110	72.6995	22726	CA_Nov18.raw	F1	2.78	0	0.1177
FALSE	Master Protein	A0A2D5I0P6	Peroxidase OS=Proteobacteria bacterium OX=1977087 GN=CMK54_01970 PE=4 SV=1	5	1	1	1	1	220	24.5	5.49	2.57	1	High
	Checked	Confidence	Annotated Sequence	Modifications	Modifications in Master Proteins	Qvality PEP	Qvality q-value	# Protein Groups	# Proteins	# PSMs	Master Protein Accessions	Positions in Master Proteins	# Missed Cleavages	Theo. MH+ [Da]	Found in Sample: [S1] F1: Sample	Confidence (by Search Engine): Sequest HT	Percolator q-Value (by Search Engine): Sequest HT	Percolator PEP (by Search Engine): Sequest HT	XCorr (by Search Engine): Sequest HT	Sequence in Protein	Positions in Protein	Peptide Group Modifications in Protein
	FALSE	High	[R].VIDSIQLTATK.[K]			0.133998	0	1	1	1	A0A2D5I0P6	A0A2D5I0P6 [161-171]	0	1188.68	High	High	0	0.1147	2.57	R.VIDSIQLTATK.K	[161-171]
		Checked	Confidence	Identifying Node	PSM Ambiguity	Annotated Sequence	Modifications	# Protein Groups	# Proteins	Master Protein Accessions	Protein Accessions	# Missed Cleavages	Charge	DeltaScore	DeltaCn	Rank	Search Engine Rank	m/z [Da]	MH+ [Da]	Theo. MH+ [Da]	DeltaM [ppm]	Deltam/z [Da]	Activation Type	MS Order	Isolation Interference [%]	Ion Inject Time [ms]	RT [min]	First Scan	Spectrum File	File ID	XCorr	Percolator q-Value	Percolator PEP
		FALSE	High	Sequest HT (A2)	Unambiguous	[R].VIDSIQLTATK.[K]		1	1	A0A2D5I0P6	A0A2D5I0P6	0	2	0.2996	0	1	1	594.843	1188.68	1188.68	-3.21	-0.00191	HCD (High Energy Collision Dissociation)	MS2	36.857	110	72.9316	22813	CA_Nov18.raw	F1	2.57	0	0.1147
FALSE	Master Protein	A0A2H9VEI8	PQQ-dependent dehydrogenase (Methanol/ethanol family) OS=Bradyrhizobium lablabi OX=722472 GN=BKA76_3542 PE=4 SV=1	2	1	1	1	1	628	67.7	6.74	2.31	1	High
	Checked	Confidence	Annotated Sequence	Modifications	Modifications in Master Proteins	Qvality PEP	Qvality q-value	# Protein Groups	# Proteins	# PSMs	Master Protein Accessions	Positions in Master Proteins	# Missed Cleavages	Theo. MH+ [Da]	Found in Sample: [S1] F1: Sample	Confidence (by Search Engine): Sequest HT	Percolator q-Value (by Search Engine): Sequest HT	Percolator PEP (by Search Engine): Sequest HT	XCorr (by Search Engine): Sequest HT	Sequence in Protein	Positions in Protein	Peptide Group Modifications in Protein
	FALSE	High	[R].ATGELLVAEK.[YFX]			0.152437	0	1	109	1	A0A2H9VEI8	A0A2H9VEI8 [357-366]	0	1030.58	High	High	0	0.1305	2.31	R.ATGELLVAEK.F	[357-366]
		Checked	Confidence	Identifying Node	PSM Ambiguity	Annotated Sequence	Modifications	# Protein Groups	# Proteins	Master Protein Accessions	Protein Accessions	# Missed Cleavages	Charge	DeltaScore	DeltaCn	Rank	Search Engine Rank	m/z [Da]	MH+ [Da]	Theo. MH+ [Da]	DeltaM [ppm]	Deltam/z [Da]	Activation Type	MS Order	Isolation Interference [%]	Ion Inject Time [ms]	RT [min]	First Scan	Spectrum File	File ID	XCorr	Percolator q-Value	Percolator PEP
		FALSE	High	Sequest HT (A2)	Selected	[R].ATGELLVAEK.[YFX]		1	109	A0A2H9VEI8	A0A160PFH4; A0A2E3PFL5; A0A176ZFK3; A0A2S4LIG4; A0A2U8HZX2; A0A0S9QG74; A0A0Q5CI29; A0A1H8W2S4; A0A2A6PMZ3; A0A2T6NA06; A0A2D9KYH9; B0UDZ7; A0A1R1QA65; A0A2M8ZEJ5; A0A0B5D6U9; A0A2U8W0B5; A0A0R3N6C9; A0A1I3V1C5; A0A0C6F7V8; A0A1I7NV91; A0A2A6NI25; A0A0Q5YPF6; A0A142F3D5; A0A359DJU0; A0A0Q4XD69; A0A0R3LLD6; A0A1E3GPW4; A0A0E9K333; M5BFG5; A0A2G8MIA0; A0A2E2IMZ6; A0A0B5CYK7; I2QQB1; A0A177IY72; A0A…	0	2	0	0	1	1	515.792	1030.58	1030.58	-0.45	-0.00023	HCD (High Energy Collision Dissociation)	MS2	63.8763	70.69	67.66	20835	CA_Nov18.raw	F1	2.31	0	0.1305
FALSE	Master Protein	A0A2S1YU71	Carbon monoxide dehydrogenase OS=Streptomyces spongiicola OX=1690221 GN=DDQ41_00585 PE=4 SV=1	2	1	1	1	1	841	89.6	5.29	2.19	1	High
	Checked	Confidence	Annotated Sequence	Modifications	Modifications in Master Proteins	Qvality PEP	Qvality q-value	# Protein Groups	# Proteins	# PSMs	Master Protein Accessions	Positions in Master Proteins	# Missed Cleavages	Theo. MH+ [Da]	Found in Sample: [S1] F1: Sample	Confidence (by Search Engine): Sequest HT	Percolator q-Value (by Search Engine): Sequest HT	Percolator PEP (by Search Engine): Sequest HT	XCorr (by Search Engine): Sequest HT	Sequence in Protein	Positions in Protein	Peptide Group Modifications in Protein
	FALSE	High	[RK].VIAPDVGGGFGSK.[ILG]			0.264877	0	1	256	1	A0A2S1YU71	A0A2S1YU71 [249-261]	0	1203.64	High	High	0	0.2266	2.19	R.VIAPDVGGGFGSK.L	[249-261]
		Checked	Confidence	Identifying Node	PSM Ambiguity	Annotated Sequence	Modifications	# Protein Groups	# Proteins	Master Protein Accessions	Protein Accessions	# Missed Cleavages	Charge	DeltaScore	DeltaCn	Rank	Search Engine Rank	m/z [Da]	MH+ [Da]	Theo. MH+ [Da]	DeltaM [ppm]	Deltam/z [Da]	Activation Type	MS Order	Isolation Interference [%]	Ion Inject Time [ms]	RT [min]	First Scan	Spectrum File	File ID	XCorr	Percolator q-Value	Percolator PEP
		FALSE	High	Sequest HT (A2)	Selected	[RK].VIAPDVGGGFGSK.[ILG]		1	256	A0A2S1YU71	A0A2W5Q7G7; A0A124GCH3; A0A2T0QGE0; A0A1M3NMB3; A0A2E8XS21; A0A2V6U7V4; A0A347J8B0; A0A127JWD5; A0A318T6U8; F6ALI9; A0A2G4J460; A0A2V6XAM9; A0A1Q4ALE7; A0A1F4CXC3; A0A1E4C0Q1; A0A2D8QNC1; A0A1M3CEZ1; A0A0B2ART5; A0A0P1HEC1; A0A2U1DQS0; A0A2S9QAZ3; A0A127ETY9; A0A1Q3J2N3; A0A223GLV7; A0A2V6YKW1; A0A1R0M992; A0A2U8P5P7; A0A1I5IFG8; A0A2P7BPN2; A0A2V4ZC40; A8IDH0; A0A2V7B936; A0A2V6RIW3; J1EL92; A0A…	0	2	0	0	1	1	602.321	1203.64	1203.64	-1.46	-0.00088	HCD (High Energy Collision Dissociation)	MS2	45.479	110	70.0119	21717	CA_Nov18.raw	F1	2.19	0	0.2266
FALSE	Master Protein	A0A0Q9TAB8	Uncharacterized protein OS=Paenibacillus sp. Soil787 OX=1736411 GN=ASG93_05940 PE=4 SV=1	3	1	1	1	1	297	32.5	9.14	1.97	1	High
	Checked	Confidence	Annotated Sequence	Modifications	Modifications in Master Proteins	Qvality PEP	Qvality q-value	# Protein Groups	# Proteins	# PSMs	Master Protein Accessions	Positions in Master Proteins	# Missed Cleavages	Theo. MH+ [Da]	Found in Sample: [S1] F1: Sample	Confidence (by Search Engine): Sequest HT	Percolator q-Value (by Search Engine): Sequest HT	Percolator PEP (by Search Engine): Sequest HT	XCorr (by Search Engine): Sequest HT	Sequence in Protein	Positions in Protein	Peptide Group Modifications in Protein
	FALSE	High	[R].VDSLTDAGGK.[E]			0.184109	0	1	1	1	A0A0Q9TAB8	A0A0Q9TAB8 [229-238]	0	962.479	High	High	0	0.158	1.97	R.VDSLTDAGGK.E	[229-238]
		Checked	Confidence	Identifying Node	PSM Ambiguity	Annotated Sequence	Modifications	# Protein Groups	# Proteins	Master Protein Accessions	Protein Accessions	# Missed Cleavages	Charge	DeltaScore	DeltaCn	Rank	Search Engine Rank	m/z [Da]	MH+ [Da]	Theo. MH+ [Da]	DeltaM [ppm]	Deltam/z [Da]	Activation Type	MS Order	Isolation Interference [%]	Ion Inject Time [ms]	RT [min]	First Scan	Spectrum File	File ID	XCorr	Percolator q-Value	Percolator PEP
		FALSE	High	Sequest HT (A2)	Unambiguous	[R].VDSLTDAGGK.[E]		1	1	A0A0Q9TAB8	A0A0Q9TAB8	0	2	0.0558	0	1	1	481.743	962.479	962.479	0.14	7e-05	HCD (High Energy Collision Dissociation)	MS2	42.9607	110	20.0802	4014	CA_Nov18.raw	F1	1.97	0	0.158
FALSE	Master Protein	A0A1Q6QX17	Uncharacterized protein OS=Firmicutes bacterium CAG:321_26_22 OX=1897034 GN=BHW38_03385 PE=4 SV=1	7	1	1	1	1	285	33.4	9.55	0	1	High
	Checked	Confidence	Annotated Sequence	Modifications	Modifications in Master Proteins	Qvality PEP	Qvality q-value	# Protein Groups	# Proteins	# PSMs	Master Protein Accessions	Positions in Master Proteins	# Missed Cleavages	Theo. MH+ [Da]	Found in Sample: [S1] F1: Sample	Confidence (by Search Engine): Sequest HT	Percolator q-Value (by Search Engine): Sequest HT	Percolator PEP (by Search Engine): Sequest HT	XCorr (by Search Engine): Sequest HT	Sequence in Protein	Positions in Protein	Peptide Group Modifications in Protein
	FALSE	High	[K].TIIIVFLILILGKIGIKIIK.[K]			0.105468	0	1	1	1	A0A1Q6QX17	A0A1Q6QX17 [24-43]	2	2221.54	High	High	0	0.0907	0.34	K.TIIIVFLILILGKIGIKIIK.K	[24-43]
		Checked	Confidence	Identifying Node	PSM Ambiguity	Annotated Sequence	Modifications	# Protein Groups	# Proteins	Master Protein Accessions	Protein Accessions	# Missed Cleavages	Charge	DeltaScore	DeltaCn	Rank	Search Engine Rank	m/z [Da]	MH+ [Da]	Theo. MH+ [Da]	DeltaM [ppm]	Deltam/z [Da]	Activation Type	MS Order	Isolation Interference [%]	Ion Inject Time [ms]	RT [min]	First Scan	Spectrum File	File ID	XCorr	Percolator q-Value	Percolator PEP
		FALSE	High	Sequest HT (A2)	Unambiguous	[K].TIIIVFLILILGKIGIKIIK.[K]		1	1	A0A1Q6QX17	A0A1Q6QX17	2	3	0.5294	0	1	1	741.192	2221.56	2221.54	9.66	0.00716	HCD (High Energy Collision Dissociation)	MS2	58.1639	110	78.8464	24465	CA_Nov18.raw	F1	0.34	0	0.0907
FALSE	Master Protein	A0A1I5FXC2	Triacylglycerol esterase/lipase EstA, alpha/beta hydrolase fold OS=Geodermatophilus obscurus OX=1861 GN=SAMN05660359_02488 PE=4 SV=1	9	1	1	1	1	269	26.5	4.6	0	1	High
	Checked	Confidence	Annotated Sequence	Modifications	Modifications in Master Proteins	Qvality PEP	Qvality q-value	# Protein Groups	# Proteins	# PSMs	Master Protein Accessions	Positions in Master Proteins	# Missed Cleavages	Theo. MH+ [Da]	Found in Sample: [S1] F1: Sample	Confidence (by Search Engine): Sequest HT	Percolator q-Value (by Search Engine): Sequest HT	Percolator PEP (by Search Engine): Sequest HT	XCorr (by Search Engine): Sequest HT	Sequence in Protein	Positions in Protein	Peptide Group Modifications in Protein
	FALSE	High	[R].LLLVLLALVVAAAVAATVLVLAGR.[D]			0.10993	0	1	1	1	A0A1I5FXC2	A0A1I5FXC2 [12-35]	0	2329.53	High	High	0	0.0942	1.12	R.LLLVLLALVVAAAVAATVLVLAGR.D	[12-35]
		Checked	Confidence	Identifying Node	PSM Ambiguity	Annotated Sequence	Modifications	# Protein Groups	# Proteins	Master Protein Accessions	Protein Accessions	# Missed Cleavages	Charge	DeltaScore	DeltaCn	Rank	Search Engine Rank	m/z [Da]	MH+ [Da]	Theo. MH+ [Da]	DeltaM [ppm]	Deltam/z [Da]	Activation Type	MS Order	Isolation Interference [%]	Ion Inject Time [ms]	RT [min]	First Scan	Spectrum File	File ID	XCorr	Percolator q-Value	Percolator PEP
		FALSE	High	Sequest HT (A2)	Unambiguous	[R].LLLVLLALVVAAAVAATVLVLAGR.[D]		1	1	A0A1I5FXC2	A0A1I5FXC2	0	6	0.0536	0	1	1	389.096	2329.54	2329.53	4.24	0.00165	HCD (High Energy Collision Dissociation)	MS2	37.293	110	68.4902	21147	CA_Nov18.raw	F1	1.12	0	0.0942

## Sheet: Accession
A0A1E2TY30
A0A2D5FRB1
A0A2E6P127
A0A368ML82
A0A2I6SAN9
A0A2W4T017
A0A2N2JM39
A0A2G2BAE2
A0A0F0KBW2
A0A2U2CWH6
A0A1H3HFB2
A0A059WVY2
A0A259QNK4
A0A095ZK44
A0A0J6YU72
A0A293NCX8
A0A2D9B6R8
W0FJQ2
A0A1Q8V0I6
A0A317C776
A0A177PDI8
A0A1H0SV60
A0A101NZY3
A0A2D5I0P6
A0A2H9VEI8
A0A2S1YU71
A0A0Q9TAB8
A0A1Q6QX17
A0A1I5FXC2
