# Supplementary material for: Shotgun Proteomics of Ascidians Tunic Gives New Insights on Host–Microbe Interactions by Revealing Diverse Antimicrobial Peptides
Source: Mar Drugs. 2020 Jul 13;18(7):362. doi: 10.3390/md18070362 (PMC7401272; doi:10.3390/md18070362)
Supplement: Supplementary file 1 [file marinedrugs-18-00362-s001.zip › Supplementary Dataset/Proteome Discoverer/proteomic_results_bacteria/MA_Bacteria_R1.xlsx]

## Sheet: Proteins
Checked	Master	Accession	Description	Coverage [%]	# Peptides	# PSMs	# Unique Peptides	# Protein Groups	# AAs	MW [kDa]	calc. pI	Score Sequest HT: Sequest HT	# Peptides (by Search Engine): Sequest HT	Found in Sample: [S4] F4: Sample	Modifications
FALSE	Master Protein	A0A0D5LLX3	ABC transporter ATP-binding protein OS=Martelella endophytica OX=1486262 GN=TM49_02285 PE=4 SV=1	8	1	1	1	1	566	59	9.99	0	1	High
	Checked	Confidence	Annotated Sequence	Modifications	Modifications in Master Proteins	Qvality PEP	Qvality q-value	# Protein Groups	# Proteins	# PSMs	Master Protein Accessions	Positions in Master Proteins	# Missed Cleavages	Theo. MH+ [Da]	Found in Sample: [S4] F4: Sample	Confidence (by Search Engine): Sequest HT	Percolator q-Value (by Search Engine): Sequest HT	Percolator PEP (by Search Engine): Sequest HT	XCorr (by Search Engine): Sequest HT	Sequence in Protein	Positions in Protein	Peptide Group Modifications in Protein
	FALSE	High	[R].VLVPGFVAIIAGLVAIVALGVLSWPLAFAVGAAIVLPGLALPALAAR.[A]			0.838232	0	1	1	1	A0A0D5LLX3	A0A0D5LLX3 [145-191]	0	4530.77	High	High	0	1	0.25	R.VLVPGFVAIIAGLVAIVALGVLSWPLAFAVGAAIVLPGLALPALAAR.A	[145-191]
		Checked	Confidence	Identifying Node	PSM Ambiguity	Annotated Sequence	Modifications	# Protein Groups	# Proteins	Master Protein Accessions	Protein Accessions	# Missed Cleavages	Charge	DeltaScore	DeltaCn	Rank	Search Engine Rank	m/z [Da]	MH+ [Da]	Theo. MH+ [Da]	DeltaM [ppm]	Deltam/z [Da]	Activation Type	MS Order	Isolation Interference [%]	Ion Inject Time [ms]	RT [min]	First Scan	Spectrum File	File ID	XCorr	Percolator q-Value	Percolator PEP
		FALSE	High	Sequest HT (A2)	Selected	[R].VLVPGFVAIIAGLVAIVALGVLSWPLAFAVGAAIVLPGLALPALAAR.[A]		1	1	A0A0D5LLX3	A0A0D5LLX3	0	4		0	2	2	1133.44	4530.73	4530.77	-8.27	-0.00937	HCD (High Energy Collision Dissociation)	MS2	27.4594	110	19.4295	4304	MA_Sept18.raw	F4	0.25	0	1
FALSE	Master Protein	A0A2T2QWB8	Uncharacterized protein OS=Candidatus Saccharibacteria bacterium QS_5_54_17 OX=1919228 GN=BRC19_00675 PE=4 SV=1	4	1	1	1	1	1068	116.8	6.92	0	1	High
	Checked	Confidence	Annotated Sequence	Modifications	Modifications in Master Proteins	Qvality PEP	Qvality q-value	# Protein Groups	# Proteins	# PSMs	Master Protein Accessions	Positions in Master Proteins	# Missed Cleavages	Theo. MH+ [Da]	Found in Sample: [S4] F4: Sample	Confidence (by Search Engine): Sequest HT	Percolator q-Value (by Search Engine): Sequest HT	Percolator PEP (by Search Engine): Sequest HT	XCorr (by Search Engine): Sequest HT	Sequence in Protein	Positions in Protein	Peptide Group Modifications in Protein
	FALSE	High	[K].GYMQGEGGSASADDGGSGSDGGDNNTGGGGSGESQPVEGETEELAKR.[I]			0.838232	0	1	1	1	A0A2T2QWB8	A0A2T2QWB8 [874-920]	1	4417.81	High	High	0	1	0.25	K.GYMQGEGGSASADDGGSGSDGGDNNTGGGGSGESQPVEGETEELAKR.I	[874-920]
		Checked	Confidence	Identifying Node	PSM Ambiguity	Annotated Sequence	Modifications	# Protein Groups	# Proteins	Master Protein Accessions	Protein Accessions	# Missed Cleavages	Charge	DeltaScore	DeltaCn	Rank	Search Engine Rank	m/z [Da]	MH+ [Da]	Theo. MH+ [Da]	DeltaM [ppm]	Deltam/z [Da]	Activation Type	MS Order	Isolation Interference [%]	Ion Inject Time [ms]	RT [min]	First Scan	Spectrum File	File ID	XCorr	Percolator q-Value	Percolator PEP
		FALSE	High	Sequest HT (A2)	Selected	[K].GYMQGEGGSASADDGGSGSDGGDNNTGGGGSGESQPVEGETEELAKR.[I]		1	1	A0A2T2QWB8	A0A2T2QWB8	1	4	0	0	1	1	1105.2	4417.77	4417.81	-8.72	-0.00963	HCD (High Energy Collision Dissociation)	MS2	27.0076	110	62.0194	19691	MA_Sept18.raw	F4	0.25	0	1
FALSE	Master Protein	A0A1R3XIX1	Uncharacterized protein OS=Pontibacter indicus OX=1317125 GN=SAMN05444128_2598 PE=4 SV=1	9	1	2	1	1	546	55.7	5.47	0	1	High
	Checked	Confidence	Annotated Sequence	Modifications	Modifications in Master Proteins	Qvality PEP	Qvality q-value	# Protein Groups	# Proteins	# PSMs	Master Protein Accessions	Positions in Master Proteins	# Missed Cleavages	Theo. MH+ [Da]	Found in Sample: [S4] F4: Sample	Confidence (by Search Engine): Sequest HT	Percolator q-Value (by Search Engine): Sequest HT	Percolator PEP (by Search Engine): Sequest HT	XCorr (by Search Engine): Sequest HT	Sequence in Protein	Positions in Protein	Peptide Group Modifications in Protein
	FALSE	High	[R].GGYEQGGSYRSSNQGNYGSSSSQGGYGSMGSGQEGYGSSMTGSGSSR.[T]	1xOxidation [M]		0.838232	0	1	1	2	A0A1R3XIX1	A0A1R3XIX1 [175-221]	1	4597.84	High	High	0	1	0.24	R.GGYEQGGSYRSSNQGNYGSSSSQGGYGSMGSGQEGYGSSMTGSGSSR.T	[175-221]
		Checked	Confidence	Identifying Node	PSM Ambiguity	Annotated Sequence	Modifications	# Protein Groups	# Proteins	Master Protein Accessions	Protein Accessions	# Missed Cleavages	Charge	DeltaScore	DeltaCn	Rank	Search Engine Rank	m/z [Da]	MH+ [Da]	Theo. MH+ [Da]	DeltaM [ppm]	Deltam/z [Da]	Activation Type	MS Order	Isolation Interference [%]	Ion Inject Time [ms]	RT [min]	First Scan	Spectrum File	File ID	XCorr	Percolator q-Value	Percolator PEP
		FALSE	High	Sequest HT (A2)	Unambiguous	[R].GGYEQGGSYRSSNQGNYGSSSSQGGYGSmGSGQEGYGSSMTGSGSSR.[T]	M29(Oxidation)	1	1	A0A1R3XIX1	A0A1R3XIX1	1	4		0.04	3	3	1150.21	4597.82	4597.84	-3.8	-0.00437	HCD (High Energy Collision Dissociation)	MS2	0	110	61.7223	19593	MA_Sept18.raw	F4	0.24	0	1
		FALSE	High	Sequest HT (A2)	Unambiguous	[R].GGYEQGGSYRSSNQGNYGSSSSQGGYGSMGSGQEGYGSSmTGSGSSR.[T]	M40(Oxidation)	1	1	A0A1R3XIX1	A0A1R3XIX1	1	4		0.04	5	5	1150.21	4597.82	4597.84	-3.8	-0.00437	HCD (High Energy Collision Dissociation)	MS2	0	110	61.7223	19593	MA_Sept18.raw	F4	0.24	0	1
FALSE	Master Protein	A0A1I5EKV2	RND family efflux transporter, MFP subunit OS=Pseudobutyrivibrio sp. JW11 OX=1855302 GN=SAMN05216351_103210 PE=4 SV=1	10	1	1	1	1	506	54.6	4.04	0	1	High
	Checked	Confidence	Annotated Sequence	Modifications	Modifications in Master Proteins	Qvality PEP	Qvality q-value	# Protein Groups	# Proteins	# PSMs	Master Protein Accessions	Positions in Master Proteins	# Missed Cleavages	Theo. MH+ [Da]	Found in Sample: [S4] F4: Sample	Confidence (by Search Engine): Sequest HT	Percolator q-Value (by Search Engine): Sequest HT	Percolator PEP (by Search Engine): Sequest HT	XCorr (by Search Engine): Sequest HT	Sequence in Protein	Positions in Protein	Peptide Group Modifications in Protein
	FALSE	High	[K].ATASSTSTNSSDESQDENNSLLNMGGGQGGGDMGGGAPSGGGGQGGGPGGM.[-]			0.838232	0	1	1	1	A0A1I5EKV2	A0A1I5EKV2 [456-506]	0	4514.82	High	High	0	1	0.24	K.ATASSTSTNSSDESQDENNSLLNMGGGQGGGDMGGGAPSGGGGQGGGPGGM.-	[456-506]
		Checked	Confidence	Identifying Node	PSM Ambiguity	Annotated Sequence	Modifications	# Protein Groups	# Proteins	Master Protein Accessions	Protein Accessions	# Missed Cleavages	Charge	DeltaScore	DeltaCn	Rank	Search Engine Rank	m/z [Da]	MH+ [Da]	Theo. MH+ [Da]	DeltaM [ppm]	Deltam/z [Da]	Activation Type	MS Order	Isolation Interference [%]	Ion Inject Time [ms]	RT [min]	First Scan	Spectrum File	File ID	XCorr	Percolator q-Value	Percolator PEP
		FALSE	High	Sequest HT (A2)	Selected	[K].ATASSTSTNSSDESQDENNSLLNMGGGQGGGDMGGGAPSGGGGQGGGPGGM.[-]		1	1	A0A1I5EKV2	A0A1I5EKV2	0	4		0.04	5	5	1129.46	4514.82	4514.82	-1.08	-0.00121	HCD (High Energy Collision Dissociation)	MS2	0	110	69.1298	22148	MA_Sept18.raw	F4	0.24	0	1
FALSE	Master Protein	A0A1I5L2R7	Cold-shock DNA-binding protein family OS=Erythrobacter nanhaisediminis OX=604088 GN=SAMN04488060_0693 PE=4 SV=1	19	1	1	1	1	251	25.9	5.58	0	1	High
	Checked	Confidence	Annotated Sequence	Modifications	Modifications in Master Proteins	Qvality PEP	Qvality q-value	# Protein Groups	# Proteins	# PSMs	Master Protein Accessions	Positions in Master Proteins	# Missed Cleavages	Theo. MH+ [Da]	Found in Sample: [S4] F4: Sample	Confidence (by Search Engine): Sequest HT	Percolator q-Value (by Search Engine): Sequest HT	Percolator PEP (by Search Engine): Sequest HT	XCorr (by Search Engine): Sequest HT	Sequence in Protein	Positions in Protein	Peptide Group Modifications in Protein
	FALSE	High	[R].DGFGEDSYDPFGGPGGGFDQQGGGFGGGGDRFGGGGDRFGGGGGGGDR.[F]			0.838232	0	1	1	1	A0A1I5L2R7	A0A1I5L2R7 [15-62]	2	4429.82	High	High	0	1	0.25	R.DGFGEDSYDPFGGPGGGFDQQGGGFGGGGDRFGGGGDRFGGGGGGGDR.F	[15-62]
		Checked	Confidence	Identifying Node	PSM Ambiguity	Annotated Sequence	Modifications	# Protein Groups	# Proteins	Master Protein Accessions	Protein Accessions	# Missed Cleavages	Charge	DeltaScore	DeltaCn	Rank	Search Engine Rank	m/z [Da]	MH+ [Da]	Theo. MH+ [Da]	DeltaM [ppm]	Deltam/z [Da]	Activation Type	MS Order	Isolation Interference [%]	Ion Inject Time [ms]	RT [min]	First Scan	Spectrum File	File ID	XCorr	Percolator q-Value	Percolator PEP
		FALSE	High	Sequest HT (A2)	Selected	[R].DGFGEDSYDPFGGPGGGFDQQGGGFGGGGDRFGGGGDRFGGGGGGGDR.[F]		1	1	A0A1I5L2R7	A0A1I5L2R7	2	4		0	3	3	1108.2	4429.78	4429.82	-9.58	-0.01061	HCD (High Energy Collision Dissociation)	MS2	17.7797	110	65.4446	20864	MA_Sept18.raw	F4	0.25	0	1
FALSE	Master Protein	A0A2T3HQW7	Uncharacterized protein OS=Pedobacter yulinensis OX=2126353 GN=C7T94_01315 PE=4 SV=1	62	1	1	1	1	76	7.5	4.89	0	1	High
	Checked	Confidence	Annotated Sequence	Modifications	Modifications in Master Proteins	Qvality PEP	Qvality q-value	# Protein Groups	# Proteins	# PSMs	Master Protein Accessions	Positions in Master Proteins	# Missed Cleavages	Theo. MH+ [Da]	Found in Sample: [S4] F4: Sample	Confidence (by Search Engine): Sequest HT	Percolator q-Value (by Search Engine): Sequest HT	Percolator PEP (by Search Engine): Sequest HT	XCorr (by Search Engine): Sequest HT	Sequence in Protein	Positions in Protein	Peptide Group Modifications in Protein
	FALSE	High	[K].GGERTPDSVEMNQGDSAASGMGTPATGSSDSSSGDTTMGSTDTSATK.[G]	2xOxidation [M21; M38]		0.838232	0	1	1	1	A0A2T3HQW7	A0A2T3HQW7 [26-72]	1	4515.84	High	High	0	1	0.25	K.GGERTPDSVEMNQGDSAASGMGTPATGSSDSSSGDTTMGSTDTSATK.G	[26-72]
		Checked	Confidence	Identifying Node	PSM Ambiguity	Annotated Sequence	Modifications	# Protein Groups	# Proteins	Master Protein Accessions	Protein Accessions	# Missed Cleavages	Charge	DeltaScore	DeltaCn	Rank	Search Engine Rank	m/z [Da]	MH+ [Da]	Theo. MH+ [Da]	DeltaM [ppm]	Deltam/z [Da]	Activation Type	MS Order	Isolation Interference [%]	Ion Inject Time [ms]	RT [min]	First Scan	Spectrum File	File ID	XCorr	Percolator q-Value	Percolator PEP
		FALSE	High	Sequest HT (A2)	Selected	[K].GGERTPDSVEMNQGDSAASGmGTPATGSSDSSSGDTTmGSTDTSATK.[G]	M21(Oxidation); M38(Oxidation)	1	1	A0A2T3HQW7	A0A2T3HQW7	1	3		0	5	5	1505.94	4515.81	4515.84	-6.77	-0.01019	HCD (High Energy Collision Dissociation)	MS2	13.3325	110	62.1976	19750	MA_Sept18.raw	F4	0.25	0	1
FALSE	Master Protein	A0A1Y2K1X0	Chaperone protein DnaK OS=Magnetofaba australis IT-1 OX=1434232 GN=dnaK PE=2 SV=1	7	1	1	1	1	653	69.5	4.86	0	1	High
	Checked	Confidence	Annotated Sequence	Modifications	Modifications in Master Proteins	Qvality PEP	Qvality q-value	# Protein Groups	# Proteins	# PSMs	Master Protein Accessions	Positions in Master Proteins	# Missed Cleavages	Theo. MH+ [Da]	Found in Sample: [S4] F4: Sample	Confidence (by Search Engine): Sequest HT	Percolator q-Value (by Search Engine): Sequest HT	Percolator PEP (by Search Engine): Sequest HT	XCorr (by Search Engine): Sequest HT	Sequence in Protein	Positions in Protein	Peptide Group Modifications in Protein
	FALSE	High	[K].EGAPEGGPDMSGMGGGCGPDGCGGGDAGADAGGAKADDVVDAEFEEVK.[D]	2xCarbamidomethyl [C17; C22]; 2xOxidation [M10; M13]		0.838232	0	1	1	1	A0A1Y2K1X0	A0A1Y2K1X0 [602-649]	1	4514.79	High	High	0	1	0.24	K.EGAPEGGPDMSGMGGGCGPDGCGGGDAGADAGGAKADDVVDAEFEEVK.D	[602-649]
		Checked	Confidence	Identifying Node	PSM Ambiguity	Annotated Sequence	Modifications	# Protein Groups	# Proteins	Master Protein Accessions	Protein Accessions	# Missed Cleavages	Charge	DeltaScore	DeltaCn	Rank	Search Engine Rank	m/z [Da]	MH+ [Da]	Theo. MH+ [Da]	DeltaM [ppm]	Deltam/z [Da]	Activation Type	MS Order	Isolation Interference [%]	Ion Inject Time [ms]	RT [min]	First Scan	Spectrum File	File ID	XCorr	Percolator q-Value	Percolator PEP
		FALSE	High	Sequest HT (A2)	Selected	[K].EGAPEGGPDmSGmGGGcGPDGcGGGDAGADAGGAKADDVVDAEFEEVK.[D]	M10(Oxidation); M13(Oxidation); C17(Carbamidomethyl); C22(Carbamidomethyl)	1	1	A0A1Y2K1X0	A0A1Y2K1X0	1	4		0.04	3	3	1129.46	4514.82	4514.79	7.59	0.00857	HCD (High Energy Collision Dissociation)	MS2	76.6086	110	68.0586	21774	MA_Sept18.raw	F4	0.24	0	1
FALSE	Master Protein	A0A1Z8MMM5	Uncharacterized protein OS=Rhodopirellula sp. TMED11 OX=1986614 GN=CBB71_01880 PE=4 SV=1	28	1	1	1	1	188	19.3	8.81	0	1	High	Acetyl [N-Term]
	Checked	Confidence	Annotated Sequence	Modifications	Modifications in Master Proteins	Qvality PEP	Qvality q-value	# Protein Groups	# Proteins	# PSMs	Master Protein Accessions	Positions in Master Proteins	# Missed Cleavages	Theo. MH+ [Da]	Found in Sample: [S4] F4: Sample	Confidence (by Search Engine): Sequest HT	Percolator q-Value (by Search Engine): Sequest HT	Percolator PEP (by Search Engine): Sequest HT	XCorr (by Search Engine): Sequest HT	Sequence in Protein	Positions in Protein	Peptide Group Modifications in Protein
	FALSE	High	[-].MGGGMGGMGGGGQAMGGGMGGGMGGGMGGGMGGMGGGGMGMQGGMFRIAPKR.[E]	1xAcetyl [N-Term]	A0A1Z8MMM5 1xAcetyl [N-Term]	0.838232	0	1	1	1	A0A1Z8MMM5	A0A1Z8MMM5 [1-52]	2	4539.85	High	High	0	1	0.12	-.MGGGMGGMGGGGQAMGGGMGGGMGGGMGGGMGGMGGGGMGMQGGMFRIAPKR.E	[1-52]	1xAcetyl [N-Term]
		Checked	Confidence	Identifying Node	PSM Ambiguity	Annotated Sequence	Modifications	# Protein Groups	# Proteins	Master Protein Accessions	Protein Accessions	# Missed Cleavages	Charge	DeltaScore	DeltaCn	Rank	Search Engine Rank	m/z [Da]	MH+ [Da]	Theo. MH+ [Da]	DeltaM [ppm]	Deltam/z [Da]	Activation Type	MS Order	Isolation Interference [%]	Ion Inject Time [ms]	RT [min]	First Scan	Spectrum File	File ID	XCorr	Percolator q-Value	Percolator PEP
		FALSE	High	Sequest HT (A2)	Unambiguous	[-].mGGGMGGMGGGGQAMGGGMGGGMGGGMGGGMGGMGGGGMGMQGGMFRIAPKR.[E]	N-Term(Prot)(Acetyl)	1	1	A0A1Z8MMM5	A0A1Z8MMM5	2	4	0.5833	0	1	1	1135.71	4539.82	4539.85	-7.58	-0.0086	HCD (High Energy Collision Dissociation)	MS2	50.5178	110	71.3447	22899	MA_Sept18.raw	F4	0.12	0	1
