# Supplementary material for: Shotgun Proteomics of Ascidians Tunic Gives New Insights on Host–Microbe Interactions by Revealing Diverse Antimicrobial Peptides
Source: Mar Drugs. 2020 Jul 13;18(7):362. doi: 10.3390/md18070362 (PMC7401272; doi:10.3390/md18070362)
Supplement: Supplementary file 1 [file marinedrugs-18-00362-s001.zip › Supplementary Dataset/Proteome Discoverer/proteomic_results_bacteria/MA_Bacteria_R2.xlsx]

## Sheet: Proteins
Checked	Master	Accession	Description	Coverage [%]	# Peptides	# PSMs	# Unique Peptides	# Protein Groups	# AAs	MW [kDa]	calc. pI	Score Sequest HT: Sequest HT	# Peptides (by Search Engine): Sequest HT	Found in Sample: [S3] F3: Sample	Modifications
FALSE	Master Protein	A0A1E2TY30	Actin, cytoplasmic 2 OS=Pseudoalteromonas sp. BMB OX=1874619 GN=BB427_23260 PE=4 SV=1	13	4	15	4	1	376	41.8	5.48	56.42	4	High
	Checked	Confidence	Annotated Sequence	Modifications	Modifications in Master Proteins	Qvality PEP	Qvality q-value	# Protein Groups	# Proteins	# PSMs	Master Protein Accessions	Positions in Master Proteins	# Missed Cleavages	Theo. MH+ [Da]	Found in Sample: [S3] F3: Sample	Confidence (by Search Engine): Sequest HT	Percolator q-Value (by Search Engine): Sequest HT	Percolator PEP (by Search Engine): Sequest HT	XCorr (by Search Engine): Sequest HT	Sequence in Protein	Positions in Protein	Peptide Group Modifications in Protein
	FALSE	High	[K].QEYDESGPSIVHR.[K]			0.0809624	0	1	10	3	A0A1E2TY30	A0A1E2TY30 [361-373]	0	1516.7	High	High	0	0.03432	4.29	K.QEYDESGPSIVHR.K	[361-373]
		Checked	Confidence	Identifying Node	PSM Ambiguity	Annotated Sequence	Modifications	# Protein Groups	# Proteins	Master Protein Accessions	Protein Accessions	# Missed Cleavages	Charge	DeltaScore	DeltaCn	Rank	Search Engine Rank	m/z [Da]	MH+ [Da]	Theo. MH+ [Da]	DeltaM [ppm]	Deltam/z [Da]	Activation Type	MS Order	Isolation Interference [%]	Ion Inject Time [ms]	RT [min]	First Scan	Spectrum File	File ID	XCorr	Percolator q-Value	Percolator PEP
		FALSE	High	Sequest HT (A2)	Unambiguous	[K].QEYDESGPSIVHR.[K]		1	10	A0A1E2TY30	A0A318CZ35; A0A1E2TY30; A0A323TKK8; A0A2V2PHF9; A0A2A4AS16; A0A0F0EKT0; A0A318D341; A0A328HLZ2; A0A2K2TLK9; A0A328HMW2	0	3	0.5455	0	1	1	506.239	1516.7	1516.7	0.07	3e-05	HCD (High Energy Collision Dissociation)	MS2	33.9841	110	21.4891	4770	MA_Nov18.raw	F3	3.85	0	0.2663
		FALSE	High	Sequest HT (A2)	Unambiguous	[K].QEYDESGPSIVHR.[K]		1	10	A0A1E2TY30	A0A318CZ35; A0A1E2TY30; A0A323TKK8; A0A2V2PHF9; A0A2A4AS16; A0A0F0EKT0; A0A318D341; A0A328HLZ2; A0A2K2TLK9; A0A328HMW2	0	2	0.4635	0	1	1	758.855	1516.7	1516.7	0.66	0.0005	HCD (High Energy Collision Dissociation)	MS2	18.5283	110	21.1459	4642	MA_Nov18.raw	F3	4.25	0	0.05659
		FALSE	High	Sequest HT (A2)	Unambiguous	[K].QEYDESGPSIVHR.[K]		1	10	A0A1E2TY30	A0A318CZ35; A0A1E2TY30; A0A323TKK8; A0A2V2PHF9; A0A2A4AS16; A0A0F0EKT0; A0A318D341; A0A328HLZ2; A0A2K2TLK9; A0A328HMW2	0	3	0.5991	0	1	1	506.24	1516.71	1516.7	1.7	0.00086	HCD (High Energy Collision Dissociation)	MS2	11.2635	47.109	21.1387	4639	MA_Nov18.raw	F3	4.29	0	0.03432
	FALSE	High	[K].QEYDESGPSIVHRK.[C]			0.0868872	0	1	10	1	A0A1E2TY30	A0A1E2TY30 [361-374]	1	1644.8	High	High	0	0.03811	5.05	K.QEYDESGPSIVHRK.C	[361-374]
		Checked	Confidence	Identifying Node	PSM Ambiguity	Annotated Sequence	Modifications	# Protein Groups	# Proteins	Master Protein Accessions	Protein Accessions	# Missed Cleavages	Charge	DeltaScore	DeltaCn	Rank	Search Engine Rank	m/z [Da]	MH+ [Da]	Theo. MH+ [Da]	DeltaM [ppm]	Deltam/z [Da]	Activation Type	MS Order	Isolation Interference [%]	Ion Inject Time [ms]	RT [min]	First Scan	Spectrum File	File ID	XCorr	Percolator q-Value	Percolator PEP
		FALSE	High	Sequest HT (A2)	Unambiguous	[K].QEYDESGPSIVHRK.[C]		1	10	A0A1E2TY30	A0A318CZ35; A0A1E2TY30; A0A323TKK8; A0A2V2PHF9; A0A2A4AS16; A0A0F0EKT0; A0A318D341; A0A328HLZ2; A0A2K2TLK9; A0A328HMW2	1	3	0.6119	0	1	1	548.939	1644.8	1644.8	2.31	0.00127	HCD (High Energy Collision Dissociation)	MS2	30.4784	110	17.9384	3449	MA_Nov18.raw	F3	5.05	0	0.03811
	FALSE	High	[K].SYELPDGQVITIGNER.[F]			0.0186337	0	1	15	18	A0A1E2TY30	A0A1E2TY30 [240-255]	0	1790.89	High	High	0	0.06055	4	K.SYELPDGQVITIGNER.F	[240-255]
		Checked	Confidence	Identifying Node	PSM Ambiguity	Annotated Sequence	Modifications	# Protein Groups	# Proteins	Master Protein Accessions	Protein Accessions	# Missed Cleavages	Charge	DeltaScore	DeltaCn	Rank	Search Engine Rank	m/z [Da]	MH+ [Da]	Theo. MH+ [Da]	DeltaM [ppm]	Deltam/z [Da]	Activation Type	MS Order	Isolation Interference [%]	Ion Inject Time [ms]	RT [min]	First Scan	Spectrum File	File ID	XCorr	Percolator q-Value	Percolator PEP
		FALSE	High	Sequest HT (A2)	Unambiguous	[K].SYELPDGQVITLGNER.[F]		1	2		A0A1L9QS94; A0A357AAH5	0	3	0	0	1	1	597.636	1790.89	1790.89	0.22	0.00013	HCD (High Energy Collision Dissociation)	MS2	42.7859	110	46.0072	13910	MA_Nov18.raw	F3	3.8	0	0.2621
		FALSE	High	Sequest HT (A2)	Unambiguous	[K].SYELPDGQVITIGNER.[F]		1	13	A0A1E2TY30	A0A318CZ35; A0A1E2TY30; A0A323TKK8; A0A2V2PHF9; A0A318D341; A0A2A4B0M1; A0A2K2TLK9; A0A0U1CRI4; A0A228ZSI6; A0A318D844; A0A2S3QL29; A0A2S4D1L7; A0A328HMW2	0	2		0	1	2	895.95	1790.89	1790.89	0.46	0.00041	HCD (High Energy Collision Dissociation)	MS2	0	110	45.915	13876	MA_Nov18.raw	F3	2.47	0	0.1391
		FALSE	High	Sequest HT (A2)	Unambiguous	[K].SYELPDGQVITLGNER.[F]		1	2		A0A1L9QS94; A0A357AAH5	0	2	0	0	1	1	895.95	1790.89	1790.89	0.46	0.00041	HCD (High Energy Collision Dissociation)	MS2	0	110	45.915	13876	MA_Nov18.raw	F3	2.47	0	0.1391
		FALSE	High	Sequest HT (A2)	Unambiguous	[K].SYELPDGQVITIGNER.[F]		1	13	A0A1E2TY30	A0A318CZ35; A0A1E2TY30; A0A323TKK8; A0A2V2PHF9; A0A318D341; A0A2A4B0M1; A0A2K2TLK9; A0A0U1CRI4; A0A228ZSI6; A0A318D844; A0A2S3QL29; A0A2S4D1L7; A0A328HMW2	0	3		0	1	2	597.636	1790.89	1790.89	0.22	0.00013	HCD (High Energy Collision Dissociation)	MS2	42.7859	110	46.0072	13910	MA_Nov18.raw	F3	3.8	0	0.2621
		FALSE	High	Sequest HT (A2)	Unambiguous	[K].SYELPDGQVITLGNER.[F]		1	2		A0A1L9QS94; A0A357AAH5	0	2		0	1	2	895.95	1790.89	1790.89	0.46	0.00041	HCD (High Energy Collision Dissociation)	MS2	5.65318	110	51.1142	15799	MA_Nov18.raw	F3	3.56	0	0.00385
		FALSE	High	Sequest HT (A2)	Unambiguous	[K].SYELPDGQVITIGNER.[F]		1	13	A0A1E2TY30	A0A318CZ35; A0A1E2TY30; A0A323TKK8; A0A2V2PHF9; A0A318D341; A0A2A4B0M1; A0A2K2TLK9; A0A0U1CRI4; A0A228ZSI6; A0A318D844; A0A2S3QL29; A0A2S4D1L7; A0A328HMW2	0	2	0	0	1	1	895.95	1790.89	1790.89	0.46	0.00041	HCD (High Energy Collision Dissociation)	MS2	5.65318	110	51.1142	15799	MA_Nov18.raw	F3	3.56	0	0.00385008
		FALSE	High	Sequest HT (A2)	Unambiguous	[K].SYELPDGQVITIGNER.[F]		1	13	A0A1E2TY30	A0A318CZ35; A0A1E2TY30; A0A323TKK8; A0A2V2PHF9; A0A318D341; A0A2A4B0M1; A0A2K2TLK9; A0A0U1CRI4; A0A228ZSI6; A0A318D844; A0A2S3QL29; A0A2S4D1L7; A0A328HMW2	0	2	0	0	1	1	895.951	1790.89	1790.89	1.28	0.00115	HCD (High Energy Collision Dissociation)	MS2	0.464147	49.014	50.7573	15667	MA_Nov18.raw	F3	3.53	0	0.01284
		FALSE	High	Sequest HT (A2)	Unambiguous	[K].SYELPDGQVITLGNER.[F]		1	2		A0A1L9QS94; A0A357AAH5	0	3		0	1	2	597.636	1790.89	1790.89	0.93	0.00056	HCD (High Energy Collision Dissociation)	MS2	17.9238	110	50.6674	15634	MA_Nov18.raw	F3	3.64	0	0.03407
		FALSE	High	Sequest HT (A2)	Unambiguous	[K].SYELPDGQVITIGNER.[F]		1	13	A0A1E2TY30	A0A318CZ35; A0A1E2TY30; A0A323TKK8; A0A2V2PHF9; A0A318D341; A0A2A4B0M1; A0A2K2TLK9; A0A0U1CRI4; A0A228ZSI6; A0A318D844; A0A2S3QL29; A0A2S4D1L7; A0A328HMW2	0	3	0	0	1	1	597.636	1790.89	1790.89	0.93	0.00056	HCD (High Energy Collision Dissociation)	MS2	17.9238	110	50.6674	15634	MA_Nov18.raw	F3	3.64	0	0.03407
		FALSE	High	Sequest HT (A2)	Unambiguous	[K].SYELPDGQVITLGNER.[F]		1	2		A0A1L9QS94; A0A357AAH5	0	2		0	1	2	895.951	1790.89	1790.89	1.08	0.00096	HCD (High Energy Collision Dissociation)	MS2	0.181594	4.705	50.4001	15535	MA_Nov18.raw	F3	3.44	0	0.01082
		FALSE	High	Sequest HT (A2)	Unambiguous	[K].SYELPDGQVITIGNER.[F]		1	13	A0A1E2TY30	A0A318CZ35; A0A1E2TY30; A0A323TKK8; A0A2V2PHF9; A0A318D341; A0A2A4B0M1; A0A2K2TLK9; A0A0U1CRI4; A0A228ZSI6; A0A318D844; A0A2S3QL29; A0A2S4D1L7; A0A328HMW2	0	2	0	0	1	1	895.951	1790.89	1790.89	1.08	0.00096	HCD (High Energy Collision Dissociation)	MS2	0.181594	4.705	50.4001	15535	MA_Nov18.raw	F3	3.44	0	0.01082
		FALSE	High	Sequest HT (A2)	Unambiguous	[K].SYELPDGQVITLGNER.[F]		1	2		A0A1L9QS94; A0A357AAH5	0	3		0	1	2	597.636	1790.89	1790.89	0.42	0.00025	HCD (High Energy Collision Dissociation)	MS2	9.62515	28.083	50.3109	15502	MA_Nov18.raw	F3	4	0	0.06055
		FALSE	High	Sequest HT (A2)	Unambiguous	[K].SYELPDGQVITIGNER.[F]		1	13	A0A1E2TY30	A0A318CZ35; A0A1E2TY30; A0A323TKK8; A0A2V2PHF9; A0A318D341; A0A2A4B0M1; A0A2K2TLK9; A0A0U1CRI4; A0A228ZSI6; A0A318D844; A0A2S3QL29; A0A2S4D1L7; A0A328HMW2	0	3	0	0	1	1	597.636	1790.89	1790.89	0.42	0.00025	HCD (High Energy Collision Dissociation)	MS2	9.62515	28.083	50.3109	15502	MA_Nov18.raw	F3	4	0	0.06055
		FALSE	High	Sequest HT (A2)	Unambiguous	[K].SYELPDGQVITIGNER.[F]		1	13	A0A1E2TY30	A0A318CZ35; A0A1E2TY30; A0A323TKK8; A0A2V2PHF9; A0A318D341; A0A2A4B0M1; A0A2K2TLK9; A0A0U1CRI4; A0A228ZSI6; A0A318D844; A0A2S3QL29; A0A2S4D1L7; A0A328HMW2	0	2		0	1	2	895.95	1790.89	1790.89	0.53	0.00048	HCD (High Energy Collision Dissociation)	MS2	0	9.258	50.044	15403	MA_Nov18.raw	F3	3.18	0	0.006259
		FALSE	High	Sequest HT (A2)	Unambiguous	[K].SYELPDGQVITLGNER.[F]		1	2		A0A1L9QS94; A0A357AAH5	0	2	0	0	1	1	895.95	1790.89	1790.89	0.53	0.00048	HCD (High Energy Collision Dissociation)	MS2	0	9.258	50.044	15403	MA_Nov18.raw	F3	3.18	0	0.006259
		FALSE	High	Sequest HT (A2)	Unambiguous	[K].SYELPDGQVITIGNER.[F]		1	13	A0A1E2TY30	A0A318CZ35; A0A1E2TY30; A0A323TKK8; A0A2V2PHF9; A0A318D341; A0A2A4B0M1; A0A2K2TLK9; A0A0U1CRI4; A0A228ZSI6; A0A318D844; A0A2S3QL29; A0A2S4D1L7; A0A328HMW2	0	3		0	1	2	597.636	1790.89	1790.89	1.04	0.00062	HCD (High Energy Collision Dissociation)	MS2	16.7085	110	49.9627	15373	MA_Nov18.raw	F3	3.45	0	0.05801
		FALSE	High	Sequest HT (A2)	Unambiguous	[K].SYELPDGQVITLGNER.[F]		1	2		A0A1L9QS94; A0A357AAH5	0	3	0	0	1	1	597.636	1790.89	1790.89	1.04	0.00062	HCD (High Energy Collision Dissociation)	MS2	16.7085	110	49.9627	15373	MA_Nov18.raw	F3	3.45	0	0.05801
		FALSE	High	Sequest HT (A2)	Unambiguous	[K].SYELPDGQVITLGNER.[F]		1	2		A0A1L9QS94; A0A357AAH5	0	2		0	1	2	895.951	1790.89	1790.89	1.28	0.00115	HCD (High Energy Collision Dissociation)	MS2	0.464147	49.014	50.7573	15667	MA_Nov18.raw	F3	3.53	0	0.01284
	FALSE	High	[R].VAPEEHPVLLTEAPLNPK.[AT]			0.053599	0	1	12	4	A0A1E2TY30	A0A1E2TY30 [97-114]	0	1954.06	High	High	0	0.01856	4.19	R.VAPEEHPVLLTEAPLNPK.A	[97-114]
		Checked	Confidence	Identifying Node	PSM Ambiguity	Annotated Sequence	Modifications	# Protein Groups	# Proteins	Master Protein Accessions	Protein Accessions	# Missed Cleavages	Charge	DeltaScore	DeltaCn	Rank	Search Engine Rank	m/z [Da]	MH+ [Da]	Theo. MH+ [Da]	DeltaM [ppm]	Deltam/z [Da]	Activation Type	MS Order	Isolation Interference [%]	Ion Inject Time [ms]	RT [min]	First Scan	Spectrum File	File ID	XCorr	Percolator q-Value	Percolator PEP
		FALSE	High	Sequest HT (A2)	Unambiguous	[R].VAPEEHPVLITEAPLNPK.[AT]		1	1		A0A1T4ZKB1	0	3		0	1	2	652.027	1954.07	1954.06	0.73	0.00048	HCD (High Energy Collision Dissociation)	MS2	44.3464	110	40.1895	11755	MA_Nov18.raw	F3	4.19	0	0.01856
		FALSE	High	Sequest HT (A2)	Unambiguous	[R].VAPEEHPVLLTEAPLNPK.[AT]		1	11	A0A1E2TY30	A0A318CZ35; A0A1E2TY30; A0A323TKK8; A0A2T4CRU8; A0A368MI40; A0A2A4AY58; A0A328HR32; A0A2V2PB65; A0A318D341; A0A2K2TLK9; A0A228ZSI6	0	3	0	0	1	1	652.027	1954.07	1954.06	0.73	0.00048	HCD (High Energy Collision Dissociation)	MS2	44.3464	110	40.1895	11755	MA_Nov18.raw	F3	4.19	0	0.01856
		FALSE	High	Sequest HT (A2)	Unambiguous	[R].VAPEEHPVLITEAPLNPK.[AT]		1	1		A0A1T4ZKB1	0	3		0	1	2	652.025	1954.06	1954.06	-1.33	-0.00087	HCD (High Energy Collision Dissociation)	MS2	81.8497	110	39.8218	11619	MA_Nov18.raw	F3	3.71	0	0.2487
		FALSE	High	Sequest HT (A2)	Unambiguous	[R].VAPEEHPVLLTEAPLNPK.[AT]		1	11	A0A1E2TY30	A0A318CZ35; A0A1E2TY30; A0A323TKK8; A0A2T4CRU8; A0A368MI40; A0A2A4AY58; A0A328HR32; A0A2V2PB65; A0A318D341; A0A2K2TLK9; A0A228ZSI6	0	3	0	0	1	1	652.025	1954.06	1954.06	-1.33	-0.00087	HCD (High Energy Collision Dissociation)	MS2	81.8497	110	39.8218	11619	MA_Nov18.raw	F3	3.71	0	0.2487
FALSE	Master Protein	A0A318CZF4	Chaperone protein HtpG OS=Kangiella spongicola OX=796379 GN=htpG PE=3 SV=1	6	4	6	4	1	719	83.1	5.06	23.36	4	High
	Checked	Confidence	Annotated Sequence	Modifications	Modifications in Master Proteins	Qvality PEP	Qvality q-value	# Protein Groups	# Proteins	# PSMs	Master Protein Accessions	Positions in Master Proteins	# Missed Cleavages	Theo. MH+ [Da]	Found in Sample: [S3] F3: Sample	Confidence (by Search Engine): Sequest HT	Percolator q-Value (by Search Engine): Sequest HT	Percolator PEP (by Search Engine): Sequest HT	XCorr (by Search Engine): Sequest HT	Sequence in Protein	Positions in Protein	Peptide Group Modifications in Protein
	FALSE	High	[R].NPEDITNEEYGEFYK.[S]			0.164991	0	1	1	1	A0A318CZF4	A0A318CZF4 [286-300]	0	1847.8	High	High	0	0.09883	4.33	R.NPEDITNEEYGEFYK.S	[286-300]
		Checked	Confidence	Identifying Node	PSM Ambiguity	Annotated Sequence	Modifications	# Protein Groups	# Proteins	Master Protein Accessions	Protein Accessions	# Missed Cleavages	Charge	DeltaScore	DeltaCn	Rank	Search Engine Rank	m/z [Da]	MH+ [Da]	Theo. MH+ [Da]	DeltaM [ppm]	Deltam/z [Da]	Activation Type	MS Order	Isolation Interference [%]	Ion Inject Time [ms]	RT [min]	First Scan	Spectrum File	File ID	XCorr	Percolator q-Value	Percolator PEP
		FALSE	High	Sequest HT (A2)	Unambiguous	[R].NPEDITNEEYGEFYK.[S]		1	1	A0A318CZF4	A0A318CZF4	0	2	0.5912	0	1	1	924.399	1847.79	1847.8	-3.95	-0.00365	HCD (High Energy Collision Dissociation)	MS2	16.4892	110	39.5696	11524	MA_Nov18.raw	F3	4.33	0	0.09883
	FALSE	High	[R].ELISNSSDALDK.[ILVFRMHAY]			0.31066	0	1	342	3	A0A318CZF4	A0A318CZF4 [35-46]	0	1291.64	High	High	0	0.2516	3.23	R.ELISNSSDALDK.I	[35-46]
		Checked	Confidence	Identifying Node	PSM Ambiguity	Annotated Sequence	Modifications	# Protein Groups	# Proteins	Master Protein Accessions	Protein Accessions	# Missed Cleavages	Charge	DeltaScore	DeltaCn	Rank	Search Engine Rank	m/z [Da]	MH+ [Da]	Theo. MH+ [Da]	DeltaM [ppm]	Deltam/z [Da]	Activation Type	MS Order	Isolation Interference [%]	Ion Inject Time [ms]	RT [min]	First Scan	Spectrum File	File ID	XCorr	Percolator q-Value	Percolator PEP
		FALSE	High	Sequest HT (A2)	Unambiguous	[R].ELLSNSSDAIDK.[ILVFRMHAY]		1	33		A0A117S321; A0A0Q9GI60; A0A1G6WTX6; A0A0B6ABB7; A0A369BUS6; J0N109; A0A345PV27; A0A0L1M937; A0A0Q9H8J8; A0A1Q8UUN0; A0A0Q9V6U3; A0A2S1F540; A0A380XUH6; A0A2B0EXT7; A0A2T7J9W6; A0A2C2SI43; A0A2B3M2K9; A0A2A8W095; A0A2N6VV93; A0A2C3J8M7; A0A2C0ULK2; A0A1S2C4N8; D5DFV6; A0A2B0Q6T6; A0A2B2CYB7; A0A2B9JPT4; A0A2C5HYD4; A0A2A8T955; A0A1I2ZDY2; A0A0M0WKX0; A0A2A9ZMJ3; A0A0Q6HU38; A0A2B0XHT4	0	2		0	1	3	646.319	1291.63	1291.64	-5.94	-0.00384	HCD (High Energy Collision Dissociation)	MS2	34.5314	62.89	26.0099	6461	MA_Nov18.raw	F3	3.23	0	0.2516
		FALSE	High	Sequest HT (A2)	Unambiguous	[R].ELISNSSDAIDK.[ILVFRMHAY]		1	173		A0A2P7T270; A0A2L0RGW6; U1YPF6; A0A1R1FFW1; A0A1S2LN93; A0A1I0YV44; A0A2T0B8E0; A0A327PMI0; U4KQ19; D4G3Y2; A0A291BG91; A0A226BYQ5; A0A2W6NBG0; A0A1S2LF14; A0A2V4VU73; A0A1H1X0E3; P57555; A0A265Q350; A0A100VHT3; A0A1V4G123; A0A1V4G2M5; A0A1W9SPE5; A0A2N2CHC1; A0A176J902; A0A101HDH0; W4B5D9; A0A2I7T1U3; A0A268B080; A0A347BDA1; A0A2U7P8G9; A0A2S6FY17; A0A1M5G5X5; A0A2N3LGM5; A0A075JJ74; A0A2V2ZNE2;…	0	2		0	1	2	646.319	1291.63	1291.64	-5.94	-0.00384	HCD (High Energy Collision Dissociation)	MS2	34.5314	62.89	26.0099	6461	MA_Nov18.raw	F3	3.23	0	0.2516
		FALSE	High	Sequest HT (A2)	Unambiguous	[R].ELISNSSDALDK.[ILVFRMHAY]		1	136	A0A318CZF4	L8DLU0; A0A2D7RRU6; A0A260MFC5; A0A1W9NUJ5; D9WV53; A0A2Z5GBA9; A0A2D7IN60; E8WF39; K6V387; A0A368DUA4; H0QX20; A0A1D8T9M0; A0A260A6M3; A0A1W9V808; A0A260PRM1; A0A2E5VUJ5; A0A1G0YRQ9; A0A1Y2MJV9; A0A2E7MDZ9; E8X1L9; A0A2D9IQG5; A0A378JWB3; A0A0X3SRN9; A0A260UFZ8; A0A2G6DC16; A0A260LU97; A0A239MF28; A0A2E1QJD0; A0A0W0Z4Q9; R7HJ62; A0A2E1MFC6; A0A2N6BRY0; A0A136P1E4; A0A377FNA0; H1PLU8; A0A2D7NAU9;…	0	2	0	0	1	1	646.319	1291.63	1291.64	-5.94	-0.00384	HCD (High Energy Collision Dissociation)	MS2	34.5314	62.89	26.0099	6461	MA_Nov18.raw	F3	3.23	0	0.2516
	FALSE	High	[RK].GVVDSEDLPLNLSR.[EQ-D]			0.0223896	0	1	253	10	A0A318CZF4	A0A318CZF4 [373-386]	0	1513.79	High	High	0	0.006522	4.03	K.GVVDSEDLPLNISR.E	[373-386]
		Checked	Confidence	Identifying Node	PSM Ambiguity	Annotated Sequence	Modifications	# Protein Groups	# Proteins	Master Protein Accessions	Protein Accessions	# Missed Cleavages	Charge	DeltaScore	DeltaCn	Rank	Search Engine Rank	m/z [Da]	MH+ [Da]	Theo. MH+ [Da]	DeltaM [ppm]	Deltam/z [Da]	Activation Type	MS Order	Isolation Interference [%]	Ion Inject Time [ms]	RT [min]	First Scan	Spectrum File	File ID	XCorr	Percolator q-Value	Percolator PEP
		FALSE	High	Sequest HT (A2)	Unambiguous	[RK].GVVDSEDIPLNISR.[EQ-D]		1	13		A0A1V4VMM5; A0A1V5BIS0; A0A285PI60; A0A1V5BRY0; A0A1I5JCD9; A0A349QKQ5; A0A1V4VRF6; A0A0F2PGZ5; A0A101HQS3; A0A1V4W3C1; A0A1V5NWI5; A0A1V5L135; A0A2E3L2K9	0	2		0	1	5	757.4	1513.79	1513.79	4.21	0.00319	HCD (High Energy Collision Dissociation)	MS2	7.76442	75.593	45.4931	13720	MA_Nov18.raw	F3	3.78	0	0.00506
		FALSE	High	Sequest HT (A2)	Unambiguous	[RK].GVVDSEDLPLNISR.[EQ-D]		1	226	A0A318CZF4	A0A2E8M5Q2; A0A353NIQ8; C4YW04; A0A261DA15; Q68Y08; A0A0F2NRM5; A0A353F432; A0A1G7LG56; A0A353NH20; A0A2K1G154; A0A348RZ43; A0A150Z370; A0A2G2JH68; A0A2G6EC53; A0A0D7PHJ2; A0A2T2Q3C3; H6QK98; A0A2S2CTW4; A0A2U9SA66; A0A2D6DZW1; A0A2U3RPD6; F3YV29; A0A160V546; A0A1F9LRN6; A0A2U8P7A2; A0A2H6HUD3; A0A2T6DMW6; A0A356NNA0; Q89CK8; A0A2H6EKZ8; A0A359IEM2; H8K3I1; A0A2N1VT57; A0A2E6L319; A0A160U9X0; A0A…	0	2		0	1	4	757.4	1513.79	1513.79	4.21	0.00319	HCD (High Energy Collision Dissociation)	MS2	7.76442	75.593	45.4931	13720	MA_Nov18.raw	F3	3.78	0	0.00506
		FALSE	High	Sequest HT (A2)	Unambiguous	[RK].GVVDSEDIPINISR.[EQ-D]		1	3		R4KJ22; A0A1B7LEB5; A0A1I2TXI7	0	2		0	1	3	757.4	1513.79	1513.79	4.21	0.00319	HCD (High Energy Collision Dissociation)	MS2	7.76442	75.593	45.4931	13720	MA_Nov18.raw	F3	3.78	0	0.00506
		FALSE	High	Sequest HT (A2)	Unambiguous	[RK].GVVDSEDLPLNLSR.[EQ-D]		1	10		A0A259MT63; A0A1E4C718; A0A327L9Z8; A0A1Q3L3A5; A0A327KGL4; J5PU55; A0A1M7ZGV1; A0A2Z6I1F2; A0A1H8Y385; A0A1T4NW16	0	2		0	1	2	757.4	1513.79	1513.79	4.21	0.00319	HCD (High Energy Collision Dissociation)	MS2	7.76442	75.593	45.4931	13720	MA_Nov18.raw	F3	3.78	0	0.00506
		FALSE	High	Sequest HT (A2)	Unambiguous	[RK].GVVDSEDLPINISR.[EQ-D]		1	1		A0A1I6E719	0	2	0	0	1	1	757.4	1513.79	1513.79	4.21	0.00319	HCD (High Energy Collision Dissociation)	MS2	7.76442	75.593	45.4931	13720	MA_Nov18.raw	F3	3.78	0	0.00506
		FALSE	High	Sequest HT (A2)	Unambiguous	[RK].GVVDSEDIPINISR.[EQ-D]		1	3		R4KJ22; A0A1B7LEB5; A0A1I2TXI7	0	2		0	1	5	757.397	1513.79	1513.79	0.91	0.00069	HCD (High Energy Collision Dissociation)	MS2	17.5589	78.036	45.1429	13590	MA_Nov18.raw	F3	4.03	0	0.006522
		FALSE	High	Sequest HT (A2)	Unambiguous	[RK].GVVDSEDLPINISR.[EQ-D]		1	1		A0A1I6E719	0	2		0	1	4	757.397	1513.79	1513.79	0.91	0.00069	HCD (High Energy Collision Dissociation)	MS2	17.5589	78.036	45.1429	13590	MA_Nov18.raw	F3	4.03	0	0.006522
		FALSE	High	Sequest HT (A2)	Unambiguous	[RK].GVVDSEDLPLNISR.[EQ-D]		1	226	A0A318CZF4	A0A2E8M5Q2; A0A353NIQ8; C4YW04; A0A261DA15; Q68Y08; A0A0F2NRM5; A0A353F432; A0A1G7LG56; A0A353NH20; A0A2K1G154; A0A348RZ43; A0A150Z370; A0A2G2JH68; A0A2G6EC53; A0A0D7PHJ2; A0A2T2Q3C3; H6QK98; A0A2S2CTW4; A0A2U9SA66; A0A2D6DZW1; A0A2U3RPD6; F3YV29; A0A160V546; A0A1F9LRN6; A0A2U8P7A2; A0A2H6HUD3; A0A2T6DMW6; A0A356NNA0; Q89CK8; A0A2H6EKZ8; A0A359IEM2; H8K3I1; A0A2N1VT57; A0A2E6L319; A0A160U9X0; A0A…	0	2		0	1	3	757.397	1513.79	1513.79	0.91	0.00069	HCD (High Energy Collision Dissociation)	MS2	17.5589	78.036	45.1429	13590	MA_Nov18.raw	F3	4.03	0	0.006522
		FALSE	High	Sequest HT (A2)	Unambiguous	[RK].GVVDSEDLPLNLSR.[EQ-D]		1	10		A0A259MT63; A0A1E4C718; A0A327L9Z8; A0A1Q3L3A5; A0A327KGL4; J5PU55; A0A1M7ZGV1; A0A2Z6I1F2; A0A1H8Y385; A0A1T4NW16	0	2	0	0	1	1	757.397	1513.79	1513.79	0.91	0.00069	HCD (High Energy Collision Dissociation)	MS2	17.5589	78.036	45.1429	13590	MA_Nov18.raw	F3	4.03	0	0.006522
		FALSE	High	Sequest HT (A2)	Unambiguous	[RK].GVVDSEDIPLNISR.[EQ-D]		1	13		A0A1V4VMM5; A0A1V5BIS0; A0A285PI60; A0A1V5BRY0; A0A1I5JCD9; A0A349QKQ5; A0A1V4VRF6; A0A0F2PGZ5; A0A101HQS3; A0A1V4W3C1; A0A1V5NWI5; A0A1V5L135; A0A2E3L2K9	0	2		0	1	2	757.397	1513.79	1513.79	0.91	0.00069	HCD (High Energy Collision Dissociation)	MS2	17.5589	78.036	45.1429	13590	MA_Nov18.raw	F3	4.03	0	0.006522
	FALSE	High	[R].ELISNSSDALDKLR.[LYHIF]			0.115577	0	1	109	8	A0A318CZF4	A0A318CZF4 [35-48]	1	1560.82	High	High	0	0.05825	4.63	R.ELISNSSDALDKIR.Y	[35-48]
		Checked	Confidence	Identifying Node	PSM Ambiguity	Annotated Sequence	Modifications	# Protein Groups	# Proteins	Master Protein Accessions	Protein Accessions	# Missed Cleavages	Charge	DeltaScore	DeltaCn	Rank	Search Engine Rank	m/z [Da]	MH+ [Da]	Theo. MH+ [Da]	DeltaM [ppm]	Deltam/z [Da]	Activation Type	MS Order	Isolation Interference [%]	Ion Inject Time [ms]	RT [min]	First Scan	Spectrum File	File ID	XCorr	Percolator q-Value	Percolator PEP
		FALSE	High	Sequest HT (A2)	Selected	[R].ELISNSSDALDKLR.[LYHIF]		1	96		L8DLU0; A0A2D7RRU6; A0A260MFC5; D9WV53; A0A2Z5GBA9; A0A2D7IN60; E8WF39; K6V387; H0QX20; A0A1D8T9M0; A0A260A6M3; A0A260PRM1; A0A2E5VUJ5; A0A1G0YRQ9; A0A1Y2MJV9; E8X1L9; A0A378JWB3; A0A0X3SRN9; A0A260UFZ8; A0A260LU97; A0A239MF28; A0A2E1QJD0; A0A0W0Z4Q9; A0A136P1E4; A0A2E8XVX0; A0A069JSS4; A0A2D7IPB3; K0EFQ0; A0A2D8V8C2; A0A2D9Z0F2; A0A353KL48; A0A0W1AL63; A0A2E5GGR3; A0A260S6N7; A0A1H0SV60; A0A1H4J…	1	3	0	0	1	1	520.946	1560.82	1560.82	0.99	0.00051	HCD (High Energy Collision Dissociation)	MS2	34.9465	110	34.6069	9676	MA_Nov18.raw	F3	4.63	0	0.05825
		FALSE	High	Sequest HT (A2)	Rejected	[R].ELISNSSDAIDKLR.[LYHIF]		1	10		P57555; A0A1W9SPE5; A0A2E0PAL0; A0A2E5U5M9; A0A2D8Y2I0; A0A2E6HEG7; A0A1G0GJ09; A0A355W7B6; A0A2E3A2Y4; A0A1G0ILK5	1	3		0	1	2	520.946	1560.82	1560.82	0.99	0.00051	HCD (High Energy Collision Dissociation)	MS2	34.9465	110	34.6069	9676	MA_Nov18.raw	F3	4.63	0	0.05825
		FALSE	High	Sequest HT (A2)	Rejected	[R].ELISNSSDALDKLR.[LYHIF]		1	96		L8DLU0; A0A2D7RRU6; A0A260MFC5; D9WV53; A0A2Z5GBA9; A0A2D7IN60; E8WF39; K6V387; H0QX20; A0A1D8T9M0; A0A260A6M3; A0A260PRM1; A0A2E5VUJ5; A0A1G0YRQ9; A0A1Y2MJV9; E8X1L9; A0A378JWB3; A0A0X3SRN9; A0A260UFZ8; A0A260LU97; A0A239MF28; A0A2E1QJD0; A0A0W0Z4Q9; A0A136P1E4; A0A2E8XVX0; A0A069JSS4; A0A2D7IPB3; K0EFQ0; A0A2D8V8C2; A0A2D9Z0F2; A0A353KL48; A0A0W1AL63; A0A2E5GGR3; A0A260S6N7; A0A1H0SV60; A0A1H4J…	1	2		0	1	4	780.914	1560.82	1560.82	-1.86	-0.00145	HCD (High Energy Collision Dissociation)	MS2	52.533	110	34.6464	9690	MA_Nov18.raw	F3	3.36	0	0.06512
		FALSE	High	Sequest HT (A2)	Rejected	[R].ELISNSSDAIDKIR.[LYHIF]		1	1		A1ANS1	1	2		0	1	3	780.914	1560.82	1560.82	-1.86	-0.00145	HCD (High Energy Collision Dissociation)	MS2	52.533	110	34.6464	9690	MA_Nov18.raw	F3	3.36	0	0.06512
		FALSE	High	Sequest HT (A2)	Rejected	[R].ELISNSSDALDKIR.[LYHIF]		1	2	A0A318CZF4	A0A323TPI6; A0A318CZF4	1	2		0	1	2	780.914	1560.82	1560.82	-1.86	-0.00145	HCD (High Energy Collision Dissociation)	MS2	52.533	110	34.6464	9690	MA_Nov18.raw	F3	3.36	0	0.06512
		FALSE	High	Sequest HT (A2)	Selected	[R].ELISNSSDAIDKLR.[LYHIF]		1	10		P57555; A0A1W9SPE5; A0A2E0PAL0; A0A2E5U5M9; A0A2D8Y2I0; A0A2E6HEG7; A0A1G0GJ09; A0A355W7B6; A0A2E3A2Y4; A0A1G0ILK5	1	2	0	0	1	1	780.914	1560.82	1560.82	-1.86	-0.00145	HCD (High Energy Collision Dissociation)	MS2	52.533	110	34.6464	9690	MA_Nov18.raw	F3	3.36	0	0.06512
		FALSE	High	Sequest HT (A2)	Rejected	[R].ELISNSSDAIDKIR.[LYHIF]		1	1		A1ANS1	1	3		0	1	4	520.946	1560.82	1560.82	0.99	0.00051	HCD (High Energy Collision Dissociation)	MS2	34.9465	110	34.6069	9676	MA_Nov18.raw	F3	4.63	0	0.05825
		FALSE	High	Sequest HT (A2)	Rejected	[R].ELISNSSDALDKIR.[LYHIF]		1	2	A0A318CZF4	A0A323TPI6; A0A318CZF4	1	3		0	1	3	520.946	1560.82	1560.82	0.99	0.00051	HCD (High Energy Collision Dissociation)	MS2	34.9465	110	34.6069	9676	MA_Nov18.raw	F3	4.63	0	0.05825
FALSE	Master Protein	A0A2I6SAN9	Ubiquitin OS=Azoarcus sp. SY39 OX=2067960 GN=C0099_03735 PE=4 SV=1	25	2	5	2	1	115	12.5	9.52	17.9	2	High
	Checked	Confidence	Annotated Sequence	Modifications	Modifications in Master Proteins	Qvality PEP	Qvality q-value	# Protein Groups	# Proteins	# PSMs	Master Protein Accessions	Positions in Master Proteins	# Missed Cleavages	Theo. MH+ [Da]	Found in Sample: [S3] F3: Sample	Confidence (by Search Engine): Sequest HT	Percolator q-Value (by Search Engine): Sequest HT	Percolator PEP (by Search Engine): Sequest HT	XCorr (by Search Engine): Sequest HT	Sequence in Protein	Positions in Protein	Peptide Group Modifications in Protein
	FALSE	High	[K].IQDKEGIPPDQQR.[L]			0.215173	0	1	46	3	A0A2I6SAN9	A0A2I6SAN9 [30-42]	1	1523.78	High	High	0	0.2149	3.42	K.IQDKEGIPPDQQR.L	[30-42]
		Checked	Confidence	Identifying Node	PSM Ambiguity	Annotated Sequence	Modifications	# Protein Groups	# Proteins	Master Protein Accessions	Protein Accessions	# Missed Cleavages	Charge	DeltaScore	DeltaCn	Rank	Search Engine Rank	m/z [Da]	MH+ [Da]	Theo. MH+ [Da]	DeltaM [ppm]	Deltam/z [Da]	Activation Type	MS Order	Isolation Interference [%]	Ion Inject Time [ms]	RT [min]	First Scan	Spectrum File	File ID	XCorr	Percolator q-Value	Percolator PEP
		FALSE	High	Sequest HT (A2)	Unambiguous	[K].IQDKEGIPPDQQR.[L]		1	46	A0A2I6SAN9	A0A2E3ZXA5; A0A2E0E6D4; A0A2V2PA77; A0A2D5QE42; A0A2N7YWR8; A0A328UQ84; A0A2P6FSV1; A0A127Q154; A0A2D5AM28; A0A1C6DNH9; A0A060CF18; A0A2E8M6F3; E9S7A1; A0A1I6LZK3; A0A2E7DRW8; A0A2V2P8S5; A0A0U1CUD9; A0A1E3M8K5; A0A2E7GHH6; A0A1H0ZBI3; A0A2U2ELP8; A0A259T4X2; R5RDZ3; A0A1I0VAF0; A0A1F4MR70; A0A2E4IZV2; A0A2V2PD37; A0A2D5MVI1; A0A231VPJ9; A0A2E9EVZ8; A0A269XGC4; A0A2E1CHG0; A0A2E3ZXX0; A0A066XY45;…	1	3	0.231	0	1	1	508.599	1523.78	1523.78	0.79	0.0004	HCD (High Energy Collision Dissociation)	MS2	13.3102	110	15.2537	2484	MA_Nov18.raw	F3	3.42	0	0.2149
		FALSE	High	Sequest HT (A2)	Unambiguous	[K].IQDKEGIPPDQQR.[L]		1	46	A0A2I6SAN9	A0A2E3ZXA5; A0A2E0E6D4; A0A2V2PA77; A0A2D5QE42; A0A2N7YWR8; A0A328UQ84; A0A2P6FSV1; A0A127Q154; A0A2D5AM28; A0A1C6DNH9; A0A060CF18; A0A2E8M6F3; E9S7A1; A0A1I6LZK3; A0A2E7DRW8; A0A2V2P8S5; A0A0U1CUD9; A0A1E3M8K5; A0A2E7GHH6; A0A1H0ZBI3; A0A2U2ELP8; A0A259T4X2; R5RDZ3; A0A1I0VAF0; A0A1F4MR70; A0A2E4IZV2; A0A2V2PD37; A0A2D5MVI1; A0A231VPJ9; A0A2E9EVZ8; A0A269XGC4; A0A2E1CHG0; A0A2E3ZXX0; A0A066XY45;…	1	3	0.2094	0	1	1	508.599	1523.78	1523.78	0.61	0.00031	HCD (High Energy Collision Dissociation)	MS2	18.4705	110	16.3048	2847	MA_Nov18.raw	F3	3.2	0	0.2098
		FALSE	High	Sequest HT (A2)	Unambiguous	[K].IQDKEGIPPDQQR.[L]		1	46	A0A2I6SAN9	A0A2E3ZXA5; A0A2E0E6D4; A0A2V2PA77; A0A2D5QE42; A0A2N7YWR8; A0A328UQ84; A0A2P6FSV1; A0A127Q154; A0A2D5AM28; A0A1C6DNH9; A0A060CF18; A0A2E8M6F3; E9S7A1; A0A1I6LZK3; A0A2E7DRW8; A0A2V2P8S5; A0A0U1CUD9; A0A1E3M8K5; A0A2E7GHH6; A0A1H0ZBI3; A0A2U2ELP8; A0A259T4X2; R5RDZ3; A0A1I0VAF0; A0A1F4MR70; A0A2E4IZV2; A0A2V2PD37; A0A2D5MVI1; A0A231VPJ9; A0A2E9EVZ8; A0A269XGC4; A0A2E1CHG0; A0A2E3ZXX0; A0A066XY45;…	1	3	0.2308	0	1	1	508.599	1523.78	1523.78	0.67	0.00034	HCD (High Energy Collision Dissociation)	MS2	19.157	110	15.9423	2717	MA_Nov18.raw	F3	3.38	0	0.1471
	FALSE	High	[K].TITLEVEPSDTIENVK.[ADNQ]			0.0356848	0	1	10	2	A0A2I6SAN9	A0A2I6SAN9 [12-27]	0	1787.93	High	High	0	0.01011	4.34	K.TITLEVEPSDTIENVK.Q	[12-27]
		Checked	Confidence	Identifying Node	PSM Ambiguity	Annotated Sequence	Modifications	# Protein Groups	# Proteins	Master Protein Accessions	Protein Accessions	# Missed Cleavages	Charge	DeltaScore	DeltaCn	Rank	Search Engine Rank	m/z [Da]	MH+ [Da]	Theo. MH+ [Da]	DeltaM [ppm]	Deltam/z [Da]	Activation Type	MS Order	Isolation Interference [%]	Ion Inject Time [ms]	RT [min]	First Scan	Spectrum File	File ID	XCorr	Percolator q-Value	Percolator PEP
		FALSE	High	Sequest HT (A2)	Unambiguous	[K].TITLEVEPSDTIENVK.[ADNQ]		1	10	A0A2I6SAN9	E6UIS6; A0A2S5YTA5; A0A0D0FXR2; I4I2F4; A0A2U2ELP8; A0A2V2PD37; A0A2D5MVI1; A0A2I6SAN9; S3J9D6; A0A328HQL4	0	2	0.0507	0	1	1	894.468	1787.93	1787.93	0.34	0.0003	HCD (High Energy Collision Dissociation)	MS2	6.28685	110	45.4047	13687	MA_Nov18.raw	F3	4.34	0	0.01011
		FALSE	High	Sequest HT (A2)	Unambiguous	[K].TITLEVEPSDTIENVK.[ADNQ]		1	10	A0A2I6SAN9	E6UIS6; A0A2S5YTA5; A0A0D0FXR2; I4I2F4; A0A2U2ELP8; A0A2V2PD37; A0A2D5MVI1; A0A2I6SAN9; S3J9D6; A0A328HQL4	0	2	0.0644	0	1	1	894.468	1787.93	1787.93	0.61	0.00055	HCD (High Energy Collision Dissociation)	MS2	42.3182	110	45.0559	13558	MA_Nov18.raw	F3	3.57	0	0.1338
FALSE	Master Protein	A0A2V2PBY5	Nucleoside diphosphate kinase OS=Enterococcus faecium OX=1352 GN=ndk PE=3 SV=1	11	1	4	1	1	151	17.1	7.18	16.29	1	High
	Checked	Confidence	Annotated Sequence	Modifications	Modifications in Master Proteins	Qvality PEP	Qvality q-value	# Protein Groups	# Proteins	# PSMs	Master Protein Accessions	Positions in Master Proteins	# Missed Cleavages	Theo. MH+ [Da]	Found in Sample: [S3] F3: Sample	Confidence (by Search Engine): Sequest HT	Percolator q-Value (by Search Engine): Sequest HT	Percolator PEP (by Search Engine): Sequest HT	XCorr (by Search Engine): Sequest HT	Sequence in Protein	Positions in Protein	Peptide Group Modifications in Protein
	FALSE	High	[R].VMLGETNPADSKPGTIR.[G]			0.043365	0	1	1	1	A0A2V2PBY5	A0A2V2PBY5 [88-104]	0	1785.92	High	High	0	0.01356	4.18	R.VMLGETNPADSKPGTIR.G	[88-104]
		Checked	Confidence	Identifying Node	PSM Ambiguity	Annotated Sequence	Modifications	# Protein Groups	# Proteins	Master Protein Accessions	Protein Accessions	# Missed Cleavages	Charge	DeltaScore	DeltaCn	Rank	Search Engine Rank	m/z [Da]	MH+ [Da]	Theo. MH+ [Da]	DeltaM [ppm]	Deltam/z [Da]	Activation Type	MS Order	Isolation Interference [%]	Ion Inject Time [ms]	RT [min]	First Scan	Spectrum File	File ID	XCorr	Percolator q-Value	Percolator PEP
		FALSE	High	Sequest HT (A2)	Unambiguous	[R].VMLGETNPADSKPGTIR.[G]		1	1	A0A2V2PBY5	A0A2V2PBY5	0	3	0.4856	0	1	1	595.977	1785.92	1785.92	-0.17	-0.0001	HCD (High Energy Collision Dissociation)	MS2	43.7744	110	27.2541	6927	MA_Nov18.raw	F3	4.18	0	0.01356
	FALSE	High	[R].VMLGETNPADSKPGTIR.[G]	1xOxidation [M2]		0.0512302	0	1	1	3	A0A2V2PBY5	A0A2V2PBY5 [88-104]	0	1801.91	High	High	0	0.01731	5.44	R.VMLGETNPADSKPGTIR.G	[88-104]
		Checked	Confidence	Identifying Node	PSM Ambiguity	Annotated Sequence	Modifications	# Protein Groups	# Proteins	Master Protein Accessions	Protein Accessions	# Missed Cleavages	Charge	DeltaScore	DeltaCn	Rank	Search Engine Rank	m/z [Da]	MH+ [Da]	Theo. MH+ [Da]	DeltaM [ppm]	Deltam/z [Da]	Activation Type	MS Order	Isolation Interference [%]	Ion Inject Time [ms]	RT [min]	First Scan	Spectrum File	File ID	XCorr	Percolator q-Value	Percolator PEP
		FALSE	High	Sequest HT (A2)	Unambiguous	[R].VmLGETNPADSKPGTIR.[G]	M2(Oxidation)	1	1	A0A2V2PBY5	A0A2V2PBY5	0	3	0.3918	0	1	1	601.307	1801.91	1801.91	-2.26	-0.00136	HCD (High Energy Collision Dissociation)	MS2	59.8018	107.399	24.6147	5939	MA_Nov18.raw	F3	3.65	0	0.1423
		FALSE	High	Sequest HT (A2)	Unambiguous	[R].VmLGETNPADSKPGTIR.[G]	M2(Oxidation)	1	1	A0A2V2PBY5	A0A2V2PBY5	0	2	0.4305	0	1	1	901.463	1801.92	1801.91	3.74	0.00337	HCD (High Energy Collision Dissociation)	MS2	38.698	110	24.3927	5856	MA_Nov18.raw	F3	3.02	0	0.1696
		FALSE	High	Sequest HT (A2)	Unambiguous	[R].VmLGETNPADSKPGTIR.[G]	M2(Oxidation)	1	1	A0A2V2PBY5	A0A2V2PBY5	0	3	0.5165	0	1	1	601.309	1801.91	1801.91	-0.13	-8e-05	HCD (High Energy Collision Dissociation)	MS2	25.1642	80.105	24.2653	5808	MA_Nov18.raw	F3	5.44	0	0.01731
FALSE	Master Protein	A0A2V2PE97	Uncharacterized protein (Fragment) OS=Enterococcus faecium OX=1352 GN=DKP78_15465 PE=4 SV=1	67	2	4	2	1	81	9	4.18	15.71	2	High
	Checked	Confidence	Annotated Sequence	Modifications	Modifications in Master Proteins	Qvality PEP	Qvality q-value	# Protein Groups	# Proteins	# PSMs	Master Protein Accessions	Positions in Master Proteins	# Missed Cleavages	Theo. MH+ [Da]	Found in Sample: [S3] F3: Sample	Confidence (by Search Engine): Sequest HT	Percolator q-Value (by Search Engine): Sequest HT	Percolator PEP (by Search Engine): Sequest HT	XCorr (by Search Engine): Sequest HT	Sequence in Protein	Positions in Protein	Peptide Group Modifications in Protein
	FALSE	High	[R].SLGQNPTEAELQDMINEVDADGNGTIDFPEFLTMMAR.[K]	3xOxidation [M14; M34; M35]		0.113314	0	1	1	1	A0A2V2PE97	A0A2V2PE97 [39-75]	0	4117.83	High	High	0	0.05644	2.75	R.SLGQNPTEAELQDMINEVDADGNGTIDFPEFLTMMAR.K	[39-75]
		Checked	Confidence	Identifying Node	PSM Ambiguity	Annotated Sequence	Modifications	# Protein Groups	# Proteins	Master Protein Accessions	Protein Accessions	# Missed Cleavages	Charge	DeltaScore	DeltaCn	Rank	Search Engine Rank	m/z [Da]	MH+ [Da]	Theo. MH+ [Da]	DeltaM [ppm]	Deltam/z [Da]	Activation Type	MS Order	Isolation Interference [%]	Ion Inject Time [ms]	RT [min]	First Scan	Spectrum File	File ID	XCorr	Percolator q-Value	Percolator PEP
		FALSE	High	Sequest HT (A2)	Unambiguous	[R].SLGQNPTEAELQDmINEVDADGNGTIDFPEFLTmmAR.[K]	M14(Oxidation); M34(Oxidation); M35(Oxidation)	1	1	A0A2V2PE97	A0A2V2PE97	0	3	0.5418	0	1	1	1373.29	4117.84	4117.83	2.29	0.00314	HCD (High Energy Collision Dissociation)	MS2	0	110	73.474	23910	MA_Nov18.raw	F3	2.75	0	0.05644
	FALSE	High	[K].EAFSLFDKDGDGTITTK.[E]			0.0279879	0	1	2	3	A0A2V2PE97	A0A2V2PE97 [15-31]	1	1844.89	High	High	0	0.01538	5.23	K.EAFSLFDKDGDGTITTK.E	[15-31]
		Checked	Confidence	Identifying Node	PSM Ambiguity	Annotated Sequence	Modifications	# Protein Groups	# Proteins	Master Protein Accessions	Protein Accessions	# Missed Cleavages	Charge	DeltaScore	DeltaCn	Rank	Search Engine Rank	m/z [Da]	MH+ [Da]	Theo. MH+ [Da]	DeltaM [ppm]	Deltam/z [Da]	Activation Type	MS Order	Isolation Interference [%]	Ion Inject Time [ms]	RT [min]	First Scan	Spectrum File	File ID	XCorr	Percolator q-Value	Percolator PEP
		FALSE	High	Sequest HT (A2)	Unambiguous	[K].EAFSLFDKDGDGTITTK.[E]		1	2	A0A2V2PE97	A0A2V2PE97; A0A2U2P029	1	3	0.5299	0	1	1	615.636	1844.89	1844.89	1.37	0.00084	HCD (High Energy Collision Dissociation)	MS2	18.4801	110	43.0981	12834	MA_Nov18.raw	F3	5.02	0	0.007045
		FALSE	High	Sequest HT (A2)	Unambiguous	[K].EAFSLFDKDGDGTITTK.[E]		1	2	A0A2V2PE97	A0A2V2PE97; A0A2U2P029	1	2	0.3824	0	1	1	922.953	1844.9	1844.89	4.12	0.0038	HCD (High Energy Collision Dissociation)	MS2	11.3034	110	42.8053	12726	MA_Nov18.raw	F3	2.72	0	0.1119
		FALSE	High	Sequest HT (A2)	Unambiguous	[K].EAFSLFDKDGDGTITTK.[E]		1	2	A0A2V2PE97	A0A2V2PE97; A0A2U2P029	1	3	0.5373	0	1	1	615.636	1844.89	1844.89	0.97	0.0006	HCD (High Energy Collision Dissociation)	MS2	30.5818	110	42.75	12706	MA_Nov18.raw	F3	5.23	0	0.01538
FALSE	Master Protein	A0A2V2P8C5	Uncharacterized protein (Fragment) OS=Enterococcus faecium OX=1352 GN=DKP78_18870 PE=4 SV=1	21	1	4	1	1	73	8	4.83	13.3	1	High
	Checked	Confidence	Annotated Sequence	Modifications	Modifications in Master Proteins	Qvality PEP	Qvality q-value	# Protein Groups	# Proteins	# PSMs	Master Protein Accessions	Positions in Master Proteins	# Missed Cleavages	Theo. MH+ [Da]	Found in Sample: [S3] F3: Sample	Confidence (by Search Engine): Sequest HT	Percolator q-Value (by Search Engine): Sequest HT	Percolator PEP (by Search Engine): Sequest HT	XCorr (by Search Engine): Sequest HT	Sequence in Protein	Positions in Protein	Peptide Group Modifications in Protein
	FALSE	High	[R].AVLVDLEPGTMDSVR.[-]			0.119901	0	1	1	3	A0A2V2P8C5	A0A2V2P8C5 [59-73]	0	1601.82	High	High	0	0.0616	3.77	R.AVLVDLEPGTMDSVR.-	[59-73]
		Checked	Confidence	Identifying Node	PSM Ambiguity	Annotated Sequence	Modifications	# Protein Groups	# Proteins	Master Protein Accessions	Protein Accessions	# Missed Cleavages	Charge	DeltaScore	DeltaCn	Rank	Search Engine Rank	m/z [Da]	MH+ [Da]	Theo. MH+ [Da]	DeltaM [ppm]	Deltam/z [Da]	Activation Type	MS Order	Isolation Interference [%]	Ion Inject Time [ms]	RT [min]	First Scan	Spectrum File	File ID	XCorr	Percolator q-Value	Percolator PEP
		FALSE	High	Sequest HT (A2)	Unambiguous	[R].AVLVDLEPGTMDSVR.[-]		1	1	A0A2V2P8C5	A0A2V2P8C5	0	2	0.2417	0	1	1	801.414	1601.82	1601.82	-0.14	-0.00011	HCD (High Energy Collision Dissociation)	MS2	24.8074	97.856	42.7687	12712	MA_Nov18.raw	F3	3.02	0	0.1239
		FALSE	High	Sequest HT (A2)	Unambiguous	[R].AVLVDLEPGTMDSVR.[-]		1	1	A0A2V2P8C5	A0A2V2P8C5	0	2	0.3089	0	1	1	801.414	1601.82	1601.82	-0.06	-5e-05	HCD (High Energy Collision Dissociation)	MS2	24.3896	110	48.4446	14811	MA_Nov18.raw	F3	3.27	0	0.2223
		FALSE	High	Sequest HT (A2)	Unambiguous	[R].AVLVDLEPGTMDSVR.[-]		1	1	A0A2V2P8C5	A0A2V2P8C5	0	2	0.3793	0	1	1	801.416	1601.82	1601.82	2.61	0.00209	HCD (High Energy Collision Dissociation)	MS2	19.8843	110	48.7947	14941	MA_Nov18.raw	F3	3.77	0	0.0616
	FALSE	High	[R].AVLVDLEPGTMDSVR.[-]	1xOxidation [M11]		0.0583396	0	1	1	1	A0A2V2P8C5	A0A2V2P8C5 [59-73]	0	1617.82	High	High	0	0.02105	3.24	R.AVLVDLEPGTMDSVR.-	[59-73]
		Checked	Confidence	Identifying Node	PSM Ambiguity	Annotated Sequence	Modifications	# Protein Groups	# Proteins	Master Protein Accessions	Protein Accessions	# Missed Cleavages	Charge	DeltaScore	DeltaCn	Rank	Search Engine Rank	m/z [Da]	MH+ [Da]	Theo. MH+ [Da]	DeltaM [ppm]	Deltam/z [Da]	Activation Type	MS Order	Isolation Interference [%]	Ion Inject Time [ms]	RT [min]	First Scan	Spectrum File	File ID	XCorr	Percolator q-Value	Percolator PEP
		FALSE	High	Sequest HT (A2)	Unambiguous	[R].AVLVDLEPGTmDSVR.[-]	M11(Oxidation)	1	1	A0A2V2P8C5	A0A2V2P8C5	0	2	0.2593	0	1	1	809.412	1617.82	1617.82	0.59	0.00048	HCD (High Energy Collision Dissociation)	MS2	6.96233	65.844	41.5514	12261	MA_Nov18.raw	F3	3.24	0	0.02105
FALSE	Master Protein	A0A2W5KU92	Chaperone protein HtpG OS=Rhodanobacter denitrificans OX=666685 GN=htpG PE=3 SV=1	4	2	3	1	1	624	69.2	5.45	11.86	2	High
	Checked	Confidence	Annotated Sequence	Modifications	Modifications in Master Proteins	Qvality PEP	Qvality q-value	# Protein Groups	# Proteins	# PSMs	Master Protein Accessions	Positions in Master Proteins	# Missed Cleavages	Theo. MH+ [Da]	Found in Sample: [S3] F3: Sample	Confidence (by Search Engine): Sequest HT	Percolator q-Value (by Search Engine): Sequest HT	Percolator PEP (by Search Engine): Sequest HT	XCorr (by Search Engine): Sequest HT	Sequence in Protein	Positions in Protein	Peptide Group Modifications in Protein
	FALSE	High	[R-].ELISNASDALDKIR.[LIFY]			0.0935093	0	2	380	5	Q0A738; A0A2W5KU92	Q0A738 [37-50]; A0A2W5KU92 [35-48]	1	1544.83	High	High	0	0.04242	4.55	R.ELISNASDALDKLR.F	[35-48]
		Checked	Confidence	Identifying Node	PSM Ambiguity	Annotated Sequence	Modifications	# Protein Groups	# Proteins	Master Protein Accessions	Protein Accessions	# Missed Cleavages	Charge	DeltaScore	DeltaCn	Rank	Search Engine Rank	m/z [Da]	MH+ [Da]	Theo. MH+ [Da]	DeltaM [ppm]	Deltam/z [Da]	Activation Type	MS Order	Isolation Interference [%]	Ion Inject Time [ms]	RT [min]	First Scan	Spectrum File	File ID	XCorr	Percolator q-Value	Percolator PEP
		FALSE	High	Sequest HT (A2)	Rejected	[R-].ELISNASDAIDKIR.[LIFY]		2	16		A0A1G9SYH6; A0A075K8Z0; I8RKK9; A0A0K8JHL9; A0A1F6QK10; A0A1V5HBS3; A0A154BQL8; A0A0U1L4J0; I9NPA5; A0A259UQD4; A0A1Q3P3W1; A0A212LR13; A0A259V0C1; A0A348AMA2; A0A1W2A6R2; A0A1U7MM31	1	3		0	1	5	515.614	1544.83	1544.83	0.11	6e-05	HCD (High Energy Collision Dissociation)	MS2	44.6324	110	41.116	12100	MA_Nov18.raw	F3	4.55	0	0.04242
		FALSE	High	Sequest HT (A2)	Rejected	[R-].ELISNASDAIDKLR.[LIFY]		2	83	Q0A738	Q0A738; A0A0X8X890; A0A2E7XGD4; A0A0Q9YIE3; A0A2E8XIW0; A8ZUI6; G2LNI1; A0A2E1UNR0; A0A356VHR7; A0A359EN56; A0A1W9LU96; A0A1V5JXC0; A0A359EV70; A0A1Z8KA26; A0A0M4HEI6; A0A2N5YEQ1; A0A2D9XGF6; A0A2E5M5R0; A0A1I2DQM1; A0A1V4MK52; A0A1G5I3W6; G9PWL4; A0A2E6MBL3; A0A350LM43; A0A2S4DEM0; A0A0N8PMP2; A0A355SPT1; A0A2E7C5C5; W4LIZ1; A0A2E3WAF6; A0A1G5AHH1; A0A2N2L3F4; A0A316CGE8; A0A165QU60; A0A351E6F4;…	1	3		0	1	4	515.614	1544.83	1544.83	0.11	6e-05	HCD (High Energy Collision Dissociation)	MS2	44.6324	110	41.116	12100	MA_Nov18.raw	F3	4.55	0	0.04242
		FALSE	High	Sequest HT (A2)	Rejected	[R-].ELLSNASDALDKLR.[LIFY]		2	7		A0A124IAD2; A0A0F6W6I3; A0A0C1NWW9; A0A212K194; A0A358LE79; A0A355TUU9; A0A1Q9VC64	1	3		0	1	3	515.614	1544.83	1544.83	0.11	6e-05	HCD (High Energy Collision Dissociation)	MS2	44.6324	110	41.116	12100	MA_Nov18.raw	F3	4.55	0	0.04242
		FALSE	High	Sequest HT (A2)	Rejected	[R-].ELISNASDALDKLR.[LIFY]		2	256	A0A2W5KU92	A0A1Q5CDR1; A0A163ZYG9; A0A1S1PN40; A0A243Q7J9; A0A1H8M4X2; A0A1X1UCT0; D3HSD3; J9SKA3; A0A1H5AMC8; A0A0X3V591; H6Q4L0; A0A1A2UVG0; A0A364LIK7; A0A0H5RYK8; A0A0N1C643; A0A087K7V9; A0A2A3G4P5; A0A1J5DZF5; A0A378K459; A0A1Q4ZZK2; A0A1B7U9X5; G4HQA7; A0A0N0AHP9; A0A1Z1WSM4; A0A2R5H2Y4; A0A378IV81; A0A1X1WZI4; A0A248YTX7; A0A1X1XTS3; A0A1A2KVA6; G2GL47; S4Z6N5; A0A0N0CEB5; H6N577; A0A0W0S9I6; A0A1X0G…	1	3		0	1	2	515.614	1544.83	1544.83	0.11	6e-05	HCD (High Energy Collision Dissociation)	MS2	44.6324	110	41.116	12100	MA_Nov18.raw	F3	4.55	0	0.04242
		FALSE	High	Sequest HT (A2)	Selected	[R-].ELISNASDALDKIR.[LIFY]		2	18		A0A357VTF3; A0A2K1P0R1; A0A2K1NNN2; A0A101HPP8; A0A328PMZ1; H5TKW0; A0A2M7ZEW9; A0A2K1NBY9; A9BG49; A0A2V2P3S4; A0A2K1P5Z6; A0A0W7XC63; A0A2S5EHF3; A0A2K1PHJ2; A0A2S5ECD9; A0A2H6ED48; A0A2V2PAE1; A0A2E8HIN7	1	3	0	0	1	1	515.614	1544.83	1544.83	0.11	6e-05	HCD (High Energy Collision Dissociation)	MS2	44.6324	110	41.116	12100	MA_Nov18.raw	F3	4.55	0	0.04242
	FALSE	High	[RK].GVVDSDDLPLNVSR.[E]			0.0978329	0	1	67	2	A0A2W5KU92	A0A2W5KU92 [324-337]	0	1485.75	High	High	0	0.05169	3.7	R.GVVDSDDLPLNVSR.E	[324-337]
		Checked	Confidence	Identifying Node	PSM Ambiguity	Annotated Sequence	Modifications	# Protein Groups	# Proteins	Master Protein Accessions	Protein Accessions	# Missed Cleavages	Charge	DeltaScore	DeltaCn	Rank	Search Engine Rank	m/z [Da]	MH+ [Da]	Theo. MH+ [Da]	DeltaM [ppm]	Deltam/z [Da]	Activation Type	MS Order	Isolation Interference [%]	Ion Inject Time [ms]	RT [min]	First Scan	Spectrum File	File ID	XCorr	Percolator q-Value	Percolator PEP
		FALSE	High	Sequest HT (A2)	Unambiguous	[RK].GVVDSDDLPLNVSR.[E]		1	67	A0A2W5KU92	A0A2M7WZE2; A0A1G6S5Y9; Q08Z28; A0A2T6NCE2; A0A1Q4FRK4; A0A1G0KUT3; A0A1H7SKW0; A0A2T6MXA4; A0A2U0A5Y6; A0A1Q4G0J5; A0A1T2DK87; A0A2N1Y742; A0A099CUS8; A0A2N2JM39; A0A250JFG6; A0A1W9NLH0; A0A2K8U5H4; A0A0K8QMD5; A0A1I0L9Q1; A0A1Q3HY08; A0A1G0KVT8; A0A1E2ZHZ8; G2FHZ8; A0A0T5Z9G6; A0A2N6G9D4; A0A084SY33; A0A354Z2G2; A0A2N1XJ59; A0A1I4VZP9; W0TQD2; A0A0F7JYB8; A0A1E4L0V9; A0A2H0HQY4; A0A328C4T3; G2D…	0	2	0.3241	0	1	1	743.381	1485.75	1485.75	-0.03	-2e-05	HCD (High Energy Collision Dissociation)	MS2	11.393	61.267	41.1063	12096	MA_Nov18.raw	F3	3.61	0	0.04535
		FALSE	High	Sequest HT (A2)	Unambiguous	[RK].GVVDSDDLPLNVSR.[E]		1	67	A0A2W5KU92	A0A2M7WZE2; A0A1G6S5Y9; Q08Z28; A0A2T6NCE2; A0A1Q4FRK4; A0A1G0KUT3; A0A1H7SKW0; A0A2T6MXA4; A0A2U0A5Y6; A0A1Q4G0J5; A0A1T2DK87; A0A2N1Y742; A0A099CUS8; A0A2N2JM39; A0A250JFG6; A0A1W9NLH0; A0A2K8U5H4; A0A0K8QMD5; A0A1I0L9Q1; A0A1Q3HY08; A0A1G0KVT8; A0A1E2ZHZ8; G2FHZ8; A0A0T5Z9G6; A0A2N6G9D4; A0A084SY33; A0A354Z2G2; A0A2N1XJ59; A0A1I4VZP9; W0TQD2; A0A0F7JYB8; A0A1E4L0V9; A0A2H0HQY4; A0A328C4T3; G2D…	0	2	0.3216	0	1	1	743.381	1485.75	1485.75	0.3	0.00022	HCD (High Energy Collision Dissociation)	MS2	33.1598	110	40.7598	11967	MA_Nov18.raw	F3	3.7	0	0.05169
FALSE	Master Protein	A0A2A4ASP1	Uncharacterized protein (Fragment) OS=Pseudomonas pelagia OX=553151 GN=CO192_13890 PE=4 SV=1	15	1	3	1	1	100	10.9	4.83	11.45	1	High
	Checked	Confidence	Annotated Sequence	Modifications	Modifications in Master Proteins	Qvality PEP	Qvality q-value	# Protein Groups	# Proteins	# PSMs	Master Protein Accessions	Positions in Master Proteins	# Missed Cleavages	Theo. MH+ [Da]	Found in Sample: [S3] F3: Sample	Confidence (by Search Engine): Sequest HT	Percolator q-Value (by Search Engine): Sequest HT	Percolator PEP (by Search Engine): Sequest HT	XCorr (by Search Engine): Sequest HT	Sequence in Protein	Positions in Protein	Peptide Group Modifications in Protein
	FALSE	High	[R].AVFVDLEPTVVDEVR.[T]			0.0446076	0	1	1	3	A0A2A4ASP1	A0A2A4ASP1 [65-79]	0	1687.89	High	High	0	0.02632	4	R.AVFVDLEPTVVDEVR.T	[65-79]
		Checked	Confidence	Identifying Node	PSM Ambiguity	Annotated Sequence	Modifications	# Protein Groups	# Proteins	Master Protein Accessions	Protein Accessions	# Missed Cleavages	Charge	DeltaScore	DeltaCn	Rank	Search Engine Rank	m/z [Da]	MH+ [Da]	Theo. MH+ [Da]	DeltaM [ppm]	Deltam/z [Da]	Activation Type	MS Order	Isolation Interference [%]	Ion Inject Time [ms]	RT [min]	First Scan	Spectrum File	File ID	XCorr	Percolator q-Value	Percolator PEP
		FALSE	High	Sequest HT (A2)	Unambiguous	[R].AVFVDLEPTVVDEVR.[T]		1	1	A0A2A4ASP1	A0A2A4ASP1	0	2	0.4102	0	1	1	844.449	1687.89	1687.89	0.18	0.00015	HCD (High Energy Collision Dissociation)	MS2	33.4687	110	56.7834	17890	MA_Nov18.raw	F3	3.73	0	0.01409
		FALSE	High	Sequest HT (A2)	Unambiguous	[R].AVFVDLEPTVVDEVR.[T]		1	1	A0A2A4ASP1	A0A2A4ASP1	0	3	0.3952	0	1	1	563.304	1687.9	1687.89	3.71	0.00209	HCD (High Energy Collision Dissociation)	MS2	23.4911	110	56.5503	17804	MA_Nov18.raw	F3	3.72	0	0.109
		FALSE	High	Sequest HT (A2)	Unambiguous	[R].AVFVDLEPTVVDEVR.[T]		1	1	A0A2A4ASP1	A0A2A4ASP1	0	2	0.3975	0	1	1	844.45	1687.89	1687.89	1.48	0.00125	HCD (High Energy Collision Dissociation)	MS2	27.9482	110	56.4116	17754	MA_Nov18.raw	F3	4	0	0.02632
FALSE	Master Protein	A0A323TPW2	Molecular chaperone DnaK OS=Gammaproteobacteria bacterium 2W06 OX=1838287 GN=A6K26_009625 PE=3 SV=1	4	2	3	1	1	652	71.5	5.47	10.3	2	High
	Checked	Confidence	Annotated Sequence	Modifications	Modifications in Master Proteins	Qvality PEP	Qvality q-value	# Protein Groups	# Proteins	# PSMs	Master Protein Accessions	Positions in Master Proteins	# Missed Cleavages	Theo. MH+ [Da]	Found in Sample: [S3] F3: Sample	Confidence (by Search Engine): Sequest HT	Percolator q-Value (by Search Engine): Sequest HT	Percolator PEP (by Search Engine): Sequest HT	XCorr (by Search Engine): Sequest HT	Sequence in Protein	Positions in Protein	Peptide Group Modifications in Protein
	FALSE	High	[KR].STAGDTHLGGEDFDNR.[ML]			0.0396168	0	1	5	2	A0A323TPW2	A0A323TPW2 [221-236]	0	1691.73	High	High	0	0.01745	3.7	K.STAGDTHLGGEDFDNR.M	[221-236]
		Checked	Confidence	Identifying Node	PSM Ambiguity	Annotated Sequence	Modifications	# Protein Groups	# Proteins	Master Protein Accessions	Protein Accessions	# Missed Cleavages	Charge	DeltaScore	DeltaCn	Rank	Search Engine Rank	m/z [Da]	MH+ [Da]	Theo. MH+ [Da]	DeltaM [ppm]	Deltam/z [Da]	Activation Type	MS Order	Isolation Interference [%]	Ion Inject Time [ms]	RT [min]	First Scan	Spectrum File	File ID	XCorr	Percolator q-Value	Percolator PEP
		FALSE	High	Sequest HT (A2)	Unambiguous	[KR].STAGDTHLGGEDFDNR.[ML]		1	5	A0A323TPW2	A0A2A4AP26; A0A323TS74; A0A323TPW2; A0A318D012; A0A2G9FTS3	0	3	0.1182	0	1	1	564.579	1691.72	1691.73	-1.46	-0.00082	HCD (High Energy Collision Dissociation)	MS2	49.9453	110	21.3591	4722	MA_Nov18.raw	F3	3.3	0	0.01182
		FALSE	High	Sequest HT (A2)	Selected	[KR].STAGDTHLGGEDFDNR.[ML]		1	5	A0A323TPW2	A0A2A4AP26; A0A323TS74; A0A323TPW2; A0A318D012; A0A2G9FTS3	0	2	0.027	0	1	1	846.367	1691.73	1691.73	0.97	0.00082	HCD (High Energy Collision Dissociation)	MS2	4.96983	110	21.4151	4743	MA_Nov18.raw	F3	3.7	0	0.01745
	FALSE	High	[KR].VEIIANDQGNR.[TI]			0.232885	0	2	14	1	A0A2D6Y7N0; A0A323TPW2	A0A2D6Y7N0 [54-64]; A0A323TPW2 [26-36]	0	1228.63	High	High	0	0.1652	3.3	K.VEIIANDQGNR.T	[26-36]
		Checked	Confidence	Identifying Node	PSM Ambiguity	Annotated Sequence	Modifications	# Protein Groups	# Proteins	Master Protein Accessions	Protein Accessions	# Missed Cleavages	Charge	DeltaScore	DeltaCn	Rank	Search Engine Rank	m/z [Da]	MH+ [Da]	Theo. MH+ [Da]	DeltaM [ppm]	Deltam/z [Da]	Activation Type	MS Order	Isolation Interference [%]	Ion Inject Time [ms]	RT [min]	First Scan	Spectrum File	File ID	XCorr	Percolator q-Value	Percolator PEP
		FALSE	High	Sequest HT (A2)	Unambiguous	[KR].VEIIANDQGNR.[TI]		2	14	A0A2D6Y7N0; A0A323TPW2	A0A328HMI0; A0A2D6Y7N0; A0A2E0WJE8; A0A0B2EW91; A0A2A4AYR6; A0A323TPW2; A0A318D012; A0A323TN51; A0A2G9FVN6; A0A2E4IIY7; A0A2E5WNI4; A0A2E1CK44; A0A2D6V2G8; A0A318CZD8	0	2	0.3424	0	1	1	614.818	1228.63	1228.63	0.35	0.00021	HCD (High Energy Collision Dissociation)	MS2	47.7561	84.465	20.2283	4299	MA_Nov18.raw	F3	3.3	0	0.1652
FALSE	Master Protein	A0A1I0IA46	O-acetylhomoserine (Thiol)-lyase OS=Salinibacillus kushneri OX=237682 GN=SAMN05421676_11176 PE=3 SV=1	3	1	3	1	1	430	47	5.33	8.52	1	High
	Checked	Confidence	Annotated Sequence	Modifications	Modifications in Master Proteins	Qvality PEP	Qvality q-value	# Protein Groups	# Proteins	# PSMs	Master Protein Accessions	Positions in Master Proteins	# Missed Cleavages	Theo. MH+ [Da]	Found in Sample: [S3] F3: Sample	Confidence (by Search Engine): Sequest HT	Percolator q-Value (by Search Engine): Sequest HT	Percolator PEP (by Search Engine): Sequest HT	XCorr (by Search Engine): Sequest HT	Sequence in Protein	Positions in Protein	Peptide Group Modifications in Protein
	FALSE	High	[K].DLIEDLDQAIK.[AK]			0.190023	0	1	2	6	A0A1I0IA46	A0A1I0IA46 [413-423]	0	1272.67	High	High	0	0.2663	2.95	K.DLIEDLDQAIK.K	[413-423]
		Checked	Confidence	Identifying Node	PSM Ambiguity	Annotated Sequence	Modifications	# Protein Groups	# Proteins	Master Protein Accessions	Protein Accessions	# Missed Cleavages	Charge	DeltaScore	DeltaCn	Rank	Search Engine Rank	m/z [Da]	MH+ [Da]	Theo. MH+ [Da]	DeltaM [ppm]	Deltam/z [Da]	Activation Type	MS Order	Isolation Interference [%]	Ion Inject Time [ms]	RT [min]	First Scan	Spectrum File	File ID	XCorr	Percolator q-Value	Percolator PEP
		FALSE	High	Sequest HT (A2)	Unambiguous	[K].DLIEDLDQAIK.[AK]		1	1	A0A1I0IA46	A0A1I0IA46	0	2		0	1	2	636.841	1272.68	1272.67	5.63	0.00358	HCD (High Energy Collision Dissociation)	MS2	43.4889	110	67.299	21717	MA_Nov18.raw	F3	2.79	0	0.1219
		FALSE	High	Sequest HT (A2)	Unambiguous	[K].DIIEDLDQAIK.[AK]		1	1		F3ZXC2	0	2	0	0	1	1	636.841	1272.68	1272.67	5.63	0.00358	HCD (High Energy Collision Dissociation)	MS2	43.4889	110	67.299	21717	MA_Nov18.raw	F3	2.79	0	0.1219
		FALSE	High	Sequest HT (A2)	Unambiguous	[K].DIIEDLDQAIK.[AK]		1	1		F3ZXC2	0	2		0	1	2	636.84	1272.67	1272.67	4.19	0.00267	HCD (High Energy Collision Dissociation)	MS2	31.7817	110	66.9577	21594	MA_Nov18.raw	F3	2.78	0	0.2066
		FALSE	High	Sequest HT (A2)	Unambiguous	[K].DLIEDLDQAIK.[AK]		1	1	A0A1I0IA46	A0A1I0IA46	0	2	0	0	1	1	636.84	1272.67	1272.67	4.19	0.00267	HCD (High Energy Collision Dissociation)	MS2	31.7817	110	66.9577	21594	MA_Nov18.raw	F3	2.78	0	0.2066
		FALSE	High	Sequest HT (A2)	Unambiguous	[K].DIIEDLDQAIK.[AK]		1	1		F3ZXC2	0	2		0	1	2	636.84	1272.67	1272.67	3.71	0.00236	HCD (High Energy Collision Dissociation)	MS2	45.1987	110	62.1088	19852	MA_Nov18.raw	F3	2.95	0	0.2663
		FALSE	High	Sequest HT (A2)	Unambiguous	[K].DLIEDLDQAIK.[AK]		1	1	A0A1I0IA46	A0A1I0IA46	0	2	0	0	1	1	636.84	1272.67	1272.67	3.71	0.00236	HCD (High Energy Collision Dissociation)	MS2	45.1987	110	62.1088	19852	MA_Nov18.raw	F3	2.95	0	0.2663
FALSE	Master Protein	A0A2A4AYX5	Uncharacterized protein (Fragment) OS=Pseudomonas pelagia OX=553151 GN=CO192_04000 PE=4 SV=1	23	1	2	1	1	80	8.4	5.78	8.11	1	High
	Checked	Confidence	Annotated Sequence	Modifications	Modifications in Master Proteins	Qvality PEP	Qvality q-value	# Protein Groups	# Proteins	# PSMs	Master Protein Accessions	Positions in Master Proteins	# Missed Cleavages	Theo. MH+ [Da]	Found in Sample: [S3] F3: Sample	Confidence (by Search Engine): Sequest HT	Percolator q-Value (by Search Engine): Sequest HT	Percolator PEP (by Search Engine): Sequest HT	XCorr (by Search Engine): Sequest HT	Sequence in Protein	Positions in Protein	Peptide Group Modifications in Protein
	FALSE	High	[K].GHYTEGAELVDSVLDVVR.[K]			0.0699012	0	1	1	2	A0A2A4AYX5	A0A2A4AYX5 [29-46]	0	1958.98	High	High	0	0.02759	5.45	K.GHYTEGAELVDSVLDVVR.K	[29-46]
		Checked	Confidence	Identifying Node	PSM Ambiguity	Annotated Sequence	Modifications	# Protein Groups	# Proteins	Master Protein Accessions	Protein Accessions	# Missed Cleavages	Charge	DeltaScore	DeltaCn	Rank	Search Engine Rank	m/z [Da]	MH+ [Da]	Theo. MH+ [Da]	DeltaM [ppm]	Deltam/z [Da]	Activation Type	MS Order	Isolation Interference [%]	Ion Inject Time [ms]	RT [min]	First Scan	Spectrum File	File ID	XCorr	Percolator q-Value	Percolator PEP
		FALSE	High	Sequest HT (A2)	Unambiguous	[K].GHYTEGAELVDSVLDVVR.[K]		1	1	A0A2A4AYX5	A0A2A4AYX5	0	2	0.4699	0	1	1	979.988	1958.97	1958.98	-6.51	-0.00638	HCD (High Energy Collision Dissociation)	MS2	35.0558	110	73.8682	24053	MA_Nov18.raw	F3	2.66	0	0.05734
		FALSE	High	Sequest HT (A2)	Unambiguous	[K].GHYTEGAELVDSVLDVVR.[K]		1	1	A0A2A4AYX5	A0A2A4AYX5	0	3	0.4532	0	1	1	653.669	1958.99	1958.98	6.19	0.00404	HCD (High Energy Collision Dissociation)	MS2	9.50024	110	73.8952	24063	MA_Nov18.raw	F3	5.45	0	0.02759
FALSE	Master Protein	Q0A738	Chaperone protein HtpG OS=Alkalilimnicola ehrlichii (strain ATCC BAA-1101 / DSM 17681 / MLHE-1) OX=187272 GN=htpG PE=3 SV=1	4	2	2	1	1	652	73.5	5.08	7.98	2	High
	Checked	Confidence	Annotated Sequence	Modifications	Modifications in Master Proteins	Qvality PEP	Qvality q-value	# Protein Groups	# Proteins	# PSMs	Master Protein Accessions	Positions in Master Proteins	# Missed Cleavages	Theo. MH+ [Da]	Found in Sample: [S3] F3: Sample	Confidence (by Search Engine): Sequest HT	Percolator q-Value (by Search Engine): Sequest HT	Percolator PEP (by Search Engine): Sequest HT	XCorr (by Search Engine): Sequest HT	Sequence in Protein	Positions in Protein	Peptide Group Modifications in Protein
	FALSE	High	[R-].ELISNASDALDKIR.[LIFY]			0.0935093	0	2	380	5	Q0A738; A0A2W5KU92	Q0A738 [37-50]; A0A2W5KU92 [35-48]	1	1544.83	High	High	0	0.04242	4.55	R.ELISNASDAIDKLR.F	[37-50]
		Checked	Confidence	Identifying Node	PSM Ambiguity	Annotated Sequence	Modifications	# Protein Groups	# Proteins	Master Protein Accessions	Protein Accessions	# Missed Cleavages	Charge	DeltaScore	DeltaCn	Rank	Search Engine Rank	m/z [Da]	MH+ [Da]	Theo. MH+ [Da]	DeltaM [ppm]	Deltam/z [Da]	Activation Type	MS Order	Isolation Interference [%]	Ion Inject Time [ms]	RT [min]	First Scan	Spectrum File	File ID	XCorr	Percolator q-Value	Percolator PEP
		FALSE	High	Sequest HT (A2)	Rejected	[R-].ELISNASDAIDKIR.[LIFY]		2	16		A0A1G9SYH6; A0A075K8Z0; I8RKK9; A0A0K8JHL9; A0A1F6QK10; A0A1V5HBS3; A0A154BQL8; A0A0U1L4J0; I9NPA5; A0A259UQD4; A0A1Q3P3W1; A0A212LR13; A0A259V0C1; A0A348AMA2; A0A1W2A6R2; A0A1U7MM31	1	3		0	1	5	515.614	1544.83	1544.83	0.11	6e-05	HCD (High Energy Collision Dissociation)	MS2	44.6324	110	41.116	12100	MA_Nov18.raw	F3	4.55	0	0.04242
		FALSE	High	Sequest HT (A2)	Rejected	[R-].ELISNASDAIDKLR.[LIFY]		2	83	Q0A738	Q0A738; A0A0X8X890; A0A2E7XGD4; A0A0Q9YIE3; A0A2E8XIW0; A8ZUI6; G2LNI1; A0A2E1UNR0; A0A356VHR7; A0A359EN56; A0A1W9LU96; A0A1V5JXC0; A0A359EV70; A0A1Z8KA26; A0A0M4HEI6; A0A2N5YEQ1; A0A2D9XGF6; A0A2E5M5R0; A0A1I2DQM1; A0A1V4MK52; A0A1G5I3W6; G9PWL4; A0A2E6MBL3; A0A350LM43; A0A2S4DEM0; A0A0N8PMP2; A0A355SPT1; A0A2E7C5C5; W4LIZ1; A0A2E3WAF6; A0A1G5AHH1; A0A2N2L3F4; A0A316CGE8; A0A165QU60; A0A351E6F4;…	1	3		0	1	4	515.614	1544.83	1544.83	0.11	6e-05	HCD (High Energy Collision Dissociation)	MS2	44.6324	110	41.116	12100	MA_Nov18.raw	F3	4.55	0	0.04242
		FALSE	High	Sequest HT (A2)	Rejected	[R-].ELLSNASDALDKLR.[LIFY]		2	7		A0A124IAD2; A0A0F6W6I3; A0A0C1NWW9; A0A212K194; A0A358LE79; A0A355TUU9; A0A1Q9VC64	1	3		0	1	3	515.614	1544.83	1544.83	0.11	6e-05	HCD (High Energy Collision Dissociation)	MS2	44.6324	110	41.116	12100	MA_Nov18.raw	F3	4.55	0	0.04242
		FALSE	High	Sequest HT (A2)	Rejected	[R-].ELISNASDALDKLR.[LIFY]		2	256	A0A2W5KU92	A0A1Q5CDR1; A0A163ZYG9; A0A1S1PN40; A0A243Q7J9; A0A1H8M4X2; A0A1X1UCT0; D3HSD3; J9SKA3; A0A1H5AMC8; A0A0X3V591; H6Q4L0; A0A1A2UVG0; A0A364LIK7; A0A0H5RYK8; A0A0N1C643; A0A087K7V9; A0A2A3G4P5; A0A1J5DZF5; A0A378K459; A0A1Q4ZZK2; A0A1B7U9X5; G4HQA7; A0A0N0AHP9; A0A1Z1WSM4; A0A2R5H2Y4; A0A378IV81; A0A1X1WZI4; A0A248YTX7; A0A1X1XTS3; A0A1A2KVA6; G2GL47; S4Z6N5; A0A0N0CEB5; H6N577; A0A0W0S9I6; A0A1X0G…	1	3		0	1	2	515.614	1544.83	1544.83	0.11	6e-05	HCD (High Energy Collision Dissociation)	MS2	44.6324	110	41.116	12100	MA_Nov18.raw	F3	4.55	0	0.04242
		FALSE	High	Sequest HT (A2)	Selected	[R-].ELISNASDALDKIR.[LIFY]		2	18		A0A357VTF3; A0A2K1P0R1; A0A2K1NNN2; A0A101HPP8; A0A328PMZ1; H5TKW0; A0A2M7ZEW9; A0A2K1NBY9; A9BG49; A0A2V2P3S4; A0A2K1P5Z6; A0A0W7XC63; A0A2S5EHF3; A0A2K1PHJ2; A0A2S5ECD9; A0A2H6ED48; A0A2V2PAE1; A0A2E8HIN7	1	3	0	0	1	1	515.614	1544.83	1544.83	0.11	6e-05	HCD (High Energy Collision Dissociation)	MS2	44.6324	110	41.116	12100	MA_Nov18.raw	F3	4.55	0	0.04242
	FALSE	High	[KR].GIVDSDDLPLNVSR.[E]			0.100636	0	1	10	2	Q0A738	Q0A738 [335-348]	0	1499.77	High	High	0	0.04728	3.42	R.GLVDSDDLPLNVSR.E	[335-348]
		Checked	Confidence	Identifying Node	PSM Ambiguity	Annotated Sequence	Modifications	# Protein Groups	# Proteins	Master Protein Accessions	Protein Accessions	# Missed Cleavages	Charge	DeltaScore	DeltaCn	Rank	Search Engine Rank	m/z [Da]	MH+ [Da]	Theo. MH+ [Da]	DeltaM [ppm]	Deltam/z [Da]	Activation Type	MS Order	Isolation Interference [%]	Ion Inject Time [ms]	RT [min]	First Scan	Spectrum File	File ID	XCorr	Percolator q-Value	Percolator PEP
		FALSE	High	Sequest HT (A2)	Unambiguous	[KR].GLVDSDDLPLNVSR.[E]		1	5	Q0A738	Q0A738; A0A0S7ZWL9; U5T811; A0A1M3NIM6; A0A323TRE1	0	2		0	1	2	750.389	1499.77	1499.77	1.09	0.00082	HCD (High Energy Collision Dissociation)	MS2	39.7921	110	44.8171	13470	MA_Nov18.raw	F3	3.42	0	0.04728
		FALSE	High	Sequest HT (A2)	Unambiguous	[KR].GIVDSDDLPLNVSR.[E]		1	5		D3RT42; G2DZ41; A0A1H3FDP5; W9V2X6; A0A1G0JRY1	0	2	0	0	1	1	750.389	1499.77	1499.77	1.09	0.00082	HCD (High Energy Collision Dissociation)	MS2	39.7921	110	44.8171	13470	MA_Nov18.raw	F3	3.42	0	0.04728
FALSE	Master Protein	A0A318CZJ6	Uncharacterized protein OS=Kangiella spongicola OX=796379 GN=DL796_11745 PE=4 SV=1	1	1	2	1	1	1057	121.9	5.2	7.31	1	High
	Checked	Confidence	Annotated Sequence	Modifications	Modifications in Master Proteins	Qvality PEP	Qvality q-value	# Protein Groups	# Proteins	# PSMs	Master Protein Accessions	Positions in Master Proteins	# Missed Cleavages	Theo. MH+ [Da]	Found in Sample: [S3] F3: Sample	Confidence (by Search Engine): Sequest HT	Percolator q-Value (by Search Engine): Sequest HT	Percolator PEP (by Search Engine): Sequest HT	XCorr (by Search Engine): Sequest HT	Sequence in Protein	Positions in Protein	Peptide Group Modifications in Protein
	FALSE	High	[R].IEELEEEIEAER.[A]			0.177065	0	1	1	2	A0A318CZJ6	A0A318CZJ6 [238-249]	0	1488.71	High	High	0	0.11	3.68	R.IEELEEEIEAER.A	[238-249]
		Checked	Confidence	Identifying Node	PSM Ambiguity	Annotated Sequence	Modifications	# Protein Groups	# Proteins	Master Protein Accessions	Protein Accessions	# Missed Cleavages	Charge	DeltaScore	DeltaCn	Rank	Search Engine Rank	m/z [Da]	MH+ [Da]	Theo. MH+ [Da]	DeltaM [ppm]	Deltam/z [Da]	Activation Type	MS Order	Isolation Interference [%]	Ion Inject Time [ms]	RT [min]	First Scan	Spectrum File	File ID	XCorr	Percolator q-Value	Percolator PEP
		FALSE	High	Sequest HT (A2)	Unambiguous	[R].IEELEEEIEAER.[A]		1	1	A0A318CZJ6	A0A318CZJ6	0	2	0.2424	0	1	1	744.857	1488.71	1488.71	-0.21	-0.00015	HCD (High Energy Collision Dissociation)	MS2	31.6676	110	40.6337	11920	MA_Nov18.raw	F3	3.63	0	0.1225
		FALSE	High	Sequest HT (A2)	Unambiguous	[R].IEELEEEIEAER.[A]		1	1	A0A318CZJ6	A0A318CZJ6	0	2	0.2473	0	1	1	744.856	1488.71	1488.71	-0.53	-0.0004	HCD (High Energy Collision Dissociation)	MS2	46.4322	110	40.2852	11791	MA_Nov18.raw	F3	3.68	0	0.11
FALSE	Master Protein	A0A1G9BSK6	ATP synthase subunit alpha OS=Microbulbifer yueqingensis OX=658219 GN=atpA PE=3 SV=1	5	2	2	2	1	514	55.4	5.25	7.17	2	High
	Checked	Confidence	Annotated Sequence	Modifications	Modifications in Master Proteins	Qvality PEP	Qvality q-value	# Protein Groups	# Proteins	# PSMs	Master Protein Accessions	Positions in Master Proteins	# Missed Cleavages	Theo. MH+ [Da]	Found in Sample: [S3] F3: Sample	Confidence (by Search Engine): Sequest HT	Percolator q-Value (by Search Engine): Sequest HT	Percolator PEP (by Search Engine): Sequest HT	XCorr (by Search Engine): Sequest HT	Sequence in Protein	Positions in Protein	Peptide Group Modifications in Protein
	FALSE	High	[R-].VVDALGNPIDGK.[GA]			0.0809624	0	1	327	3	A0A1G9BSK6	A0A1G9BSK6 [108-119]	0	1197.65	High	High	0	0.03428	3.12	R.VVDALGNPIDGK.G	[108-119]
		Checked	Confidence	Identifying Node	PSM Ambiguity	Annotated Sequence	Modifications	# Protein Groups	# Proteins	Master Protein Accessions	Protein Accessions	# Missed Cleavages	Charge	DeltaScore	DeltaCn	Rank	Search Engine Rank	m/z [Da]	MH+ [Da]	Theo. MH+ [Da]	DeltaM [ppm]	Deltam/z [Da]	Activation Type	MS Order	Isolation Interference [%]	Ion Inject Time [ms]	RT [min]	First Scan	Spectrum File	File ID	XCorr	Percolator q-Value	Percolator PEP
		FALSE	High	Sequest HT (A2)	Unambiguous	[R-].VVDALGNPLDGK.[GA]		1	63		A0A2G4FBU4; A0A2A2RJ09; F9YAB9; A0A1X7GPK9; A0A316FD27; A0A0W0VCV8; A0A1V5C892; A0A0T5P5X7; A0A0U1NND4; A0A365H9K1; A0A1S6WVX5; A0A0H4J1A3; A0A1F9RFC2; A0A0G0WHK7; A0A356HUJ6; A0A1I3FJ43; A0A2E3PJ48; A0A372G937; A0A1W6NYG5; A0A086Y4C0; A3SRN4; A0A1M7T322; A0A1H5VWV4; A0A075MJH8; A0A1H2HP46; A0A2A2Y0E5; A0A2G6IKL8; A0A0D6YN44; A0A2V5FVZ2; A0A1F6ENV2; A0A0M7B933; A0A1H5T3D1; A0A2P4UJI7; A0A1V5XLB8;…	0	2		0	1	3	599.327	1197.65	1197.65	-0.3	-0.00018	HCD (High Energy Collision Dissociation)	MS2	13.1848	58.08	35.5546	10029	MA_Nov18.raw	F3	3.12	0	0.03428
		FALSE	High	Sequest HT (A2)	Unambiguous	[R-].VVDAIGNPIDGK.[GA]		1	8		A0A0R2XMS6; A0A356FS47; A0A2A5W3G2; A0A2E0NG39; A0A2E9IWR2; A5CD07; A0A2A5VZ11; A0A368B6H5	0	2		0	1	2	599.327	1197.65	1197.65	-0.3	-0.00018	HCD (High Energy Collision Dissociation)	MS2	13.1848	58.08	35.5546	10029	MA_Nov18.raw	F3	3.12	0	0.03428
		FALSE	High	Sequest HT (A2)	Unambiguous	[R-].VVDALGNPIDGK.[GA]		1	256	A0A1G9BSK6	A0A2E3QJ88; A0A2D5TBK3; A0A2E8WMU6; A0A0Q5PR70; A0A0Q6ZV38; R4WYU4; A0A074M310; A0A127CFQ0; A0A2E6SQW0; A0A1V5CQ01; A0A2E2YQI1; A0A2D6J5V1; K5Z1Q6; A0A0P8AB98; A0A362XPV2; A0A139CAJ8; A0A355XZQ5; A0A1M3Q3N8; E6VJV2; A0A0F0DLV7; A0A1I6XTJ0; A0A351UZ22; A0A1C3V6Q3; A0A1E4LHD9; X7E863; A0A2D7EXZ0; A0A1Q7TUR1; A0A357LXR3; A0A0R3N9T7; A0A085FL38; L0NJZ6; A0A271LDH3; H3NVB0; A0A2E4D5J9; A0A1U9JT62; A0A…	0	2	0	0	1	1	599.327	1197.65	1197.65	-0.3	-0.00018	HCD (High Energy Collision Dissociation)	MS2	13.1848	58.08	35.5546	10029	MA_Nov18.raw	F3	3.12	0	0.03428
	FALSE	High	[K].SAVALDTIINQK.[GEQD]			0.0782637	0	1	16	2	A0A1G9BSK6	A0A1G9BSK6 [177-188]	0	1272.72	High	High	0	0.0326	4.05	K.SAVAIDTIINQK.G	[177-188]
		Checked	Confidence	Identifying Node	PSM Ambiguity	Annotated Sequence	Modifications	# Protein Groups	# Proteins	Master Protein Accessions	Protein Accessions	# Missed Cleavages	Charge	DeltaScore	DeltaCn	Rank	Search Engine Rank	m/z [Da]	MH+ [Da]	Theo. MH+ [Da]	DeltaM [ppm]	Deltam/z [Da]	Activation Type	MS Order	Isolation Interference [%]	Ion Inject Time [ms]	RT [min]	First Scan	Spectrum File	File ID	XCorr	Percolator q-Value	Percolator PEP
		FALSE	High	Sequest HT (A2)	Unambiguous	[K].SAVAIDTIINQK.[GEQD]		1	15	A0A1G9BSK6	A0A2T6NBP5; A0A2T2YGZ2; A0A2U0A3Y4; A0A1G9BSK6; A0A086D7K0; A0A369QM44; A0A1H9RH62; A0A2E5VB32; A0A1G0KYZ1; A0A1Z8XAC4; A0A353X3A1; A0A142X4C6; E7BCS8; W0VEL7; A0A2M6GKK7	0	2		0	1	2	636.862	1272.72	1272.72	1.4	0.00089	HCD (High Energy Collision Dissociation)	MS2	37.9699	110	39.1693	11375	MA_Nov18.raw	F3	4.05	0	0.0326
		FALSE	High	Sequest HT (A2)	Unambiguous	[K].SAVALDTIINQK.[GEQD]		1	1		A0A2W1B777	0	2	0	0	1	1	636.862	1272.72	1272.72	1.4	0.00089	HCD (High Energy Collision Dissociation)	MS2	37.9699	110	39.1693	11375	MA_Nov18.raw	F3	4.05	0	0.0326
FALSE	Master Protein	A0A2D6Y7N0	Molecular chaperone DnaK OS=Synechococcus sp. ARS1019 OX=2024878 GN=CMN91_12255 PE=3 SV=1	4	2	2	1	1	655	72.5	4.94	6.48	2	High
	Checked	Confidence	Annotated Sequence	Modifications	Modifications in Master Proteins	Qvality PEP	Qvality q-value	# Protein Groups	# Proteins	# PSMs	Master Protein Accessions	Positions in Master Proteins	# Missed Cleavages	Theo. MH+ [Da]	Found in Sample: [S3] F3: Sample	Confidence (by Search Engine): Sequest HT	Percolator q-Value (by Search Engine): Sequest HT	Percolator PEP (by Search Engine): Sequest HT	XCorr (by Search Engine): Sequest HT	Sequence in Protein	Positions in Protein	Peptide Group Modifications in Protein
	FALSE	High	[K].SEIDEIVLVGGSTR.[I]			0.302861	0	1	1	1	A0A2D6Y7N0	A0A2D6Y7N0 [355-368]	0	1474.77	High	High	0	0.2423	3.18	K.SEIDEIVLVGGSTR.I	[355-368]
		Checked	Confidence	Identifying Node	PSM Ambiguity	Annotated Sequence	Modifications	# Protein Groups	# Proteins	Master Protein Accessions	Protein Accessions	# Missed Cleavages	Charge	DeltaScore	DeltaCn	Rank	Search Engine Rank	m/z [Da]	MH+ [Da]	Theo. MH+ [Da]	DeltaM [ppm]	Deltam/z [Da]	Activation Type	MS Order	Isolation Interference [%]	Ion Inject Time [ms]	RT [min]	First Scan	Spectrum File	File ID	XCorr	Percolator q-Value	Percolator PEP
		FALSE	High	Sequest HT (A2)	Unambiguous	[K].SEIDEIVLVGGSTR.[I]		1	1	A0A2D6Y7N0	A0A2D6Y7N0	0	2	0.0849	0	1	1	737.893	1474.78	1474.77	2.44	0.0018	HCD (High Energy Collision Dissociation)	MS2	62.0202	110	42.0957	12463	MA_Nov18.raw	F3	3.18	0	0.2423
	FALSE	High	[KR].VEIIANDQGNR.[TI]			0.232885	0	2	14	1	A0A2D6Y7N0; A0A323TPW2	A0A2D6Y7N0 [54-64]; A0A323TPW2 [26-36]	0	1228.63	High	High	0	0.1652	3.3	K.VEIIANDQGNR.I	[54-64]
		Checked	Confidence	Identifying Node	PSM Ambiguity	Annotated Sequence	Modifications	# Protein Groups	# Proteins	Master Protein Accessions	Protein Accessions	# Missed Cleavages	Charge	DeltaScore	DeltaCn	Rank	Search Engine Rank	m/z [Da]	MH+ [Da]	Theo. MH+ [Da]	DeltaM [ppm]	Deltam/z [Da]	Activation Type	MS Order	Isolation Interference [%]	Ion Inject Time [ms]	RT [min]	First Scan	Spectrum File	File ID	XCorr	Percolator q-Value	Percolator PEP
		FALSE	High	Sequest HT (A2)	Unambiguous	[KR].VEIIANDQGNR.[TI]		2	14	A0A2D6Y7N0; A0A323TPW2	A0A328HMI0; A0A2D6Y7N0; A0A2E0WJE8; A0A0B2EW91; A0A2A4AYR6; A0A323TPW2; A0A318D012; A0A323TN51; A0A2G9FVN6; A0A2E4IIY7; A0A2E5WNI4; A0A2E1CK44; A0A2D6V2G8; A0A318CZD8	0	2	0.3424	0	1	1	614.818	1228.63	1228.63	0.35	0.00021	HCD (High Energy Collision Dissociation)	MS2	47.7561	84.465	20.2283	4299	MA_Nov18.raw	F3	3.3	0	0.1652
FALSE	Master Protein	A0A368ML82	Histidine kinase (Fragment) OS=Acinetobacter baumannii OX=470 GN=DVA79_19710 PE=4 SV=1	10	1	2	1	1	110	12.5	4.26	6.37	1	High
	Checked	Confidence	Annotated Sequence	Modifications	Modifications in Master Proteins	Qvality PEP	Qvality q-value	# Protein Groups	# Proteins	# PSMs	Master Protein Accessions	Positions in Master Proteins	# Missed Cleavages	Theo. MH+ [Da]	Found in Sample: [S3] F3: Sample	Confidence (by Search Engine): Sequest HT	Percolator q-Value (by Search Engine): Sequest HT	Percolator PEP (by Search Engine): Sequest HT	XCorr (by Search Engine): Sequest HT	Sequence in Protein	Positions in Protein	Peptide Group Modifications in Protein
	FALSE	High	[K].LTDEEVDEMIR.[E]			0.292766	0	1	2	1	A0A368ML82	A0A368ML82 [78-88]	0	1349.63	High	High	0	0.2313	3.43	K.LTDEEVDEMIR.E	[78-88]
		Checked	Confidence	Identifying Node	PSM Ambiguity	Annotated Sequence	Modifications	# Protein Groups	# Proteins	Master Protein Accessions	Protein Accessions	# Missed Cleavages	Charge	DeltaScore	DeltaCn	Rank	Search Engine Rank	m/z [Da]	MH+ [Da]	Theo. MH+ [Da]	DeltaM [ppm]	Deltam/z [Da]	Activation Type	MS Order	Isolation Interference [%]	Ion Inject Time [ms]	RT [min]	First Scan	Spectrum File	File ID	XCorr	Percolator q-Value	Percolator PEP
		FALSE	High	Sequest HT (A2)	Unambiguous	[K].LTDEEVDEMIR.[E]		1	2	A0A368ML82	A0A0F3GKM3; A0A368ML82	0	2	0.2974	0	1	1	675.315	1349.62	1349.63	-1.2	-0.00081	HCD (High Energy Collision Dissociation)	MS2	52.57	110	39.1399	11364	MA_Nov18.raw	F3	3.43	0	0.2313
	FALSE	High	[K].LTDEEVDEMIR.[E]	1xOxidation [M9]		0.213358	0	1	2	1	A0A368ML82	A0A368ML82 [78-88]	0	1365.62	High	High	0	0.1449	2.94	K.LTDEEVDEMIR.E	[78-88]
		Checked	Confidence	Identifying Node	PSM Ambiguity	Annotated Sequence	Modifications	# Protein Groups	# Proteins	Master Protein Accessions	Protein Accessions	# Missed Cleavages	Charge	DeltaScore	DeltaCn	Rank	Search Engine Rank	m/z [Da]	MH+ [Da]	Theo. MH+ [Da]	DeltaM [ppm]	Deltam/z [Da]	Activation Type	MS Order	Isolation Interference [%]	Ion Inject Time [ms]	RT [min]	First Scan	Spectrum File	File ID	XCorr	Percolator q-Value	Percolator PEP
		FALSE	High	Sequest HT (A2)	Unambiguous	[K].LTDEEVDEmIR.[E]	M9(Oxidation)	1	2	A0A368ML82	A0A0F3GKM3; A0A368ML82	0	2	0.2245	0	1	1	683.315	1365.62	1365.62	1.11	0.00076	HCD (High Energy Collision Dissociation)	MS2	11.9348	90.808	25.8905	6416	MA_Nov18.raw	F3	2.94	0	0.1449
FALSE	Master Protein	A0A2D9B6R8	Uncharacterized protein OS=Alteromonas sp. OX=232 GN=CL596_05395 PE=4 SV=1	10	1	2	1	1	150	16.5	10.26	5.27	1	High
	Checked	Confidence	Annotated Sequence	Modifications	Modifications in Master Proteins	Qvality PEP	Qvality q-value	# Protein Groups	# Proteins	# PSMs	Master Protein Accessions	Positions in Master Proteins	# Missed Cleavages	Theo. MH+ [Da]	Found in Sample: [S3] F3: Sample	Confidence (by Search Engine): Sequest HT	Percolator q-Value (by Search Engine): Sequest HT	Percolator PEP (by Search Engine): Sequest HT	XCorr (by Search Engine): Sequest HT	Sequence in Protein	Positions in Protein	Peptide Group Modifications in Protein
	FALSE	High	[K].AMSIMNSFVNDIFER.[I]	2xOxidation [M2; M5]		0.0371245	0	1	4	2	A0A2D9B6R8	A0A2D9B6R8 [83-97]	0	1805.82	High	High	0	0.01074	2.86	K.AMSIMNSFVNDIFER.I	[83-97]
		Checked	Confidence	Identifying Node	PSM Ambiguity	Annotated Sequence	Modifications	# Protein Groups	# Proteins	Master Protein Accessions	Protein Accessions	# Missed Cleavages	Charge	DeltaScore	DeltaCn	Rank	Search Engine Rank	m/z [Da]	MH+ [Da]	Theo. MH+ [Da]	DeltaM [ppm]	Deltam/z [Da]	Activation Type	MS Order	Isolation Interference [%]	Ion Inject Time [ms]	RT [min]	First Scan	Spectrum File	File ID	XCorr	Percolator q-Value	Percolator PEP
		FALSE	High	Sequest HT (A2)	Unambiguous	[K].AmSImNSFVNDIFER.[I]	M2(Oxidation); M5(Oxidation)	1	4	A0A2D9B6R8	A0A0U1CSI2; A0A2B7ZVY0; A0A2D9B6R8; A0A0U1CT74	0	2	0.5664	0	1	1	903.413	1805.82	1805.82	-0.84	-0.00076	HCD (High Energy Collision Dissociation)	MS2	29.5899	110	57.1839	18037	MA_Nov18.raw	F3	2.86	0	0.01074
		FALSE	High	Sequest HT (A2)	Unambiguous	[K].AmSImNSFVNDIFER.[I]	M2(Oxidation); M5(Oxidation)	1	4	A0A2D9B6R8	A0A0U1CSI2; A0A2B7ZVY0; A0A2D9B6R8; A0A0U1CT74	0	2	0.4274	0	1	1	903.42	1805.83	1805.82	6.86	0.0062	HCD (High Energy Collision Dissociation)	MS2	36.8592	110	56.8251	17906	MA_Nov18.raw	F3	2.41	0	0.2357
FALSE	Master Protein	A0A0B4XUY1	ATP synthase subunit alpha OS=Alcanivorax pacificus W11-5 OX=391936 GN=atpA PE=3 SV=1	4	1	1	1	1	514	55.7	5.54	5.12	1	High
	Checked	Confidence	Annotated Sequence	Modifications	Modifications in Master Proteins	Qvality PEP	Qvality q-value	# Protein Groups	# Proteins	# PSMs	Master Protein Accessions	Positions in Master Proteins	# Missed Cleavages	Theo. MH+ [Da]	Found in Sample: [S3] F3: Sample	Confidence (by Search Engine): Sequest HT	Percolator q-Value (by Search Engine): Sequest HT	Percolator PEP (by Search Engine): Sequest HT	XCorr (by Search Engine): Sequest HT	Sequence in Protein	Positions in Protein	Peptide Group Modifications in Protein
	FALSE	High	[R].VVDALGNPIDGKGPLNTK.[MLQI]			0.0217659	0	1	8	1	A0A0B4XUY1	A0A0B4XUY1 [108-125]	1	1807.99	High	High	0	0.00485	5.12	R.VVDALGNPIDGKGPLNTK.I	[108-125]
		Checked	Confidence	Identifying Node	PSM Ambiguity	Annotated Sequence	Modifications	# Protein Groups	# Proteins	Master Protein Accessions	Protein Accessions	# Missed Cleavages	Charge	DeltaScore	DeltaCn	Rank	Search Engine Rank	m/z [Da]	MH+ [Da]	Theo. MH+ [Da]	DeltaM [ppm]	Deltam/z [Da]	Activation Type	MS Order	Isolation Interference [%]	Ion Inject Time [ms]	RT [min]	First Scan	Spectrum File	File ID	XCorr	Percolator q-Value	Percolator PEP
		FALSE	High	Sequest HT (A2)	Selected	[R].VVDALGNPIDGKGPLNTK.[MLQI]		1	8	A0A0B4XUY1	A0A266QDU4; A0A0X3U5D8; A0A238HC37; A0A2T6FH99; A0A1C9W5F7; A0A103EHD2; A0A0B4XUY1; A0A143HQD2	1	3	0.002	0	1	1	603.335	1807.99	1807.99	-0.91	-0.00055	HCD (High Energy Collision Dissociation)	MS2	20.0551	110	41.0913	12091	MA_Nov18.raw	F3	5.12	0	0.00485
FALSE	Master Protein	A0A2V6UJM4	Transketolase OS=Candidatus Rokubacteria bacterium OX=2053607 GN=DME13_22140 PE=3 SV=1	2	1	1	1	1	621	66.1	8.24	4.14	1	High
	Checked	Confidence	Annotated Sequence	Modifications	Modifications in Master Proteins	Qvality PEP	Qvality q-value	# Protein Groups	# Proteins	# PSMs	Master Protein Accessions	Positions in Master Proteins	# Missed Cleavages	Theo. MH+ [Da]	Found in Sample: [S3] F3: Sample	Confidence (by Search Engine): Sequest HT	Percolator q-Value (by Search Engine): Sequest HT	Percolator PEP (by Search Engine): Sequest HT	XCorr (by Search Engine): Sequest HT	Sequence in Protein	Positions in Protein	Peptide Group Modifications in Protein
	FALSE	High	[R].QIDSDLEGHPTPR.[L]			0.20859	0	1	3	1	A0A2V6UJM4	A0A2V6UJM4 [101-113]	0	1464.71	High	High	0	0.1399	4.14	R.QIDSDLEGHPTPR.L	[101-113]
		Checked	Confidence	Identifying Node	PSM Ambiguity	Annotated Sequence	Modifications	# Protein Groups	# Proteins	Master Protein Accessions	Protein Accessions	# Missed Cleavages	Charge	DeltaScore	DeltaCn	Rank	Search Engine Rank	m/z [Da]	MH+ [Da]	Theo. MH+ [Da]	DeltaM [ppm]	Deltam/z [Da]	Activation Type	MS Order	Isolation Interference [%]	Ion Inject Time [ms]	RT [min]	First Scan	Spectrum File	File ID	XCorr	Percolator q-Value	Percolator PEP
		FALSE	High	Sequest HT (A2)	Unambiguous	[R].QIDSDLEGHPTPR.[L]		1	3	A0A2V6UJM4	A0A2V6UJM4; A0A2V6U734; A0A2V7H942	0	3	0.3986	0	1	1	488.907	1464.71	1464.71	-0.49	-0.00024	HCD (High Energy Collision Dissociation)	MS2	16.2174	110	19.6082	4068	MA_Nov18.raw	F3	4.14	0	0.1399
FALSE	Master Protein	A0A2V2PIW4	30S ribosomal protein S8e OS=Enterococcus faecium OX=1352 GN=DKP78_14345 PE=4 SV=1	7	1	1	1	1	210	24.3	10.39	3.76	1	High
	Checked	Confidence	Annotated Sequence	Modifications	Modifications in Master Proteins	Qvality PEP	Qvality q-value	# Protein Groups	# Proteins	# PSMs	Master Protein Accessions	Positions in Master Proteins	# Missed Cleavages	Theo. MH+ [Da]	Found in Sample: [S3] F3: Sample	Confidence (by Search Engine): Sequest HT	Percolator q-Value (by Search Engine): Sequest HT	Percolator PEP (by Search Engine): Sequest HT	XCorr (by Search Engine): Sequest HT	Sequence in Protein	Positions in Protein	Peptide Group Modifications in Protein
	FALSE	High	[R].IIDVVYNASNNELVR.[T]			0.0524012	0	1	3	1	A0A2V2PIW4	A0A2V2PIW4 [80-94]	0	1718.91	High	High	0	0.01794	3.76	R.IIDVVYNASNNELVR.T	[80-94]
		Checked	Confidence	Identifying Node	PSM Ambiguity	Annotated Sequence	Modifications	# Protein Groups	# Proteins	Master Protein Accessions	Protein Accessions	# Missed Cleavages	Charge	DeltaScore	DeltaCn	Rank	Search Engine Rank	m/z [Da]	MH+ [Da]	Theo. MH+ [Da]	DeltaM [ppm]	Deltam/z [Da]	Activation Type	MS Order	Isolation Interference [%]	Ion Inject Time [ms]	RT [min]	First Scan	Spectrum File	File ID	XCorr	Percolator q-Value	Percolator PEP
		FALSE	High	Sequest HT (A2)	Unambiguous	[R].IIDVVYNASNNELVR.[T]		1	3	A0A2V2PIW4	A0A2A4AR17; A0A328HLS0; A0A2V2PIW4	0	2	0.4122	0	1	1	859.952	1718.9	1718.91	-6.62	-0.00569	HCD (High Energy Collision Dissociation)	MS2	56.3872	110	45.4192	13693	MA_Nov18.raw	F3	3.76	0	0.01794
FALSE	Master Protein	A0A2D5YNQ9	Uncharacterized protein OS=Halobacteriovorax sp. OX=2020862 GN=CME69_06660 PE=4 SV=1	4	1	1	1	1	291	32.8	6.62	3.63	1	High
	Checked	Confidence	Annotated Sequence	Modifications	Modifications in Master Proteins	Qvality PEP	Qvality q-value	# Protein Groups	# Proteins	# PSMs	Master Protein Accessions	Positions in Master Proteins	# Missed Cleavages	Theo. MH+ [Da]	Found in Sample: [S3] F3: Sample	Confidence (by Search Engine): Sequest HT	Percolator q-Value (by Search Engine): Sequest HT	Percolator PEP (by Search Engine): Sequest HT	XCorr (by Search Engine): Sequest HT	Sequence in Protein	Positions in Protein	Peptide Group Modifications in Protein
	FALSE	High	[R].KQEELDLEEIR.[S]			0.215782	0	1	1	1	A0A2D5YNQ9	A0A2D5YNQ9 [222-232]	1	1401.72	High	High	0	0.1473	3.63	R.KQEELDLEEIR.S	[222-232]
		Checked	Confidence	Identifying Node	PSM Ambiguity	Annotated Sequence	Modifications	# Protein Groups	# Proteins	Master Protein Accessions	Protein Accessions	# Missed Cleavages	Charge	DeltaScore	DeltaCn	Rank	Search Engine Rank	m/z [Da]	MH+ [Da]	Theo. MH+ [Da]	DeltaM [ppm]	Deltam/z [Da]	Activation Type	MS Order	Isolation Interference [%]	Ion Inject Time [ms]	RT [min]	First Scan	Spectrum File	File ID	XCorr	Percolator q-Value	Percolator PEP
		FALSE	High	Sequest HT (A2)	Unambiguous	[R].KQEELDLEEIR.[S]		1	1	A0A2D5YNQ9	A0A2D5YNQ9	1	2	0.2397	0	1	1	701.362	1401.72	1401.72	-3.33	-0.00233	HCD (High Energy Collision Dissociation)	MS2	51.156	110	27.6721	7084	MA_Nov18.raw	F3	3.63	0	0.1473
FALSE	Master Protein	A0A1B1AG83	Fructose-bisphosphate aldolase OS=Caulobacteraceae bacterium OTSz_A_272 OX=1759059 GN=ATE48_06360 PE=4 SV=1	4	1	1	1	1	340	36.8	6.89	3.58	1	High
	Checked	Confidence	Annotated Sequence	Modifications	Modifications in Master Proteins	Qvality PEP	Qvality q-value	# Protein Groups	# Proteins	# PSMs	Master Protein Accessions	Positions in Master Proteins	# Missed Cleavages	Theo. MH+ [Da]	Found in Sample: [S3] F3: Sample	Confidence (by Search Engine): Sequest HT	Percolator q-Value (by Search Engine): Sequest HT	Percolator PEP (by Search Engine): Sequest HT	XCorr (by Search Engine): Sequest HT	Sequence in Protein	Positions in Protein	Peptide Group Modifications in Protein
	FALSE	High	[K].GILAADESTGTMGK.[R]	1xOxidation [M12]		0.176067	0	1	3	1	A0A1B1AG83	A0A1B1AG83 [19-32]	0	1366.65	High	High	0	0.1089	3.58	K.GILAADESTGTMGK.R	[19-32]
		Checked	Confidence	Identifying Node	PSM Ambiguity	Annotated Sequence	Modifications	# Protein Groups	# Proteins	Master Protein Accessions	Protein Accessions	# Missed Cleavages	Charge	DeltaScore	DeltaCn	Rank	Search Engine Rank	m/z [Da]	MH+ [Da]	Theo. MH+ [Da]	DeltaM [ppm]	Deltam/z [Da]	Activation Type	MS Order	Isolation Interference [%]	Ion Inject Time [ms]	RT [min]	First Scan	Spectrum File	File ID	XCorr	Percolator q-Value	Percolator PEP
		FALSE	High	Sequest HT (A2)	Unambiguous	[K].GILAADESTGTmGK.[R]	M12(Oxidation)	1	3	A0A1B1AG83	A0A2V2PAN0; A0A1B1AG83; A0A317BNF5	0	2	0.4385	0	1	1	683.831	1366.65	1366.65	1.72	0.00118	HCD (High Energy Collision Dissociation)	MS2	38.7865	110	21.6677	4837	MA_Nov18.raw	F3	3.58	0	0.1089
FALSE	Master Protein	A0A2D4YYK6	Uncharacterized protein (Fragment) OS=Synechococcus sp. CPC35 OX=2024880 GN=CMN93_07690 PE=4 SV=1	6	1	1	1	1	199	22	10.96	3.43	1	High
	Checked	Confidence	Annotated Sequence	Modifications	Modifications in Master Proteins	Qvality PEP	Qvality q-value	# Protein Groups	# Proteins	# PSMs	Master Protein Accessions	Positions in Master Proteins	# Missed Cleavages	Theo. MH+ [Da]	Found in Sample: [S3] F3: Sample	Confidence (by Search Engine): Sequest HT	Percolator q-Value (by Search Engine): Sequest HT	Percolator PEP (by Search Engine): Sequest HT	XCorr (by Search Engine): Sequest HT	Sequence in Protein	Positions in Protein	Peptide Group Modifications in Protein
	FALSE	High	[R].EIAQDFKTDLR.[F]			0.226398	0	1	10	1	A0A2D4YYK6	A0A2D4YYK6 [137-147]	1	1335.69	High	High	0	0.1581	3.43	R.EIAQDFKTDLR.F	[137-147]
		Checked	Confidence	Identifying Node	PSM Ambiguity	Annotated Sequence	Modifications	# Protein Groups	# Proteins	Master Protein Accessions	Protein Accessions	# Missed Cleavages	Charge	DeltaScore	DeltaCn	Rank	Search Engine Rank	m/z [Da]	MH+ [Da]	Theo. MH+ [Da]	DeltaM [ppm]	Deltam/z [Da]	Activation Type	MS Order	Isolation Interference [%]	Ion Inject Time [ms]	RT [min]	First Scan	Spectrum File	File ID	XCorr	Percolator q-Value	Percolator PEP
		FALSE	High	Sequest HT (A2)	Unambiguous	[R].EIAQDFKTDLR.[F]		1	10	A0A2D4YYK6	A0A2V2PKQ4; A0A2D6L362; A0A0B2F0V1; A0A2D7GQ68; A0A2D4YYK6; A0A2M8ISY9; A0A0B2EVW9; A0A2D9B6T5; A0A2V2PBV0; A0A0U1CQE8	1	3	0.2507	0	1	1	445.902	1335.69	1335.69	0.26	0.00011	HCD (High Energy Collision Dissociation)	MS2	34.7112	82.586	29.3658	7719	MA_Nov18.raw	F3	3.43	0	0.1581
FALSE	Master Protein	Q1GQS5	ATP synthase subunit beta OS=Sphingopyxis alaskensis (strain DSM 13593 / LMG 18877 / RB2256) OX=317655 GN=atpD PE=3 SV=1	2	1	1	1	1	513	53.9	5.27	3.43	1	High
	Checked	Confidence	Annotated Sequence	Modifications	Modifications in Master Proteins	Qvality PEP	Qvality q-value	# Protein Groups	# Proteins	# PSMs	Master Protein Accessions	Positions in Master Proteins	# Missed Cleavages	Theo. MH+ [Da]	Found in Sample: [S3] F3: Sample	Confidence (by Search Engine): Sequest HT	Percolator q-Value (by Search Engine): Sequest HT	Percolator PEP (by Search Engine): Sequest HT	XCorr (by Search Engine): Sequest HT	Sequence in Protein	Positions in Protein	Peptide Group Modifications in Protein
	FALSE	High	[R].ILNVIGEPIDER.[GEX]			0.140849	0	1	168	2	Q1GQS5	Q1GQS5 [124-135]	0	1367.75	High	High	0	0.07818	3.43	R.ILNVIGEPIDER.G	[124-135]
		Checked	Confidence	Identifying Node	PSM Ambiguity	Annotated Sequence	Modifications	# Protein Groups	# Proteins	Master Protein Accessions	Protein Accessions	# Missed Cleavages	Charge	DeltaScore	DeltaCn	Rank	Search Engine Rank	m/z [Da]	MH+ [Da]	Theo. MH+ [Da]	DeltaM [ppm]	Deltam/z [Da]	Activation Type	MS Order	Isolation Interference [%]	Ion Inject Time [ms]	RT [min]	First Scan	Spectrum File	File ID	XCorr	Percolator q-Value	Percolator PEP
		FALSE	High	Sequest HT (A2)	Unambiguous	[R].IINVIGEPIDER.[GEX]		1	46		G8AIS5; A0A2E6X5A8; A0A1X7H882; A0A168Y8J5; A0A0U5M8M9; A0A2E0GFL8; A0A2D6ZUJ3; A0A1X7Q321; A0A1Z9M8E9; A0A2U1W5I6; A0A2S1XJ68; A0A2U1Y385; A0A0F2KW82; M3ACX5; A0A2U9S4I4; A0A2U1WS72; D3NXK1; A0A2E6RS40; A0A2S6UJY0; A0A2S2CSE4; A0A2E2PN09; Q2VZN2; A0A1E5QAW7; A0A235HIX5; A0A2U1X4J2; A0A323TMX2; A0A2U1XJM9; G7Z305; W9E405; A0A0C2YS36; A0A178MYZ8; A0A1C2ARE7; A0A1W6BGI2; A0A2A5VB87; A0A1W6BEX0; A0A…	0	2		0	1	2	684.381	1367.75	1367.75	0.86	0.00059	HCD (High Energy Collision Dissociation)	MS2	4.44797	45.616	42.4715	12602	MA_Nov18.raw	F3	3.43	0	0.07818
		FALSE	High	Sequest HT (A2)	Unambiguous	[R].ILNVIGEPIDER.[GEX]		1	122	Q1GQS5	A0A1M3ILK3; A0A1X9YAL2; A0A1G7A2G0; I1TGA7; A0A1H2YWP4; W9GTV8; W0A6F0; A0A258FZW4; M4S2J7; A0A2S6QET7; A0A1E4J8H8; Q1GQS5; A0A178MV28; W6I4S2; A0A0Q4JNM5; A0A2V5CQD4; A0A2U1V719; A0A257S9Q6; A0A258REJ4; A0A0Q4IEI8; A0A2D7GH13; A0A0Q8XEZ6; I1TGC8; A0A1M3ITX2; A0A1G7BHB2; A0A379P7X1; A0A2W5ESL4; A0A258TF04; A0A0A7PRG8; A0A2A4B0S7; A0A246JJ85; F0IZ62; A0A1S6FNM9; A0A1M3DFH2; A0A2E6Q7X9; A0A2E1CV39;…	0	2	0	0	1	1	684.381	1367.75	1367.75	0.86	0.00059	HCD (High Energy Collision Dissociation)	MS2	4.44797	45.616	42.4715	12602	MA_Nov18.raw	F3	3.43	0	0.07818
FALSE	Master Protein	A0A1V5ZZE5	Enolase OS=bacterium ADurb.Bin157 OX=1866935 GN=eno PE=3 SV=1	2	1	1	1	1	432	46.7	5.14	3.34	1	High
	Checked	Confidence	Annotated Sequence	Modifications	Modifications in Master Proteins	Qvality PEP	Qvality q-value	# Protein Groups	# Proteins	# PSMs	Master Protein Accessions	Positions in Master Proteins	# Missed Cleavages	Theo. MH+ [Da]	Found in Sample: [S3] F3: Sample	Confidence (by Search Engine): Sequest HT	Percolator q-Value (by Search Engine): Sequest HT	Percolator PEP (by Search Engine): Sequest HT	XCorr (by Search Engine): Sequest HT	Sequence in Protein	Positions in Protein	Peptide Group Modifications in Protein
	FALSE	High	[K].IEEELGSDAK.[F]			0.292766	0	1	1	1	A0A1V5ZZE5	A0A1V5ZZE5 [410-419]	0	1090.53	High	High	0	0.2312	3.34	K.IEEELGSDAK.F	[410-419]
		Checked	Confidence	Identifying Node	PSM Ambiguity	Annotated Sequence	Modifications	# Protein Groups	# Proteins	Master Protein Accessions	Protein Accessions	# Missed Cleavages	Charge	DeltaScore	DeltaCn	Rank	Search Engine Rank	m/z [Da]	MH+ [Da]	Theo. MH+ [Da]	DeltaM [ppm]	Deltam/z [Da]	Activation Type	MS Order	Isolation Interference [%]	Ion Inject Time [ms]	RT [min]	First Scan	Spectrum File	File ID	XCorr	Percolator q-Value	Percolator PEP
		FALSE	High	Sequest HT (A2)	Unambiguous	[K].IEEELGSDAK.[F]		1	1	A0A1V5ZZE5	A0A1V5ZZE5	0	2	0.0599	0	1	1	545.767	1090.53	1090.53	0.59	0.00032	HCD (High Energy Collision Dissociation)	MS2	59.1161	110	17.6536	3344	MA_Nov18.raw	F3	3.34	0	0.2312
FALSE	Master Protein	A0A2V2PN55	30S ribosomal protein S3 (Fragment) OS=Enterococcus faecium OX=1352 GN=rpsC PE=3 SV=1	5	1	1	1	1	252	27.6	9.7	3.3	1	High
	Checked	Confidence	Annotated Sequence	Modifications	Modifications in Master Proteins	Qvality PEP	Qvality q-value	# Protein Groups	# Proteins	# PSMs	Master Protein Accessions	Positions in Master Proteins	# Missed Cleavages	Theo. MH+ [Da]	Found in Sample: [S3] F3: Sample	Confidence (by Search Engine): Sequest HT	Percolator q-Value (by Search Engine): Sequest HT	Percolator PEP (by Search Engine): Sequest HT	XCorr (by Search Engine): Sequest HT	Sequence in Protein	Positions in Protein	Peptide Group Modifications in Protein
	FALSE	High	[R].ELAEDGYSGVEVR.[V]			0.146118	0	1	3	1	A0A2V2PN55	A0A2V2PN55 [35-47]	0	1423.67	High	High	0	0.08263	3.3	R.ELAEDGYSGVEVR.V	[35-47]
		Checked	Confidence	Identifying Node	PSM Ambiguity	Annotated Sequence	Modifications	# Protein Groups	# Proteins	Master Protein Accessions	Protein Accessions	# Missed Cleavages	Charge	DeltaScore	DeltaCn	Rank	Search Engine Rank	m/z [Da]	MH+ [Da]	Theo. MH+ [Da]	DeltaM [ppm]	Deltam/z [Da]	Activation Type	MS Order	Isolation Interference [%]	Ion Inject Time [ms]	RT [min]	First Scan	Spectrum File	File ID	XCorr	Percolator q-Value	Percolator PEP
		FALSE	High	Sequest HT (A2)	Unambiguous	[R].ELAEDGYSGVEVR.[V]		1	3	A0A2V2PN55	A0A2A4ATE8; A0A2V2PN55; A0A328HLP8	0	2	0.403	0	1	1	712.339	1423.67	1423.67	0.52	0.00037	HCD (High Energy Collision Dissociation)	MS2	21.0284	110	29.596	7805	MA_Nov18.raw	F3	3.3	0	0.08263
FALSE	Master Protein	A0A0J7BNR8	Nitrate oxidoreductase subunit alpha OS=Nitrospina sp. SCGC_AAA799_C22 OX=1628279 GN=UZ36_02065 PE=3 SV=1	1	1	1	1	1	1153	132.6	9.06	3.27	1	High
	Checked	Confidence	Annotated Sequence	Modifications	Modifications in Master Proteins	Qvality PEP	Qvality q-value	# Protein Groups	# Proteins	# PSMs	Master Protein Accessions	Positions in Master Proteins	# Missed Cleavages	Theo. MH+ [Da]	Found in Sample: [S3] F3: Sample	Confidence (by Search Engine): Sequest HT	Percolator q-Value (by Search Engine): Sequest HT	Percolator PEP (by Search Engine): Sequest HT	XCorr (by Search Engine): Sequest HT	Sequence in Protein	Positions in Protein	Peptide Group Modifications in Protein
	FALSE	High	[K].NIDPALDGVYDIK.[L]			0.20918	0	1	1	1	A0A0J7BNR8	A0A0J7BNR8 [456-468]	0	1432.73	High	High	0	0.1409	3.27	K.NIDPALDGVYDIK.L	[456-468]
		Checked	Confidence	Identifying Node	PSM Ambiguity	Annotated Sequence	Modifications	# Protein Groups	# Proteins	Master Protein Accessions	Protein Accessions	# Missed Cleavages	Charge	DeltaScore	DeltaCn	Rank	Search Engine Rank	m/z [Da]	MH+ [Da]	Theo. MH+ [Da]	DeltaM [ppm]	Deltam/z [Da]	Activation Type	MS Order	Isolation Interference [%]	Ion Inject Time [ms]	RT [min]	First Scan	Spectrum File	File ID	XCorr	Percolator q-Value	Percolator PEP
		FALSE	High	Sequest HT (A2)	Unambiguous	[K].NIDPALDGVYDIK.[L]		1	1	A0A0J7BNR8	A0A0J7BNR8	0	2	0.4281	0	1	1	716.872	1432.74	1432.73	2.91	0.00209	HCD (High Energy Collision Dissociation)	MS2	34.5427	110	45.8535	13853	MA_Nov18.raw	F3	3.27	0	0.1409
FALSE	Master Protein	A0A1C7PFN9	Uncharacterized protein OS=Aeromonas piscicola OX=600645 GN=A9R10_21990 PE=4 SV=1	10	1	1	1	1	121	14.1	4.27	3.15	1	High
	Checked	Confidence	Annotated Sequence	Modifications	Modifications in Master Proteins	Qvality PEP	Qvality q-value	# Protein Groups	# Proteins	# PSMs	Master Protein Accessions	Positions in Master Proteins	# Missed Cleavages	Theo. MH+ [Da]	Found in Sample: [S3] F3: Sample	Confidence (by Search Engine): Sequest HT	Percolator q-Value (by Search Engine): Sequest HT	Percolator PEP (by Search Engine): Sequest HT	XCorr (by Search Engine): Sequest HT	Sequence in Protein	Positions in Protein	Peptide Group Modifications in Protein
	FALSE	High	[K].EVDEQMLNVQNK.[N]	1xOxidation [M6]		0.316864	0	1	1	1	A0A1C7PFN9	A0A1C7PFN9 [3-14]	0	1462.68	High	High	0	0.259	3.15	K.EVDEQMLNVQNK.N	[3-14]
		Checked	Confidence	Identifying Node	PSM Ambiguity	Annotated Sequence	Modifications	# Protein Groups	# Proteins	Master Protein Accessions	Protein Accessions	# Missed Cleavages	Charge	DeltaScore	DeltaCn	Rank	Search Engine Rank	m/z [Da]	MH+ [Da]	Theo. MH+ [Da]	DeltaM [ppm]	Deltam/z [Da]	Activation Type	MS Order	Isolation Interference [%]	Ion Inject Time [ms]	RT [min]	First Scan	Spectrum File	File ID	XCorr	Percolator q-Value	Percolator PEP
		FALSE	High	Sequest HT (A2)	Unambiguous	[K].EVDEQmLNVQNK.[N]	M6(Oxidation)	1	1	A0A1C7PFN9	A0A1C7PFN9	0	2	0.3143	0	1	1	731.846	1462.68	1462.68	-0.15	-0.00011	HCD (High Energy Collision Dissociation)	MS2	30.1784	110	19.7082	4106	MA_Nov18.raw	F3	3.15	0	0.259
FALSE	Master Protein	A0A0Q4U618	Elongation factor 1-alpha OS=Sphingomonas sp. Leaf257 OX=1736309 GN=tuf PE=3 SV=1	2	1	1	1	1	463	50.3	9.03	2.96	1	High
	Checked	Confidence	Annotated Sequence	Modifications	Modifications in Master Proteins	Qvality PEP	Qvality q-value	# Protein Groups	# Proteins	# PSMs	Master Protein Accessions	Positions in Master Proteins	# Missed Cleavages	Theo. MH+ [Da]	Found in Sample: [S3] F3: Sample	Confidence (by Search Engine): Sequest HT	Percolator q-Value (by Search Engine): Sequest HT	Percolator PEP (by Search Engine): Sequest HT	XCorr (by Search Engine): Sequest HT	Sequence in Protein	Positions in Protein	Peptide Group Modifications in Protein
	FALSE	High	[K].IGGIGTVPVGR.[V]			0.115251	0	1	13	1	A0A0Q4U618	A0A0Q4U618 [256-266]	0	1025.61	High	High	0	0.05805	2.96	K.IGGIGTVPVGR.V	[256-266]
		Checked	Confidence	Identifying Node	PSM Ambiguity	Annotated Sequence	Modifications	# Protein Groups	# Proteins	Master Protein Accessions	Protein Accessions	# Missed Cleavages	Charge	DeltaScore	DeltaCn	Rank	Search Engine Rank	m/z [Da]	MH+ [Da]	Theo. MH+ [Da]	DeltaM [ppm]	Deltam/z [Da]	Activation Type	MS Order	Isolation Interference [%]	Ion Inject Time [ms]	RT [min]	First Scan	Spectrum File	File ID	XCorr	Percolator q-Value	Percolator PEP
		FALSE	High	Sequest HT (A2)	Unambiguous	[K].IGGIGTVPVGR.[V]		1	13	A0A0Q4U618	A0A2M8IT47; A0A1Y1RSQ5; A0A383TIC2; A0A0Q5D2S3; A0A0C3RLM9; A0A229A4C4; A0A0Q4U618; A0A318D5Y0; A0A318KWK6; A0A2V2PM25; A0A328HLW7; A0A323TKT6; A0A0Q5X2A1	0	2	0.1385	0	1	1	513.309	1025.61	1025.61	0.9	0.00046	HCD (High Energy Collision Dissociation)	MS2	19.0458	48.901	30.3864	8100	MA_Nov18.raw	F3	2.96	0	0.05805
FALSE	Master Protein	A0A1Q7DJT7	Nitrate oxidoreductase subunit alpha OS=Nitrospirae bacterium 13_1_40CM_62_7 OX=1805270 GN=AUH35_00905 PE=3 SV=1	1	1	1	1	1	1145	131.6	8.72	2.87	1	High
	Checked	Confidence	Annotated Sequence	Modifications	Modifications in Master Proteins	Qvality PEP	Qvality q-value	# Protein Groups	# Proteins	# PSMs	Master Protein Accessions	Positions in Master Proteins	# Missed Cleavages	Theo. MH+ [Da]	Found in Sample: [S3] F3: Sample	Confidence (by Search Engine): Sequest HT	Percolator q-Value (by Search Engine): Sequest HT	Percolator PEP (by Search Engine): Sequest HT	XCorr (by Search Engine): Sequest HT	Sequence in Protein	Positions in Protein	Peptide Group Modifications in Protein
	FALSE	High	[R].NDLDTVAGVAAK.[L]			0.151584	0	1	8	1	A0A1Q7DJT7	A0A1Q7DJT7 [733-744]	0	1173.61	High	High	0	0.08698	2.87	R.NDLDTVAGVAAK.L	[733-744]
		Checked	Confidence	Identifying Node	PSM Ambiguity	Annotated Sequence	Modifications	# Protein Groups	# Proteins	Master Protein Accessions	Protein Accessions	# Missed Cleavages	Charge	DeltaScore	DeltaCn	Rank	Search Engine Rank	m/z [Da]	MH+ [Da]	Theo. MH+ [Da]	DeltaM [ppm]	Deltam/z [Da]	Activation Type	MS Order	Isolation Interference [%]	Ion Inject Time [ms]	RT [min]	First Scan	Spectrum File	File ID	XCorr	Percolator q-Value	Percolator PEP
		FALSE	High	Sequest HT (A2)	Unambiguous	[R].NDLDTVAGVAAK.[L]		1	8	A0A1Q7DJT7	A0A356R1G6; A0A1Q7PQ23; A0A1Q7XI47; A0A1Q7DJT7; A0A356R216; A0A1Q7K0P9; A0A1Q7GPQ7; A0A1Q6XE34	0	2	0.223	0	1	1	587.309	1173.61	1173.61	-0.3	-0.00017	HCD (High Energy Collision Dissociation)	MS2	54.9088	85.915	27.9299	7181	MA_Nov18.raw	F3	2.87	0	0.08698
FALSE	Master Protein	A0A348TCH8	Chaperonin GroEL OS=Bradyrhizobium sp. OX=376 GN=groL PE=4 SV=1	3	1	1	1	1	541	57.1	5.54	2.72	1	High
	Checked	Confidence	Annotated Sequence	Modifications	Modifications in Master Proteins	Qvality PEP	Qvality q-value	# Protein Groups	# Proteins	# PSMs	Master Protein Accessions	Positions in Master Proteins	# Missed Cleavages	Theo. MH+ [Da]	Found in Sample: [S3] F3: Sample	Confidence (by Search Engine): Sequest HT	Percolator q-Value (by Search Engine): Sequest HT	Percolator PEP (by Search Engine): Sequest HT	XCorr (by Search Engine): Sequest HT	Sequence in Protein	Positions in Protein	Peptide Group Modifications in Protein
	FALSE	High	[R].AQVEETTSEYDREK.[L]			0.323193	0	1	1	1	A0A348TCH8	A0A348TCH8 [351-364]	1	1684.77	High	High	0	0.2663	2.72	R.AQVEETTSEYDREK.L	[351-364]
		Checked	Confidence	Identifying Node	PSM Ambiguity	Annotated Sequence	Modifications	# Protein Groups	# Proteins	Master Protein Accessions	Protein Accessions	# Missed Cleavages	Charge	DeltaScore	DeltaCn	Rank	Search Engine Rank	m/z [Da]	MH+ [Da]	Theo. MH+ [Da]	DeltaM [ppm]	Deltam/z [Da]	Activation Type	MS Order	Isolation Interference [%]	Ion Inject Time [ms]	RT [min]	First Scan	Spectrum File	File ID	XCorr	Percolator q-Value	Percolator PEP
		FALSE	High	Sequest HT (A2)	Unambiguous	[R].AQVEETTSEYDREK.[L]		1	1	A0A348TCH8	A0A348TCH8	1	3	0.136	0	1	1	562.261	1684.77	1684.77	1.29	0.00072	HCD (High Energy Collision Dissociation)	MS2	58.7699	110	16.1349	2786	MA_Nov18.raw	F3	2.72	0	0.2663
FALSE	Master Protein	A0A1F5NX46	Glyceraldehyde-3-phosphate dehydrogenase OS=Candidatus Delongbacteria bacterium GWF2_40_14 OX=1817817 GN=A2Y39_03540 PE=3 SV=1	4	1	1	1	1	335	36.1	7.46	2.46	1	High
	Checked	Confidence	Annotated Sequence	Modifications	Modifications in Master Proteins	Qvality PEP	Qvality q-value	# Protein Groups	# Proteins	# PSMs	Master Protein Accessions	Positions in Master Proteins	# Missed Cleavages	Theo. MH+ [Da]	Found in Sample: [S3] F3: Sample	Confidence (by Search Engine): Sequest HT	Percolator q-Value (by Search Engine): Sequest HT	Percolator PEP (by Search Engine): Sequest HT	XCorr (by Search Engine): Sequest HT	Sequence in Protein	Positions in Protein	Peptide Group Modifications in Protein
	FALSE	High	[K].IVSWYDNEFGYSNR.[V]			0.283007	0	1	1	1	A0A1F5NX46	A0A1F5NX46 [311-324]	0	1749.79	High	High	0	0.2203	2.46	K.IVSWYDNEFGYSNR.V	[311-324]
		Checked	Confidence	Identifying Node	PSM Ambiguity	Annotated Sequence	Modifications	# Protein Groups	# Proteins	Master Protein Accessions	Protein Accessions	# Missed Cleavages	Charge	DeltaScore	DeltaCn	Rank	Search Engine Rank	m/z [Da]	MH+ [Da]	Theo. MH+ [Da]	DeltaM [ppm]	Deltam/z [Da]	Activation Type	MS Order	Isolation Interference [%]	Ion Inject Time [ms]	RT [min]	First Scan	Spectrum File	File ID	XCorr	Percolator q-Value	Percolator PEP
		FALSE	High	Sequest HT (A2)	Selected	[K].IVSWYDNEFGYSNR.[V]		1	1	A0A1F5NX46	A0A1F5NX46	0	2	0	0	1	1	875.395	1749.78	1749.79	-2.68	-0.00235	HCD (High Energy Collision Dissociation)	MS2	40.1743	110	49.7363	15290	MA_Nov18.raw	F3	2.46	0	0.2203
FALSE	Master Protein	A0A2E7UUV2	Peptidase M17 OS=Deltaproteobacteria bacterium OX=2026735 GN=CL927_12830 PE=4 SV=1	2	1	1	1	1	499	52.7	8.56	2.32	1	High
	Checked	Confidence	Annotated Sequence	Modifications	Modifications in Master Proteins	Qvality PEP	Qvality q-value	# Protein Groups	# Proteins	# PSMs	Master Protein Accessions	Positions in Master Proteins	# Missed Cleavages	Theo. MH+ [Da]	Found in Sample: [S3] F3: Sample	Confidence (by Search Engine): Sequest HT	Percolator q-Value (by Search Engine): Sequest HT	Percolator PEP (by Search Engine): Sequest HT	XCorr (by Search Engine): Sequest HT	Sequence in Protein	Positions in Protein	Peptide Group Modifications in Protein
	FALSE	High	[K].GLSYDTGGADVK.[A]			0.240915	0	1	1	1	A0A2E7UUV2	A0A2E7UUV2 [249-260]	0	1182.56	High	High	0	0.1733	2.32	K.GLSYDTGGADVK.A	[249-260]
		Checked	Confidence	Identifying Node	PSM Ambiguity	Annotated Sequence	Modifications	# Protein Groups	# Proteins	Master Protein Accessions	Protein Accessions	# Missed Cleavages	Charge	DeltaScore	DeltaCn	Rank	Search Engine Rank	m/z [Da]	MH+ [Da]	Theo. MH+ [Da]	DeltaM [ppm]	Deltam/z [Da]	Activation Type	MS Order	Isolation Interference [%]	Ion Inject Time [ms]	RT [min]	First Scan	Spectrum File	File ID	XCorr	Percolator q-Value	Percolator PEP
		FALSE	High	Sequest HT (A2)	Unambiguous	[K].GLSYDTGGADVK.[A]		1	1	A0A2E7UUV2	A0A2E7UUV2	0	2	0.2328	0	1	1	591.785	1182.56	1182.56	-0.05	-3e-05	HCD (High Energy Collision Dissociation)	MS2	36.6388	110	18.6878	3726	MA_Nov18.raw	F3	2.32	0	0.1733
FALSE	Master Protein	A0A0J0YAB1	Uncharacterized protein OS=Pedobacter sp. BMA OX=1663685 GN=AB669_04315 PE=4 SV=1	8	1	1	1	1	235	27.2	5.24	1.71	1	High
	Checked	Confidence	Annotated Sequence	Modifications	Modifications in Master Proteins	Qvality PEP	Qvality q-value	# Protein Groups	# Proteins	# PSMs	Master Protein Accessions	Positions in Master Proteins	# Missed Cleavages	Theo. MH+ [Da]	Found in Sample: [S3] F3: Sample	Confidence (by Search Engine): Sequest HT	Percolator q-Value (by Search Engine): Sequest HT	Percolator PEP (by Search Engine): Sequest HT	XCorr (by Search Engine): Sequest HT	Sequence in Protein	Positions in Protein	Peptide Group Modifications in Protein
	FALSE	High	[R].NLVTMMINGNFEDEDGAK.[E]			0.29693	0	1	1	1	A0A0J0YAB1	A0A0J0YAB1 [7-24]	0	1997.89	High	High	0	0.2357	1.71	R.NLVTMMINGNFEDEDGAK.E	[7-24]
		Checked	Confidence	Identifying Node	PSM Ambiguity	Annotated Sequence	Modifications	# Protein Groups	# Proteins	Master Protein Accessions	Protein Accessions	# Missed Cleavages	Charge	DeltaScore	DeltaCn	Rank	Search Engine Rank	m/z [Da]	MH+ [Da]	Theo. MH+ [Da]	DeltaM [ppm]	Deltam/z [Da]	Activation Type	MS Order	Isolation Interference [%]	Ion Inject Time [ms]	RT [min]	First Scan	Spectrum File	File ID	XCorr	Percolator q-Value	Percolator PEP
		FALSE	High	Sequest HT (A2)	Unambiguous	[R].NLVTMMINGNFEDEDGAK.[E]		1	1	A0A0J0YAB1	A0A0J0YAB1	0	2	0.2573	0	1	1	999.46	1997.91	1997.89	9.43	0.00942	HCD (High Energy Collision Dissociation)	MS2	0	110	35.1528	9879	MA_Nov18.raw	F3	1.71	0	0.2357
FALSE	Master Protein	A0A1V3J2V1	Cell division protein FtsZ OS=Rodentibacter genomosp. 1 OX=1908264 GN=ftsZ PE=3 SV=1	11	1	1	1	1	434	46.4	4.96	0	1	High
	Checked	Confidence	Annotated Sequence	Modifications	Modifications in Master Proteins	Qvality PEP	Qvality q-value	# Protein Groups	# Proteins	# PSMs	Master Protein Accessions	Positions in Master Proteins	# Missed Cleavages	Theo. MH+ [Da]	Found in Sample: [S3] F3: Sample	Confidence (by Search Engine): Sequest HT	Percolator q-Value (by Search Engine): Sequest HT	Percolator PEP (by Search Engine): Sequest HT	XCorr (by Search Engine): Sequest HT	Sequence in Protein	Positions in Protein	Peptide Group Modifications in Protein
	FALSE	High	[R].NSVMGISDMITSPGMINVDFADVRTVMSEMGQAMIGFGSAKGAPGEGR.[A]	3xOxidation [M27; M30; M34]		0.176566	0	1	6	1	A0A1V3J2V1	A0A1V3J2V1 [214-261]	2	4967.28	High	High	0	0.1094	1.54	R.NSVMGISDMITSPGMINVDFADVRTVMSEMGQAMIGFGSAKGAPGEGR.A	[214-261]
		Checked	Confidence	Identifying Node	PSM Ambiguity	Annotated Sequence	Modifications	# Protein Groups	# Proteins	Master Protein Accessions	Protein Accessions	# Missed Cleavages	Charge	DeltaScore	DeltaCn	Rank	Search Engine Rank	m/z [Da]	MH+ [Da]	Theo. MH+ [Da]	DeltaM [ppm]	Deltam/z [Da]	Activation Type	MS Order	Isolation Interference [%]	Ion Inject Time [ms]	RT [min]	First Scan	Spectrum File	File ID	XCorr	Percolator q-Value	Percolator PEP
		FALSE	High	Sequest HT (A2)	Selected	[R].NSVMGISDMITSPGMINVDFADVRTVmSEmGQAmIGFGSAKGAPGEGR.[A]	M27(Oxidation); M30(Oxidation); M34(Oxidation)	1	6	A0A1V3J2V1	A0A1V3IMX6; A0A1V3JUA6; A0A1V3IXZ0; A0A1V3IQ14; A0A1V3J2V1; A0A1V3I7I0	2	6		0.0435	3	3	828.713	4967.24	4967.28	-8.44	-0.00699	HCD (High Energy Collision Dissociation)	MS2	44.0999	110	15.4197	2543	MA_Nov18.raw	F3	1.54	0	0.1094
FALSE	Master Protein	I4Z570	Uncharacterized protein OS=Leptothrix ochracea L12 OX=735332 GN=LepocDRAFT_00000890 PE=4 SV=1	11	1	1	1	1	267	25.7	9.19	0	1	High
	Checked	Confidence	Annotated Sequence	Modifications	Modifications in Master Proteins	Qvality PEP	Qvality q-value	# Protein Groups	# Proteins	# PSMs	Master Protein Accessions	Positions in Master Proteins	# Missed Cleavages	Theo. MH+ [Da]	Found in Sample: [S3] F3: Sample	Confidence (by Search Engine): Sequest HT	Percolator q-Value (by Search Engine): Sequest HT	Percolator PEP (by Search Engine): Sequest HT	XCorr (by Search Engine): Sequest HT	Sequence in Protein	Positions in Protein	Peptide Group Modifications in Protein
	FALSE	High	[R].GGGTSGGGYGGGESGGDGGGDGGGGYSSR.[E]			0.31597	0	1	1	1	I4Z570	I4Z570 [189-217]	0	2335.9	High	High	0	0.258	0.76	R.GGGTSGGGYGGGESGGDGGGDGGGGYSSR.E	[189-217]
		Checked	Confidence	Identifying Node	PSM Ambiguity	Annotated Sequence	Modifications	# Protein Groups	# Proteins	Master Protein Accessions	Protein Accessions	# Missed Cleavages	Charge	DeltaScore	DeltaCn	Rank	Search Engine Rank	m/z [Da]	MH+ [Da]	Theo. MH+ [Da]	DeltaM [ppm]	Deltam/z [Da]	Activation Type	MS Order	Isolation Interference [%]	Ion Inject Time [ms]	RT [min]	First Scan	Spectrum File	File ID	XCorr	Percolator q-Value	Percolator PEP
		FALSE	High	Sequest HT (A2)	Unambiguous	[R].GGGTSGGGYGGGESGGDGGGDGGGGYSSR.[E]		1	1	I4Z570	I4Z570	0	2	0.0658	0	1	1	1168.45	2335.89	2335.9	-7.27	-0.00849	HCD (High Energy Collision Dissociation)	MS2	11.346	110	40.1078	11725	MA_Nov18.raw	F3	0.76	0	0.258
