# Supplementary material for: Shotgun Proteomics of Ascidians Tunic Gives New Insights on Host–Microbe Interactions by Revealing Diverse Antimicrobial Peptides
Source: Mar Drugs. 2020 Jul 13;18(7):362. doi: 10.3390/md18070362 (PMC7401272; doi:10.3390/md18070362)
Supplement: Supplementary file 1 [file marinedrugs-18-00362-s001.zip › Supplementary Dataset/Proteome Discoverer/proteomic_results_bacteria/PA_Bacteria_R1.xlsx]

## Sheet: Proteins
Checked	Master	Accession	Description	Coverage [%]	# Peptides	# PSMs	# Unique Peptides	# Protein Groups	# AAs	MW [kDa]	calc. pI	Score Sequest HT: Sequest HT	# Peptides (by Search Engine): Sequest HT	Found in Sample: [S6] F6: Sample	Modifications
FALSE	Master Protein	A0A318CZ35	Actin, cytoplasmic 2 OS=Kangiella spongicola OX=796379 GN=DL796_12570 PE=4 SV=1	10	2	3	1	1	376	41.8	5.48	7.45	2	High
	Checked	Confidence	Annotated Sequence	Modifications	Modifications in Master Proteins	Qvality PEP	Qvality q-value	# Protein Groups	# Proteins	# PSMs	Master Protein Accessions	Positions in Master Proteins	# Missed Cleavages	Theo. MH+ [Da]	Found in Sample: [S6] F6: Sample	Confidence (by Search Engine): Sequest HT	Percolator q-Value (by Search Engine): Sequest HT	Percolator PEP (by Search Engine): Sequest HT	XCorr (by Search Engine): Sequest HT	Sequence in Protein	Positions in Protein	Peptide Group Modifications in Protein
	FALSE	High	[K].LCYVALDFEQEMATAASSSSLEK.[S]	1xCarbamidomethyl [C2]		0.566493	0	1	5	2	A0A318CZ35	A0A318CZ35 [217-239]	0	2550.17	High	High	0	0.5858	4.3	K.LCYVALDFEQEMATAASSSSLEK.S	[217-239]
		Checked	Confidence	Identifying Node	PSM Ambiguity	Annotated Sequence	Modifications	# Protein Groups	# Proteins	Master Protein Accessions	Protein Accessions	# Missed Cleavages	Charge	DeltaScore	DeltaCn	Rank	Search Engine Rank	m/z [Da]	MH+ [Da]	Theo. MH+ [Da]	DeltaM [ppm]	Deltam/z [Da]	Activation Type	MS Order	Isolation Interference [%]	Ion Inject Time [ms]	RT [min]	First Scan	Spectrum File	File ID	XCorr	Percolator q-Value	Percolator PEP
		FALSE	High	Sequest HT (A2)	Selected	[K].LcYVALDFEQEMATAASSSSLEK.[S]	C2(Carbamidomethyl)	1	5	A0A318CZ35	A0A318CZ35; A0A323TKK8; A0A318D341; A0A2A4B0M1; A0A2S4D1L7	0	3	0.0326	0	1	1	850.725	2550.16	2550.17	-4.7	-0.004	HCD (High Energy Collision Dissociation)	MS2	9.81526	110	73.2239	24489	PA_Sept18.raw	F6	4.3	0	0.5858
		FALSE	High	Sequest HT (A2)	Rejected	[K].LcYVALDFEQEMATAASSSSLEK.[S]	C2(Carbamidomethyl)	1	5	A0A318CZ35	A0A318CZ35; A0A323TKK8; A0A318D341; A0A2A4B0M1; A0A2S4D1L7	0	2		0	2	2	1275.59	2550.16	2550.17	-3.91	-0.00498	HCD (High Energy Collision Dissociation)	MS2	0	110	73.2602	24503	PA_Sept18.raw	F6	3.15	0	0.4663
	FALSE	High	[K].SYELPDGQVITIGNER.[F]			0.827812	0	3	15	2	A0A318CZ35; A0A1E2TY30; A0A318D844	A0A318CZ35 [240-255]; A0A1E2TY30 [240-255]; A0A318D844 [232-247]	0	1790.89	High	High	0	0.7835	1.59	K.SYELPDGQVITIGNER.F	[240-255]
		Checked	Confidence	Identifying Node	PSM Ambiguity	Annotated Sequence	Modifications	# Protein Groups	# Proteins	Master Protein Accessions	Protein Accessions	# Missed Cleavages	Charge	DeltaScore	DeltaCn	Rank	Search Engine Rank	m/z [Da]	MH+ [Da]	Theo. MH+ [Da]	DeltaM [ppm]	Deltam/z [Da]	Activation Type	MS Order	Isolation Interference [%]	Ion Inject Time [ms]	RT [min]	First Scan	Spectrum File	File ID	XCorr	Percolator q-Value	Percolator PEP
		FALSE	High	Sequest HT (A2)	Unambiguous	[K].SYELPDGQVITIGNER.[F]		3	13	A0A318CZ35; A0A1E2TY30; A0A318D844	A0A318CZ35; A0A1E2TY30; A0A323TKK8; A0A2V2PHF9; A0A318D341; A0A2A4B0M1; A0A2K2TLK9; A0A0U1CRI4; A0A228ZSI6; A0A318D844; A0A2S3QL29; A0A2S4D1L7; A0A328HMW2	0	2	0	0	1	1	895.951	1790.89	1790.89	1.35	0.00121	HCD (High Energy Collision Dissociation)	MS2	4.31008	95.471	54.4973	17502	PA_Sept18.raw	F6	1.59	0	0.7835
		FALSE	High	Sequest HT (A2)	Unambiguous	[K].SYELPDGQVITLGNER.[F]		3	2		A0A1L9QS94; A0A357AAH5	0	2		0	1	2	895.951	1790.89	1790.89	1.35	0.00121	HCD (High Energy Collision Dissociation)	MS2	4.31008	95.471	54.4973	17502	PA_Sept18.raw	F6	1.59	0	0.7835
FALSE	Master Protein	A0A1E2TY30	Actin, cytoplasmic 2 OS=Pseudoalteromonas sp. BMB OX=1874619 GN=BB427_23260 PE=4 SV=1	10	2	3	1	1	376	41.8	5.48	7.31	2	High
	Checked	Confidence	Annotated Sequence	Modifications	Modifications in Master Proteins	Qvality PEP	Qvality q-value	# Protein Groups	# Proteins	# PSMs	Master Protein Accessions	Positions in Master Proteins	# Missed Cleavages	Theo. MH+ [Da]	Found in Sample: [S6] F6: Sample	Confidence (by Search Engine): Sequest HT	Percolator q-Value (by Search Engine): Sequest HT	Percolator PEP (by Search Engine): Sequest HT	XCorr (by Search Engine): Sequest HT	Sequence in Protein	Positions in Protein	Peptide Group Modifications in Protein
	FALSE	High	[K].LCYVALDFEQEMATAASSSTVEK.[S]	1xCarbamidomethyl [C2]		0.566413	0	1	1	2	A0A1E2TY30	A0A1E2TY30 [217-239]	0	2550.17	High	High	0	0.6238	4.16	K.LCYVALDFEQEMATAASSSTVEK.S	[217-239]
		Checked	Confidence	Identifying Node	PSM Ambiguity	Annotated Sequence	Modifications	# Protein Groups	# Proteins	Master Protein Accessions	Protein Accessions	# Missed Cleavages	Charge	DeltaScore	DeltaCn	Rank	Search Engine Rank	m/z [Da]	MH+ [Da]	Theo. MH+ [Da]	DeltaM [ppm]	Deltam/z [Da]	Activation Type	MS Order	Isolation Interference [%]	Ion Inject Time [ms]	RT [min]	First Scan	Spectrum File	File ID	XCorr	Percolator q-Value	Percolator PEP
		FALSE	High	Sequest HT (A2)	Rejected	[K].LcYVALDFEQEMATAASSSTVEK.[S]	C2(Carbamidomethyl)	1	1	A0A1E2TY30	A0A1E2TY30	0	3		0.0326	2	2	850.725	2550.16	2550.17	-4.7	-0.004	HCD (High Energy Collision Dissociation)	MS2	9.81526	110	73.2239	24489	PA_Sept18.raw	F6	4.16	0	0.6238
		FALSE	High	Sequest HT (A2)	Selected	[K].LcYVALDFEQEMATAASSSTVEK.[S]	C2(Carbamidomethyl)	1	1	A0A1E2TY30	A0A1E2TY30	0	2	0	0	1	1	1275.59	2550.16	2550.17	-3.91	-0.00498	HCD (High Energy Collision Dissociation)	MS2	0	110	73.2602	24503	PA_Sept18.raw	F6	3.15	0	0.466343
	FALSE	High	[K].SYELPDGQVITIGNER.[F]			0.827812	0	3	15	2	A0A318CZ35; A0A1E2TY30; A0A318D844	A0A318CZ35 [240-255]; A0A1E2TY30 [240-255]; A0A318D844 [232-247]	0	1790.89	High	High	0	0.7835	1.59	K.SYELPDGQVITIGNER.F	[240-255]
		Checked	Confidence	Identifying Node	PSM Ambiguity	Annotated Sequence	Modifications	# Protein Groups	# Proteins	Master Protein Accessions	Protein Accessions	# Missed Cleavages	Charge	DeltaScore	DeltaCn	Rank	Search Engine Rank	m/z [Da]	MH+ [Da]	Theo. MH+ [Da]	DeltaM [ppm]	Deltam/z [Da]	Activation Type	MS Order	Isolation Interference [%]	Ion Inject Time [ms]	RT [min]	First Scan	Spectrum File	File ID	XCorr	Percolator q-Value	Percolator PEP
		FALSE	High	Sequest HT (A2)	Unambiguous	[K].SYELPDGQVITIGNER.[F]		3	13	A0A318CZ35; A0A1E2TY30; A0A318D844	A0A318CZ35; A0A1E2TY30; A0A323TKK8; A0A2V2PHF9; A0A318D341; A0A2A4B0M1; A0A2K2TLK9; A0A0U1CRI4; A0A228ZSI6; A0A318D844; A0A2S3QL29; A0A2S4D1L7; A0A328HMW2	0	2	0	0	1	1	895.951	1790.89	1790.89	1.35	0.00121	HCD (High Energy Collision Dissociation)	MS2	4.31008	95.471	54.4973	17502	PA_Sept18.raw	F6	1.59	0	0.7835
		FALSE	High	Sequest HT (A2)	Unambiguous	[K].SYELPDGQVITLGNER.[F]		3	2		A0A1L9QS94; A0A357AAH5	0	2		0	1	2	895.951	1790.89	1790.89	1.35	0.00121	HCD (High Energy Collision Dissociation)	MS2	4.31008	95.471	54.4973	17502	PA_Sept18.raw	F6	1.59	0	0.7835
FALSE	Master Protein	A0A318D844	Actin, cytoplasmic 2 OS=Kangiella spongicola OX=796379 GN=DL796_12280 PE=4 SV=1	11	2	2	1	1	368	41	5.83	3.5	2	High
	Checked	Confidence	Annotated Sequence	Modifications	Modifications in Master Proteins	Qvality PEP	Qvality q-value	# Protein Groups	# Proteins	# PSMs	Master Protein Accessions	Positions in Master Proteins	# Missed Cleavages	Theo. MH+ [Da]	Found in Sample: [S6] F6: Sample	Confidence (by Search Engine): Sequest HT	Percolator q-Value (by Search Engine): Sequest HT	Percolator PEP (by Search Engine): Sequest HT	XCorr (by Search Engine): Sequest HT	Sequence in Protein	Positions in Protein	Peptide Group Modifications in Protein
	FALSE	High	[K].LCYVALDFENEMATAASSSSLEK.[S]	1xCarbamidomethyl [C2]		0.73375	0	1	2	1	A0A318D844	A0A318D844 [209-231]	0	2536.16	High	High	0	0.6645	3.5	K.LCYVALDFENEMATAASSSSLEK.S	[209-231]
		Checked	Confidence	Identifying Node	PSM Ambiguity	Annotated Sequence	Modifications	# Protein Groups	# Proteins	Master Protein Accessions	Protein Accessions	# Missed Cleavages	Charge	DeltaScore	DeltaCn	Rank	Search Engine Rank	m/z [Da]	MH+ [Da]	Theo. MH+ [Da]	DeltaM [ppm]	Deltam/z [Da]	Activation Type	MS Order	Isolation Interference [%]	Ion Inject Time [ms]	RT [min]	First Scan	Spectrum File	File ID	XCorr	Percolator q-Value	Percolator PEP
		FALSE	High	Sequest HT (A2)	Unambiguous	[K].LcYVALDFENEMATAASSSSLEK.[S]	C2(Carbamidomethyl)	1	2	A0A318D844	A0A318D844; A0A2S3QL29	0	3	0.1457	0	1	1	846.052	2536.14	2536.16	-6.52	-0.00552	HCD (High Energy Collision Dissociation)	MS2	69.69	110	72.9709	24394	PA_Sept18.raw	F6	3.5	0	0.6645
	FALSE	High	[K].SYELPDGQVITIGNER.[F]			0.827812	0	3	15	2	A0A318CZ35; A0A1E2TY30; A0A318D844	A0A318CZ35 [240-255]; A0A1E2TY30 [240-255]; A0A318D844 [232-247]	0	1790.89	High	High	0	0.7835	1.59	K.SYELPDGQVITIGNER.F	[232-247]
		Checked	Confidence	Identifying Node	PSM Ambiguity	Annotated Sequence	Modifications	# Protein Groups	# Proteins	Master Protein Accessions	Protein Accessions	# Missed Cleavages	Charge	DeltaScore	DeltaCn	Rank	Search Engine Rank	m/z [Da]	MH+ [Da]	Theo. MH+ [Da]	DeltaM [ppm]	Deltam/z [Da]	Activation Type	MS Order	Isolation Interference [%]	Ion Inject Time [ms]	RT [min]	First Scan	Spectrum File	File ID	XCorr	Percolator q-Value	Percolator PEP
		FALSE	High	Sequest HT (A2)	Unambiguous	[K].SYELPDGQVITIGNER.[F]		3	13	A0A318CZ35; A0A1E2TY30; A0A318D844	A0A318CZ35; A0A1E2TY30; A0A323TKK8; A0A2V2PHF9; A0A318D341; A0A2A4B0M1; A0A2K2TLK9; A0A0U1CRI4; A0A228ZSI6; A0A318D844; A0A2S3QL29; A0A2S4D1L7; A0A328HMW2	0	2	0	0	1	1	895.951	1790.89	1790.89	1.35	0.00121	HCD (High Energy Collision Dissociation)	MS2	4.31008	95.471	54.4973	17502	PA_Sept18.raw	F6	1.59	0	0.7835
		FALSE	High	Sequest HT (A2)	Unambiguous	[K].SYELPDGQVITLGNER.[F]		3	2		A0A1L9QS94; A0A357AAH5	0	2		0	1	2	895.951	1790.89	1790.89	1.35	0.00121	HCD (High Energy Collision Dissociation)	MS2	4.31008	95.471	54.4973	17502	PA_Sept18.raw	F6	1.59	0	0.7835
FALSE	Master Protein	A0A318CZJ6	Uncharacterized protein OS=Kangiella spongicola OX=796379 GN=DL796_11745 PE=4 SV=1	1	1	1	1	1	1057	121.9	5.2	2.58	1	High
	Checked	Confidence	Annotated Sequence	Modifications	Modifications in Master Proteins	Qvality PEP	Qvality q-value	# Protein Groups	# Proteins	# PSMs	Master Protein Accessions	Positions in Master Proteins	# Missed Cleavages	Theo. MH+ [Da]	Found in Sample: [S6] F6: Sample	Confidence (by Search Engine): Sequest HT	Percolator q-Value (by Search Engine): Sequest HT	Percolator PEP (by Search Engine): Sequest HT	XCorr (by Search Engine): Sequest HT	Sequence in Protein	Positions in Protein	Peptide Group Modifications in Protein
	FALSE	High	[R].TKYETDAIQR.[T]			0.706246	0	1	1	1	A0A318CZJ6	A0A318CZJ6 [496-505]	1	1224.62	High	High	0	0.6306	2.58	R.TKYETDAIQR.T	[496-505]
		Checked	Confidence	Identifying Node	PSM Ambiguity	Annotated Sequence	Modifications	# Protein Groups	# Proteins	Master Protein Accessions	Protein Accessions	# Missed Cleavages	Charge	DeltaScore	DeltaCn	Rank	Search Engine Rank	m/z [Da]	MH+ [Da]	Theo. MH+ [Da]	DeltaM [ppm]	Deltam/z [Da]	Activation Type	MS Order	Isolation Interference [%]	Ion Inject Time [ms]	RT [min]	First Scan	Spectrum File	File ID	XCorr	Percolator q-Value	Percolator PEP
		FALSE	High	Sequest HT (A2)	Unambiguous	[R].TKYETDAIQR.[T]		1	1	A0A318CZJ6	A0A318CZJ6	1	2	0.1822	0	1	1	612.815	1224.62	1224.62	-0.11	-7e-05	HCD (High Energy Collision Dissociation)	MS2	12.792	63.097	14.0923	2490	PA_Sept18.raw	F6	2.58	0	0.6306
FALSE	Master Protein	A0A2I0D9N6	Peroxidase OS=Psychroflexus sp. MES1-P1E OX=2058320 GN=CXF67_06495 PE=4 SV=1	6	1	1	1	1	210	23.6	5.47	2.4	1	High
	Checked	Confidence	Annotated Sequence	Modifications	Modifications in Master Proteins	Qvality PEP	Qvality q-value	# Protein Groups	# Proteins	# PSMs	Master Protein Accessions	Positions in Master Proteins	# Missed Cleavages	Theo. MH+ [Da]	Found in Sample: [S6] F6: Sample	Confidence (by Search Engine): Sequest HT	Percolator q-Value (by Search Engine): Sequest HT	Percolator PEP (by Search Engine): Sequest HT	XCorr (by Search Engine): Sequest HT	Sequence in Protein	Positions in Protein	Peptide Group Modifications in Protein
	FALSE	High	[R].VIDSLQLTANKK.[L]			0.769851	0	1	3	1	A0A2I0D9N6	A0A2I0D9N6 [154-165]	1	1329.77	High	High	0	0.7094	2.4	R.VIDSLQLTANKK.L	[154-165]
		Checked	Confidence	Identifying Node	PSM Ambiguity	Annotated Sequence	Modifications	# Protein Groups	# Proteins	Master Protein Accessions	Protein Accessions	# Missed Cleavages	Charge	DeltaScore	DeltaCn	Rank	Search Engine Rank	m/z [Da]	MH+ [Da]	Theo. MH+ [Da]	DeltaM [ppm]	Deltam/z [Da]	Activation Type	MS Order	Isolation Interference [%]	Ion Inject Time [ms]	RT [min]	First Scan	Spectrum File	File ID	XCorr	Percolator q-Value	Percolator PEP
		FALSE	High	Sequest HT (A2)	Unambiguous	[R].VIDSLQLTANKK.[L]		1	3	A0A2I0D9N6	K4IIS2; A0A2I0D9N6; N1WR22	1	3	0.1458	0	1	1	443.929	1329.77	1329.77	0.1	5e-05	HCD (High Energy Collision Dissociation)	MS2	47.0717	51.734	21.3618	5219	PA_Sept18.raw	F6	2.4	0	0.7094
FALSE	Master Protein	A0A1M3BZN6	Periplasmic serine endoprotease DegP-like OS=Burkholderiales bacterium 66-5 OX=1895728 GN=BGO13_00950 PE=3 SV=1	6	1	1	1	1	490	51.8	8.02	2.31	1	High
	Checked	Confidence	Annotated Sequence	Modifications	Modifications in Master Proteins	Qvality PEP	Qvality q-value	# Protein Groups	# Proteins	# PSMs	Master Protein Accessions	Positions in Master Proteins	# Missed Cleavages	Theo. MH+ [Da]	Found in Sample: [S6] F6: Sample	Confidence (by Search Engine): Sequest HT	Percolator q-Value (by Search Engine): Sequest HT	Percolator PEP (by Search Engine): Sequest HT	XCorr (by Search Engine): Sequest HT	Sequence in Protein	Positions in Protein	Peptide Group Modifications in Protein
	FALSE	High	[R].GSSRELSITIAEVQPDEGVAAKDEGGK.[S]			0.804649	0	1	1	1	A0A1M3BZN6	A0A1M3BZN6 [364-390]	2	2743.37	High	High	0	0.7538	2.31	R.GSSRELSITIAEVQPDEGVAAKDEGGK.S	[364-390]
		Checked	Confidence	Identifying Node	PSM Ambiguity	Annotated Sequence	Modifications	# Protein Groups	# Proteins	Master Protein Accessions	Protein Accessions	# Missed Cleavages	Charge	DeltaScore	DeltaCn	Rank	Search Engine Rank	m/z [Da]	MH+ [Da]	Theo. MH+ [Da]	DeltaM [ppm]	Deltam/z [Da]	Activation Type	MS Order	Isolation Interference [%]	Ion Inject Time [ms]	RT [min]	First Scan	Spectrum File	File ID	XCorr	Percolator q-Value	Percolator PEP
		FALSE	High	Sequest HT (A2)	Unambiguous	[R].GSSRELSITIAEVQPDEGVAAKDEGGK.[S]		1	1	A0A1M3BZN6	A0A1M3BZN6	2	2	0.2727	0	1	1	1372.19	2743.38	2743.37	2.26	0.0031	HCD (High Energy Collision Dissociation)	MS2	0	109.03	73.2507	24499	PA_Sept18.raw	F6	2.31	0	0.7538
FALSE	Master Protein	A0A0A8RA46	Lysyl endopeptidase OS=Pseudomonas aeruginosa OX=287 GN=prpL PE=4 SV=1	6	1	1	1	1	462	48.2	7.08	2.27	1	High
	Checked	Confidence	Annotated Sequence	Modifications	Modifications in Master Proteins	Qvality PEP	Qvality q-value	# Protein Groups	# Proteins	# PSMs	Master Protein Accessions	Positions in Master Proteins	# Missed Cleavages	Theo. MH+ [Da]	Found in Sample: [S6] F6: Sample	Confidence (by Search Engine): Sequest HT	Percolator q-Value (by Search Engine): Sequest HT	Percolator PEP (by Search Engine): Sequest HT	XCorr (by Search Engine): Sequest HT	Sequence in Protein	Positions in Protein	Peptide Group Modifications in Protein
	FALSE	High	[R].VDWPSAVVEGGSSGSGLLTVAGDGSYQLR.[G]			0.746677	0	1	16	1	A0A0A8RA46	A0A0A8RA46 [397-425]	0	2864.41	High	High	0	0.6805	2.27	R.VDWPSAVVEGGSSGSGLLTVAGDGSYQLR.G	[397-425]
		Checked	Confidence	Identifying Node	PSM Ambiguity	Annotated Sequence	Modifications	# Protein Groups	# Proteins	Master Protein Accessions	Protein Accessions	# Missed Cleavages	Charge	DeltaScore	DeltaCn	Rank	Search Engine Rank	m/z [Da]	MH+ [Da]	Theo. MH+ [Da]	DeltaM [ppm]	Deltam/z [Da]	Activation Type	MS Order	Isolation Interference [%]	Ion Inject Time [ms]	RT [min]	First Scan	Spectrum File	File ID	XCorr	Percolator q-Value	Percolator PEP
		FALSE	High	Sequest HT (A2)	Unambiguous	[R].VDWPSAVVEGGSSGSGLLTVAGDGSYQLR.[G]		1	16	A0A0A8RA46	Q9HWK6; A0A0F7QJQ3; Q1WEI5; A0A383M0T8; A0A2I2CJ90; Q1WEI2; Q1WEI6; A0A0A8RA46; Q1WEI1; Q1WEI7; A0A1C7BEX9; A0A1G5LWZ5; A0A2V3FN52; A0A157VSN6; Q1WEI3; A0A2V3H3X3	0	3	0.4714	0	1	1	955.474	2864.41	2864.41	0.15	0.00015	HCD (High Energy Collision Dissociation)	MS2	2.5403	110	70.5305	23481	PA_Sept18.raw	F6	2.27	0	0.6805
FALSE	Master Protein	A0A293NCX8	Uncharacterized protein OS=Gammaproteobacteria bacterium OX=1913989 GN=CMP83_08415 PE=4 SV=1	4	1	1	1	1	246	28	9.5	2.14	1	High
	Checked	Confidence	Annotated Sequence	Modifications	Modifications in Master Proteins	Qvality PEP	Qvality q-value	# Protein Groups	# Proteins	# PSMs	Master Protein Accessions	Positions in Master Proteins	# Missed Cleavages	Theo. MH+ [Da]	Found in Sample: [S6] F6: Sample	Confidence (by Search Engine): Sequest HT	Percolator q-Value (by Search Engine): Sequest HT	Percolator PEP (by Search Engine): Sequest HT	XCorr (by Search Engine): Sequest HT	Sequence in Protein	Positions in Protein	Peptide Group Modifications in Protein
	FALSE	High	[R].ISGLIYEETR.[G]			0.831435	0	1	5	1	A0A293NCX8	A0A293NCX8 [47-56]	0	1180.62	High	High	0	0.7881	2.14	R.ISGLIYEETR.G	[47-56]
		Checked	Confidence	Identifying Node	PSM Ambiguity	Annotated Sequence	Modifications	# Protein Groups	# Proteins	Master Protein Accessions	Protein Accessions	# Missed Cleavages	Charge	DeltaScore	DeltaCn	Rank	Search Engine Rank	m/z [Da]	MH+ [Da]	Theo. MH+ [Da]	DeltaM [ppm]	Deltam/z [Da]	Activation Type	MS Order	Isolation Interference [%]	Ion Inject Time [ms]	RT [min]	First Scan	Spectrum File	File ID	XCorr	Percolator q-Value	Percolator PEP
		FALSE	High	Sequest HT (A2)	Unambiguous	[R].ISGLIYEETR.[G]		1	5	A0A293NCX8	A0A2D7GQ71; A0A293NCX8; A0A0B2F0V8; A0A1G4M1Q1; A0A2D9B6U5	0	2	0.2477	0	1	1	590.814	1180.62	1180.62	0.26	0.00016	HCD (High Energy Collision Dissociation)	MS2	45.3592	59.615	29.5996	8298	PA_Sept18.raw	F6	2.14	0	0.7881
FALSE	Master Protein	A0A1G8A4N0	GntR family transcriptional regulator, glc operon transcriptional activator OS=Pseudomonas flavescens OX=29435 GN=SAMN05216588_10324 PE=4 SV=1	3	1	1	1	1	256	28.9	9.57	2.04	1	High
	Checked	Confidence	Annotated Sequence	Modifications	Modifications in Master Proteins	Qvality PEP	Qvality q-value	# Protein Groups	# Proteins	# PSMs	Master Protein Accessions	Positions in Master Proteins	# Missed Cleavages	Theo. MH+ [Da]	Found in Sample: [S6] F6: Sample	Confidence (by Search Engine): Sequest HT	Percolator q-Value (by Search Engine): Sequest HT	Percolator PEP (by Search Engine): Sequest HT	XCorr (by Search Engine): Sequest HT	Sequence in Protein	Positions in Protein	Peptide Group Modifications in Protein
	FALSE	High	[R].VATLSVPR.[D]			0.831435	0	1	1	1	A0A1G8A4N0	A0A1G8A4N0 [75-82]	0	842.509	High	High	0	0.7881	2.04	R.VATLSVPR.D	[75-82]
		Checked	Confidence	Identifying Node	PSM Ambiguity	Annotated Sequence	Modifications	# Protein Groups	# Proteins	Master Protein Accessions	Protein Accessions	# Missed Cleavages	Charge	DeltaScore	DeltaCn	Rank	Search Engine Rank	m/z [Da]	MH+ [Da]	Theo. MH+ [Da]	DeltaM [ppm]	Deltam/z [Da]	Activation Type	MS Order	Isolation Interference [%]	Ion Inject Time [ms]	RT [min]	First Scan	Spectrum File	File ID	XCorr	Percolator q-Value	Percolator PEP
		FALSE	High	Sequest HT (A2)	Selected	[R].VATLSVPR.[D]		1	1	A0A1G8A4N0	A0A1G8A4N0	0	2		0.0192	4	4	421.758	842.51	842.509	0.24	0.0001	HCD (High Energy Collision Dissociation)	MS2	22.8961	29.986	21.9168	5426	PA_Sept18.raw	F6	2.04	0	0.7881
FALSE	Master Protein	A0A170VEX7	Histidine kinase OS=Streptomyces sp. F-3 OX=1840095 GN=STXM2123_949 PE=4 SV=1	2	1	1	1	1	577	62	5.44	1.98	1	High
	Checked	Confidence	Annotated Sequence	Modifications	Modifications in Master Proteins	Qvality PEP	Qvality q-value	# Protein Groups	# Proteins	# PSMs	Master Protein Accessions	Positions in Master Proteins	# Missed Cleavages	Theo. MH+ [Da]	Found in Sample: [S6] F6: Sample	Confidence (by Search Engine): Sequest HT	Percolator q-Value (by Search Engine): Sequest HT	Percolator PEP (by Search Engine): Sequest HT	XCorr (by Search Engine): Sequest HT	Sequence in Protein	Positions in Protein	Peptide Group Modifications in Protein
	FALSE	High	[R].AEAVLETDGR.[T]			0.830528	0	1	1	1	A0A170VEX7	A0A170VEX7 [509-518]	0	1060.53	High	High	0	0.7868	1.98	R.AEAVLETDGR.T	[509-518]
		Checked	Confidence	Identifying Node	PSM Ambiguity	Annotated Sequence	Modifications	# Protein Groups	# Proteins	Master Protein Accessions	Protein Accessions	# Missed Cleavages	Charge	DeltaScore	DeltaCn	Rank	Search Engine Rank	m/z [Da]	MH+ [Da]	Theo. MH+ [Da]	DeltaM [ppm]	Deltam/z [Da]	Activation Type	MS Order	Isolation Interference [%]	Ion Inject Time [ms]	RT [min]	First Scan	Spectrum File	File ID	XCorr	Percolator q-Value	Percolator PEP
		FALSE	High	Sequest HT (A2)	Unambiguous	[R].AEAVLETDGR.[T]		1	1	A0A170VEX7	A0A170VEX7	0	2	0.1111	0	1	1	530.767	1060.53	1060.53	-0.94	-0.0005	HCD (High Energy Collision Dissociation)	MS2	41.4942	110	16.4811	3384	PA_Sept18.raw	F6	1.98	0	0.7868
FALSE	Master Protein	A0A0D6IFX1	Uncharacterized protein OS=Alcaligenes xylosoxydans xylosoxydans OX=85698 GN=ERS451415_04834 PE=4 SV=1	11	1	1	1	1	143	15.5	8.4	1.92	1	High
	Checked	Confidence	Annotated Sequence	Modifications	Modifications in Master Proteins	Qvality PEP	Qvality q-value	# Protein Groups	# Proteins	# PSMs	Master Protein Accessions	Positions in Master Proteins	# Missed Cleavages	Theo. MH+ [Da]	Found in Sample: [S6] F6: Sample	Confidence (by Search Engine): Sequest HT	Percolator q-Value (by Search Engine): Sequest HT	Percolator PEP (by Search Engine): Sequest HT	XCorr (by Search Engine): Sequest HT	Sequence in Protein	Positions in Protein	Peptide Group Modifications in Protein
	FALSE	High	[R].IGSMADLWAQKIQANK.[E]	1xOxidation [M4]		0.819272	0	1	8	1	A0A0D6IFX1	A0A0D6IFX1 [12-27]	1	1789.93	High	High	0	0.7723	1.92	R.IGSMADLWAQKIQANK.E	[12-27]
		Checked	Confidence	Identifying Node	PSM Ambiguity	Annotated Sequence	Modifications	# Protein Groups	# Proteins	Master Protein Accessions	Protein Accessions	# Missed Cleavages	Charge	DeltaScore	DeltaCn	Rank	Search Engine Rank	m/z [Da]	MH+ [Da]	Theo. MH+ [Da]	DeltaM [ppm]	Deltam/z [Da]	Activation Type	MS Order	Isolation Interference [%]	Ion Inject Time [ms]	RT [min]	First Scan	Spectrum File	File ID	XCorr	Percolator q-Value	Percolator PEP
		FALSE	High	Sequest HT (A2)	Unambiguous	[R].IGSmADLWAQKIQANK.[E]	M4(Oxidation)	1	8	A0A0D6IFX1	A0A2M9GR13; A0A2T5CRC2; A0A0M7C7B1; A0A179TMB0; F7SVE9; A0A0M7IV13; A0A0M9IXC3; A0A0D6IFX1	1	2	0.1667	0	1	1	895.472	1789.94	1789.93	5.34	0.00478	HCD (High Energy Collision Dissociation)	MS2	38.2304	92.405	73.1653	24467	PA_Sept18.raw	F6	1.92	0	0.7723
