# Supplementary material for: Shotgun Proteomics of Ascidians Tunic Gives New Insights on Host–Microbe Interactions by Revealing Diverse Antimicrobial Peptides
Source: Mar Drugs. 2020 Jul 13;18(7):362. doi: 10.3390/md18070362 (PMC7401272; doi:10.3390/md18070362)
Supplement: Supplementary file 1 [file marinedrugs-18-00362-s001.zip › Supplementary Dataset/Proteome Discoverer/proteomic_results_bacteria/PA_Bacteria_R2.xlsx]

## Sheet: Proteins
Checked	Master	Accession	Description	Coverage [%]	# Peptides	# PSMs	# Unique Peptides	# Protein Groups	# AAs	MW [kDa]	calc. pI	Score Sequest HT: Sequest HT	# Peptides (by Search Engine): Sequest HT	Found in Sample: [S5] F5: Sample	Modifications					Sequence in Protein
FALSE	Master Protein	A0A318D844	Actin, cytoplasmic 2 OS=Kangiella spongicola OX=796379 GN=DL796_12280 PE=4 SV=1	29	8	28	3	1	368	41	5.83	109.89	8	High
	Checked	Confidence	Annotated Sequence	Modifications	Modifications in Master Proteins	Qvality PEP	Qvality q-value	# Protein Groups	# Proteins	# PSMs	Master Protein Accessions	Positions in Master Proteins	# Missed Cleavages	Theo. MH+ [Da]	Found in Sample: [S5] F5: Sample	Confidence (by Search Engine): Sequest HT	Percolator q-Value (by Search Engine): Sequest HT	Percolator PEP (by Search Engine): Sequest HT	XCorr (by Search Engine): Sequest HT	Sequence in Protein	Positions in Protein	Peptide Group Modifications in Protein
	FALSE	High	[K].SYELPDGQVITIGNER.[F]			0.000712645	0	2	15	12	A0A1E2TY30; A0A318D844	A0A1E2TY30 [240-255]; A0A318D844 [232-247]	0	1790.89	High	High	0	0.006264	3.79	K.SYELPDGQVITIGNER.F	[232-247]
		Checked	Confidence	Identifying Node	PSM Ambiguity	Annotated Sequence	Modifications	# Protein Groups	# Proteins	Master Protein Accessions	Protein Accessions	# Missed Cleavages	Charge	DeltaScore	DeltaCn	Rank	Search Engine Rank	m/z [Da]	MH+ [Da]	Theo. MH+ [Da]	DeltaM [ppm]	Deltam/z [Da]	Activation Type	MS Order	Isolation Interference [%]	Ion Inject Time [ms]	RT [min]	First Scan	Spectrum File	File ID	XCorr	Percolator q-Value	Percolator PEP
		FALSE	High	Sequest HT (A2)	Unambiguous	[K].SYELPDGQVITIGNER.[F]		2	13	A0A1E2TY30; A0A318D844	A0A318CZ35; A0A1E2TY30; A0A323TKK8; A0A2V2PHF9; A0A318D341; A0A2A4B0M1; A0A2K2TLK9; A0A0U1CRI4; A0A228ZSI6; A0A318D844; A0A2S3QL29; A0A2S4D1L7; A0A328HMW2	0	2	0	0	1	1	895.948	1790.89	1790.89	-2.13	-0.0019	HCD (High Energy Collision Dissociation)	MS2	0.511673	48.692	71.5646	23673	PA_Nov18.raw	F5	3.41	0	5.259e-05
		FALSE	High	Sequest HT (A2)	Unambiguous	[K].SYELPDGQVITLGNER.[F]		2	2		A0A1L9QS94; A0A357AAH5	0	3		0	1	2	597.633	1790.88	1790.89	-3.97	-0.00237	HCD (High Energy Collision Dissociation)	MS2	8.80953	110	71.2269	23547	PA_Nov18.raw	F5	3.79	0	0.006264
		FALSE	High	Sequest HT (A2)	Unambiguous	[K].SYELPDGQVITIGNER.[F]		2	13	A0A1E2TY30; A0A318D844	A0A318CZ35; A0A1E2TY30; A0A323TKK8; A0A2V2PHF9; A0A318D341; A0A2A4B0M1; A0A2K2TLK9; A0A0U1CRI4; A0A228ZSI6; A0A318D844; A0A2S3QL29; A0A2S4D1L7; A0A328HMW2	0	3	0	0	1	1	597.633	1790.88	1790.89	-3.97	-0.00237	HCD (High Energy Collision Dissociation)	MS2	8.80953	110	71.2269	23547	PA_Nov18.raw	F5	3.79	0	0.006264
		FALSE	High	Sequest HT (A2)	Unambiguous	[K].SYELPDGQVITIGNER.[F]		2	13	A0A1E2TY30; A0A318D844	A0A318CZ35; A0A1E2TY30; A0A323TKK8; A0A2V2PHF9; A0A318D341; A0A2A4B0M1; A0A2K2TLK9; A0A0U1CRI4; A0A228ZSI6; A0A318D844; A0A2S3QL29; A0A2S4D1L7; A0A328HMW2	0	2		0	1	2	895.947	1790.89	1790.89	-3.29	-0.00294	HCD (High Energy Collision Dissociation)	MS2	0	20.162	71.2126	23541	PA_Nov18.raw	F5	3.15	0	0.000278
		FALSE	High	Sequest HT (A2)	Unambiguous	[K].SYELPDGQVITLGNER.[F]		2	2		A0A1L9QS94; A0A357AAH5	0	2		0	1	2	895.948	1790.89	1790.89	-2.13	-0.0019	HCD (High Energy Collision Dissociation)	MS2	0.511673	48.692	71.5646	23673	PA_Nov18.raw	F5	3.41	0	5.259e-05
		FALSE	High	Sequest HT (A2)	Unambiguous	[K].SYELPDGQVITLGNER.[F]		2	2		A0A1L9QS94; A0A357AAH5	0	2	0	0	1	1	895.947	1790.89	1790.89	-3.29	-0.00294	HCD (High Energy Collision Dissociation)	MS2	0	20.162	71.2126	23541	PA_Nov18.raw	F5	3.15	0	0.000278
		FALSE	High	Sequest HT (A2)	Unambiguous	[K].SYELPDGQVITIGNER.[F]		2	13	A0A1E2TY30; A0A318D844	A0A318CZ35; A0A1E2TY30; A0A323TKK8; A0A2V2PHF9; A0A318D341; A0A2A4B0M1; A0A2K2TLK9; A0A0U1CRI4; A0A228ZSI6; A0A318D844; A0A2S3QL29; A0A2S4D1L7; A0A328HMW2	0	3		0	1	2	597.634	1790.89	1790.89	-1.83	-0.00109	HCD (High Energy Collision Dissociation)	MS2	12.2584	110	70.8684	23412	PA_Nov18.raw	F5	3.38	0	0.01093
		FALSE	High	Sequest HT (A2)	Unambiguous	[K].SYELPDGQVITLGNER.[F]		2	2		A0A1L9QS94; A0A357AAH5	0	3	0	0	1	1	597.634	1790.89	1790.89	-1.83	-0.00109	HCD (High Energy Collision Dissociation)	MS2	12.2584	110	70.8684	23412	PA_Nov18.raw	F5	3.38	0	0.01093
		FALSE	High	Sequest HT (A2)	Unambiguous	[K].SYELPDGQVITLGNER.[F]		2	2		A0A1L9QS94; A0A357AAH5	0	2		0	1	2	895.948	1790.89	1790.89	-2.2	-0.00197	HCD (High Energy Collision Dissociation)	MS2	0	41.518	70.866	23411	PA_Nov18.raw	F5	2.83	0	0.0007158
		FALSE	High	Sequest HT (A2)	Unambiguous	[K].SYELPDGQVITIGNER.[F]		2	13	A0A1E2TY30; A0A318D844	A0A318CZ35; A0A1E2TY30; A0A323TKK8; A0A2V2PHF9; A0A318D341; A0A2A4B0M1; A0A2K2TLK9; A0A0U1CRI4; A0A228ZSI6; A0A318D844; A0A2S3QL29; A0A2S4D1L7; A0A328HMW2	0	2	0	0	1	1	895.948	1790.89	1790.89	-2.2	-0.00197	HCD (High Energy Collision Dissociation)	MS2	0	41.518	70.866	23411	PA_Nov18.raw	F5	2.83	0	0.0007158
		FALSE	High	Sequest HT (A2)	Unambiguous	[K].SYELPDGQVITIGNER.[F]		2	13	A0A1E2TY30; A0A318D844	A0A318CZ35; A0A1E2TY30; A0A323TKK8; A0A2V2PHF9; A0A318D341; A0A2A4B0M1; A0A2K2TLK9; A0A0U1CRI4; A0A228ZSI6; A0A318D844; A0A2S3QL29; A0A2S4D1L7; A0A328HMW2	0	2	0	0	1	1	895.946	1790.89	1790.89	-3.76	-0.00337	HCD (High Energy Collision Dissociation)	MS2	24.8293	110	71.9189	23806	PA_Nov18.raw	F5	2.6	0	0.034
		FALSE	High	Sequest HT (A2)	Unambiguous	[K].SYELPDGQVITLGNER.[F]		2	2		A0A1L9QS94; A0A357AAH5	0	2		0	1	2	895.946	1790.89	1790.89	-3.76	-0.00337	HCD (High Energy Collision Dissociation)	MS2	24.8293	110	71.9189	23806	PA_Nov18.raw	F5	2.6	0	0.034
	FALSE	High	[K].LCYVALDFENEMATAASSSSLEK.[S]	1xCarbamidomethyl [C2]		0.000977698	0	1	2	1	A0A318D844	A0A318D844 [209-231]	0	2536.16	High	High	0	8.262e-05	4.81	K.LCYVALDFENEMATAASSSSLEK.S	[209-231]
		Checked	Confidence	Identifying Node	PSM Ambiguity	Annotated Sequence	Modifications	# Protein Groups	# Proteins	Master Protein Accessions	Protein Accessions	# Missed Cleavages	Charge	DeltaScore	DeltaCn	Rank	Search Engine Rank	m/z [Da]	MH+ [Da]	Theo. MH+ [Da]	DeltaM [ppm]	Deltam/z [Da]	Activation Type	MS Order	Isolation Interference [%]	Ion Inject Time [ms]	RT [min]	First Scan	Spectrum File	File ID	XCorr	Percolator q-Value	Percolator PEP
		FALSE	High	Sequest HT (A2)	Unambiguous	[K].LcYVALDFENEMATAASSSSLEK.[S]	C2(Carbamidomethyl)	1	2	A0A318D844	A0A318D844; A0A2S3QL29	0	3	0.1642	0	1	1	846.055	2536.15	2536.16	-3.35	-0.00283	HCD (High Energy Collision Dissociation)	MS2	39.2221	110	74.257	24688	PA_Nov18.raw	F5	4.81	0	8.262e-05
	FALSE	High	[R].KDLYANNVLSGGTTMYPGIADR.[M]			1.31903e-06	0	1	3	1	A0A318D844	A0A318D844 [284-305]	1	2356.16	High	High	0	6.718e-09	6.52	R.KDLYANNVLSGGTTMYPGIADR.M	[284-305]
		Checked	Confidence	Identifying Node	PSM Ambiguity	Annotated Sequence	Modifications	# Protein Groups	# Proteins	Master Protein Accessions	Protein Accessions	# Missed Cleavages	Charge	DeltaScore	DeltaCn	Rank	Search Engine Rank	m/z [Da]	MH+ [Da]	Theo. MH+ [Da]	DeltaM [ppm]	Deltam/z [Da]	Activation Type	MS Order	Isolation Interference [%]	Ion Inject Time [ms]	RT [min]	First Scan	Spectrum File	File ID	XCorr	Percolator q-Value	Percolator PEP
		FALSE	High	Sequest HT (A2)	Unambiguous	[R].KDLYANNVLSGGTTMYPGIADR.[M]		1	3	A0A318D844	A0A0F0EKT0; A0A318D844; A0A2S3QL29	1	3	0.5291	0	1	1	786.055	2356.15	2356.16	-4.45	-0.00349	HCD (High Energy Collision Dissociation)	MS2	34.848	76.5	74.2906	24701	PA_Nov18.raw	F5	6.52	0	6.718e-09
	FALSE	High	[K].AGFAGDDAPR.[A]			0.186892	0	2	10	1	A0A1E2TY30; A0A318D844	A0A1E2TY30 [20-29]; A0A318D844 [12-21]	0	976.448	High	High	0	0.1465	2.85	K.AGFAGDDAPR.A	[12-21]
		Checked	Confidence	Identifying Node	PSM Ambiguity	Annotated Sequence	Modifications	# Protein Groups	# Proteins	Master Protein Accessions	Protein Accessions	# Missed Cleavages	Charge	DeltaScore	DeltaCn	Rank	Search Engine Rank	m/z [Da]	MH+ [Da]	Theo. MH+ [Da]	DeltaM [ppm]	Deltam/z [Da]	Activation Type	MS Order	Isolation Interference [%]	Ion Inject Time [ms]	RT [min]	First Scan	Spectrum File	File ID	XCorr	Percolator q-Value	Percolator PEP
		FALSE	High	Sequest HT (A2)	Unambiguous	[K].AGFAGDDAPR.[A]		2	10	A0A1E2TY30; A0A318D844	A0A318CZ35; A0A2V2P7I0; A0A1E2TY30; A0A323TKK8; A0A328HR32; A0A318D341; A0A2K2TLK9; A0A2V2P586; A0A228ZSI6; A0A318D844	0	2	0.2596	0	1	1	488.728	976.449	976.448	0.26	0.00012	HCD (High Energy Collision Dissociation)	MS2	33.8226	110	19.5154	4421	PA_Nov18.raw	F5	2.85	0	0.1465
	FALSE	High	[K].DLYANNVLSGGTTMYPGIADR.[M]			4.23516e-07	0	1	3	6	A0A318D844	A0A318D844 [285-305]	0	2228.07	High	High	0	6.01e-05	6.13	K.DLYANNVLSGGTTMYPGIADR.M	[285-305]
		Checked	Confidence	Identifying Node	PSM Ambiguity	Annotated Sequence	Modifications	# Protein Groups	# Proteins	Master Protein Accessions	Protein Accessions	# Missed Cleavages	Charge	DeltaScore	DeltaCn	Rank	Search Engine Rank	m/z [Da]	MH+ [Da]	Theo. MH+ [Da]	DeltaM [ppm]	Deltam/z [Da]	Activation Type	MS Order	Isolation Interference [%]	Ion Inject Time [ms]	RT [min]	First Scan	Spectrum File	File ID	XCorr	Percolator q-Value	Percolator PEP
		FALSE	High	Sequest HT (A2)	Unambiguous	[K].DLYANNVLSGGTTMYPGIADR.[M]		1	3	A0A318D844	A0A0F0EKT0; A0A318D844; A0A2S3QL29	0	3	0.4711	0	1	1	743.357	2228.06	2228.07	-3.77	-0.0028	HCD (High Energy Collision Dissociation)	MS2	2.91573	110	71.7476	23742	PA_Nov18.raw	F5	4.5	0	3.961e-05
		FALSE	High	Sequest HT (A2)	Unambiguous	[K].DLYANNVLSGGTTMYPGIADR.[M]		1	3	A0A318D844	A0A0F0EKT0; A0A318D844; A0A2S3QL29	0	2	0.6061	0	1	1	1114.54	2228.06	2228.07	-0.21	-0.00023	HCD (High Energy Collision Dissociation)	MS2	0	110	71.7796	23754	PA_Nov18.raw	F5	4.9	0	2.08e-05
		FALSE	High	Sequest HT (A2)	Unambiguous	[K].DLYANNVLSGGTTMYPGIADR.[M]		1	3	A0A318D844	A0A0F0EKT0; A0A318D844; A0A2S3QL29	0	2	0.5909	0	1	1	1114.53	2228.06	2228.07	-4.48	-0.00499	HCD (High Energy Collision Dissociation)	MS2	0	110	72.4769	24016	PA_Nov18.raw	F5	5.5	0	1.46e-09
		FALSE	High	Sequest HT (A2)	Unambiguous	[K].DLYANNVLSGGTTMYPGIADR.[M]		1	3	A0A318D844	A0A0F0EKT0; A0A318D844; A0A2S3QL29	0	3	0.4507	0	1	1	743.356	2228.05	2228.07	-4.68	-0.00347	HCD (High Energy Collision Dissociation)	MS2	5.80547	110	72.4454	24004	PA_Nov18.raw	F5	5.37	0	0.0001364
		FALSE	High	Sequest HT (A2)	Unambiguous	[K].DLYANNVLSGGTTMYPGIADR.[M]		1	3	A0A318D844	A0A0F0EKT0; A0A318D844; A0A2S3QL29	0	2	0.6287	0	1	1	1114.53	2228.06	2228.07	-3.39	-0.00377	HCD (High Energy Collision Dissociation)	MS2	0	110	72.1238	23883	PA_Nov18.raw	F5	5.79	0	1.32904e-09
		FALSE	High	Sequest HT (A2)	Unambiguous	[K].DLYANNVLSGGTTMYPGIADR.[M]		1	3	A0A318D844	A0A0F0EKT0; A0A318D844; A0A2S3QL29	0	3	0.5579	0	1	1	743.357	2228.06	2228.07	-4.1	-0.00305	HCD (High Energy Collision Dissociation)	MS2	3.49888	110	72.0945	23872	PA_Nov18.raw	F5	6.13	0	6.01e-05
	FALSE	High	[K].DLYANNVLSGGTTMYPGIADR.[M]	1xOxidation [M14]		7.16337e-05	0	1	3	5	A0A318D844	A0A318D844 [285-305]	0	2244.06	High	High	0	1.994e-06	4.02	K.DLYANNVLSGGTTMYPGIADR.M	[285-305]
		Checked	Confidence	Identifying Node	PSM Ambiguity	Annotated Sequence	Modifications	# Protein Groups	# Proteins	Master Protein Accessions	Protein Accessions	# Missed Cleavages	Charge	DeltaScore	DeltaCn	Rank	Search Engine Rank	m/z [Da]	MH+ [Da]	Theo. MH+ [Da]	DeltaM [ppm]	Deltam/z [Da]	Activation Type	MS Order	Isolation Interference [%]	Ion Inject Time [ms]	RT [min]	First Scan	Spectrum File	File ID	XCorr	Percolator q-Value	Percolator PEP
		FALSE	High	Sequest HT (A2)	Unambiguous	[K].DLYANNVLSGGTTmYPGIADR.[M]	M14(Oxidation)	1	3	A0A318D844	A0A0F0EKT0; A0A318D844; A0A2S3QL29	0	3	0.4605	0	1	1	748.688	2244.05	2244.06	-4.45	-0.00333	HCD (High Energy Collision Dissociation)	MS2	31.3658	110	66.4442	21751	PA_Nov18.raw	F5	3.67	0	0.009161
		FALSE	High	Sequest HT (A2)	Unambiguous	[K].DLYANNVLSGGTTmYPGIADR.[M]	M14(Oxidation)	1	3	A0A318D844	A0A0F0EKT0; A0A318D844; A0A2S3QL29	0	2	0.5201	0	1	1	1122.53	2244.06	2244.06	0.86	0.00097	HCD (High Energy Collision Dissociation)	MS2	33.5744	110	66.3047	21699	PA_Nov18.raw	F5	3.98	0	8.748e-06
		FALSE	High	Sequest HT (A2)	Unambiguous	[K].DLYANNVLSGGTTmYPGIADR.[M]	M14(Oxidation)	1	3	A0A318D844	A0A0F0EKT0; A0A318D844; A0A2S3QL29	0	3	0.4229	0	1	1	748.688	2244.05	2244.06	-4.28	-0.0032	HCD (High Energy Collision Dissociation)	MS2	15.0068	110	66.0926	21619	PA_Nov18.raw	F5	4.02	0	1.994e-06
		FALSE	High	Sequest HT (A2)	Unambiguous	[K].DLYANNVLSGGTTmYPGIADR.[M]	M14(Oxidation)	1	3	A0A318D844	A0A0F0EKT0; A0A318D844; A0A2S3QL29	0	2	0.4527	0	1	1	1122.53	2244.06	2244.06	-1.53	-0.00172	HCD (High Energy Collision Dissociation)	MS2	14.0001	110	65.9213	21555	PA_Nov18.raw	F5	3.91	0	0.001496
		FALSE	High	Sequest HT (A2)	Unambiguous	[K].DLYANNVLSGGTTmYPGIADR.[M]	M14(Oxidation)	1	3	A0A318D844	A0A0F0EKT0; A0A318D844; A0A2S3QL29	0	3	0.3011	0	1	1	748.69	2244.05	2244.06	-2.73	-0.00204	HCD (High Energy Collision Dissociation)	MS2	22.4813	110	65.7183	21479	PA_Nov18.raw	F5	3.62	0	0.001592
	FALSE	High	[K].DSYVGDEAQSKR.[G]			0.0181895	0	2	10	4	A0A1E2TY30; A0A318D844	A0A1E2TY30 [52-63]; A0A318D844 [44-55]	1	1354.62	High	High	0	0.03903	3.32	K.DSYVGDEAQSKR.G	[44-55]
		Checked	Confidence	Identifying Node	PSM Ambiguity	Annotated Sequence	Modifications	# Protein Groups	# Proteins	Master Protein Accessions	Protein Accessions	# Missed Cleavages	Charge	DeltaScore	DeltaCn	Rank	Search Engine Rank	m/z [Da]	MH+ [Da]	Theo. MH+ [Da]	DeltaM [ppm]	Deltam/z [Da]	Activation Type	MS Order	Isolation Interference [%]	Ion Inject Time [ms]	RT [min]	First Scan	Spectrum File	File ID	XCorr	Percolator q-Value	Percolator PEP
		FALSE	High	Sequest HT (A2)	Unambiguous	[K].DSYVGDEAQSKR.[G]		2	10	A0A1E2TY30; A0A318D844	A0A318CZ35; A0A2V2P7I0; A0A1E2TY30; A0A323TKK8; A0A2T4CRU8; A0A328HR32; A0A318D341; A0A2K2TLK9; A0A228ZSI6; A0A318D844	1	3	0.5	0	1	1	452.213	1354.62	1354.62	0.77	0.00035	HCD (High Energy Collision Dissociation)	MS2	31.2995	110	15.0385	2794	PA_Nov18.raw	F5	3.32	0	0.03903
		FALSE	High	Sequest HT (A2)	Unambiguous	[K].DSYVGDEAQSKR.[G]		2	10	A0A1E2TY30; A0A318D844	A0A318CZ35; A0A2V2P7I0; A0A1E2TY30; A0A323TKK8; A0A2T4CRU8; A0A328HR32; A0A318D341; A0A2K2TLK9; A0A228ZSI6; A0A318D844	1	2	0.4502	0	1	1	677.815	1354.62	1354.62	-0.46	-0.00031	HCD (High Energy Collision Dissociation)	MS2	23.5087	110	14.9914	2780	PA_Nov18.raw	F5	2.11	0	0.01448
		FALSE	High	Sequest HT (A2)	Unambiguous	[K].DSYVGDEAQSKR.[G]		2	10	A0A1E2TY30; A0A318D844	A0A318CZ35; A0A2V2P7I0; A0A1E2TY30; A0A323TKK8; A0A2T4CRU8; A0A328HR32; A0A318D341; A0A2K2TLK9; A0A228ZSI6; A0A318D844	1	2	0.4748	0	1	1	677.815	1354.62	1354.62	-0.28	-0.00019	HCD (High Energy Collision Dissociation)	MS2	17.2164	110	14.6385	2667	PA_Nov18.raw	F5	2.38	0	0.01362
		FALSE	High	Sequest HT (A2)	Unambiguous	[K].DSYVGDEAQSKR.[G]		2	10	A0A1E2TY30; A0A318D844	A0A318CZ35; A0A2V2P7I0; A0A1E2TY30; A0A323TKK8; A0A2T4CRU8; A0A328HR32; A0A318D341; A0A2K2TLK9; A0A228ZSI6; A0A318D844	1	2	0.5839	0	1	1	677.815	1354.62	1354.62	-0.64	-0.00043	HCD (High Energy Collision Dissociation)	MS2	13.8454	110	14.3008	2556	PA_Nov18.raw	F5	2.74	0	0.005304
	FALSE	High	[K].EITALAPSTMK.[I]			0.0166182	0	2	10	4	A0A1E2TY30; A0A318D844	A0A1E2TY30 [317-327]; A0A318D844 [309-319]	0	1161.62	High	High	0	0.00466	2.95	K.EITALAPSTMK.I	[309-319]
		Checked	Confidence	Identifying Node	PSM Ambiguity	Annotated Sequence	Modifications	# Protein Groups	# Proteins	Master Protein Accessions	Protein Accessions	# Missed Cleavages	Charge	DeltaScore	DeltaCn	Rank	Search Engine Rank	m/z [Da]	MH+ [Da]	Theo. MH+ [Da]	DeltaM [ppm]	Deltam/z [Da]	Activation Type	MS Order	Isolation Interference [%]	Ion Inject Time [ms]	RT [min]	First Scan	Spectrum File	File ID	XCorr	Percolator q-Value	Percolator PEP
		FALSE	High	Sequest HT (A2)	Unambiguous	[K].ELTALAPSTMK.[I]		1	1		A0A228ZSI6	0	2		0	1	2	581.312	1161.62	1161.62	-1.1	-0.00064	HCD (High Energy Collision Dissociation)	MS2	57.6094	110	43.5746	13300	PA_Nov18.raw	F5	2.86	0	0.01681
		FALSE	High	Sequest HT (A2)	Unambiguous	[K].EITALAPSTMK.[I]		2	9	A0A1E2TY30; A0A318D844	A0A318CZ35; A0A1E2TY30; A0A323TKK8; A0A2A4AS16; A0A0F0EKT0; A0A2S5YTB0; A0A318D341; A0A318D844; A0A2S3QL29	0	2	0	0	1	1	581.312	1161.62	1161.62	-1.1	-0.00064	HCD (High Energy Collision Dissociation)	MS2	57.6094	110	43.5746	13300	PA_Nov18.raw	F5	2.86	0	0.01681
		FALSE	High	Sequest HT (A2)	Unambiguous	[K].ELTALAPSTMK.[I]		1	1		A0A228ZSI6	0	2		0	1	2	581.31	1161.61	1161.62	-4.35	-0.00253	HCD (High Energy Collision Dissociation)	MS2	77.9404	110	42.48	12902	PA_Nov18.raw	F5	2.95	0	0.00466
		FALSE	High	Sequest HT (A2)	Unambiguous	[K].EITALAPSTMK.[I]		2	9	A0A1E2TY30; A0A318D844	A0A318CZ35; A0A1E2TY30; A0A323TKK8; A0A2A4AS16; A0A0F0EKT0; A0A2S5YTB0; A0A318D341; A0A318D844; A0A2S3QL29	0	2	0	0	1	1	581.31	1161.61	1161.62	-4.35	-0.00253	HCD (High Energy Collision Dissociation)	MS2	77.9404	110	42.48	12902	PA_Nov18.raw	F5	2.95	0	0.00466
	FALSE	High	[R].HQGVMVGMGQK.[D]			0.00660389	0	2	9	2	A0A1E2TY30; A0A318D844	A0A1E2TY30 [41-51]; A0A318D844 [33-43]	0	1171.57	High	High	0	0.01972	4.84	R.HQGVMVGMGQK.D	[33-43]
		Checked	Confidence	Identifying Node	PSM Ambiguity	Annotated Sequence	Modifications	# Protein Groups	# Proteins	Master Protein Accessions	Protein Accessions	# Missed Cleavages	Charge	DeltaScore	DeltaCn	Rank	Search Engine Rank	m/z [Da]	MH+ [Da]	Theo. MH+ [Da]	DeltaM [ppm]	Deltam/z [Da]	Activation Type	MS Order	Isolation Interference [%]	Ion Inject Time [ms]	RT [min]	First Scan	Spectrum File	File ID	XCorr	Percolator q-Value	Percolator PEP
		FALSE	High	Sequest HT (A2)	Unambiguous	[R].HQGVMVGMGQK.[D]		2	9	A0A1E2TY30; A0A318D844	A0A318CZ35; A0A2V2P7I0; A0A1E2TY30; A0A323TKK8; A0A328HR32; A0A318D341; A0A2K2TLK9; A0A2V2P586; A0A318D844	0	2	0.4822	0	1	1	586.288	1171.57	1171.57	-2.47	-0.00145	HCD (High Energy Collision Dissociation)	MS2	10.7448	67.76	70.9492	23442	PA_Nov18.raw	F5	3.94	0	0.001254
		FALSE	High	Sequest HT (A2)	Unambiguous	[R].HQGVMVGMGQK.[D]		2	9	A0A1E2TY30; A0A318D844	A0A318CZ35; A0A2V2P7I0; A0A1E2TY30; A0A323TKK8; A0A328HR32; A0A318D341; A0A2K2TLK9; A0A2V2P586; A0A318D844	0	2	0.4917	0	1	1	586.289	1171.57	1171.57	-0.49	-0.00029	HCD (High Energy Collision Dissociation)	MS2	12.4575	70.334	70.6026	23312	PA_Nov18.raw	F5	4.84	0	0.01972
FALSE	Master Protein	A0A1E2TY30	Actin, cytoplasmic 2 OS=Pseudoalteromonas sp. BMB OX=1874619 GN=BB427_23260 PE=4 SV=1	30	8	27	3	1	376	41.8	5.48	96.26	8	High
	Checked	Confidence	Annotated Sequence	Modifications	Modifications in Master Proteins	Qvality PEP	Qvality q-value	# Protein Groups	# Proteins	# PSMs	Master Protein Accessions	Positions in Master Proteins	# Missed Cleavages	Theo. MH+ [Da]	Found in Sample: [S5] F5: Sample	Confidence (by Search Engine): Sequest HT	Percolator q-Value (by Search Engine): Sequest HT	Percolator PEP (by Search Engine): Sequest HT	XCorr (by Search Engine): Sequest HT	Sequence in Protein	Positions in Protein	Peptide Group Modifications in Protein
	FALSE	High	[K].QEYDESGPSIVHR.[K]			0.000258733	0	1	10	8	A0A1E2TY30	A0A1E2TY30 [361-373]	0	1516.7	High	High	0	0.0009841	4.35	K.QEYDESGPSIVHR.K	[361-373]
		Checked	Confidence	Identifying Node	PSM Ambiguity	Annotated Sequence	Modifications	# Protein Groups	# Proteins	Master Protein Accessions	Protein Accessions	# Missed Cleavages	Charge	DeltaScore	DeltaCn	Rank	Search Engine Rank	m/z [Da]	MH+ [Da]	Theo. MH+ [Da]	DeltaM [ppm]	Deltam/z [Da]	Activation Type	MS Order	Isolation Interference [%]	Ion Inject Time [ms]	RT [min]	First Scan	Spectrum File	File ID	XCorr	Percolator q-Value	Percolator PEP
		FALSE	High	Sequest HT (A2)	Unambiguous	[K].QEYDESGPSIVHR.[K]		1	10	A0A1E2TY30	A0A318CZ35; A0A1E2TY30; A0A323TKK8; A0A2V2PHF9; A0A2A4AS16; A0A0F0EKT0; A0A318D341; A0A328HLZ2; A0A2K2TLK9; A0A328HMW2	0	3	0.5246	0	1	1	506.237	1516.7	1516.7	-4.58	-0.00232	HCD (High Energy Collision Dissociation)	MS2	43.3612	110	61.5174	19905	PA_Nov18.raw	F5	3.45	0	0.1059
		FALSE	High	Sequest HT (A2)	Unambiguous	[K].QEYDESGPSIVHR.[K]		1	10	A0A1E2TY30	A0A318CZ35; A0A1E2TY30; A0A323TKK8; A0A2V2PHF9; A0A2A4AS16; A0A0F0EKT0; A0A318D341; A0A328HLZ2; A0A2K2TLK9; A0A328HMW2	0	3	0.3792	0	1	1	506.237	1516.7	1516.7	-3.62	-0.00183	HCD (High Energy Collision Dissociation)	MS2	41.7144	110	63.9755	20825	PA_Nov18.raw	F5	2.98	0	0.04198
		FALSE	High	Sequest HT (A2)	Unambiguous	[K].QEYDESGPSIVHR.[K]		1	10	A0A1E2TY30	A0A318CZ35; A0A1E2TY30; A0A323TKK8; A0A2V2PHF9; A0A2A4AS16; A0A0F0EKT0; A0A318D341; A0A328HLZ2; A0A2K2TLK9; A0A328HMW2	0	3	0.4929	0	1	1	506.237	1516.7	1516.7	-4.22	-0.00213	HCD (High Energy Collision Dissociation)	MS2	21.1307	110	63.6232	20693	PA_Nov18.raw	F5	4.24	0	1.244e-05
		FALSE	High	Sequest HT (A2)	Unambiguous	[K].QEYDESGPSIVHR.[K]		1	10	A0A1E2TY30	A0A318CZ35; A0A1E2TY30; A0A323TKK8; A0A2V2PHF9; A0A2A4AS16; A0A0F0EKT0; A0A318D341; A0A328HLZ2; A0A2K2TLK9; A0A328HMW2	0	3	0.5187	0	1	1	506.237	1516.7	1516.7	-3.49	-0.00177	HCD (High Energy Collision Dissociation)	MS2	8.2535	110	63.2711	20561	PA_Nov18.raw	F5	4.01	0	6.655e-05
		FALSE	High	Sequest HT (A2)	Unambiguous	[K].QEYDESGPSIVHR.[K]		1	10	A0A1E2TY30	A0A318CZ35; A0A1E2TY30; A0A323TKK8; A0A2V2PHF9; A0A2A4AS16; A0A0F0EKT0; A0A318D341; A0A328HLZ2; A0A2K2TLK9; A0A328HMW2	0	3	0.5816	0	1	1	506.237	1516.7	1516.7	-4.1	-0.00207	HCD (High Energy Collision Dissociation)	MS2	9.21903	110	62.9161	20428	PA_Nov18.raw	F5	4.35	0	0.0009841
		FALSE	High	Sequest HT (A2)	Unambiguous	[K].QEYDESGPSIVHR.[K]		1	10	A0A1E2TY30	A0A318CZ35; A0A1E2TY30; A0A323TKK8; A0A2V2PHF9; A0A2A4AS16; A0A0F0EKT0; A0A318D341; A0A328HLZ2; A0A2K2TLK9; A0A328HMW2	0	3	0.5504	0	1	1	506.237	1516.7	1516.7	-3.13	-0.00158	HCD (High Energy Collision Dissociation)	MS2	6.68975	110	62.5634	20296	PA_Nov18.raw	F5	4.07	0	4.756e-05
		FALSE	High	Sequest HT (A2)	Unambiguous	[K].QEYDESGPSIVHR.[K]		1	10	A0A1E2TY30	A0A318CZ35; A0A1E2TY30; A0A323TKK8; A0A2V2PHF9; A0A2A4AS16; A0A0F0EKT0; A0A318D341; A0A328HLZ2; A0A2K2TLK9; A0A328HMW2	0	3	0.5335	0	1	1	506.238	1516.7	1516.7	-3.01	-0.00152	HCD (High Energy Collision Dissociation)	MS2	8.3779	110	62.211	20164	PA_Nov18.raw	F5	3.73	0	0.0001738
		FALSE	High	Sequest HT (A2)	Unambiguous	[K].QEYDESGPSIVHR.[K]		1	10	A0A1E2TY30	A0A318CZ35; A0A1E2TY30; A0A323TKK8; A0A2V2PHF9; A0A2A4AS16; A0A0F0EKT0; A0A318D341; A0A328HLZ2; A0A2K2TLK9; A0A328HMW2	0	3	0.5532	0	1	1	506.238	1516.7	1516.7	-2.77	-0.0014	HCD (High Energy Collision Dissociation)	MS2	15.9263	110	61.8612	20033	PA_Nov18.raw	F5	3.76	0	0.002156
	FALSE	High	[K].SYELPDGQVITIGNER.[F]			0.000712645	0	2	15	12	A0A1E2TY30; A0A318D844	A0A1E2TY30 [240-255]; A0A318D844 [232-247]	0	1790.89	High	High	0	0.006264	3.79	K.SYELPDGQVITIGNER.F	[240-255]
		Checked	Confidence	Identifying Node	PSM Ambiguity	Annotated Sequence	Modifications	# Protein Groups	# Proteins	Master Protein Accessions	Protein Accessions	# Missed Cleavages	Charge	DeltaScore	DeltaCn	Rank	Search Engine Rank	m/z [Da]	MH+ [Da]	Theo. MH+ [Da]	DeltaM [ppm]	Deltam/z [Da]	Activation Type	MS Order	Isolation Interference [%]	Ion Inject Time [ms]	RT [min]	First Scan	Spectrum File	File ID	XCorr	Percolator q-Value	Percolator PEP
		FALSE	High	Sequest HT (A2)	Unambiguous	[K].SYELPDGQVITIGNER.[F]		2	13	A0A1E2TY30; A0A318D844	A0A318CZ35; A0A1E2TY30; A0A323TKK8; A0A2V2PHF9; A0A318D341; A0A2A4B0M1; A0A2K2TLK9; A0A0U1CRI4; A0A228ZSI6; A0A318D844; A0A2S3QL29; A0A2S4D1L7; A0A328HMW2	0	2	0	0	1	1	895.948	1790.89	1790.89	-2.13	-0.0019	HCD (High Energy Collision Dissociation)	MS2	0.511673	48.692	71.5646	23673	PA_Nov18.raw	F5	3.41	0	5.259e-05
		FALSE	High	Sequest HT (A2)	Unambiguous	[K].SYELPDGQVITLGNER.[F]		2	2		A0A1L9QS94; A0A357AAH5	0	3		0	1	2	597.633	1790.88	1790.89	-3.97	-0.00237	HCD (High Energy Collision Dissociation)	MS2	8.80953	110	71.2269	23547	PA_Nov18.raw	F5	3.79	0	0.006264
		FALSE	High	Sequest HT (A2)	Unambiguous	[K].SYELPDGQVITIGNER.[F]		2	13	A0A1E2TY30; A0A318D844	A0A318CZ35; A0A1E2TY30; A0A323TKK8; A0A2V2PHF9; A0A318D341; A0A2A4B0M1; A0A2K2TLK9; A0A0U1CRI4; A0A228ZSI6; A0A318D844; A0A2S3QL29; A0A2S4D1L7; A0A328HMW2	0	3	0	0	1	1	597.633	1790.88	1790.89	-3.97	-0.00237	HCD (High Energy Collision Dissociation)	MS2	8.80953	110	71.2269	23547	PA_Nov18.raw	F5	3.79	0	0.006264
		FALSE	High	Sequest HT (A2)	Unambiguous	[K].SYELPDGQVITIGNER.[F]		2	13	A0A1E2TY30; A0A318D844	A0A318CZ35; A0A1E2TY30; A0A323TKK8; A0A2V2PHF9; A0A318D341; A0A2A4B0M1; A0A2K2TLK9; A0A0U1CRI4; A0A228ZSI6; A0A318D844; A0A2S3QL29; A0A2S4D1L7; A0A328HMW2	0	2		0	1	2	895.947	1790.89	1790.89	-3.29	-0.00294	HCD (High Energy Collision Dissociation)	MS2	0	20.162	71.2126	23541	PA_Nov18.raw	F5	3.15	0	0.000278
		FALSE	High	Sequest HT (A2)	Unambiguous	[K].SYELPDGQVITLGNER.[F]		2	2		A0A1L9QS94; A0A357AAH5	0	2		0	1	2	895.948	1790.89	1790.89	-2.13	-0.0019	HCD (High Energy Collision Dissociation)	MS2	0.511673	48.692	71.5646	23673	PA_Nov18.raw	F5	3.41	0	5.259e-05
		FALSE	High	Sequest HT (A2)	Unambiguous	[K].SYELPDGQVITLGNER.[F]		2	2		A0A1L9QS94; A0A357AAH5	0	2	0	0	1	1	895.947	1790.89	1790.89	-3.29	-0.00294	HCD (High Energy Collision Dissociation)	MS2	0	20.162	71.2126	23541	PA_Nov18.raw	F5	3.15	0	0.000278
		FALSE	High	Sequest HT (A2)	Unambiguous	[K].SYELPDGQVITIGNER.[F]		2	13	A0A1E2TY30; A0A318D844	A0A318CZ35; A0A1E2TY30; A0A323TKK8; A0A2V2PHF9; A0A318D341; A0A2A4B0M1; A0A2K2TLK9; A0A0U1CRI4; A0A228ZSI6; A0A318D844; A0A2S3QL29; A0A2S4D1L7; A0A328HMW2	0	3		0	1	2	597.634	1790.89	1790.89	-1.83	-0.00109	HCD (High Energy Collision Dissociation)	MS2	12.2584	110	70.8684	23412	PA_Nov18.raw	F5	3.38	0	0.01093
		FALSE	High	Sequest HT (A2)	Unambiguous	[K].SYELPDGQVITLGNER.[F]		2	2		A0A1L9QS94; A0A357AAH5	0	3	0	0	1	1	597.634	1790.89	1790.89	-1.83	-0.00109	HCD (High Energy Collision Dissociation)	MS2	12.2584	110	70.8684	23412	PA_Nov18.raw	F5	3.38	0	0.01093
		FALSE	High	Sequest HT (A2)	Unambiguous	[K].SYELPDGQVITLGNER.[F]		2	2		A0A1L9QS94; A0A357AAH5	0	2		0	1	2	895.948	1790.89	1790.89	-2.2	-0.00197	HCD (High Energy Collision Dissociation)	MS2	0	41.518	70.866	23411	PA_Nov18.raw	F5	2.83	0	0.0007158
		FALSE	High	Sequest HT (A2)	Unambiguous	[K].SYELPDGQVITIGNER.[F]		2	13	A0A1E2TY30; A0A318D844	A0A318CZ35; A0A1E2TY30; A0A323TKK8; A0A2V2PHF9; A0A318D341; A0A2A4B0M1; A0A2K2TLK9; A0A0U1CRI4; A0A228ZSI6; A0A318D844; A0A2S3QL29; A0A2S4D1L7; A0A328HMW2	0	2	0	0	1	1	895.948	1790.89	1790.89	-2.2	-0.00197	HCD (High Energy Collision Dissociation)	MS2	0	41.518	70.866	23411	PA_Nov18.raw	F5	2.83	0	0.0007158
		FALSE	High	Sequest HT (A2)	Unambiguous	[K].SYELPDGQVITIGNER.[F]		2	13	A0A1E2TY30; A0A318D844	A0A318CZ35; A0A1E2TY30; A0A323TKK8; A0A2V2PHF9; A0A318D341; A0A2A4B0M1; A0A2K2TLK9; A0A0U1CRI4; A0A228ZSI6; A0A318D844; A0A2S3QL29; A0A2S4D1L7; A0A328HMW2	0	2	0	0	1	1	895.946	1790.89	1790.89	-3.76	-0.00337	HCD (High Energy Collision Dissociation)	MS2	24.8293	110	71.9189	23806	PA_Nov18.raw	F5	2.6	0	0.034
		FALSE	High	Sequest HT (A2)	Unambiguous	[K].SYELPDGQVITLGNER.[F]		2	2		A0A1L9QS94; A0A357AAH5	0	2		0	1	2	895.946	1790.89	1790.89	-3.76	-0.00337	HCD (High Energy Collision Dissociation)	MS2	24.8293	110	71.9189	23806	PA_Nov18.raw	F5	2.6	0	0.034
	FALSE	High	[R].VAPEEHPVLITEAPLNPK.[AT]			9.01356e-07	0	1	12	6	A0A1E2TY30	A0A1E2TY30 [97-114]	0	1954.06	High	High	0	3.884e-09	6.38	R.VAPEEHPVLLTEAPLNPK.A	[97-114]
		Checked	Confidence	Identifying Node	PSM Ambiguity	Annotated Sequence	Modifications	# Protein Groups	# Proteins	Master Protein Accessions	Protein Accessions	# Missed Cleavages	Charge	DeltaScore	DeltaCn	Rank	Search Engine Rank	m/z [Da]	MH+ [Da]	Theo. MH+ [Da]	DeltaM [ppm]	Deltam/z [Da]	Activation Type	MS Order	Isolation Interference [%]	Ion Inject Time [ms]	RT [min]	First Scan	Spectrum File	File ID	XCorr	Percolator q-Value	Percolator PEP
		FALSE	High	Sequest HT (A2)	Unambiguous	[R].VAPEEHPVLITEAPLNPK.[AT]		1	1		A0A1T4ZKB1	0	3		0	1	2	652.027	1954.07	1954.06	0.92	0.0006	HCD (High Energy Collision Dissociation)	MS2	7.98522	110	75.147	25026	PA_Nov18.raw	F5	4.14	0	0.01127
		FALSE	High	Sequest HT (A2)	Unambiguous	[R].VAPEEHPVLLTEAPLNPK.[AT]		1	11	A0A1E2TY30	A0A318CZ35; A0A1E2TY30; A0A323TKK8; A0A2T4CRU8; A0A368MI40; A0A2A4AY58; A0A328HR32; A0A2V2PB65; A0A318D341; A0A2K2TLK9; A0A228ZSI6	0	3	0	0	1	1	652.027	1954.07	1954.06	0.92	0.0006	HCD (High Energy Collision Dissociation)	MS2	7.98522	110	75.147	25026	PA_Nov18.raw	F5	4.14	0	0.01127
		FALSE	High	Sequest HT (A2)	Unambiguous	[R].VAPEEHPVLITEAPLNPK.[AT]		1	1		A0A1T4ZKB1	0	3		0	1	2	652.024	1954.06	1954.06	-3.67	-0.00239	HCD (High Energy Collision Dissociation)	MS2	33.9652	5.059	74.4524	24762	PA_Nov18.raw	F5	4.75	0	0.005102
		FALSE	High	Sequest HT (A2)	Unambiguous	[R].VAPEEHPVLLTEAPLNPK.[AT]		1	11	A0A1E2TY30	A0A318CZ35; A0A1E2TY30; A0A323TKK8; A0A2T4CRU8; A0A368MI40; A0A2A4AY58; A0A328HR32; A0A2V2PB65; A0A318D341; A0A2K2TLK9; A0A228ZSI6	0	3	0	0	1	1	652.024	1954.06	1954.06	-3.67	-0.00239	HCD (High Energy Collision Dissociation)	MS2	33.9652	5.059	74.4524	24762	PA_Nov18.raw	F5	4.75	0	0.005102
		FALSE	High	Sequest HT (A2)	Unambiguous	[R].VAPEEHPVLLTEAPLNPK.[AT]		1	11	A0A1E2TY30	A0A318CZ35; A0A1E2TY30; A0A323TKK8; A0A2T4CRU8; A0A368MI40; A0A2A4AY58; A0A328HR32; A0A2V2PB65; A0A318D341; A0A2K2TLK9; A0A228ZSI6	0	2		0	1	2	977.532	1954.06	1954.06	-3.45	-0.00337	HCD (High Energy Collision Dissociation)	MS2	4.13249	79.842	74.2497	24685	PA_Nov18.raw	F5	6.38	0	3.884e-09
		FALSE	High	Sequest HT (A2)	Unambiguous	[R].VAPEEHPVLITEAPLNPK.[AT]		1	1		A0A1T4ZKB1	0	2	0	0	1	1	977.532	1954.06	1954.06	-3.45	-0.00337	HCD (High Energy Collision Dissociation)	MS2	4.13249	79.842	74.2497	24685	PA_Nov18.raw	F5	6.38	0	3.884e-09
	FALSE	High	[K].AGFAGDDAPR.[A]			0.186892	0	2	10	1	A0A1E2TY30; A0A318D844	A0A1E2TY30 [20-29]; A0A318D844 [12-21]	0	976.448	High	High	0	0.1465	2.85	K.AGFAGDDAPR.A	[20-29]
		Checked	Confidence	Identifying Node	PSM Ambiguity	Annotated Sequence	Modifications	# Protein Groups	# Proteins	Master Protein Accessions	Protein Accessions	# Missed Cleavages	Charge	DeltaScore	DeltaCn	Rank	Search Engine Rank	m/z [Da]	MH+ [Da]	Theo. MH+ [Da]	DeltaM [ppm]	Deltam/z [Da]	Activation Type	MS Order	Isolation Interference [%]	Ion Inject Time [ms]	RT [min]	First Scan	Spectrum File	File ID	XCorr	Percolator q-Value	Percolator PEP
		FALSE	High	Sequest HT (A2)	Unambiguous	[K].AGFAGDDAPR.[A]		2	10	A0A1E2TY30; A0A318D844	A0A318CZ35; A0A2V2P7I0; A0A1E2TY30; A0A323TKK8; A0A328HR32; A0A318D341; A0A2K2TLK9; A0A2V2P586; A0A228ZSI6; A0A318D844	0	2	0.2596	0	1	1	488.728	976.449	976.448	0.26	0.00012	HCD (High Energy Collision Dissociation)	MS2	33.8226	110	19.5154	4421	PA_Nov18.raw	F5	2.85	0	0.1465
	FALSE	High	[K].DLYANTVLSGGTTMYPGIADR.[M]			0.032724	0	1	8	1	A0A1E2TY30	A0A1E2TY30 [293-313]	0	2215.07	High	High	0	0.01223	3.23	K.DLYANTVLSGGTTMYPGIADR.M	[293-313]
		Checked	Confidence	Identifying Node	PSM Ambiguity	Annotated Sequence	Modifications	# Protein Groups	# Proteins	Master Protein Accessions	Protein Accessions	# Missed Cleavages	Charge	DeltaScore	DeltaCn	Rank	Search Engine Rank	m/z [Da]	MH+ [Da]	Theo. MH+ [Da]	DeltaM [ppm]	Deltam/z [Da]	Activation Type	MS Order	Isolation Interference [%]	Ion Inject Time [ms]	RT [min]	First Scan	Spectrum File	File ID	XCorr	Percolator q-Value	Percolator PEP
		FALSE	High	Sequest HT (A2)	Unambiguous	[K].DLYANTVLSGGTTMYPGIADR.[M]		1	8	A0A1E2TY30	A0A318CZ35; A0A1E2TY30; A0A323TKK8; A0A2V2PHF9; A0A2A4AS16; A0A318D341; A0A2K2TLK9; A0A328HMW2	0	3	0.065	0	1	1	739.029	2215.07	2215.07	1.77	0.00131	HCD (High Energy Collision Dissociation)	MS2	8.20217	110	73.221	24296	PA_Nov18.raw	F5	3.23	0	0.01223
	FALSE	High	[K].DSYVGDEAQSKR.[G]			0.0181895	0	2	10	4	A0A1E2TY30; A0A318D844	A0A1E2TY30 [52-63]; A0A318D844 [44-55]	1	1354.62	High	High	0	0.03903	3.32	K.DSYVGDEAQSKR.G	[52-63]
		Checked	Confidence	Identifying Node	PSM Ambiguity	Annotated Sequence	Modifications	# Protein Groups	# Proteins	Master Protein Accessions	Protein Accessions	# Missed Cleavages	Charge	DeltaScore	DeltaCn	Rank	Search Engine Rank	m/z [Da]	MH+ [Da]	Theo. MH+ [Da]	DeltaM [ppm]	Deltam/z [Da]	Activation Type	MS Order	Isolation Interference [%]	Ion Inject Time [ms]	RT [min]	First Scan	Spectrum File	File ID	XCorr	Percolator q-Value	Percolator PEP
		FALSE	High	Sequest HT (A2)	Unambiguous	[K].DSYVGDEAQSKR.[G]		2	10	A0A1E2TY30; A0A318D844	A0A318CZ35; A0A2V2P7I0; A0A1E2TY30; A0A323TKK8; A0A2T4CRU8; A0A328HR32; A0A318D341; A0A2K2TLK9; A0A228ZSI6; A0A318D844	1	3	0.5	0	1	1	452.213	1354.62	1354.62	0.77	0.00035	HCD (High Energy Collision Dissociation)	MS2	31.2995	110	15.0385	2794	PA_Nov18.raw	F5	3.32	0	0.03903
		FALSE	High	Sequest HT (A2)	Unambiguous	[K].DSYVGDEAQSKR.[G]		2	10	A0A1E2TY30; A0A318D844	A0A318CZ35; A0A2V2P7I0; A0A1E2TY30; A0A323TKK8; A0A2T4CRU8; A0A328HR32; A0A318D341; A0A2K2TLK9; A0A228ZSI6; A0A318D844	1	2	0.4502	0	1	1	677.815	1354.62	1354.62	-0.46	-0.00031	HCD (High Energy Collision Dissociation)	MS2	23.5087	110	14.9914	2780	PA_Nov18.raw	F5	2.11	0	0.01448
		FALSE	High	Sequest HT (A2)	Unambiguous	[K].DSYVGDEAQSKR.[G]		2	10	A0A1E2TY30; A0A318D844	A0A318CZ35; A0A2V2P7I0; A0A1E2TY30; A0A323TKK8; A0A2T4CRU8; A0A328HR32; A0A318D341; A0A2K2TLK9; A0A228ZSI6; A0A318D844	1	2	0.4748	0	1	1	677.815	1354.62	1354.62	-0.28	-0.00019	HCD (High Energy Collision Dissociation)	MS2	17.2164	110	14.6385	2667	PA_Nov18.raw	F5	2.38	0	0.01362
		FALSE	High	Sequest HT (A2)	Unambiguous	[K].DSYVGDEAQSKR.[G]		2	10	A0A1E2TY30; A0A318D844	A0A318CZ35; A0A2V2P7I0; A0A1E2TY30; A0A323TKK8; A0A2T4CRU8; A0A328HR32; A0A318D341; A0A2K2TLK9; A0A228ZSI6; A0A318D844	1	2	0.5839	0	1	1	677.815	1354.62	1354.62	-0.64	-0.00043	HCD (High Energy Collision Dissociation)	MS2	13.8454	110	14.3008	2556	PA_Nov18.raw	F5	2.74	0	0.005304
	FALSE	High	[K].EITALAPSTMK.[I]			0.0166182	0	2	10	4	A0A1E2TY30; A0A318D844	A0A1E2TY30 [317-327]; A0A318D844 [309-319]	0	1161.62	High	High	0	0.00466	2.95	K.EITALAPSTMK.I	[317-327]
		Checked	Confidence	Identifying Node	PSM Ambiguity	Annotated Sequence	Modifications	# Protein Groups	# Proteins	Master Protein Accessions	Protein Accessions	# Missed Cleavages	Charge	DeltaScore	DeltaCn	Rank	Search Engine Rank	m/z [Da]	MH+ [Da]	Theo. MH+ [Da]	DeltaM [ppm]	Deltam/z [Da]	Activation Type	MS Order	Isolation Interference [%]	Ion Inject Time [ms]	RT [min]	First Scan	Spectrum File	File ID	XCorr	Percolator q-Value	Percolator PEP
		FALSE	High	Sequest HT (A2)	Unambiguous	[K].ELTALAPSTMK.[I]		1	1		A0A228ZSI6	0	2		0	1	2	581.312	1161.62	1161.62	-1.1	-0.00064	HCD (High Energy Collision Dissociation)	MS2	57.6094	110	43.5746	13300	PA_Nov18.raw	F5	2.86	0	0.01681
		FALSE	High	Sequest HT (A2)	Unambiguous	[K].EITALAPSTMK.[I]		2	9	A0A1E2TY30; A0A318D844	A0A318CZ35; A0A1E2TY30; A0A323TKK8; A0A2A4AS16; A0A0F0EKT0; A0A2S5YTB0; A0A318D341; A0A318D844; A0A2S3QL29	0	2	0	0	1	1	581.312	1161.62	1161.62	-1.1	-0.00064	HCD (High Energy Collision Dissociation)	MS2	57.6094	110	43.5746	13300	PA_Nov18.raw	F5	2.86	0	0.01681
		FALSE	High	Sequest HT (A2)	Unambiguous	[K].ELTALAPSTMK.[I]		1	1		A0A228ZSI6	0	2		0	1	2	581.31	1161.61	1161.62	-4.35	-0.00253	HCD (High Energy Collision Dissociation)	MS2	77.9404	110	42.48	12902	PA_Nov18.raw	F5	2.95	0	0.00466
		FALSE	High	Sequest HT (A2)	Unambiguous	[K].EITALAPSTMK.[I]		2	9	A0A1E2TY30; A0A318D844	A0A318CZ35; A0A1E2TY30; A0A323TKK8; A0A2A4AS16; A0A0F0EKT0; A0A2S5YTB0; A0A318D341; A0A318D844; A0A2S3QL29	0	2	0	0	1	1	581.31	1161.61	1161.62	-4.35	-0.00253	HCD (High Energy Collision Dissociation)	MS2	77.9404	110	42.48	12902	PA_Nov18.raw	F5	2.95	0	0.00466
	FALSE	High	[R].HQGVMVGMGQK.[D]			0.00660389	0	2	9	2	A0A1E2TY30; A0A318D844	A0A1E2TY30 [41-51]; A0A318D844 [33-43]	0	1171.57	High	High	0	0.01972	4.84	R.HQGVMVGMGQK.D	[41-51]
		Checked	Confidence	Identifying Node	PSM Ambiguity	Annotated Sequence	Modifications	# Protein Groups	# Proteins	Master Protein Accessions	Protein Accessions	# Missed Cleavages	Charge	DeltaScore	DeltaCn	Rank	Search Engine Rank	m/z [Da]	MH+ [Da]	Theo. MH+ [Da]	DeltaM [ppm]	Deltam/z [Da]	Activation Type	MS Order	Isolation Interference [%]	Ion Inject Time [ms]	RT [min]	First Scan	Spectrum File	File ID	XCorr	Percolator q-Value	Percolator PEP
		FALSE	High	Sequest HT (A2)	Unambiguous	[R].HQGVMVGMGQK.[D]		2	9	A0A1E2TY30; A0A318D844	A0A318CZ35; A0A2V2P7I0; A0A1E2TY30; A0A323TKK8; A0A328HR32; A0A318D341; A0A2K2TLK9; A0A2V2P586; A0A318D844	0	2	0.4822	0	1	1	586.288	1171.57	1171.57	-2.47	-0.00145	HCD (High Energy Collision Dissociation)	MS2	10.7448	67.76	70.9492	23442	PA_Nov18.raw	F5	3.94	0	0.001254
		FALSE	High	Sequest HT (A2)	Unambiguous	[R].HQGVMVGMGQK.[D]		2	9	A0A1E2TY30; A0A318D844	A0A318CZ35; A0A2V2P7I0; A0A1E2TY30; A0A323TKK8; A0A328HR32; A0A318D341; A0A2K2TLK9; A0A2V2P586; A0A318D844	0	2	0.4917	0	1	1	586.289	1171.57	1171.57	-0.49	-0.00029	HCD (High Energy Collision Dissociation)	MS2	12.4575	70.334	70.6026	23312	PA_Nov18.raw	F5	4.84	0	0.01972
FALSE	Master Protein	A0A193LEZ2	Flagellin OS=Woeseia oceani OX=1548547 GN=BA177_07300 PE=3 SV=1	4	1	4	1	1	380	38.6	4.48	16.55	1	High
	Checked	Confidence	Annotated Sequence	Modifications	Modifications in Master Proteins	Qvality PEP	Qvality q-value	# Protein Groups	# Proteins	# PSMs	Master Protein Accessions	Positions in Master Proteins	# Missed Cleavages	Theo. MH+ [Da]	Found in Sample: [S5] F5: Sample	Confidence (by Search Engine): Sequest HT	Percolator q-Value (by Search Engine): Sequest HT	Percolator PEP (by Search Engine): Sequest HT	XCorr (by Search Engine): Sequest HT	Sequence in Protein	Positions in Protein	Peptide Group Modifications in Protein
	FALSE	High	[R].IQDADFAAETAALTK.[TA]			1.83548e-05	0	1	4	4	A0A193LEZ2	A0A193LEZ2 [339-353]	0	1564.79	High	High	0	2.855e-07	4.51	R.IQDADFAAETAALTK.A	[339-353]
		Checked	Confidence	Identifying Node	PSM Ambiguity	Annotated Sequence	Modifications	# Protein Groups	# Proteins	Master Protein Accessions	Protein Accessions	# Missed Cleavages	Charge	DeltaScore	DeltaCn	Rank	Search Engine Rank	m/z [Da]	MH+ [Da]	Theo. MH+ [Da]	DeltaM [ppm]	Deltam/z [Da]	Activation Type	MS Order	Isolation Interference [%]	Ion Inject Time [ms]	RT [min]	First Scan	Spectrum File	File ID	XCorr	Percolator q-Value	Percolator PEP
		FALSE	High	Sequest HT (A2)	Unambiguous	[R].IQDADFAAETAALTK.[TA]		1	4	A0A193LEZ2	Q66XC2; G2FB77; Q9ZFD6; A0A193LEZ2	0	2	0.4253	0	1	1	782.892	1564.78	1564.79	-5.15	-0.00403	HCD (High Energy Collision Dissociation)	MS2	5.019	110	66.4956	21770	PA_Nov18.raw	F5	3.88	0	0.02239
		FALSE	High	Sequest HT (A2)	Unambiguous	[R].IQDADFAAETAALTK.[TA]		1	4	A0A193LEZ2	Q66XC2; G2FB77; Q9ZFD6; A0A193LEZ2	0	2	0.4673	0	1	1	782.893	1564.78	1564.79	-4.21	-0.0033	HCD (High Energy Collision Dissociation)	MS2	10.498	88.227	66.1438	21638	PA_Nov18.raw	F5	4.43	0	3.954e-07
		FALSE	High	Sequest HT (A2)	Unambiguous	[R].IQDADFAAETAALTK.[TA]		1	4	A0A193LEZ2	Q66XC2; G2FB77; Q9ZFD6; A0A193LEZ2	0	2	0.4545	0	1	1	782.894	1564.78	1564.79	-2.73	-0.00214	HCD (High Energy Collision Dissociation)	MS2	25.4689	110	65.7916	21506	PA_Nov18.raw	F5	4.51	0	2.855e-07
		FALSE	High	Sequest HT (A2)	Unambiguous	[R].IQDADFAAETAALTK.[TA]		1	4	A0A193LEZ2	Q66XC2; G2FB77; Q9ZFD6; A0A193LEZ2	0	2	0.4385	0	1	1	782.893	1564.78	1564.79	-3.59	-0.00281	HCD (High Energy Collision Dissociation)	MS2	34.5206	110	65.4444	21376	PA_Nov18.raw	F5	3.74	0	6.705e-05
FALSE	Master Protein	A0A293NCX8	Uncharacterized protein OS=Gammaproteobacteria bacterium OX=1913989 GN=CMP83_08415 PE=4 SV=1	5	1	3	1	1	246	28	9.5	10.83	1	High
	Checked	Confidence	Annotated Sequence	Modifications	Modifications in Master Proteins	Qvality PEP	Qvality q-value	# Protein Groups	# Proteins	# PSMs	Master Protein Accessions	Positions in Master Proteins	# Missed Cleavages	Theo. MH+ [Da]	Found in Sample: [S5] F5: Sample	Confidence (by Search Engine): Sequest HT	Percolator q-Value (by Search Engine): Sequest HT	Percolator PEP (by Search Engine): Sequest HT	XCorr (by Search Engine): Sequest HT	Sequence in Protein	Positions in Protein	Peptide Group Modifications in Protein
	FALSE	High	[R].DNIQGITKPAIR.[R]			0.00647727	0	1	6	3	A0A293NCX8	A0A293NCX8 [25-36]	0	1325.75	High	High	0	0.001221	3.65	R.DNIQGITKPAIR.R	[25-36]
		Checked	Confidence	Identifying Node	PSM Ambiguity	Annotated Sequence	Modifications	# Protein Groups	# Proteins	Master Protein Accessions	Protein Accessions	# Missed Cleavages	Charge	DeltaScore	DeltaCn	Rank	Search Engine Rank	m/z [Da]	MH+ [Da]	Theo. MH+ [Da]	DeltaM [ppm]	Deltam/z [Da]	Activation Type	MS Order	Isolation Interference [%]	Ion Inject Time [ms]	RT [min]	First Scan	Spectrum File	File ID	XCorr	Percolator q-Value	Percolator PEP
		FALSE	High	Sequest HT (A2)	Unambiguous	[R].DNIQGITKPAIR.[R]		1	6	A0A293NCX8	A0A2D5QPF6; A0A2D7GQ71; A0A293NCX8; A0A0B2F0V8; A0A1G4M1Q1; A0A2D9B6U5	0	3	0.4382	0	1	1	442.588	1325.75	1325.75	-3.98	-0.00176	HCD (High Energy Collision Dissociation)	MS2	7.32531	110	67.8874	22293	PA_Nov18.raw	F5	3.56	0	0.06962
		FALSE	High	Sequest HT (A2)	Unambiguous	[R].DNIQGITKPAIR.[R]		1	6	A0A293NCX8	A0A2D5QPF6; A0A2D7GQ71; A0A293NCX8; A0A0B2F0V8; A0A1G4M1Q1; A0A2D9B6U5	0	3	0.4274	0	1	1	442.588	1325.75	1325.75	-4.19	-0.00185	HCD (High Energy Collision Dissociation)	MS2	7.0498	110	67.5261	22157	PA_Nov18.raw	F5	3.65	0	0.001221
		FALSE	High	Sequest HT (A2)	Unambiguous	[R].DNIQGITKPAIR.[R]		1	6	A0A293NCX8	A0A2D5QPF6; A0A2D7GQ71; A0A293NCX8; A0A0B2F0V8; A0A1G4M1Q1; A0A2D9B6U5	0	3	0.4171	0	1	1	442.588	1325.75	1325.75	-3.5	-0.00155	HCD (High Energy Collision Dissociation)	MS2	2.64034	110	67.1747	22025	PA_Nov18.raw	F5	3.62	0	0.02675
FALSE	Master Protein	A0A2M8L2Z4	Uncharacterized protein OS=Candidatus Shapirobacteria bacterium CG10_big_fil_rev_8_21_14_0_10_40_9 OX=1974888 GN=COU95_03270 PE=4 SV=1	1	1	2	1	1	1077	120.7	9.11	8.69	1	High
	Checked	Confidence	Annotated Sequence	Modifications	Modifications in Master Proteins	Qvality PEP	Qvality q-value	# Protein Groups	# Proteins	# PSMs	Master Protein Accessions	Positions in Master Proteins	# Missed Cleavages	Theo. MH+ [Da]	Found in Sample: [S5] F5: Sample	Confidence (by Search Engine): Sequest HT	Percolator q-Value (by Search Engine): Sequest HT	Percolator PEP (by Search Engine): Sequest HT	XCorr (by Search Engine): Sequest HT	Sequence in Protein	Positions in Protein	Peptide Group Modifications in Protein
	FALSE	High	[K].KLDLVAGSLIK.[K]			0.0584935	0	1	1	2	A0A2M8L2Z4	A0A2M8L2Z4 [1035-1045]	1	1156.73	High	High	0	0.02804	4.35	K.KLDLVAGSLIK.K	[1035-1045]
		Checked	Confidence	Identifying Node	PSM Ambiguity	Annotated Sequence	Modifications	# Protein Groups	# Proteins	Master Protein Accessions	Protein Accessions	# Missed Cleavages	Charge	DeltaScore	DeltaCn	Rank	Search Engine Rank	m/z [Da]	MH+ [Da]	Theo. MH+ [Da]	DeltaM [ppm]	Deltam/z [Da]	Activation Type	MS Order	Isolation Interference [%]	Ion Inject Time [ms]	RT [min]	First Scan	Spectrum File	File ID	XCorr	Percolator q-Value	Percolator PEP
		FALSE	High	Sequest HT (A2)	Unambiguous	[K].KLDLVAGSLIK.[K]		1	1	A0A2M8L2Z4	A0A2M8L2Z4	1	2	0.0878	0	1	1	578.869	1156.73	1156.73	0.67	0.00039	HCD (High Energy Collision Dissociation)	MS2	19.1826	110	47.5872	14775	PA_Nov18.raw	F5	4.33	0	0.1315
		FALSE	High	Sequest HT (A2)	Unambiguous	[K].KLDLVAGSLIK.[K]		1	1	A0A2M8L2Z4	A0A2M8L2Z4	1	2	0.1126	0	1	1	578.869	1156.73	1156.73	0.56	0.00033	HCD (High Energy Collision Dissociation)	MS2	29.9181	110	47.9368	14903	PA_Nov18.raw	F5	4.35	0	0.02804
FALSE	Master Protein	A0A2E5N6K2	Flagellin OS=Marinobacter sp. OX=50741 GN=CMG79_13920 PE=3 SV=1	4	1	2	1	1	375	38.6	4.6	8.62	1	High
	Checked	Confidence	Annotated Sequence	Modifications	Modifications in Master Proteins	Qvality PEP	Qvality q-value	# Protein Groups	# Proteins	# PSMs	Master Protein Accessions	Positions in Master Proteins	# Missed Cleavages	Theo. MH+ [Da]	Found in Sample: [S5] F5: Sample	Confidence (by Search Engine): Sequest HT	Percolator q-Value (by Search Engine): Sequest HT	Percolator PEP (by Search Engine): Sequest HT	XCorr (by Search Engine): Sequest HT	Sequence in Protein	Positions in Protein	Peptide Group Modifications in Protein
	FALSE	High	[R].ELAVQSANATNTASDR.[A]			8.74985e-05	0	1	1	2	A0A2E5N6K2	A0A2E5N6K2 [94-109]	0	1647.79	High	High	0	2.641e-06	4.67	R.ELAVQSANATNTASDR.A	[94-109]
		Checked	Confidence	Identifying Node	PSM Ambiguity	Annotated Sequence	Modifications	# Protein Groups	# Proteins	Master Protein Accessions	Protein Accessions	# Missed Cleavages	Charge	DeltaScore	DeltaCn	Rank	Search Engine Rank	m/z [Da]	MH+ [Da]	Theo. MH+ [Da]	DeltaM [ppm]	Deltam/z [Da]	Activation Type	MS Order	Isolation Interference [%]	Ion Inject Time [ms]	RT [min]	First Scan	Spectrum File	File ID	XCorr	Percolator q-Value	Percolator PEP
		FALSE	High	Sequest HT (A2)	Unambiguous	[R].ELAVQSANATNTASDR.[A]		1	1	A0A2E5N6K2	A0A2E5N6K2	0	2	0.0557	0	1	1	824.401	1647.79	1647.79	0.44	0.00036	HCD (High Energy Collision Dissociation)	MS2	40.5599	110	19.8035	4527	PA_Nov18.raw	F5	3.95	0	0.0001105
		FALSE	High	Sequest HT (A2)	Unambiguous	[R].ELAVQSANATNTASDR.[A]		1	1	A0A2E5N6K2	A0A2E5N6K2	0	2	0.0985	0	1	1	824.401	1647.79	1647.79	0.44	0.00036	HCD (High Energy Collision Dissociation)	MS2	45.7238	110	19.4328	4391	PA_Nov18.raw	F5	4.67	0	2.641e-06
FALSE	Master Protein	A0A060C0K1	Myosin_head (Fragment) OS=uncultured bacterium OX=77133 PE=4 SV=1	9	1	2	1	1	163	18.3	7.06	7.03	1	High
	Checked	Confidence	Annotated Sequence	Modifications	Modifications in Master Proteins	Qvality PEP	Qvality q-value	# Protein Groups	# Proteins	# PSMs	Master Protein Accessions	Positions in Master Proteins	# Missed Cleavages	Theo. MH+ [Da]	Found in Sample: [S5] F5: Sample	Confidence (by Search Engine): Sequest HT	Percolator q-Value (by Search Engine): Sequest HT	Percolator PEP (by Search Engine): Sequest HT	XCorr (by Search Engine): Sequest HT	Sequence in Protein	Positions in Protein	Peptide Group Modifications in Protein
	FALSE	High	[R].ENQSILITGESGAGK.[T]			0.000436384	0	1	1	2	A0A060C0K1	A0A060C0K1 [88-102]	0	1503.76	High	High	0	0.1261	3.69	R.ENQSILITGESGAGK.T	[88-102]
		Checked	Confidence	Identifying Node	PSM Ambiguity	Annotated Sequence	Modifications	# Protein Groups	# Proteins	Master Protein Accessions	Protein Accessions	# Missed Cleavages	Charge	DeltaScore	DeltaCn	Rank	Search Engine Rank	m/z [Da]	MH+ [Da]	Theo. MH+ [Da]	DeltaM [ppm]	Deltam/z [Da]	Activation Type	MS Order	Isolation Interference [%]	Ion Inject Time [ms]	RT [min]	First Scan	Spectrum File	File ID	XCorr	Percolator q-Value	Percolator PEP
		FALSE	High	Sequest HT (A2)	Unambiguous	[R].ENQSILITGESGAGK.[T]		1	1	A0A060C0K1	A0A060C0K1	0	2	0.3563	0	1	1	752.388	1503.77	1503.76	2.61	0.00196	HCD (High Energy Collision Dissociation)	MS2	37.4038	110	27.9794	7559	PA_Nov18.raw	F5	3.34	0	2.618e-05
		FALSE	High	Sequest HT (A2)	Unambiguous	[R].ENQSILITGESGAGK.[T]		1	1	A0A060C0K1	A0A060C0K1	0	2	0.3767	0	1	1	752.386	1503.77	1503.76	0.5	0.00037	HCD (High Energy Collision Dissociation)	MS2	43.7525	110	27.5276	7391	PA_Nov18.raw	F5	3.69	0	0.1261
FALSE	Master Protein	A0A2D5QE42	Uncharacterized protein OS=Porticoccus sp. OX=2024853 GN=CMK44_01210 PE=4 SV=1	22	1	2	1	1	74	8.4	7.25	6.81	1	High
	Checked	Confidence	Annotated Sequence	Modifications	Modifications in Master Proteins	Qvality PEP	Qvality q-value	# Protein Groups	# Proteins	# PSMs	Master Protein Accessions	Positions in Master Proteins	# Missed Cleavages	Theo. MH+ [Da]	Found in Sample: [S5] F5: Sample	Confidence (by Search Engine): Sequest HT	Percolator q-Value (by Search Engine): Sequest HT	Percolator PEP (by Search Engine): Sequest HT	XCorr (by Search Engine): Sequest HT	Sequence in Protein	Positions in Protein	Peptide Group Modifications in Protein
	FALSE	High	[K].TITLEVEGSDSIENVK.[A]			0.0691795	0	1	1	2	A0A2D5QE42	A0A2D5QE42 [12-27]	0	1733.88	High	High	0	0.06603	3.45	K.TITLEVEGSDSIENVK.A	[12-27]
		Checked	Confidence	Identifying Node	PSM Ambiguity	Annotated Sequence	Modifications	# Protein Groups	# Proteins	Master Protein Accessions	Protein Accessions	# Missed Cleavages	Charge	DeltaScore	DeltaCn	Rank	Search Engine Rank	m/z [Da]	MH+ [Da]	Theo. MH+ [Da]	DeltaM [ppm]	Deltam/z [Da]	Activation Type	MS Order	Isolation Interference [%]	Ion Inject Time [ms]	RT [min]	First Scan	Spectrum File	File ID	XCorr	Percolator q-Value	Percolator PEP
		FALSE	High	Sequest HT (A2)	Unambiguous	[K].TITLEVEGSDSIENVK.[A]		1	1	A0A2D5QE42	A0A2D5QE42	0	2	0.2232	0	1	1	867.442	1733.88	1733.88	-2.28	-0.00198	HCD (High Energy Collision Dissociation)	MS2	12.9266	110	67.7922	22257	PA_Nov18.raw	F5	3.36	0	0.03571
		FALSE	High	Sequest HT (A2)	Unambiguous	[K].TITLEVEGSDSIENVK.[A]		1	1	A0A2D5QE42	A0A2D5QE42	0	2	0.2174	0	1	1	867.441	1733.87	1733.88	-3.62	-0.00314	HCD (High Energy Collision Dissociation)	MS2	2.02713	110	66.7299	21858	PA_Nov18.raw	F5	3.45	0	0.06603
FALSE	Master Protein	A0A0U1CQ04	GTPase Era OS=Chlamydia trachomatis OX=813 GN=ERS177788_04207 PE=4 SV=1	5	1	2	1	1	217	23.8	5.05	5.35	1	High
	Checked	Confidence	Annotated Sequence	Modifications	Modifications in Master Proteins	Qvality PEP	Qvality q-value	# Protein Groups	# Proteins	# PSMs	Master Protein Accessions	Positions in Master Proteins	# Missed Cleavages	Theo. MH+ [Da]	Found in Sample: [S5] F5: Sample	Confidence (by Search Engine): Sequest HT	Percolator q-Value (by Search Engine): Sequest HT	Percolator PEP (by Search Engine): Sequest HT	XCorr (by Search Engine): Sequest HT	Sequence in Protein	Positions in Protein	Peptide Group Modifications in Protein
	FALSE	High	[K].VIILGDSGVGK.[T]			0.146248	0	1	1	2	A0A0U1CQ04	A0A0U1CQ04 [13-23]	0	1057.63	High	High	0	0.1031	2.81	K.VIILGDSGVGK.T	[13-23]
		Checked	Confidence	Identifying Node	PSM Ambiguity	Annotated Sequence	Modifications	# Protein Groups	# Proteins	Master Protein Accessions	Protein Accessions	# Missed Cleavages	Charge	DeltaScore	DeltaCn	Rank	Search Engine Rank	m/z [Da]	MH+ [Da]	Theo. MH+ [Da]	DeltaM [ppm]	Deltam/z [Da]	Activation Type	MS Order	Isolation Interference [%]	Ion Inject Time [ms]	RT [min]	First Scan	Spectrum File	File ID	XCorr	Percolator q-Value	Percolator PEP
		FALSE	High	Sequest HT (A2)	Selected	[K].VIILGDSGVGK.[T]		1	1	A0A0U1CQ04	A0A0U1CQ04	0	2		0.0232	2	2	529.315	1057.62	1057.63	-3.13	-0.00166	HCD (High Energy Collision Dissociation)	MS2	22.2935	110	68.6715	22587	PA_Nov18.raw	F5	2.53	0	0.1465
		FALSE	High	Sequest HT (A2)	Unambiguous	[K].VIILGDSGVGK.[T]		1	1	A0A0U1CQ04	A0A0U1CQ04	0	2	0.0569	0	1	1	529.315	1057.62	1057.63	-2.55	-0.00135	HCD (High Energy Collision Dissociation)	MS2	42.1982	110	68.2663	22435	PA_Nov18.raw	F5	2.81	0	0.1031
FALSE	Master Protein	A0A1C7PFN9	Uncharacterized protein OS=Aeromonas piscicola OX=600645 GN=A9R10_21990 PE=4 SV=1	10	1	2	1	1	121	14.1	4.27	5.09	1	High
	Checked	Confidence	Annotated Sequence	Modifications	Modifications in Master Proteins	Qvality PEP	Qvality q-value	# Protein Groups	# Proteins	# PSMs	Master Protein Accessions	Positions in Master Proteins	# Missed Cleavages	Theo. MH+ [Da]	Found in Sample: [S5] F5: Sample	Confidence (by Search Engine): Sequest HT	Percolator q-Value (by Search Engine): Sequest HT	Percolator PEP (by Search Engine): Sequest HT	XCorr (by Search Engine): Sequest HT	Sequence in Protein	Positions in Protein	Peptide Group Modifications in Protein
	FALSE	High	[K].EVDEQMLNVQNK.[N]			0.0215125	0	1	1	2	A0A1C7PFN9	A0A1C7PFN9 [3-14]	0	1446.69	High	High	0	0.00673	2.58	K.EVDEQMLNVQNK.N	[3-14]
		Checked	Confidence	Identifying Node	PSM Ambiguity	Annotated Sequence	Modifications	# Protein Groups	# Proteins	Master Protein Accessions	Protein Accessions	# Missed Cleavages	Charge	DeltaScore	DeltaCn	Rank	Search Engine Rank	m/z [Da]	MH+ [Da]	Theo. MH+ [Da]	DeltaM [ppm]	Deltam/z [Da]	Activation Type	MS Order	Isolation Interference [%]	Ion Inject Time [ms]	RT [min]	First Scan	Spectrum File	File ID	XCorr	Percolator q-Value	Percolator PEP
		FALSE	High	Sequest HT (A2)	Unambiguous	[K].EVDEQMLNVQNK.[N]		1	1	A0A1C7PFN9	A0A1C7PFN9	0	2	0.3825	0	1	1	723.849	1446.69	1446.69	0.38	0.00027	HCD (High Energy Collision Dissociation)	MS2	41.2268	110	28.4111	7718	PA_Nov18.raw	F5	2.51	0	0.04398
		FALSE	High	Sequest HT (A2)	Unambiguous	[K].EVDEQMLNVQNK.[N]		1	1	A0A1C7PFN9	A0A1C7PFN9	0	2	0.2791	0	1	1	723.848	1446.69	1446.69	-0.21	-0.00015	HCD (High Energy Collision Dissociation)	MS2	48.501	110	28.0495	7584	PA_Nov18.raw	F5	2.58	0	0.00673
FALSE	Master Protein	A0A2V2PE53	Uncharacterized protein OS=Enterococcus faecium OX=1352 GN=DKP78_15675 PE=4 SV=1	27	1	1	1	1	63	6.8	9.99	5.02	1	High
	Checked	Confidence	Annotated Sequence	Modifications	Modifications in Master Proteins	Qvality PEP	Qvality q-value	# Protein Groups	# Proteins	# PSMs	Master Protein Accessions	Positions in Master Proteins	# Missed Cleavages	Theo. MH+ [Da]	Found in Sample: [S5] F5: Sample	Confidence (by Search Engine): Sequest HT	Percolator q-Value (by Search Engine): Sequest HT	Percolator PEP (by Search Engine): Sequest HT	XCorr (by Search Engine): Sequest HT	Sequence in Protein	Positions in Protein	Peptide Group Modifications in Protein
	FALSE	High	[R].HLQLAIRGDEELDSLIK.[A]			0.00401784	0	1	1	1	A0A2V2PE53	A0A2V2PE53 [21-37]	1	1950.07	High	High	0	0.0006145	5.02	R.HLQLAIRGDEELDSLIK.A	[21-37]
		Checked	Confidence	Identifying Node	PSM Ambiguity	Annotated Sequence	Modifications	# Protein Groups	# Proteins	Master Protein Accessions	Protein Accessions	# Missed Cleavages	Charge	DeltaScore	DeltaCn	Rank	Search Engine Rank	m/z [Da]	MH+ [Da]	Theo. MH+ [Da]	DeltaM [ppm]	Deltam/z [Da]	Activation Type	MS Order	Isolation Interference [%]	Ion Inject Time [ms]	RT [min]	First Scan	Spectrum File	File ID	XCorr	Percolator q-Value	Percolator PEP
		FALSE	High	Sequest HT (A2)	Unambiguous	[R].HLQLAIRGDEELDSLIK.[A]		1	1	A0A2V2PE53	A0A2V2PE53	1	3	0.3367	0	1	1	650.69	1950.06	1950.07	-4.48	-0.00291	HCD (High Energy Collision Dissociation)	MS2	29.6773	110	74.7836	24890	PA_Nov18.raw	F5	5.02	0	0.0006145
FALSE	Master Protein	A0A162KH10	Flagellin OS=Oleiphilus sp. HI0065 OX=1822241 GN=A3737_00545 PE=3 SV=1	2	1	1	1	1	697	68.9	4.26	3.89	1	High
	Checked	Confidence	Annotated Sequence	Modifications	Modifications in Master Proteins	Qvality PEP	Qvality q-value	# Protein Groups	# Proteins	# PSMs	Master Protein Accessions	Positions in Master Proteins	# Missed Cleavages	Theo. MH+ [Da]	Found in Sample: [S5] F5: Sample	Confidence (by Search Engine): Sequest HT	Percolator q-Value (by Search Engine): Sequest HT	Percolator PEP (by Search Engine): Sequest HT	XCorr (by Search Engine): Sequest HT	Sequence in Protein	Positions in Protein	Peptide Group Modifications in Protein
	FALSE	High	[R].INSAKDDAAGLSIASR.[ML]			0.000598688	0	1	3	1	A0A162KH10	A0A162KH10 [38-53]	1	1588.83	High	High	0	4.086e-05	3.89	R.INSAKDDAAGLSIASR.L	[38-53]
		Checked	Confidence	Identifying Node	PSM Ambiguity	Annotated Sequence	Modifications	# Protein Groups	# Proteins	Master Protein Accessions	Protein Accessions	# Missed Cleavages	Charge	DeltaScore	DeltaCn	Rank	Search Engine Rank	m/z [Da]	MH+ [Da]	Theo. MH+ [Da]	DeltaM [ppm]	Deltam/z [Da]	Activation Type	MS Order	Isolation Interference [%]	Ion Inject Time [ms]	RT [min]	First Scan	Spectrum File	File ID	XCorr	Percolator q-Value	Percolator PEP
		FALSE	High	Sequest HT (A2)	Unambiguous	[R].INSAKDDAAGLSIASR.[ML]		1	3	A0A162KH10	A0A1K2HL67; A0A2G3K6Z5; A0A162KH10	1	3	0.1208	0	1	1	530.281	1588.83	1588.83	-1.21	-0.00064	HCD (High Energy Collision Dissociation)	MS2	40.3602	110	68.2346	22423	PA_Nov18.raw	F5	3.89	0	4.086e-05
FALSE	Master Protein	A0A0M6YF98	ATP synthase subunit alpha OS=Jannaschia donghaensis OX=420998 GN=atpA PE=3 SV=1	4	1	1	1	1	512	54.9	5.52	3.87	1	High
	Checked	Confidence	Annotated Sequence	Modifications	Modifications in Master Proteins	Qvality PEP	Qvality q-value	# Protein Groups	# Proteins	# PSMs	Master Protein Accessions	Positions in Master Proteins	# Missed Cleavages	Theo. MH+ [Da]	Found in Sample: [S5] F5: Sample	Confidence (by Search Engine): Sequest HT	Percolator q-Value (by Search Engine): Sequest HT	Percolator PEP (by Search Engine): Sequest HT	XCorr (by Search Engine): Sequest HT	Sequence in Protein	Positions in Protein	Peptide Group Modifications in Protein
	FALSE	High	[R].VVDGLGNPIDGKGPIGATK.[RT]			0.0537864	0	1	7	1	A0A0M6YF98	A0A0M6YF98 [107-125]	1	1807.99	High	High	0	0.02477	3.87	R.VVDGLGNPIDGKGPIGATK.T	[107-125]
		Checked	Confidence	Identifying Node	PSM Ambiguity	Annotated Sequence	Modifications	# Protein Groups	# Proteins	Master Protein Accessions	Protein Accessions	# Missed Cleavages	Charge	DeltaScore	DeltaCn	Rank	Search Engine Rank	m/z [Da]	MH+ [Da]	Theo. MH+ [Da]	DeltaM [ppm]	Deltam/z [Da]	Activation Type	MS Order	Isolation Interference [%]	Ion Inject Time [ms]	RT [min]	First Scan	Spectrum File	File ID	XCorr	Percolator q-Value	Percolator PEP
		FALSE	High	Sequest HT (A2)	Unambiguous	[R].VVDGLGNPIDGKGPIGATK.[RT]		1	7	A0A0M6YF98	A0A1I2TKJ0; A0A1I1T393; A0A352ENG9; A9DZM2; A0A167HU70; A0A0M6YF98; A0A1G7VR77	1	3	0.2946	0	1	1	603.33	1807.97	1807.99	-9.01	-0.00543	HCD (High Energy Collision Dissociation)	MS2	78.0052	110	74.3294	24716	PA_Nov18.raw	F5	3.87	0	0.02477
FALSE	Master Protein	A0A2V2P8C5	Uncharacterized protein (Fragment) OS=Enterococcus faecium OX=1352 GN=DKP78_18870 PE=4 SV=1	21	1	1	1	1	73	8	4.83	3.8	1	High
	Checked	Confidence	Annotated Sequence	Modifications	Modifications in Master Proteins	Qvality PEP	Qvality q-value	# Protein Groups	# Proteins	# PSMs	Master Protein Accessions	Positions in Master Proteins	# Missed Cleavages	Theo. MH+ [Da]	Found in Sample: [S5] F5: Sample	Confidence (by Search Engine): Sequest HT	Percolator q-Value (by Search Engine): Sequest HT	Percolator PEP (by Search Engine): Sequest HT	XCorr (by Search Engine): Sequest HT	Sequence in Protein	Positions in Protein	Peptide Group Modifications in Protein
	FALSE	High	[R].AVLVDLEPGTMDSVR.[-]			9.76441e-05	0	1	1	1	A0A2V2P8C5	A0A2V2P8C5 [59-73]	0	1601.82	High	High	0	3.079e-06	3.8	R.AVLVDLEPGTMDSVR.-	[59-73]
		Checked	Confidence	Identifying Node	PSM Ambiguity	Annotated Sequence	Modifications	# Protein Groups	# Proteins	Master Protein Accessions	Protein Accessions	# Missed Cleavages	Charge	DeltaScore	DeltaCn	Rank	Search Engine Rank	m/z [Da]	MH+ [Da]	Theo. MH+ [Da]	DeltaM [ppm]	Deltam/z [Da]	Activation Type	MS Order	Isolation Interference [%]	Ion Inject Time [ms]	RT [min]	First Scan	Spectrum File	File ID	XCorr	Percolator q-Value	Percolator PEP
		FALSE	High	Sequest HT (A2)	Unambiguous	[R].AVLVDLEPGTMDSVR.[-]		1	1	A0A2V2P8C5	A0A2V2P8C5	0	2	0.3895	0	1	1	801.411	1601.82	1601.82	-3.03	-0.00243	HCD (High Energy Collision Dissociation)	MS2	29.5081	110	73.4734	24390	PA_Nov18.raw	F5	3.8	0	3.079e-06
FALSE	Master Protein	I9PJH5	Glutamate dehydrogenase OS=Bacteroides caccae CL03T12C61 OX=997873 GN=HMPREF1061_04289 PE=3 SV=1	4	1	1	1	1	444	49	6.47	3.75	1	High
	Checked	Confidence	Annotated Sequence	Modifications	Modifications in Master Proteins	Qvality PEP	Qvality q-value	# Protein Groups	# Proteins	# PSMs	Master Protein Accessions	Positions in Master Proteins	# Missed Cleavages	Theo. MH+ [Da]	Found in Sample: [S5] F5: Sample	Confidence (by Search Engine): Sequest HT	Percolator q-Value (by Search Engine): Sequest HT	Percolator PEP (by Search Engine): Sequest HT	XCorr (by Search Engine): Sequest HT	Sequence in Protein	Positions in Protein	Peptide Group Modifications in Protein
	FALSE	High	[R].HVGPETDVPAGDIGVGGR.[E]			0.186892	0	1	5	1	I9PJH5	I9PJH5 [153-170]	0	1732.86	High	High	0	0.1465	3.75	R.HVGPETDVPAGDIGVGGR.E	[153-170]
		Checked	Confidence	Identifying Node	PSM Ambiguity	Annotated Sequence	Modifications	# Protein Groups	# Proteins	Master Protein Accessions	Protein Accessions	# Missed Cleavages	Charge	DeltaScore	DeltaCn	Rank	Search Engine Rank	m/z [Da]	MH+ [Da]	Theo. MH+ [Da]	DeltaM [ppm]	Deltam/z [Da]	Activation Type	MS Order	Isolation Interference [%]	Ion Inject Time [ms]	RT [min]	First Scan	Spectrum File	File ID	XCorr	Percolator q-Value	Percolator PEP
		FALSE	High	Sequest HT (A2)	Selected	[R].HVGPETDVPAGDIGVGGR.[E]		1	5	I9PJH5	I9PJH5; W4P9K9; A0A1F3JTL3; W4PQL6; A0A1Q6GUZ7	0	3	0	0	1	1	578.29	1732.85	1732.86	-4.04	-0.00233	HCD (High Energy Collision Dissociation)	MS2	22.4624	110	71.261	23560	PA_Nov18.raw	F5	3.75	0	0.1465
FALSE	Master Protein	A0A318D301	Uncharacterized protein (Fragment) OS=Kangiella spongicola OX=796379 GN=DL796_12640 PE=4 SV=1	4	1	1	1	1	326	37.1	4.82	3.64	1	High
	Checked	Confidence	Annotated Sequence	Modifications	Modifications in Master Proteins	Qvality PEP	Qvality q-value	# Protein Groups	# Proteins	# PSMs	Master Protein Accessions	Positions in Master Proteins	# Missed Cleavages	Theo. MH+ [Da]	Found in Sample: [S5] F5: Sample	Confidence (by Search Engine): Sequest HT	Percolator q-Value (by Search Engine): Sequest HT	Percolator PEP (by Search Engine): Sequest HT	XCorr (by Search Engine): Sequest HT	Sequence in Protein	Positions in Protein	Peptide Group Modifications in Protein
	FALSE	High	[K].LEEAEKAADESER.[G]			0.0243188	0	1	1	1	A0A318D301	A0A318D301 [155-167]	1	1476.68	High	High	0	0.008051	3.64	K.LEEAEKAADESER.G	[155-167]
		Checked	Confidence	Identifying Node	PSM Ambiguity	Annotated Sequence	Modifications	# Protein Groups	# Proteins	Master Protein Accessions	Protein Accessions	# Missed Cleavages	Charge	DeltaScore	DeltaCn	Rank	Search Engine Rank	m/z [Da]	MH+ [Da]	Theo. MH+ [Da]	DeltaM [ppm]	Deltam/z [Da]	Activation Type	MS Order	Isolation Interference [%]	Ion Inject Time [ms]	RT [min]	First Scan	Spectrum File	File ID	XCorr	Percolator q-Value	Percolator PEP
		FALSE	High	Sequest HT (A2)	Unambiguous	[K].LEEAEKAADESER.[G]		1	1	A0A318D301	A0A318D301	1	3	0.4286	0	1	1	492.899	1476.68	1476.68	0.1	5e-05	HCD (High Energy Collision Dissociation)	MS2	37.8546	110	14.2166	2527	PA_Nov18.raw	F5	3.64	0	0.008051
FALSE	Master Protein	A0A323TPU0	ATP synthase subunit alpha OS=Gammaproteobacteria bacterium 2W06 OX=1838287 GN=atpA PE=3 SV=1	3	1	1	1	1	550	59.3	9.04	3.52	1	High
	Checked	Confidence	Annotated Sequence	Modifications	Modifications in Master Proteins	Qvality PEP	Qvality q-value	# Protein Groups	# Proteins	# PSMs	Master Protein Accessions	Positions in Master Proteins	# Missed Cleavages	Theo. MH+ [Da]	Found in Sample: [S5] F5: Sample	Confidence (by Search Engine): Sequest HT	Percolator q-Value (by Search Engine): Sequest HT	Percolator PEP (by Search Engine): Sequest HT	XCorr (by Search Engine): Sequest HT	Sequence in Protein	Positions in Protein	Peptide Group Modifications in Protein
	FALSE	High	[K].NIQAEEMVEFSSGLK.[G]			0.0026413	0	1	1	1	A0A323TPU0	A0A323TPU0 [86-100]	0	1681.81	High	High	0	0.0003382	3.52	K.NIQAEEMVEFSSGLK.G	[86-100]
		Checked	Confidence	Identifying Node	PSM Ambiguity	Annotated Sequence	Modifications	# Protein Groups	# Proteins	Master Protein Accessions	Protein Accessions	# Missed Cleavages	Charge	DeltaScore	DeltaCn	Rank	Search Engine Rank	m/z [Da]	MH+ [Da]	Theo. MH+ [Da]	DeltaM [ppm]	Deltam/z [Da]	Activation Type	MS Order	Isolation Interference [%]	Ion Inject Time [ms]	RT [min]	First Scan	Spectrum File	File ID	XCorr	Percolator q-Value	Percolator PEP
		FALSE	High	Sequest HT (A2)	Unambiguous	[K].NIQAEEMVEFSSGLK.[G]		1	1	A0A323TPU0	A0A323TPU0	0	2	0.4432	0	1	1	841.409	1681.81	1681.81	0.62	0.00052	HCD (High Energy Collision Dissociation)	MS2	16.8439	110	73.6068	24441	PA_Nov18.raw	F5	3.52	0	0.0003382
FALSE	Master Protein	P34939	60 kDa chaperonin OS=Rhizobium leguminosarum bv. viciae OX=387 GN=groL PE=2 SV=1	3	1	1	1	1	546	57.8	5.21	3.38	1	High
	Checked	Confidence	Annotated Sequence	Modifications	Modifications in Master Proteins	Qvality PEP	Qvality q-value	# Protein Groups	# Proteins	# PSMs	Master Protein Accessions	Positions in Master Proteins	# Missed Cleavages	Theo. MH+ [Da]	Found in Sample: [S5] F5: Sample	Confidence (by Search Engine): Sequest HT	Percolator q-Value (by Search Engine): Sequest HT	Percolator PEP (by Search Engine): Sequest HT	XCorr (by Search Engine): Sequest HT	Sequence in Protein	Positions in Protein	Peptide Group Modifications in Protein
	FALSE	High	[R].AAVQEGIVPGGGIALAR.[S]			0.0636125	0	1	1	1	P34939	P34939 [405-421]	0	1578.9	High	High	0	0.03142	3.38	R.AAVQEGIVPGGGIALAR.S	[405-421]
		Checked	Confidence	Identifying Node	PSM Ambiguity	Annotated Sequence	Modifications	# Protein Groups	# Proteins	Master Protein Accessions	Protein Accessions	# Missed Cleavages	Charge	DeltaScore	DeltaCn	Rank	Search Engine Rank	m/z [Da]	MH+ [Da]	Theo. MH+ [Da]	DeltaM [ppm]	Deltam/z [Da]	Activation Type	MS Order	Isolation Interference [%]	Ion Inject Time [ms]	RT [min]	First Scan	Spectrum File	File ID	XCorr	Percolator q-Value	Percolator PEP
		FALSE	High	Sequest HT (A2)	Unambiguous	[R].AAVQEGIVPGGGIALAR.[S]		1	1	P34939	P34939	0	2	0.2574	0	1	1	789.95	1578.89	1578.9	-1.81	-0.00143	HCD (High Energy Collision Dissociation)	MS2	23.1314	110	70.2571	23183	PA_Nov18.raw	F5	3.38	0	0.03142
FALSE	Master Protein	A0A323U0Y4	Uncharacterized protein OS=Gammaproteobacteria bacterium 2W06 OX=1838287 GN=A6K26_009785 PE=4 SV=1	4	1	1	1	1	451	50	5.1	3.32	1	High
	Checked	Confidence	Annotated Sequence	Modifications	Modifications in Master Proteins	Qvality PEP	Qvality q-value	# Protein Groups	# Proteins	# PSMs	Master Protein Accessions	Positions in Master Proteins	# Missed Cleavages	Theo. MH+ [Da]	Found in Sample: [S5] F5: Sample	Confidence (by Search Engine): Sequest HT	Percolator q-Value (by Search Engine): Sequest HT	Percolator PEP (by Search Engine): Sequest HT	XCorr (by Search Engine): Sequest HT	Sequence in Protein	Positions in Protein	Peptide Group Modifications in Protein
	FALSE	High	[K].TIGGGDDSFNTFFSETGSGK.[H]			0.000175667	0	1	1	1	A0A323U0Y4	A0A323U0Y4 [41-60]	0	2023.89	High	High	0	7.14e-06	3.32	K.TIGGGDDSFNTFFSETGSGK.H	[41-60]
		Checked	Confidence	Identifying Node	PSM Ambiguity	Annotated Sequence	Modifications	# Protein Groups	# Proteins	Master Protein Accessions	Protein Accessions	# Missed Cleavages	Charge	DeltaScore	DeltaCn	Rank	Search Engine Rank	m/z [Da]	MH+ [Da]	Theo. MH+ [Da]	DeltaM [ppm]	Deltam/z [Da]	Activation Type	MS Order	Isolation Interference [%]	Ion Inject Time [ms]	RT [min]	First Scan	Spectrum File	File ID	XCorr	Percolator q-Value	Percolator PEP
		FALSE	High	Sequest HT (A2)	Unambiguous	[K].TIGGGDDSFNTFFSETGSGK.[H]		1	1	A0A323U0Y4	A0A323U0Y4	0	2	0.6536	0	1	1	1012.44	2023.88	2023.89	-3.42	-0.00346	HCD (High Energy Collision Dissociation)	MS2	54.2634	110	73.2997	24325	PA_Nov18.raw	F5	3.32	0	7.14e-06
FALSE	Master Protein	A0A2P7AWW4	2-dehydro-3-deoxygluconokinase OS=Phyllobacterium endophyticum OX=1149773 GN=CU100_08085 PE=4 SV=1	6	1	1	1	1	305	32.6	5.68	3.17	1	High
	Checked	Confidence	Annotated Sequence	Modifications	Modifications in Master Proteins	Qvality PEP	Qvality q-value	# Protein Groups	# Proteins	# PSMs	Master Protein Accessions	Positions in Master Proteins	# Missed Cleavages	Theo. MH+ [Da]	Found in Sample: [S5] F5: Sample	Confidence (by Search Engine): Sequest HT	Percolator q-Value (by Search Engine): Sequest HT	Percolator PEP (by Search Engine): Sequest HT	XCorr (by Search Engine): Sequest HT	Sequence in Protein	Positions in Protein	Peptide Group Modifications in Protein
	FALSE	High	[R].LAGLDPLVAAANAHKVAAR.[V]			0.0402302	0	1	1	1	A0A2P7AWW4	A0A2P7AWW4 [267-285]	1	1858.07	High	High	0	0.01648	3.17	R.LAGLDPLVAAANAHKVAAR.V	[267-285]
		Checked	Confidence	Identifying Node	PSM Ambiguity	Annotated Sequence	Modifications	# Protein Groups	# Proteins	Master Protein Accessions	Protein Accessions	# Missed Cleavages	Charge	DeltaScore	DeltaCn	Rank	Search Engine Rank	m/z [Da]	MH+ [Da]	Theo. MH+ [Da]	DeltaM [ppm]	Deltam/z [Da]	Activation Type	MS Order	Isolation Interference [%]	Ion Inject Time [ms]	RT [min]	First Scan	Spectrum File	File ID	XCorr	Percolator q-Value	Percolator PEP
		FALSE	High	Sequest HT (A2)	Unambiguous	[R].LAGLDPLVAAANAHKVAAR.[V]		1	1	A0A2P7AWW4	A0A2P7AWW4	1	3	0.3123	0	1	1	620.029	1858.07	1858.07	3.2	0.00198	HCD (High Energy Collision Dissociation)	MS2	22.8371	110	73.4879	24396	PA_Nov18.raw	F5	3.17	0	0.01648
FALSE	Master Protein	A0A285U7K6	Ca2+-binding RTX toxin-like protein OS=Rhizobium subbaraonis OX=908946 GN=SAMN05892877_104347 PE=4 SV=1	3	1	1	1	1	518	53.4	4.54	3.06	1	High
	Checked	Confidence	Annotated Sequence	Modifications	Modifications in Master Proteins	Qvality PEP	Qvality q-value	# Protein Groups	# Proteins	# PSMs	Master Protein Accessions	Positions in Master Proteins	# Missed Cleavages	Theo. MH+ [Da]	Found in Sample: [S5] F5: Sample	Confidence (by Search Engine): Sequest HT	Percolator q-Value (by Search Engine): Sequest HT	Percolator PEP (by Search Engine): Sequest HT	XCorr (by Search Engine): Sequest HT	Sequence in Protein	Positions in Protein	Peptide Group Modifications in Protein
	FALSE	High	[K].LYGGSGNDGLWGGR.[G]			0.0623928	0	1	1	1	A0A285U7K6	A0A285U7K6 [293-306]	0	1408.66	High	High	0	0.03083	3.06	K.LYGGSGNDGLWGGR.G	[293-306]
		Checked	Confidence	Identifying Node	PSM Ambiguity	Annotated Sequence	Modifications	# Protein Groups	# Proteins	Master Protein Accessions	Protein Accessions	# Missed Cleavages	Charge	DeltaScore	DeltaCn	Rank	Search Engine Rank	m/z [Da]	MH+ [Da]	Theo. MH+ [Da]	DeltaM [ppm]	Deltam/z [Da]	Activation Type	MS Order	Isolation Interference [%]	Ion Inject Time [ms]	RT [min]	First Scan	Spectrum File	File ID	XCorr	Percolator q-Value	Percolator PEP
		FALSE	High	Sequest HT (A2)	Unambiguous	[K].LYGGSGNDGLWGGR.[G]		1	1	A0A285U7K6	A0A285U7K6	0	3	0.3529	0	1	1	470.223	1408.65	1408.66	-4.18	-0.00196	HCD (High Energy Collision Dissociation)	MS2	18.2193	110	71.0247	23471	PA_Nov18.raw	F5	3.06	0	0.03083
FALSE	Master Protein	A0A316SAY9	ATP synthase subunit alpha OS=Phascolarctobacterium sp. OX=2049039 GN=atpA PE=3 SV=1	2	1	1	1	1	610	66.5	5.24	2.9	1	High
	Checked	Confidence	Annotated Sequence	Modifications	Modifications in Master Proteins	Qvality PEP	Qvality q-value	# Protein Groups	# Proteins	# PSMs	Master Protein Accessions	Positions in Master Proteins	# Missed Cleavages	Theo. MH+ [Da]	Found in Sample: [S5] F5: Sample	Confidence (by Search Engine): Sequest HT	Percolator q-Value (by Search Engine): Sequest HT	Percolator PEP (by Search Engine): Sequest HT	XCorr (by Search Engine): Sequest HT	Sequence in Protein	Positions in Protein	Peptide Group Modifications in Protein
	FALSE	High	[K-].TAVAVDTILNQK.[GASENDQYKVH]			0.00985295	0	1	215	2	A0A316SAY9	A0A316SAY9 [280-291]	0	1272.72	High	High	0	0.002204	2.9	K.TAVAVDTILNQK.G	[280-291]
		Checked	Confidence	Identifying Node	PSM Ambiguity	Annotated Sequence	Modifications	# Protein Groups	# Proteins	Master Protein Accessions	Protein Accessions	# Missed Cleavages	Charge	DeltaScore	DeltaCn	Rank	Search Engine Rank	m/z [Da]	MH+ [Da]	Theo. MH+ [Da]	DeltaM [ppm]	Deltam/z [Da]	Activation Type	MS Order	Isolation Interference [%]	Ion Inject Time [ms]	RT [min]	First Scan	Spectrum File	File ID	XCorr	Percolator q-Value	Percolator PEP
		FALSE	High	Sequest HT (A2)	Unambiguous	[K-].TAVAVDTIINQK.[GASENDQYKVH]		1	186		A0A1A5X7E7; A0A1F4EXN2; A0A1B1TWA3; A0A094M217; A0A1H9J8E6; A0A2U2N2R7; A0A1T4XZX1; A0A2E1CHZ7; A0A1V5QT44; A0A1L6HRM4; A0A2A4ST90; A0A2E7KUM0; A0A1G7WFW4; C7Q753; A0A1B1TMH3; A0A2A9FG17; A0A1G6U6N2; A0A2E5RFQ7; A0A2E4KMC4; A1ALL5; A0A1Z4RV50; A0A136GK85; A0A140K3M3; A0A0S8F5P0; A0A1G0J8S9; A0A1G9N5G2; A0A2E4GKL7; A0A127JSS8; A0A2E4JIS1; A0A136NTP9; A0A351BGJ2; A0A2S4M4Z2; A0A1H7GYF4; A0A2W4K464;…	0	2		0	1	2	636.864	1272.72	1272.72	4.47	0.00285	HCD (High Energy Collision Dissociation)	MS2	41.5932	110	34.0145	9787	PA_Nov18.raw	F5	2.9	0	0.002204
		FALSE	High	Sequest HT (A2)	Unambiguous	[K-].TAVAVDTILNQK.[GASENDQYKVH]		1	29	A0A316SAY9	A0A2D2AT71; A0A2W6S1S0; R6HN78; A0A2X1AUZ8; A0A2E4BDR4; B4RD45; A0A2E4WEQ9; A0A1V1V223; A0A316SAY9; A0A326KAB6; A0A2S6S534; K9SKR5; A0A2E8QI29; A0A328AU45; A0A2D6SV91; A0A354EQR0; A0A1Z9TMH6; A0A2E0GZF8; A0A1Z3U7G6; A0A1Z9J2S6; A0A349MZL7; A0A2A6RKR5; A0A0N0K5Q2; K9SY61; A0A0P0CNA6; A0A2D6MJD2; A0A2E1CNY5; A0A2Z3HQQ1; A0A143PW95	0	2	0	0	1	1	636.864	1272.72	1272.72	4.47	0.00285	HCD (High Energy Collision Dissociation)	MS2	41.5932	110	34.0145	9787	PA_Nov18.raw	F5	2.9	0	0.002204
FALSE	Master Protein	A0A0J1BHF7	Catalase OS=Rhodopirellula islandica OX=595434 GN=RISK_001817 PE=4 SV=1	3	1	1	1	1	493	56.5	5.96	2.81	1	High
	Checked	Confidence	Annotated Sequence	Modifications	Modifications in Master Proteins	Qvality PEP	Qvality q-value	# Protein Groups	# Proteins	# PSMs	Master Protein Accessions	Positions in Master Proteins	# Missed Cleavages	Theo. MH+ [Da]	Found in Sample: [S5] F5: Sample	Confidence (by Search Engine): Sequest HT	Percolator q-Value (by Search Engine): Sequest HT	Percolator PEP (by Search Engine): Sequest HT	XCorr (by Search Engine): Sequest HT	Sequence in Protein	Positions in Protein	Peptide Group Modifications in Protein
	FALSE	High	[R].FSTVGGESGSADTAR.[D]			0.059637	0	1	28	1	A0A0J1BHF7	A0A0J1BHF7 [96-110]	0	1441.66	High	High	0	0.02883	2.81	R.FSTVGGESGSADTAR.D	[96-110]
		Checked	Confidence	Identifying Node	PSM Ambiguity	Annotated Sequence	Modifications	# Protein Groups	# Proteins	Master Protein Accessions	Protein Accessions	# Missed Cleavages	Charge	DeltaScore	DeltaCn	Rank	Search Engine Rank	m/z [Da]	MH+ [Da]	Theo. MH+ [Da]	DeltaM [ppm]	Deltam/z [Da]	Activation Type	MS Order	Isolation Interference [%]	Ion Inject Time [ms]	RT [min]	First Scan	Spectrum File	File ID	XCorr	Percolator q-Value	Percolator PEP
		FALSE	High	Sequest HT (A2)	Unambiguous	[R].FSTVGGESGSADTAR.[D]		1	28	A0A0J1BHF7	A0A1I3MML8; M5SMA8; A0A0J1BHF7; C5AP82; A0A1Z8MP21; A0A0Q4WPW8; A9VZF7; A0A2V3U4W4; I9CKB3; F2ASD6; A0A169QII9; K5ECP0; A0A0L6J9V1; A0A2N9AHM2; Q49133; A0A2G1W1N8; M2AM26; A0A2U8HM87; A0A109QSL8; A0A1S1P8Z5; A0A0Q5B813; A0A1P8QLB5; A0A1W6RH58; C7C6S8; L7CBG3; A0A177J1Y1; Q7USP9; B7KYZ7	0	2	0.4484	0	1	1	721.334	1441.66	1441.66	4.36	0.00315	HCD (High Energy Collision Dissociation)	MS2	21.3771	110	17.625	3721	PA_Nov18.raw	F5	2.81	0	0.02883
FALSE	Master Protein	A0A2E7ZEY8	Peptide ABC transporter substrate-binding protein OS=Deltaproteobacteria bacterium OX=2026735 GN=CL925_00765 PE=4 SV=1	2	1	1	1	1	690	77.8	6.51	2.78	1	High
	Checked	Confidence	Annotated Sequence	Modifications	Modifications in Master Proteins	Qvality PEP	Qvality q-value	# Protein Groups	# Proteins	# PSMs	Master Protein Accessions	Positions in Master Proteins	# Missed Cleavages	Theo. MH+ [Da]	Found in Sample: [S5] F5: Sample	Confidence (by Search Engine): Sequest HT	Percolator q-Value (by Search Engine): Sequest HT	Percolator PEP (by Search Engine): Sequest HT	XCorr (by Search Engine): Sequest HT	Sequence in Protein	Positions in Protein	Peptide Group Modifications in Protein
	FALSE	High	[R].YSDDLQTIVPNIAK.[ASGD]			0.015782	0	1	10	1	A0A2E7ZEY8	A0A2E7ZEY8 [139-152]	0	1576.82	High	High	0	0.004313	2.78	R.YSDDLQTIVPNIAK.D	[139-152]
		Checked	Confidence	Identifying Node	PSM Ambiguity	Annotated Sequence	Modifications	# Protein Groups	# Proteins	Master Protein Accessions	Protein Accessions	# Missed Cleavages	Charge	DeltaScore	DeltaCn	Rank	Search Engine Rank	m/z [Da]	MH+ [Da]	Theo. MH+ [Da]	DeltaM [ppm]	Deltam/z [Da]	Activation Type	MS Order	Isolation Interference [%]	Ion Inject Time [ms]	RT [min]	First Scan	Spectrum File	File ID	XCorr	Percolator q-Value	Percolator PEP
		FALSE	High	Sequest HT (A2)	Unambiguous	[R].YSDDLQTIVPNIAK.[ASGD]		1	10	A0A2E7ZEY8	A0A357FFD9; A0A285M645; A0A2U2CT10; A0A1X7BKT7; A0A1X4P2S6; A0A2D5CQL3; A0A1Y5H8L6; S6HZ70; A0A238J195; A0A2E7ZEY8	0	2	0.5	0	1	1	788.911	1576.81	1576.82	-4.34	-0.00342	HCD (High Energy Collision Dissociation)	MS2	32.1906	110	70.7174	23355	PA_Nov18.raw	F5	2.78	0	0.004313
FALSE	Master Protein	A0A0P0ZAJ2	DNA-binding protein HU OS=Fulvimarina pelagi OX=217511 PE=3 SV=1	14	1	1	1	1	91	9.5	9.47	2.75	1	High
	Checked	Confidence	Annotated Sequence	Modifications	Modifications in Master Proteins	Qvality PEP	Qvality q-value	# Protein Groups	# Proteins	# PSMs	Master Protein Accessions	Positions in Master Proteins	# Missed Cleavages	Theo. MH+ [Da]	Found in Sample: [S5] F5: Sample	Confidence (by Search Engine): Sequest HT	Percolator q-Value (by Search Engine): Sequest HT	Percolator PEP (by Search Engine): Sequest HT	XCorr (by Search Engine): Sequest HT	Sequence in Protein	Positions in Protein	Peptide Group Modifications in Protein
	FALSE	High	[-].MNKNELVSAVSEK.[A]			0.169649	0	1	3	1	A0A0P0ZAJ2	A0A0P0ZAJ2 [1-13]	1	1448.74	High	High	0	0.1277	2.75	-.MNKNELVSAVSEK.A	[1-13]
		Checked	Confidence	Identifying Node	PSM Ambiguity	Annotated Sequence	Modifications	# Protein Groups	# Proteins	Master Protein Accessions	Protein Accessions	# Missed Cleavages	Charge	DeltaScore	DeltaCn	Rank	Search Engine Rank	m/z [Da]	MH+ [Da]	Theo. MH+ [Da]	DeltaM [ppm]	Deltam/z [Da]	Activation Type	MS Order	Isolation Interference [%]	Ion Inject Time [ms]	RT [min]	First Scan	Spectrum File	File ID	XCorr	Percolator q-Value	Percolator PEP
		FALSE	High	Sequest HT (A2)	Unambiguous	[-].MNKNELVSAVSEK.[A]		1	3	A0A0P0ZAJ2	A0A371XAX7; A0A2W4BGV3; A0A0P0ZAJ2	1	3	0.2145	0	1	1	483.583	1448.73	1448.74	-4.44	-0.00214	HCD (High Energy Collision Dissociation)	MS2	17.0829	110	71.3444	23591	PA_Nov18.raw	F5	2.75	0	0.1277
FALSE	Master Protein	A0A1G0I670	Uncharacterized protein OS=Gammaproteobacteria bacterium RIFCSPHIGHO2_12_FULL_63_22 OX=1798290 GN=A3E01_06630 PE=4 SV=1	2	1	1	1	1	573	61.3	7.06	2.68	1	High
	Checked	Confidence	Annotated Sequence	Modifications	Modifications in Master Proteins	Qvality PEP	Qvality q-value	# Protein Groups	# Proteins	# PSMs	Master Protein Accessions	Positions in Master Proteins	# Missed Cleavages	Theo. MH+ [Da]	Found in Sample: [S5] F5: Sample	Confidence (by Search Engine): Sequest HT	Percolator q-Value (by Search Engine): Sequest HT	Percolator PEP (by Search Engine): Sequest HT	XCorr (by Search Engine): Sequest HT	Sequence in Protein	Positions in Protein	Peptide Group Modifications in Protein
	FALSE	High	[R].VNALVLDASR.[V]			0.183309	0	1	1	1	A0A1G0I670	A0A1G0I670 [554-563]	0	1057.6	High	High	0	0.1424	2.68	R.VNALVLDASR.V	[554-563]
		Checked	Confidence	Identifying Node	PSM Ambiguity	Annotated Sequence	Modifications	# Protein Groups	# Proteins	Master Protein Accessions	Protein Accessions	# Missed Cleavages	Charge	DeltaScore	DeltaCn	Rank	Search Engine Rank	m/z [Da]	MH+ [Da]	Theo. MH+ [Da]	DeltaM [ppm]	Deltam/z [Da]	Activation Type	MS Order	Isolation Interference [%]	Ion Inject Time [ms]	RT [min]	First Scan	Spectrum File	File ID	XCorr	Percolator q-Value	Percolator PEP
		FALSE	High	Sequest HT (A2)	Unambiguous	[R].VNALVLDASR.[V]		1	1	A0A1G0I670	A0A1G0I670	0	2	0.1194	0	1	1	529.303	1057.6	1057.6	-0.47	-0.00025	HCD (High Energy Collision Dissociation)	MS2	54.1618	110	32.6957	9301	PA_Nov18.raw	F5	2.68	0	0.1424
FALSE	Master Protein	A0A1J4XBW0	Uncharacterized protein OS=Proteobacteria bacterium CG1_02_64_396 OX=1805333 GN=AUJ55_04150 PE=4 SV=1	3	1	1	1	1	493	53.3	5.48	2.59	1	High
	Checked	Confidence	Annotated Sequence	Modifications	Modifications in Master Proteins	Qvality PEP	Qvality q-value	# Protein Groups	# Proteins	# PSMs	Master Protein Accessions	Positions in Master Proteins	# Missed Cleavages	Theo. MH+ [Da]	Found in Sample: [S5] F5: Sample	Confidence (by Search Engine): Sequest HT	Percolator q-Value (by Search Engine): Sequest HT	Percolator PEP (by Search Engine): Sequest HT	XCorr (by Search Engine): Sequest HT	Sequence in Protein	Positions in Protein	Peptide Group Modifications in Protein
	FALSE	High	[R].EGGAEAAFAAAQGR.[I]			0.157007	0	1	1	1	A0A1J4XBW0	A0A1J4XBW0 [180-193]	0	1305.62	High	High	0	0.1146	2.59	R.EGGAEAAFAAAQGR.I	[180-193]
		Checked	Confidence	Identifying Node	PSM Ambiguity	Annotated Sequence	Modifications	# Protein Groups	# Proteins	Master Protein Accessions	Protein Accessions	# Missed Cleavages	Charge	DeltaScore	DeltaCn	Rank	Search Engine Rank	m/z [Da]	MH+ [Da]	Theo. MH+ [Da]	DeltaM [ppm]	Deltam/z [Da]	Activation Type	MS Order	Isolation Interference [%]	Ion Inject Time [ms]	RT [min]	First Scan	Spectrum File	File ID	XCorr	Percolator q-Value	Percolator PEP
		FALSE	High	Sequest HT (A2)	Unambiguous	[R].EGGAEAAFAAAQGR.[I]		1	1	A0A1J4XBW0	A0A1J4XBW0	0	2	0.1274	0	1	1	653.318	1305.63	1305.62	8.8	0.00574	HCD (High Energy Collision Dissociation)	MS2	61.3185	110	27.2256	7279	PA_Nov18.raw	F5	2.59	0	0.1146
FALSE	Master Protein	A0A0S8H1M9	Uncharacterized protein OS=Gemmatimonas sp. SM23_52 OX=1703359 GN=AMS25_13525 PE=4 SV=1	3	1	1	1	1	576	64	5.11	2.05	1	High
	Checked	Confidence	Annotated Sequence	Modifications	Modifications in Master Proteins	Qvality PEP	Qvality q-value	# Protein Groups	# Proteins	# PSMs	Master Protein Accessions	Positions in Master Proteins	# Missed Cleavages	Theo. MH+ [Da]	Found in Sample: [S5] F5: Sample	Confidence (by Search Engine): Sequest HT	Percolator q-Value (by Search Engine): Sequest HT	Percolator PEP (by Search Engine): Sequest HT	XCorr (by Search Engine): Sequest HT	Sequence in Protein	Positions in Protein	Peptide Group Modifications in Protein
	FALSE	High	[R].VLEDVFAVQSDVAENIAR.[A]			0.133614	0	1	1	1	A0A0S8H1M9	A0A0S8H1M9 [220-237]	0	1975.01	High	High	0	0.09126	2.05	R.VLEDVFAVQSDVAENIAR.A	[220-237]
		Checked	Confidence	Identifying Node	PSM Ambiguity	Annotated Sequence	Modifications	# Protein Groups	# Proteins	Master Protein Accessions	Protein Accessions	# Missed Cleavages	Charge	DeltaScore	DeltaCn	Rank	Search Engine Rank	m/z [Da]	MH+ [Da]	Theo. MH+ [Da]	DeltaM [ppm]	Deltam/z [Da]	Activation Type	MS Order	Isolation Interference [%]	Ion Inject Time [ms]	RT [min]	First Scan	Spectrum File	File ID	XCorr	Percolator q-Value	Percolator PEP
		FALSE	High	Sequest HT (A2)	Unambiguous	[R].VLEDVFAVQSDVAENIAR.[A]		1	1	A0A0S8H1M9	A0A0S8H1M9	0	3	0.1756	0	1	1	659.007	1975.01	1975.01	-3.8	-0.0025	HCD (High Energy Collision Dissociation)	MS2	0	110	75.4825	25150	PA_Nov18.raw	F5	2.05	0	0.09126
FALSE	Master Protein	A0A0C1B3W2	Uncharacterized protein OS=Nocardia vulneris OX=1141657 GN=FG87_20230 PE=4 SV=1	3	1	1	1	1	729	73.3	10.3	1.74	1	High
	Checked	Confidence	Annotated Sequence	Modifications	Modifications in Master Proteins	Qvality PEP	Qvality q-value	# Protein Groups	# Proteins	# PSMs	Master Protein Accessions	Positions in Master Proteins	# Missed Cleavages	Theo. MH+ [Da]	Found in Sample: [S5] F5: Sample	Confidence (by Search Engine): Sequest HT	Percolator q-Value (by Search Engine): Sequest HT	Percolator PEP (by Search Engine): Sequest HT	XCorr (by Search Engine): Sequest HT	Sequence in Protein	Positions in Protein	Peptide Group Modifications in Protein
	FALSE	High	[R].SSATPGASAAAQGGSAAYPR.[R]			0.169649	0	1	1	1	A0A0C1B3W2	A0A0C1B3W2 [537-556]	0	1777.85	High	High	0	0.1272	1.74	R.SSATPGASAAAQGGSAAYPR.R	[537-556]
		Checked	Confidence	Identifying Node	PSM Ambiguity	Annotated Sequence	Modifications	# Protein Groups	# Proteins	Master Protein Accessions	Protein Accessions	# Missed Cleavages	Charge	DeltaScore	DeltaCn	Rank	Search Engine Rank	m/z [Da]	MH+ [Da]	Theo. MH+ [Da]	DeltaM [ppm]	Deltam/z [Da]	Activation Type	MS Order	Isolation Interference [%]	Ion Inject Time [ms]	RT [min]	First Scan	Spectrum File	File ID	XCorr	Percolator q-Value	Percolator PEP
		FALSE	High	Sequest HT (A2)	Unambiguous	[R].SSATPGASAAAQGGSAAYPR.[R]		1	1	A0A0C1B3W2	A0A0C1B3W2	0	2	0.1264	0	1	1	889.423	1777.84	1777.85	-4.74	-0.00421	HCD (High Energy Collision Dissociation)	MS2	36.5032	110	64.1681	20898	PA_Nov18.raw	F5	1.74	0	0.1272
FALSE	Master Protein	A0A2C8ZXY8	Uncharacterized protein OS=Salinibacterium xinjiangense OX=386302 GN=SAMN06296378_2328 PE=4 SV=1	15	1	1	1	1	149	16	9.66	0	1	High
	Checked	Confidence	Annotated Sequence	Modifications	Modifications in Master Proteins	Qvality PEP	Qvality q-value	# Protein Groups	# Proteins	# PSMs	Master Protein Accessions	Positions in Master Proteins	# Missed Cleavages	Theo. MH+ [Da]	Found in Sample: [S5] F5: Sample	Confidence (by Search Engine): Sequest HT	Percolator q-Value (by Search Engine): Sequest HT	Percolator PEP (by Search Engine): Sequest HT	XCorr (by Search Engine): Sequest HT	Sequence in Protein	Positions in Protein	Peptide Group Modifications in Protein
	FALSE	High	[R].RRLVLLVALAALILVLVLGASR.[V]			0.0812914	0	1	1	1	A0A2C8ZXY8	A0A2C8ZXY8 [10-31]	2	2329.55	High	High	0	0.04476	0.14	R.RRLVLLVALAALILVLVLGASR.V	[10-31]
		Checked	Confidence	Identifying Node	PSM Ambiguity	Annotated Sequence	Modifications	# Protein Groups	# Proteins	Master Protein Accessions	Protein Accessions	# Missed Cleavages	Charge	DeltaScore	DeltaCn	Rank	Search Engine Rank	m/z [Da]	MH+ [Da]	Theo. MH+ [Da]	DeltaM [ppm]	Deltam/z [Da]	Activation Type	MS Order	Isolation Interference [%]	Ion Inject Time [ms]	RT [min]	First Scan	Spectrum File	File ID	XCorr	Percolator q-Value	Percolator PEP
		FALSE	High	Sequest HT (A2)	Unambiguous	[R].RRLVLLVALAALILVLVLGASR.[V]		1	1	A0A2C8ZXY8	A0A2C8ZXY8	2	5	0.2143	0	1	1	466.715	2329.55	2329.55	-2.88	-0.00134	HCD (High Energy Collision Dissociation)	MS2	2.81031	110	83.1822	26575	PA_Nov18.raw	F5	0.14	0	0.04476
FALSE	Master Protein	A0A2K4FZU3	Deoxyribodipyrimidine photo-lyase OS=Pseudomonas sp. FW300-N1A1 OX=2075555 GN=C1886_24985 PE=3 SV=1	6	1	1	1	1	478	53.4	6.71	0	1	High
	Checked	Confidence	Annotated Sequence	Modifications	Modifications in Master Proteins	Qvality PEP	Qvality q-value	# Protein Groups	# Proteins	# PSMs	Master Protein Accessions	Positions in Master Proteins	# Missed Cleavages	Theo. MH+ [Da]	Found in Sample: [S5] F5: Sample	Confidence (by Search Engine): Sequest HT	Percolator q-Value (by Search Engine): Sequest HT	Percolator PEP (by Search Engine): Sequest HT	XCorr (by Search Engine): Sequest HT	Sequence in Protein	Positions in Protein	Peptide Group Modifications in Protein
	FALSE	High	[K].AQSPMTINSDPVPEQIPGFETPSAQLR.[A]	1xOxidation [M5]		0.0787102	0	1	1	1	A0A2K4FZU3	A0A2K4FZU3 [173-199]	0	2926.43	High	High	0	0.04286	1.81	K.AQSPMTINSDPVPEQIPGFETPSAQLR.A	[173-199]
		Checked	Confidence	Identifying Node	PSM Ambiguity	Annotated Sequence	Modifications	# Protein Groups	# Proteins	Master Protein Accessions	Protein Accessions	# Missed Cleavages	Charge	DeltaScore	DeltaCn	Rank	Search Engine Rank	m/z [Da]	MH+ [Da]	Theo. MH+ [Da]	DeltaM [ppm]	Deltam/z [Da]	Activation Type	MS Order	Isolation Interference [%]	Ion Inject Time [ms]	RT [min]	First Scan	Spectrum File	File ID	XCorr	Percolator q-Value	Percolator PEP
		FALSE	High	Sequest HT (A2)	Unambiguous	[K].AQSPmTINSDPVPEQIPGFETPSAQLR.[A]	M5(Oxidation)	1	1	A0A2K4FZU3	A0A2K4FZU3	0	6	0.2265	0	1	1	488.576	2926.42	2926.43	-1.53	-0.00074	HCD (High Energy Collision Dissociation)	MS2	71.2947	110	44.36	13587	PA_Nov18.raw	F5	1.81	0	0.04286
