# Supplementary material for: Shotgun Proteomics of Ascidians Tunic Gives New Insights on Host–Microbe Interactions by Revealing Diverse Antimicrobial Peptides
Source: Mar Drugs. 2020 Jul 13;18(7):362. doi: 10.3390/md18070362 (PMC7401272; doi:10.3390/md18070362)
Supplement: Supplementary file 1 [file marinedrugs-18-00362-s001.zip › Supplementary Dataset/Proteome Discoverer/proteomic_results_metazoa/CA_Metazoa_R1.xlsx]

## Sheet: Proteins
Checked	Protein FDR Confidence: Combined	Master	Accession	Description	Exp. q-value: Combined	Sum PEP Score	Coverage [%]	# Peptides	# PSMs	# Unique Peptides	# Protein Groups	# AAs	MW [kDa]	calc. pI	Score Sequest HT: Sequest HT	# Peptides (by Search Engine): Sequest HT	Found in Sample: [S2] F2: Sample	Modifications
FALSE	High	Master Protein	A0A1W2W3E0	tropomyosin, smooth muscle/fibroblast CTM1-like isoform X1 OS=Ciona intestinalis OX=7719 GN=LOC100185771 PE=4 SV=1	0	39.684	30	9	17	9	1	284	32.2	4.67	59.7	9	High
	Checked	Confidence	Annotated Sequence	Modifications	Modifications in Master Proteins	Qvality PEP	Qvality q-value	# Protein Groups	# Proteins	# PSMs	Master Protein Accessions	Positions in Master Proteins	# Missed Cleavages	Theo. MH+ [Da]	Found in Sample: [S2] F2: Sample	Confidence (by Search Engine): Sequest HT	Percolator q-Value (by Search Engine): Sequest HT	Percolator PEP (by Search Engine): Sequest HT	XCorr (by Search Engine): Sequest HT	Sequence in Protein	Positions in Protein	Peptide Group Modifications in Protein
	FALSE	High	[K].SAEDKATGLEEELQGLQKR.[L]			0.00690731	0	1	2	1	A0A1W2W3E0	A0A1W2W3E0 [31-49]	2	2102.07	High	High	0	0.0007307	4.17	K.SAEDKATGLEEELQGLQKR.L	[31-49]
		Checked	Confidence	Identifying Node	PSM Ambiguity	Annotated Sequence	Modifications	# Protein Groups	# Proteins	Master Protein Accessions	Protein Accessions	# Missed Cleavages	Charge	DeltaScore	DeltaCn	Rank	Search Engine Rank	m/z [Da]	MH+ [Da]	Theo. MH+ [Da]	DeltaM [ppm]	Deltam/z [Da]	Activation Type	MS Order	Isolation Interference [%]	Ion Inject Time [ms]	RT [min]	First Scan	Spectrum File	File ID	XCorr	Percolator q-Value	Percolator PEP
		FALSE	High	Sequest HT (A2)	Unambiguous	[K].SAEDKATGLEEELQGLQKR.[L]		1	2	A0A1W2W3E0	Q07068; A0A1W2W3E0	2	3	0.5324	0	1	1	701.359	2102.06	2102.07	-4.29	-0.003	HCD (High Energy Collision Dissociation)	MS2	24.3463	110	75.5374	20709	CA_Sept18.raw	F2	4.17	0	0.0007307
	FALSE	High	[K].SAEDKATGLEEELQGLQK.[R]			0.00082196	0	1	2	2	A0A1W2W3E0	A0A1W2W3E0 [31-48]	1	1945.97	High	High	0	2.674e-05	6.14	K.SAEDKATGLEEELQGLQK.R	[31-48]
		Checked	Confidence	Identifying Node	PSM Ambiguity	Annotated Sequence	Modifications	# Protein Groups	# Proteins	Master Protein Accessions	Protein Accessions	# Missed Cleavages	Charge	DeltaScore	DeltaCn	Rank	Search Engine Rank	m/z [Da]	MH+ [Da]	Theo. MH+ [Da]	DeltaM [ppm]	Deltam/z [Da]	Activation Type	MS Order	Isolation Interference [%]	Ion Inject Time [ms]	RT [min]	First Scan	Spectrum File	File ID	XCorr	Percolator q-Value	Percolator PEP
		FALSE	High	Sequest HT (A2)	Unambiguous	[K].SAEDKATGLEEELQGLQK.[R]		1	2	A0A1W2W3E0	Q07068; A0A1W2W3E0	1	3	0.5358	0	1	1	649.329	1945.97	1945.97	1.22	0.00079	HCD (High Energy Collision Dissociation)	MS2	12.5777	110	75.1308	20560	CA_Sept18.raw	F2	6.14	0	2.674e-05
		FALSE	High	Sequest HT (A2)	Unambiguous	[K].SAEDKATGLEEELQGLQK.[R]		1	2	A0A1W2W3E0	Q07068; A0A1W2W3E0	1	2	0.5048	0	1	1	973.492	1945.98	1945.97	2.55	0.00248	HCD (High Energy Collision Dissociation)	MS2	21.8947	110	75.1969	20585	CA_Sept18.raw	F2	3.15	0	0.01621
	FALSE	High	[K].NIDELEDSLYAEK.[C]			0.0056037	0	1	4	1	A0A1W2W3E0	A0A1W2W3E0 [252-264]	0	1538.72	High	High	0	0.0005281	3.55	K.NIDELEDSLYAEK.C	[252-264]
		Checked	Confidence	Identifying Node	PSM Ambiguity	Annotated Sequence	Modifications	# Protein Groups	# Proteins	Master Protein Accessions	Protein Accessions	# Missed Cleavages	Charge	DeltaScore	DeltaCn	Rank	Search Engine Rank	m/z [Da]	MH+ [Da]	Theo. MH+ [Da]	DeltaM [ppm]	Deltam/z [Da]	Activation Type	MS Order	Isolation Interference [%]	Ion Inject Time [ms]	RT [min]	First Scan	Spectrum File	File ID	XCorr	Percolator q-Value	Percolator PEP
		FALSE	High	Sequest HT (A2)	Unambiguous	[K].NIDELEDSLYAEK.[C]		1	4	A0A1W2W3E0	H2YPA9; Q07068; H2YPA8; A0A1W2W3E0	0	2	0.4225	0	1	1	769.864	1538.72	1538.72	-0.77	-0.00059	HCD (High Energy Collision Dissociation)	MS2	12.8161	110	74.7565	20422	CA_Sept18.raw	F2	3.55	0	0.0005281
	FALSE	High	[R].TAIENLENAEKK.[A]			0.000888275	0	1	2	2	A0A1W2W3E0	A0A1W2W3E0 [66-77]	1	1359.71	High	High	0	0.01314	4.34	R.TAIENLENAEKK.A	[66-77]
		Checked	Confidence	Identifying Node	PSM Ambiguity	Annotated Sequence	Modifications	# Protein Groups	# Proteins	Master Protein Accessions	Protein Accessions	# Missed Cleavages	Charge	DeltaScore	DeltaCn	Rank	Search Engine Rank	m/z [Da]	MH+ [Da]	Theo. MH+ [Da]	DeltaM [ppm]	Deltam/z [Da]	Activation Type	MS Order	Isolation Interference [%]	Ion Inject Time [ms]	RT [min]	First Scan	Spectrum File	File ID	XCorr	Percolator q-Value	Percolator PEP
		FALSE	High	Sequest HT (A2)	Unambiguous	[R].TAIENLENAEKK.[A]		1	2	A0A1W2W3E0	Q07068; A0A1W2W3E0	1	3	0.3986	0	1	1	453.908	1359.71	1359.71	-2.29	-0.00104	HCD (High Energy Collision Dissociation)	MS2	5.32824	110	75.4002	20661	CA_Sept18.raw	F2	4.34	0	0.01314
		FALSE	High	Sequest HT (A2)	Unambiguous	[R].TAIENLENAEKK.[A]		1	2	A0A1W2W3E0	Q07068; A0A1W2W3E0	1	2	0.3119	0	1	1	680.359	1359.71	1359.71	0.03	2e-05	HCD (High Energy Collision Dissociation)	MS2	34.6365	110	75.3829	20655	CA_Sept18.raw	F2	3.88	0	3.014e-05
	FALSE	High	[R].TAIENLENAEK.[K]			0.0066557	0	1	2	5	A0A1W2W3E0	A0A1W2W3E0 [66-76]	0	1231.62	High	High	0	0.00069	2.5	R.TAIENLENAEK.K	[66-76]
		Checked	Confidence	Identifying Node	PSM Ambiguity	Annotated Sequence	Modifications	# Protein Groups	# Proteins	Master Protein Accessions	Protein Accessions	# Missed Cleavages	Charge	DeltaScore	DeltaCn	Rank	Search Engine Rank	m/z [Da]	MH+ [Da]	Theo. MH+ [Da]	DeltaM [ppm]	Deltam/z [Da]	Activation Type	MS Order	Isolation Interference [%]	Ion Inject Time [ms]	RT [min]	First Scan	Spectrum File	File ID	XCorr	Percolator q-Value	Percolator PEP
		FALSE	High	Sequest HT (A2)	Unambiguous	[R].TAIENLENAEK.[K]		1	2	A0A1W2W3E0	Q07068; A0A1W2W3E0	0	2	0.3992	0	1	1	616.311	1231.62	1231.62	-1.16	-0.00072	HCD (High Energy Collision Dissociation)	MS2	59.4676	110	66.7915	17481	CA_Sept18.raw	F2	2.43	0	0.05699
		FALSE	High	Sequest HT (A2)	Unambiguous	[R].TAIENLENAEK.[K]		1	2	A0A1W2W3E0	Q07068; A0A1W2W3E0	0	2	0.3318	0	1	1	616.311	1231.61	1231.62	-1.46	-0.0009	HCD (High Energy Collision Dissociation)	MS2	7.70673	22.588	66.4428	17350	CA_Sept18.raw	F2	2.23	0	0.2422
		FALSE	High	Sequest HT (A2)	Unambiguous	[R].TAIENLENAEK.[K]		1	2	A0A1W2W3E0	Q07068; A0A1W2W3E0	0	2	0.3235	0	1	1	616.311	1231.61	1231.62	-1.46	-0.0009	HCD (High Energy Collision Dissociation)	MS2	3.95831	24.92	66.4405	17349	CA_Sept18.raw	F2	2.38	0	0.001191
		FALSE	High	Sequest HT (A2)	Unambiguous	[R].TAIENLENAEK.[K]		1	2	A0A1W2W3E0	Q07068; A0A1W2W3E0	0	2	0.3574	0	1	1	616.311	1231.61	1231.62	-1.26	-0.00078	HCD (High Energy Collision Dissociation)	MS2	1.65677	12.078	66.087	17216	CA_Sept18.raw	F2	2.35	0	0.03998
		FALSE	High	Sequest HT (A2)	Unambiguous	[R].TAIENLENAEK.[K]		1	2	A0A1W2W3E0	Q07068; A0A1W2W3E0	0	2	0.412	0	1	1	616.311	1231.62	1231.62	-1.07	-0.00066	HCD (High Energy Collision Dissociation)	MS2	4.61486	39.22	65.7356	17084	CA_Sept18.raw	F2	2.5	0	0.00069
	FALSE	High	[K].ATEDELDTSQEKLR.[TS]			0.000770929	0	1	3	2	A0A1W2W3E0	A0A1W2W3E0 [52-65]	1	1634.79	High	High	0	0.001081	4.77	K.ATEDELDTSQEKLR.T	[52-65]
		Checked	Confidence	Identifying Node	PSM Ambiguity	Annotated Sequence	Modifications	# Protein Groups	# Proteins	Master Protein Accessions	Protein Accessions	# Missed Cleavages	Charge	DeltaScore	DeltaCn	Rank	Search Engine Rank	m/z [Da]	MH+ [Da]	Theo. MH+ [Da]	DeltaM [ppm]	Deltam/z [Da]	Activation Type	MS Order	Isolation Interference [%]	Ion Inject Time [ms]	RT [min]	First Scan	Spectrum File	File ID	XCorr	Percolator q-Value	Percolator PEP
		FALSE	High	Sequest HT (A2)	Unambiguous	[K].ATEDELDTSQEKLR.[TS]		1	3	A0A1W2W3E0	Q07068; H2YPA8; A0A1W2W3E0	1	2	0.3132	0	1	1	817.897	1634.79	1634.79	-0.37	-0.0003	HCD (High Energy Collision Dissociation)	MS2	16.6527	110	75.0816	20542	CA_Sept18.raw	F2	4.47	0	2.418e-05
		FALSE	High	Sequest HT (A2)	Unambiguous	[K].ATEDELDTSQEKLR.[TS]		1	3	A0A1W2W3E0	Q07068; H2YPA8; A0A1W2W3E0	1	3	0.3229	0	1	1	545.6	1634.79	1634.79	-0.75	-0.00041	HCD (High Energy Collision Dissociation)	MS2	9.65687	110	75.0744	20539	CA_Sept18.raw	F2	4.77	0	0.001081
	FALSE	High	[K].AISEDMDVTLQGIGDL.[-]			0.114739	0	1	4	1	A0A1W2W3E0	A0A1W2W3E0 [269-284]	0	1676.8	High	High	0	0.05754	2.44	K.AISEDMDVTLQGIGDL.-	[269-284]
		Checked	Confidence	Identifying Node	PSM Ambiguity	Annotated Sequence	Modifications	# Protein Groups	# Proteins	Master Protein Accessions	Protein Accessions	# Missed Cleavages	Charge	DeltaScore	DeltaCn	Rank	Search Engine Rank	m/z [Da]	MH+ [Da]	Theo. MH+ [Da]	DeltaM [ppm]	Deltam/z [Da]	Activation Type	MS Order	Isolation Interference [%]	Ion Inject Time [ms]	RT [min]	First Scan	Spectrum File	File ID	XCorr	Percolator q-Value	Percolator PEP
		FALSE	High	Sequest HT (A2)	Unambiguous	[K].AISEDMDVTLQGIGDL.[-]		1	4	A0A1W2W3E0	H2YPA9; Q07068; H2YPA8; A0A1W2W3E0	0	2	0.459	0	1	1	838.906	1676.8	1676.8	-0.08	-6e-05	HCD (High Energy Collision Dissociation)	MS2	33.8043	110	74.3285	20263	CA_Sept18.raw	F2	2.44	0	0.05754
	FALSE	High	[R].ITLVEEELDR.[A]			0.289162	0	1	4	1	A0A1W2W3E0	A0A1W2W3E0 [92-101]	0	1216.64	High	High	0	0.2422	2.78	R.ITLVEEELDR.A	[92-101]
		Checked	Confidence	Identifying Node	PSM Ambiguity	Annotated Sequence	Modifications	# Protein Groups	# Proteins	Master Protein Accessions	Protein Accessions	# Missed Cleavages	Charge	DeltaScore	DeltaCn	Rank	Search Engine Rank	m/z [Da]	MH+ [Da]	Theo. MH+ [Da]	DeltaM [ppm]	Deltam/z [Da]	Activation Type	MS Order	Isolation Interference [%]	Ion Inject Time [ms]	RT [min]	First Scan	Spectrum File	File ID	XCorr	Percolator q-Value	Percolator PEP
		FALSE	High	Sequest HT (A2)	Unambiguous	[R].ITLVEEELDR.[A]		1	4	A0A1W2W3E0	H2YPA9; Q07068; H2YPA8; A0A1W2W3E0	0	2	0.1942	0	1	1	608.825	1216.64	1216.64	0.35	0.00021	HCD (High Energy Collision Dissociation)	MS2	46.8931	110	75.2533	20606	CA_Sept18.raw	F2	2.78	0	0.2422
	FALSE	High	[R].LKATEDELDTSQEK.[L]			0.000309016	0	1	3	2	A0A1W2W3E0	A0A1W2W3E0 [50-63]	1	1606.78	High	High	0	5.834e-06	4.09	R.LKATEDELDTSQEK.L	[50-63]
		Checked	Confidence	Identifying Node	PSM Ambiguity	Annotated Sequence	Modifications	# Protein Groups	# Proteins	Master Protein Accessions	Protein Accessions	# Missed Cleavages	Charge	DeltaScore	DeltaCn	Rank	Search Engine Rank	m/z [Da]	MH+ [Da]	Theo. MH+ [Da]	DeltaM [ppm]	Deltam/z [Da]	Activation Type	MS Order	Isolation Interference [%]	Ion Inject Time [ms]	RT [min]	First Scan	Spectrum File	File ID	XCorr	Percolator q-Value	Percolator PEP
		FALSE	High	Sequest HT (A2)	Unambiguous	[R].LKATEDELDTSQEK.[L]		1	3	A0A1W2W3E0	Q07068; H2YPA8; A0A1W2W3E0	1	2	0.533	0	1	1	803.894	1606.78	1606.78	-0.5	-0.0004	HCD (High Energy Collision Dissociation)	MS2	24.4647	110	75.1135	20554	CA_Sept18.raw	F2	4.09	0	5.834e-06
		FALSE	High	Sequest HT (A2)	Unambiguous	[R].LKATEDELDTSQEK.[L]		1	3	A0A1W2W3E0	Q07068; H2YPA8; A0A1W2W3E0	1	3	0.3532	0	1	1	536.264	1606.78	1606.78	-1.34	-0.00072	HCD (High Energy Collision Dissociation)	MS2	7.0918	110	75.0792	20541	CA_Sept18.raw	F2	4.02	0	0.002133
FALSE	High	Master Protein	A0A1W2W3C8	transmembrane cell adhesion receptor mua-3 isoform X1 OS=Ciona intestinalis OX=7719 GN=LOC100182571 PE=4 SV=1	0	29.197	4	8	14	8	1	2264	243.7	4.5	35.24	8	High
	Checked	Confidence	Annotated Sequence	Modifications	Modifications in Master Proteins	Qvality PEP	Qvality q-value	# Protein Groups	# Proteins	# PSMs	Master Protein Accessions	Positions in Master Proteins	# Missed Cleavages	Theo. MH+ [Da]	Found in Sample: [S2] F2: Sample	Confidence (by Search Engine): Sequest HT	Percolator q-Value (by Search Engine): Sequest HT	Percolator PEP (by Search Engine): Sequest HT	XCorr (by Search Engine): Sequest HT	Sequence in Protein	Positions in Protein	Peptide Group Modifications in Protein
	FALSE	High	[K].SAMLDAVSNMPYYGR.[G]			0.000424324	0	1	3	1	A0A1W2W3C8	A0A1W2W3C8 [321-335]	0	1674.76	High	High	0	9.565e-06	4	K.SAMLDAVSNMPYYGR.G	[321-335]
		Checked	Confidence	Identifying Node	PSM Ambiguity	Annotated Sequence	Modifications	# Protein Groups	# Proteins	Master Protein Accessions	Protein Accessions	# Missed Cleavages	Charge	DeltaScore	DeltaCn	Rank	Search Engine Rank	m/z [Da]	MH+ [Da]	Theo. MH+ [Da]	DeltaM [ppm]	Deltam/z [Da]	Activation Type	MS Order	Isolation Interference [%]	Ion Inject Time [ms]	RT [min]	First Scan	Spectrum File	File ID	XCorr	Percolator q-Value	Percolator PEP
		FALSE	High	Sequest HT (A2)	Unambiguous	[K].SAMLDAVSNMPYYGR.[G]		1	3	A0A1W2W3C8	H2XLP7; A0A1W2W3C8; A0A1W5BJZ3	0	2	0.6225	0	1	1	837.885	1674.76	1674.76	0.71	0.00059	HCD (High Energy Collision Dissociation)	MS2	19.1153	110	74.9381	20490	CA_Sept18.raw	F2	4	0	9.565e-06
	FALSE	High	[R].QDGSIGPGGMAK.[V]			0.289162	0	1	1	1	A0A1W2W3C8	A0A1W2W3C8 [1328-1339]	0	1117.53	High	High	0	0.2422	1.9	R.QDGSIGPGGMAK.V	[1328-1339]
		Checked	Confidence	Identifying Node	PSM Ambiguity	Annotated Sequence	Modifications	# Protein Groups	# Proteins	Master Protein Accessions	Protein Accessions	# Missed Cleavages	Charge	DeltaScore	DeltaCn	Rank	Search Engine Rank	m/z [Da]	MH+ [Da]	Theo. MH+ [Da]	DeltaM [ppm]	Deltam/z [Da]	Activation Type	MS Order	Isolation Interference [%]	Ion Inject Time [ms]	RT [min]	First Scan	Spectrum File	File ID	XCorr	Percolator q-Value	Percolator PEP
		FALSE	High	Sequest HT (A2)	Unambiguous	[R].QDGSIGPGGMAK.[V]		1	1	A0A1W2W3C8	A0A1W2W3C8	0	2	0.4684	0	1	1	559.269	1117.53	1117.53	0.48	0.00027	HCD (High Energy Collision Dissociation)	MS2	5.8734	110	53.9546	12778	CA_Sept18.raw	F2	1.9	0	0.2422
	FALSE	High	[R].MVDPLNVGQDR.[V]			0.00409471	0	1	2	1	A0A1W2W3C8	A0A1W2W3C8 [838-848]	0	1243.61	High	High	0	0.0003243	3.01	R.MVDPLNVGQDR.V	[838-848]
		Checked	Confidence	Identifying Node	PSM Ambiguity	Annotated Sequence	Modifications	# Protein Groups	# Proteins	Master Protein Accessions	Protein Accessions	# Missed Cleavages	Charge	DeltaScore	DeltaCn	Rank	Search Engine Rank	m/z [Da]	MH+ [Da]	Theo. MH+ [Da]	DeltaM [ppm]	Deltam/z [Da]	Activation Type	MS Order	Isolation Interference [%]	Ion Inject Time [ms]	RT [min]	First Scan	Spectrum File	File ID	XCorr	Percolator q-Value	Percolator PEP
		FALSE	High	Sequest HT (A2)	Unambiguous	[R].MVDPLNVGQDR.[V]		1	2	A0A1W2W3C8	A0A1W2W3C8; A0A1W5BJZ3	0	2	0.3355	0	1	1	622.309	1243.61	1243.61	0.07	4e-05	HCD (High Energy Collision Dissociation)	MS2	17.2982	110	74.7541	20421	CA_Sept18.raw	F2	3.01	0	0.0003243
	FALSE	High	[R].SQDDVLTPSR.[A]			0.0608526	0	1	4	6	A0A1W2W3C8	A0A1W2W3C8 [1851-1860]	0	1117.55	High	High	0	0.04922	1.8	R.SQDDVLTPSR.A	[1851-1860]
		Checked	Confidence	Identifying Node	PSM Ambiguity	Annotated Sequence	Modifications	# Protein Groups	# Proteins	Master Protein Accessions	Protein Accessions	# Missed Cleavages	Charge	DeltaScore	DeltaCn	Rank	Search Engine Rank	m/z [Da]	MH+ [Da]	Theo. MH+ [Da]	DeltaM [ppm]	Deltam/z [Da]	Activation Type	MS Order	Isolation Interference [%]	Ion Inject Time [ms]	RT [min]	First Scan	Spectrum File	File ID	XCorr	Percolator q-Value	Percolator PEP
		FALSE	High	Sequest HT (A2)	Unambiguous	[R].SQDDVLTPSR.[A]		1	4	A0A1W2W3C8	F6VEF4; A0A1W2W3C8; F6VDQ2; A0A1W5BJZ3	0	2	0.2734	0	1	1	559.278	1117.55	1117.55	0.54	0.0003	HCD (High Energy Collision Dissociation)	MS2	5.65067	110	58.1389	14250	CA_Sept18.raw	F2	1.39	0	0.04231
		FALSE	High	Sequest HT (A2)	Unambiguous	[R].SQDDVLTPSR.[A]		1	4	A0A1W2W3C8	F6VEF4; A0A1W2W3C8; F6VDQ2; A0A1W5BJZ3	0	2	0.3077	0	1	1	559.278	1117.55	1117.55	0.54	0.0003	HCD (High Energy Collision Dissociation)	MS2	6.94409	110	57.7943	14123	CA_Sept18.raw	F2	1.69	0	0.1799
		FALSE	High	Sequest HT (A2)	Unambiguous	[R].SQDDVLTPSR.[A]		1	4	A0A1W2W3C8	F6VEF4; A0A1W2W3C8; F6VDQ2; A0A1W5BJZ3	0	2	0.3129	0	1	1	559.278	1117.55	1117.55	0.65	0.00036	HCD (High Energy Collision Dissociation)	MS2	1.72611	63.007	57.0794	13864	CA_Sept18.raw	F2	1.63	0	0.2315
		FALSE	High	Sequest HT (A2)	Unambiguous	[R].SQDDVLTPSR.[A]		1	4	A0A1W2W3C8	F6VEF4; A0A1W2W3C8; F6VDQ2; A0A1W5BJZ3	0	2	0.3041	0	1	1	559.278	1117.55	1117.55	0.21	0.00012	HCD (High Energy Collision Dissociation)	MS2	0.534701	56.599	56.7288	13738	CA_Sept18.raw	F2	1.71	0	0.02146
		FALSE	High	Sequest HT (A2)	Unambiguous	[R].SQDDVLTPSR.[A]		1	4	A0A1W2W3C8	F6VEF4; A0A1W2W3C8; F6VDQ2; A0A1W5BJZ3	0	2	0.309	0	1	1	559.278	1117.55	1117.55	0.65	0.00036	HCD (High Energy Collision Dissociation)	MS2	0.191633	60.521	56.3774	13611	CA_Sept18.raw	F2	1.78	0	0.03179
		FALSE	High	Sequest HT (A2)	Unambiguous	[R].SQDDVLTPSR.[A]		1	4	A0A1W2W3C8	F6VEF4; A0A1W2W3C8; F6VDQ2; A0A1W5BJZ3	0	2	0.3278	0	1	1	559.278	1117.55	1117.55	0.98	0.00055	HCD (High Energy Collision Dissociation)	MS2	2.77881	79.762	55.6799	13367	CA_Sept18.raw	F2	1.8	0	0.04922
	FALSE	High	[K].TDVVFTGERQDGSIGPGGMAK.[V]	1xOxidation [M19]		0.00707237	0	1	1	1	A0A1W2W3C8	A0A1W2W3C8 [1319-1339]	1	2138.02	High	High	0	0.0007565	4.17	K.TDVVFTGERQDGSIGPGGMAK.V	[1319-1339]
		Checked	Confidence	Identifying Node	PSM Ambiguity	Annotated Sequence	Modifications	# Protein Groups	# Proteins	Master Protein Accessions	Protein Accessions	# Missed Cleavages	Charge	DeltaScore	DeltaCn	Rank	Search Engine Rank	m/z [Da]	MH+ [Da]	Theo. MH+ [Da]	DeltaM [ppm]	Deltam/z [Da]	Activation Type	MS Order	Isolation Interference [%]	Ion Inject Time [ms]	RT [min]	First Scan	Spectrum File	File ID	XCorr	Percolator q-Value	Percolator PEP
		FALSE	High	Sequest HT (A2)	Unambiguous	[K].TDVVFTGERQDGSIGPGGmAK.[V]	M19(Oxidation)	1	1	A0A1W2W3C8	A0A1W2W3C8	1	3	0.4532	0	1	1	713.343	2138.02	2138.02	-1.33	-0.00095	HCD (High Energy Collision Dissociation)	MS2	12.0958	110	74.9357	20489	CA_Sept18.raw	F2	4.17	0	0.0007565
	FALSE	High	[K].TDVVFTGERQDGSIGPGGMAK.[V]			0.000552043	0	1	1	1	A0A1W2W3C8	A0A1W2W3C8 [1319-1339]	1	2122.02	High	High	0	1.438e-05	4.17	K.TDVVFTGERQDGSIGPGGMAK.V	[1319-1339]
		Checked	Confidence	Identifying Node	PSM Ambiguity	Annotated Sequence	Modifications	# Protein Groups	# Proteins	Master Protein Accessions	Protein Accessions	# Missed Cleavages	Charge	DeltaScore	DeltaCn	Rank	Search Engine Rank	m/z [Da]	MH+ [Da]	Theo. MH+ [Da]	DeltaM [ppm]	Deltam/z [Da]	Activation Type	MS Order	Isolation Interference [%]	Ion Inject Time [ms]	RT [min]	First Scan	Spectrum File	File ID	XCorr	Percolator q-Value	Percolator PEP
		FALSE	High	Sequest HT (A2)	Unambiguous	[K].TDVVFTGERQDGSIGPGGMAK.[V]		1	1	A0A1W2W3C8	A0A1W2W3C8	1	3	0.4125	0	1	1	708.013	2122.02	2122.02	0.09	6e-05	HCD (High Energy Collision Dissociation)	MS2	17.0852	110	75.1381	20563	CA_Sept18.raw	F2	4.17	0	1.438e-05
	FALSE	High	[K].ITFPQPVIR.[V]			0.171417	0	1	3	1	A0A1W2W3C8	A0A1W2W3C8 [2200-2208]	0	1070.64	High	High	0	0.1076	1.91	K.ITFPQPVIR.V	[2200-2208]
		Checked	Confidence	Identifying Node	PSM Ambiguity	Annotated Sequence	Modifications	# Protein Groups	# Proteins	Master Protein Accessions	Protein Accessions	# Missed Cleavages	Charge	DeltaScore	DeltaCn	Rank	Search Engine Rank	m/z [Da]	MH+ [Da]	Theo. MH+ [Da]	DeltaM [ppm]	Deltam/z [Da]	Activation Type	MS Order	Isolation Interference [%]	Ion Inject Time [ms]	RT [min]	First Scan	Spectrum File	File ID	XCorr	Percolator q-Value	Percolator PEP
		FALSE	High	Sequest HT (A2)	Unambiguous	[K].ITFPQPVIR.[V]		1	3	A0A1W2W3C8	H2Y0U3; A0A1W2W3C8; A0A1W5BJZ3	0	2	0.2251	0	1	1	535.821	1070.64	1070.64	-0.59	-0.00032	HCD (High Energy Collision Dissociation)	MS2	35.8518	110	75.3072	20626	CA_Sept18.raw	F2	1.91	0	0.1076
	FALSE	High	[R].ASVADCAAGFLPK.[G]	1xCarbamidomethyl [C6]		0.00515049	0	1	2	1	A0A1W2W3C8	A0A1W2W3C8 [2048-2060]	0	1306.65	High	High	0	0.0004634	3.45	R.ASVADCAAGFLPK.G	[2048-2060]
		Checked	Confidence	Identifying Node	PSM Ambiguity	Annotated Sequence	Modifications	# Protein Groups	# Proteins	Master Protein Accessions	Protein Accessions	# Missed Cleavages	Charge	DeltaScore	DeltaCn	Rank	Search Engine Rank	m/z [Da]	MH+ [Da]	Theo. MH+ [Da]	DeltaM [ppm]	Deltam/z [Da]	Activation Type	MS Order	Isolation Interference [%]	Ion Inject Time [ms]	RT [min]	First Scan	Spectrum File	File ID	XCorr	Percolator q-Value	Percolator PEP
		FALSE	High	Sequest HT (A2)	Unambiguous	[R].ASVADcAAGFLPK.[G]	C6(Carbamidomethyl)	1	2	A0A1W2W3C8	A0A1W2W3C8; A0A1W5BJZ3	0	2	0.4377	0	1	1	653.826	1306.64	1306.65	-0.9	-0.00059	HCD (High Energy Collision Dissociation)	MS2	20.5047	110	74.7368	20415	CA_Sept18.raw	F2	3.45	0	0.0004634
	FALSE	High	[R].EGVDAYPTVVIVLTDGR.[T]			8.09745e-05	0	1	3	1	A0A1W2W3C8	A0A1W2W3C8 [359-375]	0	1803.95	High	High	0	7.264e-07	4.02	R.EGVDAYPTVVIVLTDGR.T	[359-375]
		Checked	Confidence	Identifying Node	PSM Ambiguity	Annotated Sequence	Modifications	# Protein Groups	# Proteins	Master Protein Accessions	Protein Accessions	# Missed Cleavages	Charge	DeltaScore	DeltaCn	Rank	Search Engine Rank	m/z [Da]	MH+ [Da]	Theo. MH+ [Da]	DeltaM [ppm]	Deltam/z [Da]	Activation Type	MS Order	Isolation Interference [%]	Ion Inject Time [ms]	RT [min]	First Scan	Spectrum File	File ID	XCorr	Percolator q-Value	Percolator PEP
		FALSE	High	Sequest HT (A2)	Unambiguous	[R].EGVDAYPTVVIVLTDGR.[T]		1	3	A0A1W2W3C8	H2XLP7; A0A1W2W3C8; A0A1W5BJZ3	0	2	0.5597	0	1	1	902.48	1803.95	1803.95	1.73	0.00156	HCD (High Energy Collision Dissociation)	MS2	30.4761	110	75.339	20638	CA_Sept18.raw	F2	4.02	0	7.264e-07
FALSE	High	Master Protein	A0A1W2WFG3	myosin light chain 3, skeletal muscle isoform isoform X8 OS=Ciona intestinalis OX=7719 GN=LOC100183406 PE=4 SV=1	0	22.834	39	4	6	4	1	150	16.8	4.48	24	4	High
	Checked	Confidence	Annotated Sequence	Modifications	Modifications in Master Proteins	Qvality PEP	Qvality q-value	# Protein Groups	# Proteins	# PSMs	Master Protein Accessions	Positions in Master Proteins	# Missed Cleavages	Theo. MH+ [Da]	Found in Sample: [S2] F2: Sample	Confidence (by Search Engine): Sequest HT	Percolator q-Value (by Search Engine): Sequest HT	Percolator PEP (by Search Engine): Sequest HT	XCorr (by Search Engine): Sequest HT	Sequence in Protein	Positions in Protein	Peptide Group Modifications in Protein
	FALSE	High	[R].QAVPSNIEDFIEGLR.[V]			0.00299207	0	1	13	1	A0A1W2WFG3	A0A1W2WFG3 [79-93]	0	1687.86	High	High	0	0.0001986	3.77	R.QAVPSNIEDFIEGLR.V	[79-93]
		Checked	Confidence	Identifying Node	PSM Ambiguity	Annotated Sequence	Modifications	# Protein Groups	# Proteins	Master Protein Accessions	Protein Accessions	# Missed Cleavages	Charge	DeltaScore	DeltaCn	Rank	Search Engine Rank	m/z [Da]	MH+ [Da]	Theo. MH+ [Da]	DeltaM [ppm]	Deltam/z [Da]	Activation Type	MS Order	Isolation Interference [%]	Ion Inject Time [ms]	RT [min]	First Scan	Spectrum File	File ID	XCorr	Percolator q-Value	Percolator PEP
		FALSE	High	Sequest HT (A2)	Unambiguous	[R].QAVPSNIEDFIEGLR.[V]		1	13	A0A1W2WFG3	H2Y9S0; A0A1W3JQA3; A0A1W3JJU8; H2Y9S1; A0A1W3JJD7; A0A1W3JVE7; A0A1W2WP44; A0A1W3JQA8; A0A1W2WFG3; A0A1W2WK08; A0A1W3JJD2; F6R955; A0A1W3JJV2	0	2	0.5172	0	1	1	844.434	1687.86	1687.86	-2.71	-0.00229	HCD (High Energy Collision Dissociation)	MS2	34.1336	110	75.3217	20632	CA_Sept18.raw	F2	3.77	0	0.0001986
	FALSE	High	[R].VFDKENNGTVMGAELR.[H]	1xOxidation [M11]		0.00173233	0	1	13	2	A0A1W2WFG3	A0A1W2WFG3 [94-109]	1	1795.86	High	High	0	8.503e-05	5.07	R.VFDKENNGTVMGAELR.H	[94-109]
		Checked	Confidence	Identifying Node	PSM Ambiguity	Annotated Sequence	Modifications	# Protein Groups	# Proteins	Master Protein Accessions	Protein Accessions	# Missed Cleavages	Charge	DeltaScore	DeltaCn	Rank	Search Engine Rank	m/z [Da]	MH+ [Da]	Theo. MH+ [Da]	DeltaM [ppm]	Deltam/z [Da]	Activation Type	MS Order	Isolation Interference [%]	Ion Inject Time [ms]	RT [min]	First Scan	Spectrum File	File ID	XCorr	Percolator q-Value	Percolator PEP
		FALSE	High	Sequest HT (A2)	Unambiguous	[R].VFDKENNGTVmGAELR.[H]	M11(Oxidation)	1	13	A0A1W2WFG3	H2Y9S0; A0A1W3JQA3; A0A1W3JJU8; H2Y9S1; A0A1W3JJD7; A0A1W3JVE7; A0A1W2WP44; A0A1W3JQA8; A0A1W2WFG3; A0A1W2WK08; A0A1W3JJD2; F6R955; A0A1W3JJV2	1	2	0.4549	0	1	1	898.435	1795.86	1795.86	-1.03	-0.00092	HCD (High Energy Collision Dissociation)	MS2	15.0412	110	75.3096	20627	CA_Sept18.raw	F2	2.77	0	0.004645
		FALSE	High	Sequest HT (A2)	Unambiguous	[R].VFDKENNGTVmGAELR.[H]	M11(Oxidation)	1	13	A0A1W2WFG3	H2Y9S0; A0A1W3JQA3; A0A1W3JJU8; H2Y9S1; A0A1W3JJD7; A0A1W3JVE7; A0A1W2WP44; A0A1W3JQA8; A0A1W2WFG3; A0A1W2WK08; A0A1W3JJD2; F6R955; A0A1W3JJV2	1	3	0.5207	0	1	1	599.292	1795.86	1795.86	-1	-0.0006	HCD (High Energy Collision Dissociation)	MS2	7.41874	110	75.2778	20615	CA_Sept18.raw	F2	5.07	0	8.503e-05
	FALSE	High	[R].ALGDDPTNADVNKVLGNPK.[K]			4.06065e-05	0	1	4	2	A0A1W2WFG3	A0A1W2WFG3 [37-55]	1	1937.99	High	High	0	2.49017e-07	5.56	R.ALGDDPTNADVNKVLGNPK.K	[37-55]
		Checked	Confidence	Identifying Node	PSM Ambiguity	Annotated Sequence	Modifications	# Protein Groups	# Proteins	Master Protein Accessions	Protein Accessions	# Missed Cleavages	Charge	DeltaScore	DeltaCn	Rank	Search Engine Rank	m/z [Da]	MH+ [Da]	Theo. MH+ [Da]	DeltaM [ppm]	Deltam/z [Da]	Activation Type	MS Order	Isolation Interference [%]	Ion Inject Time [ms]	RT [min]	First Scan	Spectrum File	File ID	XCorr	Percolator q-Value	Percolator PEP
		FALSE	High	Sequest HT (A2)	Unambiguous	[R].ALGDDPTNADVNKVLGNPK.[K]		1	4	A0A1W2WFG3	A0A1W3JJD7; A0A1W2WP44; A0A1W2WFG3; A0A1W3JJV2	1	2	0.5797	0	1	1	969.502	1938	1937.99	1.72	0.00166	HCD (High Energy Collision Dissociation)	MS2	30.3041	110	75.0426	20527	CA_Sept18.raw	F2	3.95	0	4.655e-05
		FALSE	High	Sequest HT (A2)	Unambiguous	[R].ALGDDPTNADVNKVLGNPK.[K]		1	4	A0A1W2WFG3	A0A1W3JJD7; A0A1W2WP44; A0A1W2WFG3; A0A1W3JJV2	1	3	0.5665	0	1	1	646.67	1938	1937.99	1.3	0.00084	HCD (High Energy Collision Dissociation)	MS2	17.6948	110	75.018	20518	CA_Sept18.raw	F2	5.56	0	2.49017e-07
	FALSE	High	[R].HVLASLGEK.[M]			0.0505475	0	1	19	1	A0A1W2WFG3	A0A1W2WFG3 [110-118]	0	953.541	High	High	0	0.01612	2.87	R.HVLASLGEK.M	[110-118]
		Checked	Confidence	Identifying Node	PSM Ambiguity	Annotated Sequence	Modifications	# Protein Groups	# Proteins	Master Protein Accessions	Protein Accessions	# Missed Cleavages	Charge	DeltaScore	DeltaCn	Rank	Search Engine Rank	m/z [Da]	MH+ [Da]	Theo. MH+ [Da]	DeltaM [ppm]	Deltam/z [Da]	Activation Type	MS Order	Isolation Interference [%]	Ion Inject Time [ms]	RT [min]	First Scan	Spectrum File	File ID	XCorr	Percolator q-Value	Percolator PEP
		FALSE	High	Sequest HT (A2)	Unambiguous	[R].HVLASLGEK.[M]		1	19	A0A1W2WFG3	H2Y9S0; A0A1W3JQA3; A0A1W3JJU8; B5XB09; H2Y9S1; A0A1W3JJD7; A0A1W3JVE7; A0A1W2WP44; B5X6Y0; B5DH14; A0A1W3JQA8; A0A1W2WFG3; Q06B21; A0A1W2WK08; A0A1W3JJD2; F6R955; B5DH13; A0A1W3JJV2; A0A060VX90	0	2	0.1742	0	1	1	477.274	953.54	953.541	-1.37	-0.00065	HCD (High Energy Collision Dissociation)	MS2	9.94374	110	75.5817	20726	CA_Sept18.raw	F2	2.87	0	0.01612
FALSE	High	Master Protein	A0A1W2W5W9	alkyl/aryl-sulfatase BDS1-like OS=Ciona intestinalis OX=7719 GN=LOC100176398 PE=4 SV=1	0	11.51	5	2	3	2	1	617	70	5.21	9.13	2	High
	Checked	Confidence	Annotated Sequence	Modifications	Modifications in Master Proteins	Qvality PEP	Qvality q-value	# Protein Groups	# Proteins	# PSMs	Master Protein Accessions	Positions in Master Proteins	# Missed Cleavages	Theo. MH+ [Da]	Found in Sample: [S2] F2: Sample	Confidence (by Search Engine): Sequest HT	Percolator q-Value (by Search Engine): Sequest HT	Percolator PEP (by Search Engine): Sequest HT	XCorr (by Search Engine): Sequest HT	Sequence in Protein	Positions in Protein	Peptide Group Modifications in Protein
	FALSE	High	[R].YMNLNYEPDDIVMQVK.[L]			0.000480734	0	1	1	1	A0A1W2W5W9	A0A1W2W5W9 [320-335]	0	1971.92	High	High	0	1.16e-05	3.02	R.YMNLNYEPDDIVMQVK.L	[320-335]
		Checked	Confidence	Identifying Node	PSM Ambiguity	Annotated Sequence	Modifications	# Protein Groups	# Proteins	Master Protein Accessions	Protein Accessions	# Missed Cleavages	Charge	DeltaScore	DeltaCn	Rank	Search Engine Rank	m/z [Da]	MH+ [Da]	Theo. MH+ [Da]	DeltaM [ppm]	Deltam/z [Da]	Activation Type	MS Order	Isolation Interference [%]	Ion Inject Time [ms]	RT [min]	First Scan	Spectrum File	File ID	XCorr	Percolator q-Value	Percolator PEP
		FALSE	High	Sequest HT (A2)	Unambiguous	[R].YMNLNYEPDDIVMQVK.[L]		1	1	A0A1W2W5W9	A0A1W2W5W9	0	2	0.5695	0	1	1	986.464	1971.92	1971.92	1.2	0.00119	HCD (High Energy Collision Dissociation)	MS2	37.5555	110	74.9309	20487	CA_Sept18.raw	F2	3.02	0	1.16e-05
	FALSE	High	[R].ALAVSQISATGR.[N]			0.0261825	0	1	1	1	A0A1W2W5W9	A0A1W2W5W9 [456-467]	0	1173.66	High	High	0	0.005791	2.22	R.ALAVSQISATGR.N	[456-467]
		Checked	Confidence	Identifying Node	PSM Ambiguity	Annotated Sequence	Modifications	# Protein Groups	# Proteins	Master Protein Accessions	Protein Accessions	# Missed Cleavages	Charge	DeltaScore	DeltaCn	Rank	Search Engine Rank	m/z [Da]	MH+ [Da]	Theo. MH+ [Da]	DeltaM [ppm]	Deltam/z [Da]	Activation Type	MS Order	Isolation Interference [%]	Ion Inject Time [ms]	RT [min]	First Scan	Spectrum File	File ID	XCorr	Percolator q-Value	Percolator PEP
		FALSE	High	Sequest HT (A2)	Unambiguous	[R].ALAVSQISATGR.[N]		1	1	A0A1W2W5W9	A0A1W2W5W9	0	2	0.3018	0	1	1	587.333	1173.66	1173.66	-0.31	-0.00018	HCD (High Energy Collision Dissociation)	MS2	38.9123	65.861	66.0602	17206	CA_Sept18.raw	F2	2.22	0	0.005791
	FALSE	High	[R].YMNLNYEPDDIVMQVK.[L]	1xOxidation [M13]		0.0011674	0	1	1	1	A0A1W2W5W9	A0A1W2W5W9 [320-335]	0	1987.91	High	High	0	4.597e-05	3.88	R.YMNLNYEPDDIVMQVK.L	[320-335]
		Checked	Confidence	Identifying Node	PSM Ambiguity	Annotated Sequence	Modifications	# Protein Groups	# Proteins	Master Protein Accessions	Protein Accessions	# Missed Cleavages	Charge	DeltaScore	DeltaCn	Rank	Search Engine Rank	m/z [Da]	MH+ [Da]	Theo. MH+ [Da]	DeltaM [ppm]	Deltam/z [Da]	Activation Type	MS Order	Isolation Interference [%]	Ion Inject Time [ms]	RT [min]	First Scan	Spectrum File	File ID	XCorr	Percolator q-Value	Percolator PEP
		FALSE	High	Sequest HT (A2)	Unambiguous	[R].YMNLNYEPDDIVmQVK.[L]	M13(Oxidation)	1	1	A0A1W2W5W9	A0A1W2W5W9	0	2	0.1649	0	1	1	994.461	1987.91	1987.91	-0.12	-0.00012	HCD (High Energy Collision Dissociation)	MS2	2.68395	110	74.646	20381	CA_Sept18.raw	F2	3.88	0	4.597e-05
FALSE	High	Master Protein	H2Y060	Ferritin OS=Ciona intestinalis OX=7719 GN=LOC100182263 PE=3 SV=1	0	11.499	19	4	4	4	1	182	20.7	5.14	15.44	4	High
	Checked	Confidence	Annotated Sequence	Modifications	Modifications in Master Proteins	Qvality PEP	Qvality q-value	# Protein Groups	# Proteins	# PSMs	Master Protein Accessions	Positions in Master Proteins	# Missed Cleavages	Theo. MH+ [Da]	Found in Sample: [S2] F2: Sample	Confidence (by Search Engine): Sequest HT	Percolator q-Value (by Search Engine): Sequest HT	Percolator PEP (by Search Engine): Sequest HT	XCorr (by Search Engine): Sequest HT	Sequence in Protein	Positions in Protein	Peptide Group Modifications in Protein
	FALSE	High	[K].SPGPFGPDNFNTIK.[A]			0.000168371	0	1	1	1	H2Y060	H2Y060 [95-108]	0	1490.73	High	High	0	2.266e-06	4.59	K.SPGPFGPDNFNTIK.A	[95-108]
		Checked	Confidence	Identifying Node	PSM Ambiguity	Annotated Sequence	Modifications	# Protein Groups	# Proteins	Master Protein Accessions	Protein Accessions	# Missed Cleavages	Charge	DeltaScore	DeltaCn	Rank	Search Engine Rank	m/z [Da]	MH+ [Da]	Theo. MH+ [Da]	DeltaM [ppm]	Deltam/z [Da]	Activation Type	MS Order	Isolation Interference [%]	Ion Inject Time [ms]	RT [min]	First Scan	Spectrum File	File ID	XCorr	Percolator q-Value	Percolator PEP
		FALSE	High	Sequest HT (A2)	Unambiguous	[K].SPGPFGPDNFNTIK.[A]		1	1	H2Y060	H2Y060	0	2	0.5534	0	1	1	745.867	1490.73	1490.73	-0.54	-0.0004	HCD (High Energy Collision Dissociation)	MS2	52.828	110	74.798	20438	CA_Sept18.raw	F2	4.59	0	2.266e-06
	FALSE	High	[K].CALALEVNVNK.[S]	1xCarbamidomethyl [C1]		0.10475	0	1	1	1	H2Y060	H2Y060 [112-122]	0	1230.65	High	High	0	0.05007	3.27	K.CALALEVNVNK.S	[112-122]
		Checked	Confidence	Identifying Node	PSM Ambiguity	Annotated Sequence	Modifications	# Protein Groups	# Proteins	Master Protein Accessions	Protein Accessions	# Missed Cleavages	Charge	DeltaScore	DeltaCn	Rank	Search Engine Rank	m/z [Da]	MH+ [Da]	Theo. MH+ [Da]	DeltaM [ppm]	Deltam/z [Da]	Activation Type	MS Order	Isolation Interference [%]	Ion Inject Time [ms]	RT [min]	First Scan	Spectrum File	File ID	XCorr	Percolator q-Value	Percolator PEP
		FALSE	High	Sequest HT (A2)	Unambiguous	[K].cALALEVNVNK.[S]	C1(Carbamidomethyl)	1	1	H2Y060	H2Y060	0	2	0.367	0	1	1	615.829	1230.65	1230.65	-0.72	-0.00044	HCD (High Energy Collision Dissociation)	MS2	30.0096	110	74.6532	20384	CA_Sept18.raw	F2	3.27	0	0.05007
	FALSE	High	[R].GGNTTYFPIKSPGPFGPDNFNTIK.[A]			0.00216434	0	1	1	1	H2Y060	H2Y060 [85-108]	1	2569.27	High	High	0	0.0001202	4.56	R.GGNTTYFPIKSPGPFGPDNFNTIK.A	[85-108]
		Checked	Confidence	Identifying Node	PSM Ambiguity	Annotated Sequence	Modifications	# Protein Groups	# Proteins	Master Protein Accessions	Protein Accessions	# Missed Cleavages	Charge	DeltaScore	DeltaCn	Rank	Search Engine Rank	m/z [Da]	MH+ [Da]	Theo. MH+ [Da]	DeltaM [ppm]	Deltam/z [Da]	Activation Type	MS Order	Isolation Interference [%]	Ion Inject Time [ms]	RT [min]	First Scan	Spectrum File	File ID	XCorr	Percolator q-Value	Percolator PEP
		FALSE	High	Sequest HT (A2)	Unambiguous	[R].GGNTTYFPIKSPGPFGPDNFNTIK.[A]		1	1	H2Y060	H2Y060	1	3	0.6294	0	1	1	857.096	2569.27	2569.27	0.01	1e-05	HCD (High Energy Collision Dissociation)	MS2	30.1236	110	75.3757	20652	CA_Sept18.raw	F2	4.56	0	0.0001202
	FALSE	High	[R].GGNTTYFPIK.[S]			0.281462	0	1	1	1	H2Y060	H2Y060 [85-94]	0	1097.56	High	High	0	0.2322	3.02	R.GGNTTYFPIK.S	[85-94]
		Checked	Confidence	Identifying Node	PSM Ambiguity	Annotated Sequence	Modifications	# Protein Groups	# Proteins	Master Protein Accessions	Protein Accessions	# Missed Cleavages	Charge	DeltaScore	DeltaCn	Rank	Search Engine Rank	m/z [Da]	MH+ [Da]	Theo. MH+ [Da]	DeltaM [ppm]	Deltam/z [Da]	Activation Type	MS Order	Isolation Interference [%]	Ion Inject Time [ms]	RT [min]	First Scan	Spectrum File	File ID	XCorr	Percolator q-Value	Percolator PEP
		FALSE	High	Sequest HT (A2)	Unambiguous	[R].GGNTTYFPIK.[S]		1	1	H2Y060	H2Y060	0	2	0.3344	0	1	1	549.285	1097.56	1097.56	0.08	4e-05	HCD (High Energy Collision Dissociation)	MS2	0	110	74.7097	20405	CA_Sept18.raw	F2	3.02	0	0.2322
FALSE	High	Master Protein	H2XNV5	Uncharacterized protein OS=Ciona intestinalis OX=7719 PE=4 SV=1	0	8.527	4	3	3	3	1	927	107.3	5.38	9.13	3	High
	Checked	Confidence	Annotated Sequence	Modifications	Modifications in Master Proteins	Qvality PEP	Qvality q-value	# Protein Groups	# Proteins	# PSMs	Master Protein Accessions	Positions in Master Proteins	# Missed Cleavages	Theo. MH+ [Da]	Found in Sample: [S2] F2: Sample	Confidence (by Search Engine): Sequest HT	Percolator q-Value (by Search Engine): Sequest HT	Percolator PEP (by Search Engine): Sequest HT	XCorr (by Search Engine): Sequest HT	Sequence in Protein	Positions in Protein	Peptide Group Modifications in Protein
	FALSE	High	[KR].LVSIGAEEIVDGNAK.[M]			0.00558483	0	1	256	1	H2XNV5	H2XNV5 [101-115]	0	1514.81	High	High	0	0.0005244	3.49	R.LVSIGAEEIVDGNAK.M	[101-115]
		Checked	Confidence	Identifying Node	PSM Ambiguity	Annotated Sequence	Modifications	# Protein Groups	# Proteins	Master Protein Accessions	Protein Accessions	# Missed Cleavages	Charge	DeltaScore	DeltaCn	Rank	Search Engine Rank	m/z [Da]	MH+ [Da]	Theo. MH+ [Da]	DeltaM [ppm]	Deltam/z [Da]	Activation Type	MS Order	Isolation Interference [%]	Ion Inject Time [ms]	RT [min]	First Scan	Spectrum File	File ID	XCorr	Percolator q-Value	Percolator PEP
		FALSE	High	Sequest HT (A2)	Unambiguous	[KR].LVSIGAEEIVDGNAK.[M]		1	256	H2XNV5	I3KU65; A0A287AA30; A0A1S3NRF5; H2NYP5; A0A0S7M4Y5; H2TTL6; A0A2R9C4D8; A0A146Y9R6; A0A1A8J9W2; A0A383ZY73; L5KQ96; A0A2Y9P5S7; G3SYC3; A0A0S7I857; J3S3X7; G7NNI8; A0A2K6U4G5; A0A154MF98; A0A340YDR8; A0A091EJ30; A0A2K5YJ69; A0A1D5NXS9; A0A2K6GNW5; G3VWC6; A0A087RFN7; A0A151P6X1; A0A2U3VN43; A0A2K5Q1L0; H2TJE4; G3TUP3; A0A2I4CME9; A0A1S3AFW9; A0A2K6ME87; A0A1S3SYG9; A0A2Y9LAX8; A0A2I4CMD4; A0A2K6C…	0	2	0.4499	0	1	1	757.906	1514.8	1514.81	-1.04	-0.00079	HCD (High Energy Collision Dissociation)	MS2	15.4709	110	74.673	20391	CA_Sept18.raw	F2	3.49	0	0.0005244
	FALSE	High	[K].LVQDIANAWK.[G]			0.111684	0	1	6	1	H2XNV5	H2XNV5 [354-363]	0	1157.63	High	High	0	0.05516	2.4	K.LVQDIANAWK.G	[354-363]
		Checked	Confidence	Identifying Node	PSM Ambiguity	Annotated Sequence	Modifications	# Protein Groups	# Proteins	Master Protein Accessions	Protein Accessions	# Missed Cleavages	Charge	DeltaScore	DeltaCn	Rank	Search Engine Rank	m/z [Da]	MH+ [Da]	Theo. MH+ [Da]	DeltaM [ppm]	Deltam/z [Da]	Activation Type	MS Order	Isolation Interference [%]	Ion Inject Time [ms]	RT [min]	First Scan	Spectrum File	File ID	XCorr	Percolator q-Value	Percolator PEP
		FALSE	High	Sequest HT (A2)	Unambiguous	[K].LVQDIANAWK.[G]		1	6	H2XNV5	A0A1W2WGT1; A0A1W2WGX8; H2XN50; A0A1W2WH13; A0A1W2WKR3; H2XNV5	0	2	0.1833	0	1	1	579.32	1157.63	1157.63	1.42	0.00082	HCD (High Energy Collision Dissociation)	MS2	35.454	110	75.1477	20567	CA_Sept18.raw	F2	2.4	0	0.05516
	FALSE	High	[R].ESTDSDTAEQVVESFR.[I]			0.00195602	0	1	13	1	H2XNV5	H2XNV5 [809-824]	0	1799.79	High	High	0	0.0001027	3.24	R.ESTDSDTAEQVVESFR.I	[809-824]
		Checked	Confidence	Identifying Node	PSM Ambiguity	Annotated Sequence	Modifications	# Protein Groups	# Proteins	Master Protein Accessions	Protein Accessions	# Missed Cleavages	Charge	DeltaScore	DeltaCn	Rank	Search Engine Rank	m/z [Da]	MH+ [Da]	Theo. MH+ [Da]	DeltaM [ppm]	Deltam/z [Da]	Activation Type	MS Order	Isolation Interference [%]	Ion Inject Time [ms]	RT [min]	First Scan	Spectrum File	File ID	XCorr	Percolator q-Value	Percolator PEP
		FALSE	High	Sequest HT (A2)	Unambiguous	[R].ESTDSDTAEQVVESFR.[I]		1	13	H2XNV5	H2Y426; H2Y429; H2Y427; H2Y432; A0A1W2WGT1; A0A1W2WGX8; H2XN50; H2Y425; H2Y430; A0A1W2WH13; H2Y431; A0A1W2WKR3; H2XNV5	0	2	0.0926	0	1	1	900.399	1799.79	1799.79	-1.41	-0.00127	HCD (High Energy Collision Dissociation)	MS2	41.0062	110	74.4644	20313	CA_Sept18.raw	F2	3.24	0	0.0001027
FALSE	High	Master Protein	A0A090LBA7	Actin, alpha cardiac muscle 1 OS=Strongyloides ratti OX=34506 GN=SRAE_2000170700 PE=3 SV=1	0	8.241	9	4	6	4	1	480	52.9	6.76	6.35	4	High
	Checked	Confidence	Annotated Sequence	Modifications	Modifications in Master Proteins	Qvality PEP	Qvality q-value	# Protein Groups	# Proteins	# PSMs	Master Protein Accessions	Positions in Master Proteins	# Missed Cleavages	Theo. MH+ [Da]	Found in Sample: [S2] F2: Sample	Confidence (by Search Engine): Sequest HT	Percolator q-Value (by Search Engine): Sequest HT	Percolator PEP (by Search Engine): Sequest HT	XCorr (by Search Engine): Sequest HT	Sequence in Protein	Positions in Protein	Peptide Group Modifications in Protein
	FALSE	High	[K].SYELPDGQVITVGNER.[F-LM]			0.000414421	0	1	247	1	A0A090LBA7	A0A090LBA7 [240-255]	0	1776.88	High	High	0	9.23e-06	4	K.SYELPDGQVITVGNER.F	[240-255]
		Checked	Confidence	Identifying Node	PSM Ambiguity	Annotated Sequence	Modifications	# Protein Groups	# Proteins	Master Protein Accessions	Protein Accessions	# Missed Cleavages	Charge	DeltaScore	DeltaCn	Rank	Search Engine Rank	m/z [Da]	MH+ [Da]	Theo. MH+ [Da]	DeltaM [ppm]	Deltam/z [Da]	Activation Type	MS Order	Isolation Interference [%]	Ion Inject Time [ms]	RT [min]	First Scan	Spectrum File	File ID	XCorr	Percolator q-Value	Percolator PEP
		FALSE	High	Sequest HT (A2)	Selected	[K].SYELPDGQVITVGNER.[F-LM]		1	247	A0A090LBA7	A0A090LBA7; A0A016RXW3; Q869B3; A0A0N5D4Z2; A8Y4Q9; A0A0K0ENM6; A0A0M3IC41; A0A0B2V386; A0A2P4VZ54; W5J4N5; Q6B9V8; A0A0N4XF36; D1MX16; A0A2C9LSI4; Q5F1K8; Q8I861; A0A182EV27; A0A2G9UVG1; A0A183U5R7; F1LDN8; F1LBK2; A0A0N5CMK8; A0A2G5SAD6; F1LAW4; Q6B9W6; A0A181ZMR8; A0A2S0DES3; A8XK80; A0A1B6KZP7; J9E647; A0A1I7VQ30; A0A0R3QHB0; A0A183GCY5; A0A016RXS4; A2SY09; G0N8I1; A0A0H5SER1; A0A016RY19; O61…	0	2	0.05	0	1	1	888.947	1776.89	1776.88	6.11	0.00543	HCD (High Energy Collision Dissociation)	MS2	40.7935	110	74.489	20322	CA_Sept18.raw	F2	4	0	9.23e-06
	FALSE	High	[R].DITDYLMK.[IT]	1xOxidation [M7]		0.172578	0	1	261	6	A0A090LBA7	A0A090LBA7 [185-192]	0	1014.48	High	High	0	0.1087	1.51	R.DLTDYLMK.I	[185-192]
		Checked	Confidence	Identifying Node	PSM Ambiguity	Annotated Sequence	Modifications	# Protein Groups	# Proteins	Master Protein Accessions	Protein Accessions	# Missed Cleavages	Charge	DeltaScore	DeltaCn	Rank	Search Engine Rank	m/z [Da]	MH+ [Da]	Theo. MH+ [Da]	DeltaM [ppm]	Deltam/z [Da]	Activation Type	MS Order	Isolation Interference [%]	Ion Inject Time [ms]	RT [min]	First Scan	Spectrum File	File ID	XCorr	Percolator q-Value	Percolator PEP
		FALSE	High	Sequest HT (A2)	Selected	[R].DITDYLmK.[IT]	M7(Oxidation)	1	5		A0A146LB39; P53465; A0A0A9Y7H2; Q967M3; A0A0N7ZGU1	0	2	0	0	1	1	507.744	1014.48	1014.48	0.26	0.00013	HCD (High Energy Collision Dissociation)	MS2	2.22622	20.615	70.4762	18861	CA_Sept18.raw	F2	1.41	0	0.1323
		FALSE	High	Sequest HT (A2)	Rejected	[R].DLTDYLmK.[IT]	M7(Oxidation)	1	256	A0A090LBA7	A0A0P5AU94; L9L4N0; B2XY22; A0A090LBA7; F7A7I3; L5L4R2; A1E0X2; C5HVZ5; B2YGE7; Q9NC49; A0A183VDM5; H9JJX0; A0A0P6DEW3; A0A0B2V386; M9VX00; S5MNK0; S5MIC9; V5GV10; A0A2U3WJ13; H2ZBK6; A0A0P4ZUK6; A0A0K1R048; A0A0A0MQP7; S5M683; Q9NC11; Q8I861; A9J099; A0A183U5R7; A0A0P5LIX8; A0A0N5CMK8; A0A2K6PUF5; A0A2R8Y793; A0A181ZMR8; A0A2S0DES3; Q6SQL3; Q06YY0; B2YGC6; A8XK80; B2XY24; A0A183UAF9; A0A1P8DWV4;…	0	2		0	1	2	507.744	1014.48	1014.48	0.2	0.0001	HCD (High Energy Collision Dissociation)	MS2	6.07561	110	71.1854	19126	CA_Sept18.raw	F2	1.07	0	0.2272
		FALSE	High	Sequest HT (A2)	Selected	[R].DITDYLmK.[IT]	M7(Oxidation)	1	5		A0A146LB39; P53465; A0A0A9Y7H2; Q967M3; A0A0N7ZGU1	0	2	0	0	1	1	507.744	1014.48	1014.48	0.2	0.0001	HCD (High Energy Collision Dissociation)	MS2	6.07561	110	71.1854	19126	CA_Sept18.raw	F2	1.07	0	0.2272
		FALSE	High	Sequest HT (A2)	Rejected	[R].DLTDYLmK.[IT]	M7(Oxidation)	1	256	A0A090LBA7	A0A0P5AU94; L9L4N0; B2XY22; A0A090LBA7; F7A7I3; L5L4R2; A1E0X2; C5HVZ5; B2YGE7; Q9NC49; A0A183VDM5; H9JJX0; A0A0P6DEW3; A0A0B2V386; M9VX00; S5MNK0; S5MIC9; V5GV10; A0A2U3WJ13; H2ZBK6; A0A0P4ZUK6; A0A0K1R048; A0A0A0MQP7; S5M683; Q9NC11; Q8I861; A9J099; A0A183U5R7; A0A0P5LIX8; A0A0N5CMK8; A0A2K6PUF5; A0A2R8Y793; A0A181ZMR8; A0A2S0DES3; Q6SQL3; Q06YY0; B2YGC6; A8XK80; B2XY24; A0A183UAF9; A0A1P8DWV4;…	0	2		0	1	2	507.744	1014.48	1014.48	0.2	0.0001	HCD (High Energy Collision Dissociation)	MS2	3.64478	41.394	70.8293	18993	CA_Sept18.raw	F2	1.51	0	0.1087
		FALSE	High	Sequest HT (A2)	Selected	[R].DITDYLmK.[IT]	M7(Oxidation)	1	5		A0A146LB39; P53465; A0A0A9Y7H2; Q967M3; A0A0N7ZGU1	0	2	0	0	1	1	507.744	1014.48	1014.48	0.2	0.0001	HCD (High Energy Collision Dissociation)	MS2	3.64478	41.394	70.8293	18993	CA_Sept18.raw	F2	1.51	0	0.1087
		FALSE	High	Sequest HT (A2)	Rejected	[R].DLTDYLmK.[IT]	M7(Oxidation)	1	256	A0A090LBA7	A0A0P5AU94; L9L4N0; B2XY22; A0A090LBA7; F7A7I3; L5L4R2; A1E0X2; C5HVZ5; B2YGE7; Q9NC49; A0A183VDM5; H9JJX0; A0A0P6DEW3; A0A0B2V386; M9VX00; S5MNK0; S5MIC9; V5GV10; A0A2U3WJ13; H2ZBK6; A0A0P4ZUK6; A0A0K1R048; A0A0A0MQP7; S5M683; Q9NC11; Q8I861; A9J099; A0A183U5R7; A0A0P5LIX8; A0A0N5CMK8; A0A2K6PUF5; A0A2R8Y793; A0A181ZMR8; A0A2S0DES3; Q6SQL3; Q06YY0; B2YGC6; A8XK80; B2XY24; A0A183UAF9; A0A1P8DWV4;…	0	2		0	1	2	507.744	1014.48	1014.48	0.26	0.00013	HCD (High Energy Collision Dissociation)	MS2	2.22622	20.615	70.4762	18861	CA_Sept18.raw	F2	1.41	0	0.1323
	FALSE	High	[R].AVFPSLVGRPR.[QHYK]			0.104397	0	1	269	2	A0A090LBA7	A0A090LBA7 [30-40]	0	1198.71	High	High	0	0.04981	2.35	R.AVFPSIVGRPR.H	[30-40]
		Checked	Confidence	Identifying Node	PSM Ambiguity	Annotated Sequence	Modifications	# Protein Groups	# Proteins	Master Protein Accessions	Protein Accessions	# Missed Cleavages	Charge	DeltaScore	DeltaCn	Rank	Search Engine Rank	m/z [Da]	MH+ [Da]	Theo. MH+ [Da]	DeltaM [ppm]	Deltam/z [Da]	Activation Type	MS Order	Isolation Interference [%]	Ion Inject Time [ms]	RT [min]	First Scan	Spectrum File	File ID	XCorr	Percolator q-Value	Percolator PEP
		FALSE	High	Sequest HT (A2)	Unambiguous	[R].AVFPSLVGRPR.[QHYK]		1	13		U6JLF5; A0A2G8KMT7; P35432; A0A068XX95; G1SPU6; A0A0R3WB19; A0A068XWU3; A0A0T6B9K4; A0A146YS88; C5NTJ9; A0A0R3WYF6; Q2LDZ7; C3ZTX6	0	2	0	0	1	1	599.855	1198.7	1198.71	-2.25	-0.00135	HCD (High Energy Collision Dissociation)	MS2	1.28364	110	75.6039	20734	CA_Sept18.raw	F2	2.35	0	0.04981
		FALSE	High	Sequest HT (A2)	Unambiguous	[R].AVFPSIVGRPR.[QHYK]		1	256	A0A090LBA7	A0A1B6HYJ2; L9L4N0; B2XY22; A0A090LBA7; A0A2K6N1V4; F7A7I3; L5L4R2; A1E0X2; E7EVS6; C5HVZ5; A0A0N8BCG5; A0A183VDM5; A0A2J8KJP1; A0A2I3S713; H9JJX0; A0A0B2V386; S5MNK0; S5MIC9; V5GV10; H2ZBK6; A0A0K1R048; A0A0A0MQP7; S5M683; Q8I861; A0A183U5R7; A0A2Y9HNF0; L9KVG3; A0A0N5CMK8; A0A2K6A7V7; A0A2R8Y793; A0A2L2XZP0; A8XK80; B2XY24; A0A183UAF9; S5M6B0; A0A2P2HXC8; G1RNR9; B4I7G3; G8JKX4; A0A183PY72; A2S…	0	2		0	1	2	599.855	1198.7	1198.71	-2.25	-0.00135	HCD (High Energy Collision Dissociation)	MS2	1.28364	110	75.6039	20734	CA_Sept18.raw	F2	2.35	0	0.04981
	FALSE	High	[KR].AGFAGDDAPR.[ASVT]			0.179102	0	1	256	1	A0A090LBA7	A0A090LBA7 [20-29]	0	976.448	High	High	0	0.1149	1.59	K.AGFAGDDAPR.A	[20-29]
		Checked	Confidence	Identifying Node	PSM Ambiguity	Annotated Sequence	Modifications	# Protein Groups	# Proteins	Master Protein Accessions	Protein Accessions	# Missed Cleavages	Charge	DeltaScore	DeltaCn	Rank	Search Engine Rank	m/z [Da]	MH+ [Da]	Theo. MH+ [Da]	DeltaM [ppm]	Deltam/z [Da]	Activation Type	MS Order	Isolation Interference [%]	Ion Inject Time [ms]	RT [min]	First Scan	Spectrum File	File ID	XCorr	Percolator q-Value	Percolator PEP
		FALSE	High	Sequest HT (A2)	Unambiguous	[KR].AGFAGDDAPR.[ASVT]		1	256	A0A090LBA7	A0A1B6HYJ2; L9L4N0; B2XY22; A0A090LBA7; A0A2K6N1V4; F7A7I3; L5L4R2; A1E0X2; E7EVS6; C5HVZ5; A0A0N8BCG5; A0A183VDM5; A0A2J8KJP1; A0A2I3S713; H9JJX0; A0A0B2V386; S5MNK0; S5MIC9; V5GV10; H2ZBK6; A0A0K1R048; A0A0A0MQP7; S5M683; Q8I861; A0A183U5R7; A0A2Y9HNF0; L9KVG3; A0A0N5CMK8; A0A2K6A7V7; A0A2R8Y793; A0A2L2XZP0; A8XK80; B2XY24; A0A183UAF9; S5M6B0; A0A2P2HXC8; G1RNR9; B4I7G3; G8JKX4; A0A183PY72; A2S…	0	2	0.2704	0	1	1	488.728	976.448	976.448	0.13	6e-05	HCD (High Energy Collision Dissociation)	MS2	7.34401	62.692	61.0736	15335	CA_Sept18.raw	F2	1.59	0	0.1149
FALSE	High	Master Protein	A0A1W5BH85	sushi, von Willebrand factor type A, EGF and pentraxin domain-containing protein 1 OS=Ciona intestinalis OX=7719 GN=LOC100176005 PE=4 SV=1	0	5.859	3	4	6	3	1	1862	199.8	4.59	10.16	4	High
	Checked	Confidence	Annotated Sequence	Modifications	Modifications in Master Proteins	Qvality PEP	Qvality q-value	# Protein Groups	# Proteins	# PSMs	Master Protein Accessions	Positions in Master Proteins	# Missed Cleavages	Theo. MH+ [Da]	Found in Sample: [S2] F2: Sample	Confidence (by Search Engine): Sequest HT	Percolator q-Value (by Search Engine): Sequest HT	Percolator PEP (by Search Engine): Sequest HT	XCorr (by Search Engine): Sequest HT	Sequence in Protein	Positions in Protein	Peptide Group Modifications in Protein
	FALSE	High	[R].TIINSFQR.[S]			0.180924	0	1	1	1	A0A1W5BH85	A0A1W5BH85 [116-123]	0	978.537	High	High	0	0.1169	2.12	R.TIINSFQR.S	[116-123]
		Checked	Confidence	Identifying Node	PSM Ambiguity	Annotated Sequence	Modifications	# Protein Groups	# Proteins	Master Protein Accessions	Protein Accessions	# Missed Cleavages	Charge	DeltaScore	DeltaCn	Rank	Search Engine Rank	m/z [Da]	MH+ [Da]	Theo. MH+ [Da]	DeltaM [ppm]	Deltam/z [Da]	Activation Type	MS Order	Isolation Interference [%]	Ion Inject Time [ms]	RT [min]	First Scan	Spectrum File	File ID	XCorr	Percolator q-Value	Percolator PEP
		FALSE	High	Sequest HT (A2)	Unambiguous	[R].TIINSFQR.[S]		1	1	A0A1W5BH85	A0A1W5BH85	0	2	0.1651	0	1	1	489.772	978.536	978.537	-0.29	-0.00014	HCD (High Energy Collision Dissociation)	MS2	7.99723	110	74.8792	20468	CA_Sept18.raw	F2	2.12	0	0.1169
	FALSE	High	[KR].DVLLTITDGR.[SA]			0.0765427	0	2	4	4	A0A1W3JCW3; A0A1W5BH85	A0A1W3JCW3 [630-639]; A0A1W5BH85 [197-206]; [1512-1521]	0	1102.61	High	High	0	0.03066	2.01	R.DVLITLTDGR.A; R.DVIITITDGR.S	[197-206]; [1512-1521]
		Checked	Confidence	Identifying Node	PSM Ambiguity	Annotated Sequence	Modifications	# Protein Groups	# Proteins	Master Protein Accessions	Protein Accessions	# Missed Cleavages	Charge	DeltaScore	DeltaCn	Rank	Search Engine Rank	m/z [Da]	MH+ [Da]	Theo. MH+ [Da]	DeltaM [ppm]	Deltam/z [Da]	Activation Type	MS Order	Isolation Interference [%]	Ion Inject Time [ms]	RT [min]	First Scan	Spectrum File	File ID	XCorr	Percolator q-Value	Percolator PEP
		FALSE	High	Sequest HT (A2)	Unambiguous	[KR].DVLITLTDGR.[SA]		1	1	A0A1W5BH85	A0A1W5BH85	0	2		0	1	4	551.809	1102.61	1102.61	-0.21	-0.00012	HCD (High Energy Collision Dissociation)	MS2	17.7828	110	74.7517	20420	CA_Sept18.raw	F2	2.01	0	0.03066
		FALSE	High	Sequest HT (A2)	Unambiguous	[KR].DVILTITDGR.[SA]		2	2		A0A1W2W3W1; F6ZX85	0	2		0	1	3	551.809	1102.61	1102.61	-0.21	-0.00012	HCD (High Energy Collision Dissociation)	MS2	17.7828	110	74.7517	20420	CA_Sept18.raw	F2	2.01	0	0.03066
		FALSE	High	Sequest HT (A2)	Unambiguous	[KR].DVIITITDGR.[SA]		1	1	A0A1W5BH85	A0A1W5BH85	0	2		0	1	2	551.809	1102.61	1102.61	-0.21	-0.00012	HCD (High Energy Collision Dissociation)	MS2	17.7828	110	74.7517	20420	CA_Sept18.raw	F2	2.01	0	0.03066
		FALSE	High	Sequest HT (A2)	Unambiguous	[KR].DVLLTITDGR.[SA]		1	1	A0A1W3JCW3	A0A1W3JCW3	0	2	0	0	1	1	551.809	1102.61	1102.61	-0.21	-0.00012	HCD (High Energy Collision Dissociation)	MS2	17.7828	110	74.7517	20420	CA_Sept18.raw	F2	2.01	0	0.03066
	FALSE	High	[R].ESQLLEISGSR.[D]			0.0424147	0	1	1	2	A0A1W5BH85	A0A1W5BH85 [239-249]	0	1218.63	High	High	0	0.01227	2.22	R.ESQLLEISGSR.D	[239-249]
		Checked	Confidence	Identifying Node	PSM Ambiguity	Annotated Sequence	Modifications	# Protein Groups	# Proteins	Master Protein Accessions	Protein Accessions	# Missed Cleavages	Charge	DeltaScore	DeltaCn	Rank	Search Engine Rank	m/z [Da]	MH+ [Da]	Theo. MH+ [Da]	DeltaM [ppm]	Deltam/z [Da]	Activation Type	MS Order	Isolation Interference [%]	Ion Inject Time [ms]	RT [min]	First Scan	Spectrum File	File ID	XCorr	Percolator q-Value	Percolator PEP
		FALSE	High	Sequest HT (A2)	Unambiguous	[R].ESQLLEISGSR.[D]		1	1	A0A1W5BH85	A0A1W5BH85	0	2	0.3153	0	1	1	609.82	1218.63	1218.63	-0.37	-0.00023	HCD (High Energy Collision Dissociation)	MS2	22.22	43.258	72.4916	19613	CA_Sept18.raw	F2	2.22	0	0.01227
		FALSE	High	Sequest HT (A2)	Unambiguous	[R].ESQLLEISGSR.[D]		1	1	A0A1W5BH85	A0A1W5BH85	0	2	0.25	0	1	1	609.82	1218.63	1218.63	0.13	8e-05	HCD (High Energy Collision Dissociation)	MS2	32.3167	42.383	72.1385	19481	CA_Sept18.raw	F2	1.88	0	0.2369
	FALSE	High	[R].FDNPAPVCQIK.[T]	1xCarbamidomethyl [C8]		0.0778447	0	1	2	1	A0A1W5BH85	A0A1W5BH85 [730-740]; [1121-1131]	0	1288.64	High	High	0	0.03143	1.93	R.FDNPAPVCQIK.T; R.FDNPAPVCQIK.T	[730-740]; [1121-1131]
		Checked	Confidence	Identifying Node	PSM Ambiguity	Annotated Sequence	Modifications	# Protein Groups	# Proteins	Master Protein Accessions	Protein Accessions	# Missed Cleavages	Charge	DeltaScore	DeltaCn	Rank	Search Engine Rank	m/z [Da]	MH+ [Da]	Theo. MH+ [Da]	DeltaM [ppm]	Deltam/z [Da]	Activation Type	MS Order	Isolation Interference [%]	Ion Inject Time [ms]	RT [min]	First Scan	Spectrum File	File ID	XCorr	Percolator q-Value	Percolator PEP
		FALSE	High	Sequest HT (A2)	Unambiguous	[R].FDNPAPVcQIK.[T]	C8(Carbamidomethyl)	1	2	A0A1W5BH85	A0A1W5BH85; F6TUF1	0	2	0.4715	0	1	1	644.821	1288.63	1288.64	-0.77	-0.00049	HCD (High Energy Collision Dissociation)	MS2	5.81794	43.21	66.5259	17381	CA_Sept18.raw	F2	1.93	0	0.03143
FALSE	High	Master Protein	A0A1W3JRI0	r27a protein isoform X1 OS=Ciona intestinalis OX=7719 GN=r27a PE=4 SV=1	0	5.831	19	2	2	1	1	155	17.7	9.79	8	2	High
	Checked	Confidence	Annotated Sequence	Modifications	Modifications in Master Proteins	Qvality PEP	Qvality q-value	# Protein Groups	# Proteins	# PSMs	Master Protein Accessions	Positions in Master Proteins	# Missed Cleavages	Theo. MH+ [Da]	Found in Sample: [S2] F2: Sample	Confidence (by Search Engine): Sequest HT	Percolator q-Value (by Search Engine): Sequest HT	Percolator PEP (by Search Engine): Sequest HT	XCorr (by Search Engine): Sequest HT	Sequence in Protein	Positions in Protein	Peptide Group Modifications in Protein
	FALSE	High	[K].TITLEVEASDSIDNVK.[QSTA]			0.00168053	0	1	21	1	A0A1W3JRI0	A0A1W3JRI0 [12-27]	0	1733.88	High	High	0	8.121e-05	4.35	K.TITLEVEASDSIDNVK.A	[12-27]
		Checked	Confidence	Identifying Node	PSM Ambiguity	Annotated Sequence	Modifications	# Protein Groups	# Proteins	Master Protein Accessions	Protein Accessions	# Missed Cleavages	Charge	DeltaScore	DeltaCn	Rank	Search Engine Rank	m/z [Da]	MH+ [Da]	Theo. MH+ [Da]	DeltaM [ppm]	Deltam/z [Da]	Activation Type	MS Order	Isolation Interference [%]	Ion Inject Time [ms]	RT [min]	First Scan	Spectrum File	File ID	XCorr	Percolator q-Value	Percolator PEP
		FALSE	High	Sequest HT (A2)	Selected	[K].TITLEVEASDSIDNVK.[QSTA]		1	21	A0A1W3JRI0	H2YEI0; H2YEI2; H2Z481; Q8I7E0; H2Z472; H2Z477; H2YAB2; A0A1W5BIB4; F6VJQ1; H2Z480; H2Z479; H2Z475; F6ZJN8; A0A1W3JG08; H2YEI1; H2Z473; H2Z474; A0A1W5BKG5; A0A1W3JRI0; Q8MY15; H2Z476	0	2	0.0391	0	1	1	867.445	1733.88	1733.88	0.95	0.00083	HCD (High Energy Collision Dissociation)	MS2	8.23879	110	74.6071	20366	CA_Sept18.raw	F2	4.35	0	8.121e-05
	FALSE	High	[KE-].IQDKEGIPPDQQR.[LKA]			0.0546256	0	2	258	3	G7PTR1; A0A1W3JRI0	G7PTR1 [30-42]; [106-118]; A0A1W3JRI0 [30-42]	1	1523.78	High	High	0	0.01818	3.65	K.IQDKEGIPPDQQR.L	[30-42]
		Checked	Confidence	Identifying Node	PSM Ambiguity	Annotated Sequence	Modifications	# Protein Groups	# Proteins	Master Protein Accessions	Protein Accessions	# Missed Cleavages	Charge	DeltaScore	DeltaCn	Rank	Search Engine Rank	m/z [Da]	MH+ [Da]	Theo. MH+ [Da]	DeltaM [ppm]	Deltam/z [Da]	Activation Type	MS Order	Isolation Interference [%]	Ion Inject Time [ms]	RT [min]	First Scan	Spectrum File	File ID	XCorr	Percolator q-Value	Percolator PEP
		FALSE	High	Sequest HT (A2)	Unambiguous	[KE-].LQDKEGIPPDQQR.[LKA]		2	1		A0A2L2YKA2	1	3		0	1	3	508.598	1523.78	1523.78	-0.24	-0.00012	HCD (High Energy Collision Dissociation)	MS2	10.9843	110	74.958	20497	CA_Sept18.raw	F2	3.65	0	0.01818
		FALSE	High	Sequest HT (A2)	Unambiguous	[KE-].IQDKEGLPPDQQR.[LKA]		2	1		A0A0P5B0K3	1	3		0	1	2	508.598	1523.78	1523.78	-0.24	-0.00012	HCD (High Energy Collision Dissociation)	MS2	10.9843	110	74.958	20497	CA_Sept18.raw	F2	3.65	0	0.01818
		FALSE	High	Sequest HT (A2)	Unambiguous	[KE-].IQDKEGIPPDQQR.[LKA]		2	256	G7PTR1; A0A1W3JRI0	M0R1V7; Q4VKK1; A0A2I3H4R3; A0A2K5M102; A0A2J8LT54; A0A2Y9SHP9; A0A2C9F3G2; A0A2I3GS79; A0A340XMW2; I7G2R7; G3QG34; A0A2R8MFU6; A0A2I3MSA3; A0A0V0UJW8; A0A1E1WCV6; A0A2K5YBD5; F1PDG4; A0A2K6BAH3; A0A2J8XIW0; G1MLE1; A0A1D5QVS6; A0A2I3G229; A0A2K5PJD8; A0A2K6NG98; L8HN31; A0A0V0UP34; A0A2K6QBI7; Q8I7E0; A0A2K6SFP0; H2RFW6; A0A2I3H1Q9; A0A2K5WUK3; A0A2K6U3F2; A0A2K6U3I0; A0A0X3Q271; G1QDQ7; F7FV67;…	1	3	0	0	1	1	508.598	1523.78	1523.78	-0.24	-0.00012	HCD (High Energy Collision Dissociation)	MS2	10.9843	110	74.958	20497	CA_Sept18.raw	F2	3.65	0	0.01818
FALSE	High	Master Protein	G7PTR1	Polyubiquitin-C OS=Macaca fascicularis OX=9541 GN=EGM_07462 PE=4 SV=1	0	5.8	38	2	3	1	1	153	17.2	6.58	7.45	2	High
	Checked	Confidence	Annotated Sequence	Modifications	Modifications in Master Proteins	Qvality PEP	Qvality q-value	# Protein Groups	# Proteins	# PSMs	Master Protein Accessions	Positions in Master Proteins	# Missed Cleavages	Theo. MH+ [Da]	Found in Sample: [S2] F2: Sample	Confidence (by Search Engine): Sequest HT	Percolator q-Value (by Search Engine): Sequest HT	Percolator PEP (by Search Engine): Sequest HT	XCorr (by Search Engine): Sequest HT	Sequence in Protein	Positions in Protein	Peptide Group Modifications in Protein
	FALSE	High	[K].TITLEVEPSDTLENVK.[AGS-TVDC]			0.0017618	0	1	257	2	G7PTR1	G7PTR1 [12-27]; [88-103]	0	1787.93	High	High	0	8.712e-05	3.8	K.TITLEVEPSDTLENVK.A; K.TITLEVEPSDTIENVK.A	[12-27]; [88-103]
		Checked	Confidence	Identifying Node	PSM Ambiguity	Annotated Sequence	Modifications	# Protein Groups	# Proteins	Master Protein Accessions	Protein Accessions	# Missed Cleavages	Charge	DeltaScore	DeltaCn	Rank	Search Engine Rank	m/z [Da]	MH+ [Da]	Theo. MH+ [Da]	DeltaM [ppm]	Deltam/z [Da]	Activation Type	MS Order	Isolation Interference [%]	Ion Inject Time [ms]	RT [min]	First Scan	Spectrum File	File ID	XCorr	Percolator q-Value	Percolator PEP
		FALSE	High	Sequest HT (A2)	Unambiguous	[K].TITLEVEPSDTIENVK.[AGS-TVDC]		1	256	G7PTR1	A0A341AP36; A0A0V0Z8D3; A0A2K5M102; A0A212CWX8; A0A0V1K317; A0A2Y9SHP9; A0A1S3WP22; A0A2C9F3G2; A0A340XMW2; I7G2R7; A0A0V0G2K1; G3QG34; A0A2R8ZKP8; A0A2I3MSA3; A0A2I2Z0N2; A0A369S518; A0A0V0UJW8; A0A0V0Z8E2; A0A1E1WCV6; A0A2K5YBD5; Q4GX78; F1PDG4; G1MLE1; A0A0V0Z8L6; A0A1D5QVS6; A0A2I3G229; A0A023EJQ0; A0A2K6NG98; A0A023EFW2; A0A0V0YV55; B0B037; L8HN31; Q8WQK2; Q45TR8; A0A2K5TIX3; A0A2K6SFP0; A0A…	0	2		0	1	2	894.469	1787.93	1787.93	1.77	0.00158	HCD (High Energy Collision Dissociation)	MS2	38.0302	110	74.58	20356	CA_Sept18.raw	F2	3.8	0	8.712e-05
		FALSE	High	Sequest HT (A2)	Unambiguous	[K].TITLEVEPSDTLENVK.[AGS-TVDC]		1	2	G7PTR1	G7PTR1; A0A287BNS9	0	2	0	0	1	1	894.469	1787.93	1787.93	1.77	0.00158	HCD (High Energy Collision Dissociation)	MS2	38.0302	110	74.58	20356	CA_Sept18.raw	F2	3.8	0	8.712e-05
	FALSE	High	[KE-].IQDKEGIPPDQQR.[LKA]			0.0546256	0	2	258	3	G7PTR1; A0A1W3JRI0	G7PTR1 [30-42]; [106-118]; A0A1W3JRI0 [30-42]	1	1523.78	High	High	0	0.01818	3.65	K.IQDKEGIPPDQQR.L; K.IQDKEGIPPDQQR.L	[30-42]; [106-118]
		Checked	Confidence	Identifying Node	PSM Ambiguity	Annotated Sequence	Modifications	# Protein Groups	# Proteins	Master Protein Accessions	Protein Accessions	# Missed Cleavages	Charge	DeltaScore	DeltaCn	Rank	Search Engine Rank	m/z [Da]	MH+ [Da]	Theo. MH+ [Da]	DeltaM [ppm]	Deltam/z [Da]	Activation Type	MS Order	Isolation Interference [%]	Ion Inject Time [ms]	RT [min]	First Scan	Spectrum File	File ID	XCorr	Percolator q-Value	Percolator PEP
		FALSE	High	Sequest HT (A2)	Unambiguous	[KE-].LQDKEGIPPDQQR.[LKA]		2	1		A0A2L2YKA2	1	3		0	1	3	508.598	1523.78	1523.78	-0.24	-0.00012	HCD (High Energy Collision Dissociation)	MS2	10.9843	110	74.958	20497	CA_Sept18.raw	F2	3.65	0	0.01818
		FALSE	High	Sequest HT (A2)	Unambiguous	[KE-].IQDKEGLPPDQQR.[LKA]		2	1		A0A0P5B0K3	1	3		0	1	2	508.598	1523.78	1523.78	-0.24	-0.00012	HCD (High Energy Collision Dissociation)	MS2	10.9843	110	74.958	20497	CA_Sept18.raw	F2	3.65	0	0.01818
		FALSE	High	Sequest HT (A2)	Unambiguous	[KE-].IQDKEGIPPDQQR.[LKA]		2	256	G7PTR1; A0A1W3JRI0	M0R1V7; Q4VKK1; A0A2I3H4R3; A0A2K5M102; A0A2J8LT54; A0A2Y9SHP9; A0A2C9F3G2; A0A2I3GS79; A0A340XMW2; I7G2R7; G3QG34; A0A2R8MFU6; A0A2I3MSA3; A0A0V0UJW8; A0A1E1WCV6; A0A2K5YBD5; F1PDG4; A0A2K6BAH3; A0A2J8XIW0; G1MLE1; A0A1D5QVS6; A0A2I3G229; A0A2K5PJD8; A0A2K6NG98; L8HN31; A0A0V0UP34; A0A2K6QBI7; Q8I7E0; A0A2K6SFP0; H2RFW6; A0A2I3H1Q9; A0A2K5WUK3; A0A2K6U3F2; A0A2K6U3I0; A0A0X3Q271; G1QDQ7; F7FV67;…	1	3	0	0	1	1	508.598	1523.78	1523.78	-0.24	-0.00012	HCD (High Energy Collision Dissociation)	MS2	10.9843	110	74.958	20497	CA_Sept18.raw	F2	3.65	0	0.01818
FALSE	High	Master Protein	F6SHN0	Beta-hexosaminidase OS=Ciona intestinalis OX=7719 GN=LOC100178428 PE=3 SV=1	0	5.564	3	1	1	1	1	538	60.5	5.9	3.84	1	High
	Checked	Confidence	Annotated Sequence	Modifications	Modifications in Master Proteins	Qvality PEP	Qvality q-value	# Protein Groups	# Proteins	# PSMs	Master Protein Accessions	Positions in Master Proteins	# Missed Cleavages	Theo. MH+ [Da]	Found in Sample: [S2] F2: Sample	Confidence (by Search Engine): Sequest HT	Percolator q-Value (by Search Engine): Sequest HT	Percolator PEP (by Search Engine): Sequest HT	XCorr (by Search Engine): Sequest HT	Sequence in Protein	Positions in Protein	Peptide Group Modifications in Protein
	FALSE	High	[R].LWSPETVNDVDAATPR.[L]			0.000189472	0	1	3	1	F6SHN0	F6SHN0 [494-509]	0	1770.87	High	High	0	2.726e-06	3.84	R.LWSPETVNDVDAATPR.L	[494-509]
		Checked	Confidence	Identifying Node	PSM Ambiguity	Annotated Sequence	Modifications	# Protein Groups	# Proteins	Master Protein Accessions	Protein Accessions	# Missed Cleavages	Charge	DeltaScore	DeltaCn	Rank	Search Engine Rank	m/z [Da]	MH+ [Da]	Theo. MH+ [Da]	DeltaM [ppm]	Deltam/z [Da]	Activation Type	MS Order	Isolation Interference [%]	Ion Inject Time [ms]	RT [min]	First Scan	Spectrum File	File ID	XCorr	Percolator q-Value	Percolator PEP
		FALSE	High	Sequest HT (A2)	Unambiguous	[R].LWSPETVNDVDAATPR.[L]		1	3	F6SHN0	F6TSK2; F6SHN0; A0A1W5B3C4	0	2	0.5365	0	1	1	885.937	1770.87	1770.87	0.8	0.0007	HCD (High Energy Collision Dissociation)	MS2	16.0134	110	74.7121	20406	CA_Sept18.raw	F2	3.84	0	2.726e-06
FALSE	High	Master Protein	A0A2Y9E533	uncharacterized protein LOC101342124 OS=Trichechus manatus latirostris OX=127582 GN=LOC101342124 PE=3 SV=1	0	5.195	7	2	2	1	1	629	69.7	10.77	6.83	2	High
	Checked	Confidence	Annotated Sequence	Modifications	Modifications in Master Proteins	Qvality PEP	Qvality q-value	# Protein Groups	# Proteins	# PSMs	Master Protein Accessions	Positions in Master Proteins	# Missed Cleavages	Theo. MH+ [Da]	Found in Sample: [S2] F2: Sample	Confidence (by Search Engine): Sequest HT	Percolator q-Value (by Search Engine): Sequest HT	Percolator PEP (by Search Engine): Sequest HT	XCorr (by Search Engine): Sequest HT	Sequence in Protein	Positions in Protein	Peptide Group Modifications in Protein
	FALSE	High	[RK].VTIAQGGVLPNLQAVLLPK.[K-]			0.0058747	0	1	257	2	A0A2Y9E533	A0A2Y9E533 [267-285]	0	1931.17	High	High	0	0.0005683	3.3	K.VTIAQGGVLPNIQAVLLPK.K	[267-285]
		Checked	Confidence	Identifying Node	PSM Ambiguity	Annotated Sequence	Modifications	# Protein Groups	# Proteins	Master Protein Accessions	Protein Accessions	# Missed Cleavages	Charge	DeltaScore	DeltaCn	Rank	Search Engine Rank	m/z [Da]	MH+ [Da]	Theo. MH+ [Da]	DeltaM [ppm]	Deltam/z [Da]	Activation Type	MS Order	Isolation Interference [%]	Ion Inject Time [ms]	RT [min]	First Scan	Spectrum File	File ID	XCorr	Percolator q-Value	Percolator PEP
		FALSE	High	Sequest HT (A2)	Unambiguous	[RK].VTIAQGGVLPNIQAVLLPK.[K-]		1	256	A0A2Y9E533	A0A2U3XWZ4; A0A2U3XX05; G3VIQ1; A0A1U7TRT3; D2I098; A0A2Y9MAF1; A0A1A6H9S5; A0A287D5E2; M0RDM4; A0A383ZVI8; Q61668; A0A091FZ60; F7FQI0; F6QT72; G5BV53; G5BQE0; J9NZY9; A0A2Y9ICD8; A0A1U7TD80; L7N021; A0A2U3Z866; F7CN27; G1MNQ3; M3XB45; A0A2Y9QQD3; H9Z892; H9F5S1; A0A0A0MP93; F6QU31; A0A2K6MF48; F7FGJ6; A0A218V0N6; G1LU76; A0A091ETZ6; F6PWT2; A0A091SIB5; A0A383ZVP2; A0A091GK17; F7CMH4; A0AUV1; A0A…	0	2		0	1	2	966.087	1931.17	1931.17	-0.6	-0.00058	HCD (High Energy Collision Dissociation)	MS2	43.7293	110	75.3954	20659	CA_Sept18.raw	F2	3.3	0	0.0005683
		FALSE	High	Sequest HT (A2)	Unambiguous	[RK].VTIAQGGVLPNLQAVLLPK.[K-]		1	1		G3TZD9	0	2	0	0	1	1	966.087	1931.17	1931.17	-0.6	-0.00058	HCD (High Energy Collision Dissociation)	MS2	43.7293	110	75.3954	20659	CA_Sept18.raw	F2	3.3	0	0.0005683
	FALSE	High	[RK-].DNLQGITKPAIR.[RHC]			0.0400507	0	2	259	3	A0A2Y9E533; A0A0N5DA70	A0A2Y9E533 [25-36]; [551-562]; A0A0N5DA70 [204-215]	0	1325.75	High	High	0	0.01123	3.53	R.DNIQGITKPAIR.R; R.DNIQGITKPAIR.R	[25-36]; [551-562]
		Checked	Confidence	Identifying Node	PSM Ambiguity	Annotated Sequence	Modifications	# Protein Groups	# Proteins	Master Protein Accessions	Protein Accessions	# Missed Cleavages	Charge	DeltaScore	DeltaCn	Rank	Search Engine Rank	m/z [Da]	MH+ [Da]	Theo. MH+ [Da]	DeltaM [ppm]	Deltam/z [Da]	Activation Type	MS Order	Isolation Interference [%]	Ion Inject Time [ms]	RT [min]	First Scan	Spectrum File	File ID	XCorr	Percolator q-Value	Percolator PEP
		FALSE	High	Sequest HT (A2)	Unambiguous	[RK-].DNIQGITKPAIR.[RHC]		2	256	A0A2Y9E533; A0A0N5DA70	A0A139W9I4; A0A0U1SA87; H2ZI11; A0A340YGW4; A0A337SSV5; A0A1S3AG61; A0A383ZW42; W5PHL0; W5QFN8; G0MF63; A0A2U3ZLW7; G3U1Z3; A0A369S8R6; K9J4I5; A0A2L2Y3K7; A0A383ZVD9; H2ZHR4; A0A383ZVN7; A0A1B0F9U5; G7MR23; A5D792; A0A0N5BMV8; A0A384C8N0; A0A183E2P7; A0A059NTS2; A0A2U3V2I2; A0A2I3RAJ6; A0A2Y9E0R0; A0A183QVR5; M3Z4I5; A0A194R5I7; A0A1V9XXZ1; A0A337S723; L8IRE4; A0A1U7TPU2; A0A2Y9SJZ2; A0A2H8TYP7;…	0	2		0	1	3	663.379	1325.75	1325.75	-1.46	-0.00097	HCD (High Energy Collision Dissociation)	MS2	18.9597	110	75.3144	20629	CA_Sept18.raw	F2	3.53	0	0.01123
		FALSE	High	Sequest HT (A2)	Unambiguous	[RK-].DNIQGITKPALR.[RHC]		2	2		A0A310U5V4; A2BDA0	0	2		0	1	2	663.379	1325.75	1325.75	-1.46	-0.00097	HCD (High Energy Collision Dissociation)	MS2	18.9597	110	75.3144	20629	CA_Sept18.raw	F2	3.53	0	0.01123
		FALSE	High	Sequest HT (A2)	Unambiguous	[RK-].DNLQGITKPAIR.[RHC]		2	1		M7B436	0	2	0	0	1	1	663.379	1325.75	1325.75	-1.46	-0.00097	HCD (High Energy Collision Dissociation)	MS2	18.9597	110	75.3144	20629	CA_Sept18.raw	F2	3.53	0	0.01123
FALSE	High	Master Protein	A0A1W5BGH3	myosin-10 isoform X1 OS=Ciona intestinalis OX=7719 GN=LOC100176948 PE=3 SV=1	0	5.051	1	1	1	1	1	1974	228.8	5.62	4.51	1	High
	Checked	Confidence	Annotated Sequence	Modifications	Modifications in Master Proteins	Qvality PEP	Qvality q-value	# Protein Groups	# Proteins	# PSMs	Master Protein Accessions	Positions in Master Proteins	# Missed Cleavages	Theo. MH+ [Da]	Found in Sample: [S2] F2: Sample	Confidence (by Search Engine): Sequest HT	Percolator q-Value (by Search Engine): Sequest HT	Percolator PEP (by Search Engine): Sequest HT	XCorr (by Search Engine): Sequest HT	Sequence in Protein	Positions in Protein	Peptide Group Modifications in Protein
	FALSE	High	[R].VNELEGTLGDEEEKAK.[M]			0.000404749	0	1	7	1	A0A1W5BGH3	A0A1W5BGH3 [1013-1028]	1	1760.85	High	High	0	8.884e-06	4.51	R.VNELEGTLGDEEEKAK.M	[1013-1028]
		Checked	Confidence	Identifying Node	PSM Ambiguity	Annotated Sequence	Modifications	# Protein Groups	# Proteins	Master Protein Accessions	Protein Accessions	# Missed Cleavages	Charge	DeltaScore	DeltaCn	Rank	Search Engine Rank	m/z [Da]	MH+ [Da]	Theo. MH+ [Da]	DeltaM [ppm]	Deltam/z [Da]	Activation Type	MS Order	Isolation Interference [%]	Ion Inject Time [ms]	RT [min]	First Scan	Spectrum File	File ID	XCorr	Percolator q-Value	Percolator PEP
		FALSE	High	Sequest HT (A2)	Unambiguous	[R].VNELEGTLGDEEEKAK.[M]		1	7	A0A1W5BGH3	H2XZY7; A0A1W5BH70; A0A1W5BGH3; A0A1W5BAW2; A0A1W5BGH8; A0A1W5BF76; A0A1W5BAV3	1	3	0.3991	0	1	1	587.622	1760.85	1760.85	-1.4	-0.00082	HCD (High Energy Collision Dissociation)	MS2	20.8211	110	75.1993	20586	CA_Sept18.raw	F2	4.51	0	8.884e-06
FALSE	High	Master Protein	A0A1W3JCW3	P-selectin-like OS=Ciona intestinalis OX=7719 GN=LOC104265569 PE=4 SV=1	0	4.86	3	2	4	1	1	714	77.1	4.83	9.66	2	High
	Checked	Confidence	Annotated Sequence	Modifications	Modifications in Master Proteins	Qvality PEP	Qvality q-value	# Protein Groups	# Proteins	# PSMs	Master Protein Accessions	Positions in Master Proteins	# Missed Cleavages	Theo. MH+ [Da]	Found in Sample: [S2] F2: Sample	Confidence (by Search Engine): Sequest HT	Percolator q-Value (by Search Engine): Sequest HT	Percolator PEP (by Search Engine): Sequest HT	XCorr (by Search Engine): Sequest HT	Sequence in Protein	Positions in Protein	Peptide Group Modifications in Protein
	FALSE	High	[R].ACDNNFIQNPR.[S]	1xCarbamidomethyl [C2]		0.00506434	0	1	1	3	A0A1W3JCW3	A0A1W3JCW3 [72-82]	0	1348.61	High	High	0	0.0004507	2.78	R.ACDNNFIQNPR.S	[72-82]
		Checked	Confidence	Identifying Node	PSM Ambiguity	Annotated Sequence	Modifications	# Protein Groups	# Proteins	Master Protein Accessions	Protein Accessions	# Missed Cleavages	Charge	DeltaScore	DeltaCn	Rank	Search Engine Rank	m/z [Da]	MH+ [Da]	Theo. MH+ [Da]	DeltaM [ppm]	Deltam/z [Da]	Activation Type	MS Order	Isolation Interference [%]	Ion Inject Time [ms]	RT [min]	First Scan	Spectrum File	File ID	XCorr	Percolator q-Value	Percolator PEP
		FALSE	High	Sequest HT (A2)	Unambiguous	[R].AcDNNFIQNPR.[S]	C2(Carbamidomethyl)	1	1	A0A1W3JCW3	A0A1W3JCW3	0	2	0.4082	0	1	1	674.807	1348.61	1348.61	-0.1	-7e-05	HCD (High Energy Collision Dissociation)	MS2	11.7677	110	61.954	15665	CA_Sept18.raw	F2	2.67	0	0.001227
		FALSE	High	Sequest HT (A2)	Unambiguous	[R].AcDNNFIQNPR.[S]	C2(Carbamidomethyl)	1	1	A0A1W3JCW3	A0A1W3JCW3	0	2	0.3885	0	1	1	674.806	1348.6	1348.61	-1	-0.00068	HCD (High Energy Collision Dissociation)	MS2	11.4888	103.4	61.6042	15534	CA_Sept18.raw	F2	2.78	0	0.0004507
		FALSE	High	Sequest HT (A2)	Unambiguous	[R].AcDNNFIQNPR.[S]	C2(Carbamidomethyl)	1	1	A0A1W3JCW3	A0A1W3JCW3	0	2	0.4136	0	1	1	674.806	1348.61	1348.61	-0.46	-0.00031	HCD (High Energy Collision Dissociation)	MS2	21.6373	110	61.2545	15403	CA_Sept18.raw	F2	2.2	0	0.06297
	FALSE	High	[KR].DVLLTITDGR.[SA]			0.0765427	0	2	4	4	A0A1W3JCW3; A0A1W5BH85	A0A1W3JCW3 [630-639]; A0A1W5BH85 [197-206]; [1512-1521]	0	1102.61	High	High	0	0.03066	2.01	K.DVLLTITDGR.S	[630-639]
		Checked	Confidence	Identifying Node	PSM Ambiguity	Annotated Sequence	Modifications	# Protein Groups	# Proteins	Master Protein Accessions	Protein Accessions	# Missed Cleavages	Charge	DeltaScore	DeltaCn	Rank	Search Engine Rank	m/z [Da]	MH+ [Da]	Theo. MH+ [Da]	DeltaM [ppm]	Deltam/z [Da]	Activation Type	MS Order	Isolation Interference [%]	Ion Inject Time [ms]	RT [min]	First Scan	Spectrum File	File ID	XCorr	Percolator q-Value	Percolator PEP
		FALSE	High	Sequest HT (A2)	Unambiguous	[KR].DVLITLTDGR.[SA]		1	1	A0A1W5BH85	A0A1W5BH85	0	2		0	1	4	551.809	1102.61	1102.61	-0.21	-0.00012	HCD (High Energy Collision Dissociation)	MS2	17.7828	110	74.7517	20420	CA_Sept18.raw	F2	2.01	0	0.03066
		FALSE	High	Sequest HT (A2)	Unambiguous	[KR].DVILTITDGR.[SA]		2	2		A0A1W2W3W1; F6ZX85	0	2		0	1	3	551.809	1102.61	1102.61	-0.21	-0.00012	HCD (High Energy Collision Dissociation)	MS2	17.7828	110	74.7517	20420	CA_Sept18.raw	F2	2.01	0	0.03066
		FALSE	High	Sequest HT (A2)	Unambiguous	[KR].DVIITITDGR.[SA]		1	1	A0A1W5BH85	A0A1W5BH85	0	2		0	1	2	551.809	1102.61	1102.61	-0.21	-0.00012	HCD (High Energy Collision Dissociation)	MS2	17.7828	110	74.7517	20420	CA_Sept18.raw	F2	2.01	0	0.03066
		FALSE	High	Sequest HT (A2)	Unambiguous	[KR].DVLLTITDGR.[SA]		1	1	A0A1W3JCW3	A0A1W3JCW3	0	2	0	0	1	1	551.809	1102.61	1102.61	-0.21	-0.00012	HCD (High Energy Collision Dissociation)	MS2	17.7828	110	74.7517	20420	CA_Sept18.raw	F2	2.01	0	0.03066
FALSE	High	Master Protein	A0A1W2W1A7	troponin C, body wall muscle OS=Ciona intestinalis OX=7719 GN=LOC100175754 PE=4 SV=1	0	4.465	9	1	1	1	1	158	18.3	4.16	2.55	1	High	Acetyl [N-Term]
	Checked	Confidence	Annotated Sequence	Modifications	Modifications in Master Proteins	Qvality PEP	Qvality q-value	# Protein Groups	# Proteins	# PSMs	Master Protein Accessions	Positions in Master Proteins	# Missed Cleavages	Theo. MH+ [Da]	Found in Sample: [S2] F2: Sample	Confidence (by Search Engine): Sequest HT	Percolator q-Value (by Search Engine): Sequest HT	Percolator PEP (by Search Engine): Sequest HT	XCorr (by Search Engine): Sequest HT	Sequence in Protein	Positions in Protein	Peptide Group Modifications in Protein
	FALSE	High	[-].MEINLSDEQKTEFR.[A]	1xAcetyl [N-Term]	A0A1W2W1A7 1xAcetyl [N-Term]	0.000966438	0	1	1	1	A0A1W2W1A7	A0A1W2W1A7 [1-14]	1	1781.84	High	High	0	3.43e-05	2.55	-.MEINLSDEQKTEFR.A	[1-14]	1xAcetyl [N-Term]
		Checked	Confidence	Identifying Node	PSM Ambiguity	Annotated Sequence	Modifications	# Protein Groups	# Proteins	Master Protein Accessions	Protein Accessions	# Missed Cleavages	Charge	DeltaScore	DeltaCn	Rank	Search Engine Rank	m/z [Da]	MH+ [Da]	Theo. MH+ [Da]	DeltaM [ppm]	Deltam/z [Da]	Activation Type	MS Order	Isolation Interference [%]	Ion Inject Time [ms]	RT [min]	First Scan	Spectrum File	File ID	XCorr	Percolator q-Value	Percolator PEP
		FALSE	High	Sequest HT (A2)	Unambiguous	[-].mEINLSDEQKTEFR.[A]	N-Term(Prot)(Acetyl)	1	1	A0A1W2W1A7	A0A1W2W1A7	1	2	0.3529	0	1	1	891.425	1781.84	1781.84	2.61	0.00232	HCD (High Energy Collision Dissociation)	MS2	27.4449	110	74.8545	20459	CA_Sept18.raw	F2	2.55	0	3.43e-05
FALSE	High	Master Protein	F6KMG7	Actin (Fragment) OS=Epinephelus coioides OX=94232 PE=2 SV=1	0	4.391	10	1	1	1	1	135	15.1	6.52	2.74	1	High
	Checked	Confidence	Annotated Sequence	Modifications	Modifications in Master Proteins	Qvality PEP	Qvality q-value	# Protein Groups	# Proteins	# PSMs	Master Protein Accessions	Positions in Master Proteins	# Missed Cleavages	Theo. MH+ [Da]	Found in Sample: [S2] F2: Sample	Confidence (by Search Engine): Sequest HT	Percolator q-Value (by Search Engine): Sequest HT	Percolator PEP (by Search Engine): Sequest HT	XCorr (by Search Engine): Sequest HT	Sequence in Protein	Positions in Protein	Peptide Group Modifications in Protein
	FALSE	High	[-].ELPDGQVITIGNER.[F]			0.0010766	0	1	3	1	F6KMG7	F6KMG7 [1-14]	0	1540.8	High	High	0	4.061e-05	2.74	-.ELPDGQVITIGNER.F	[1-14]
		Checked	Confidence	Identifying Node	PSM Ambiguity	Annotated Sequence	Modifications	# Protein Groups	# Proteins	Master Protein Accessions	Protein Accessions	# Missed Cleavages	Charge	DeltaScore	DeltaCn	Rank	Search Engine Rank	m/z [Da]	MH+ [Da]	Theo. MH+ [Da]	DeltaM [ppm]	Deltam/z [Da]	Activation Type	MS Order	Isolation Interference [%]	Ion Inject Time [ms]	RT [min]	First Scan	Spectrum File	File ID	XCorr	Percolator q-Value	Percolator PEP
		FALSE	High	Sequest HT (A2)	Unambiguous	[-].ELPDGQVITIGNER.[F]		1	3	F6KMG7	F6KMG7; A0A0G2R7E3; E0XJL7	0	2	0.4161	0	1	1	770.906	1540.8	1540.8	4.99	0.00384	HCD (High Energy Collision Dissociation)	MS2	13.377	110	74.5305	20338	CA_Sept18.raw	F2	2.74	0	4.061e-05
FALSE	High	Master Protein	A0A0N5DA70	Histone H4 OS=Thelazia callipaeda OX=103827 PE=3 SV=1	0	3.415	8	2	2	1	1	282	31.1	10.58	6.68	2	High
	Checked	Confidence	Annotated Sequence	Modifications	Modifications in Master Proteins	Qvality PEP	Qvality q-value	# Protein Groups	# Proteins	# PSMs	Master Protein Accessions	Positions in Master Proteins	# Missed Cleavages	Theo. MH+ [Da]	Found in Sample: [S2] F2: Sample	Confidence (by Search Engine): Sequest HT	Percolator q-Value (by Search Engine): Sequest HT	Percolator PEP (by Search Engine): Sequest HT	XCorr (by Search Engine): Sequest HT	Sequence in Protein	Positions in Protein	Peptide Group Modifications in Protein
	FALSE	High	[KR].QVHPDTGLSSK.[AGS]			0.0821618	0	1	258	2	A0A0N5DA70	A0A0N5DA70 [44-54]	0	1168.6	High	High	0	0.03428	3.15	K.QVHPDTGISSK.A	[44-54]
		Checked	Confidence	Identifying Node	PSM Ambiguity	Annotated Sequence	Modifications	# Protein Groups	# Proteins	Master Protein Accessions	Protein Accessions	# Missed Cleavages	Charge	DeltaScore	DeltaCn	Rank	Search Engine Rank	m/z [Da]	MH+ [Da]	Theo. MH+ [Da]	DeltaM [ppm]	Deltam/z [Da]	Activation Type	MS Order	Isolation Interference [%]	Ion Inject Time [ms]	RT [min]	First Scan	Spectrum File	File ID	XCorr	Percolator q-Value	Percolator PEP
		FALSE	High	Sequest HT (A2)	Unambiguous	[KR].QVHPDTGLSSK.[AGS]		1	2		A3F9E8; S4S0K4	0	2	0	0	1	1	584.8	1168.59	1168.6	-2.86	-0.00167	HCD (High Energy Collision Dissociation)	MS2	21.1932	110	75.2166	20592	CA_Sept18.raw	F2	3.15	0	0.03428
		FALSE	High	Sequest HT (A2)	Unambiguous	[KR].QVHPDTGISSK.[AGS]		1	256	A0A0N5DA70	A0A2U4C4T7; A0A2U3XZD3; L5LYZ7; A5A4L2; K7DSF7; A0A0P6EU85; E0V935; G1Q8G3; S7MQU4; G1PJG5; A0A2K5LE03; A0A384C8J3; L8IRG9; A0A2K6NND3; L8IQP3; S9X3W5; B4IQC4; A0A2K5KIJ8; A0A0P6AD29; A0A2K5E3L3; A0A2I3G501; W5QHN0; A0A2K5C4D7; A0A1S2ZX81; A0A384C8K6; E1BLK2; F6QU50; S9Y6S2; A0A090LD40; E1B8G9; A0A2K5L895; A0A2K6S2W9; L8IRF3; W5Q9Y2; A0A384CGJ7; G5E6I9; K7BUR6; T1K5R4; A0A0P5QG01; A0A132A337; B4I…	0	2		0	1	2	584.8	1168.59	1168.6	-2.86	-0.00167	HCD (High Energy Collision Dissociation)	MS2	21.1932	110	75.2166	20592	CA_Sept18.raw	F2	3.15	0	0.03428
	FALSE	High	[RK-].DNLQGITKPAIR.[RHC]			0.0400507	0	2	259	3	A0A2Y9E533; A0A0N5DA70	A0A2Y9E533 [25-36]; [551-562]; A0A0N5DA70 [204-215]	0	1325.75	High	High	0	0.01123	3.53	R.DNIQGITKPAIR.R	[204-215]
		Checked	Confidence	Identifying Node	PSM Ambiguity	Annotated Sequence	Modifications	# Protein Groups	# Proteins	Master Protein Accessions	Protein Accessions	# Missed Cleavages	Charge	DeltaScore	DeltaCn	Rank	Search Engine Rank	m/z [Da]	MH+ [Da]	Theo. MH+ [Da]	DeltaM [ppm]	Deltam/z [Da]	Activation Type	MS Order	Isolation Interference [%]	Ion Inject Time [ms]	RT [min]	First Scan	Spectrum File	File ID	XCorr	Percolator q-Value	Percolator PEP
		FALSE	High	Sequest HT (A2)	Unambiguous	[RK-].DNIQGITKPAIR.[RHC]		2	256	A0A2Y9E533; A0A0N5DA70	A0A139W9I4; A0A0U1SA87; H2ZI11; A0A340YGW4; A0A337SSV5; A0A1S3AG61; A0A383ZW42; W5PHL0; W5QFN8; G0MF63; A0A2U3ZLW7; G3U1Z3; A0A369S8R6; K9J4I5; A0A2L2Y3K7; A0A383ZVD9; H2ZHR4; A0A383ZVN7; A0A1B0F9U5; G7MR23; A5D792; A0A0N5BMV8; A0A384C8N0; A0A183E2P7; A0A059NTS2; A0A2U3V2I2; A0A2I3RAJ6; A0A2Y9E0R0; A0A183QVR5; M3Z4I5; A0A194R5I7; A0A1V9XXZ1; A0A337S723; L8IRE4; A0A1U7TPU2; A0A2Y9SJZ2; A0A2H8TYP7;…	0	2		0	1	3	663.379	1325.75	1325.75	-1.46	-0.00097	HCD (High Energy Collision Dissociation)	MS2	18.9597	110	75.3144	20629	CA_Sept18.raw	F2	3.53	0	0.01123
		FALSE	High	Sequest HT (A2)	Unambiguous	[RK-].DNIQGITKPALR.[RHC]		2	2		A0A310U5V4; A2BDA0	0	2		0	1	2	663.379	1325.75	1325.75	-1.46	-0.00097	HCD (High Energy Collision Dissociation)	MS2	18.9597	110	75.3144	20629	CA_Sept18.raw	F2	3.53	0	0.01123
		FALSE	High	Sequest HT (A2)	Unambiguous	[RK-].DNLQGITKPAIR.[RHC]		2	1		M7B436	0	2	0	0	1	1	663.379	1325.75	1325.75	-1.46	-0.00097	HCD (High Energy Collision Dissociation)	MS2	18.9597	110	75.3144	20629	CA_Sept18.raw	F2	3.53	0	0.01123
FALSE	High	Master Protein	A0A1W2WL25	uncharacterized protein LOC101242927 OS=Ciona intestinalis OX=7719 GN=LOC101242927 PE=4 SV=1	0	2.801	2	1	1	1	1	622	69.7	5.83	3.6	1	High
	Checked	Confidence	Annotated Sequence	Modifications	Modifications in Master Proteins	Qvality PEP	Qvality q-value	# Protein Groups	# Proteins	# PSMs	Master Protein Accessions	Positions in Master Proteins	# Missed Cleavages	Theo. MH+ [Da]	Found in Sample: [S2] F2: Sample	Confidence (by Search Engine): Sequest HT	Percolator q-Value (by Search Engine): Sequest HT	Percolator PEP (by Search Engine): Sequest HT	XCorr (by Search Engine): Sequest HT	Sequence in Protein	Positions in Protein	Peptide Group Modifications in Protein
	FALSE	High	[R].QFGQVLLPEIER.[I]			0.0113416	0	1	2	1	A0A1W2WL25	A0A1W2WL25 [169-180]	0	1428.78	High	High	0	0.001582	3.6	R.QFGQVLLPEIER.I	[169-180]
		Checked	Confidence	Identifying Node	PSM Ambiguity	Annotated Sequence	Modifications	# Protein Groups	# Proteins	Master Protein Accessions	Protein Accessions	# Missed Cleavages	Charge	DeltaScore	DeltaCn	Rank	Search Engine Rank	m/z [Da]	MH+ [Da]	Theo. MH+ [Da]	DeltaM [ppm]	Deltam/z [Da]	Activation Type	MS Order	Isolation Interference [%]	Ion Inject Time [ms]	RT [min]	First Scan	Spectrum File	File ID	XCorr	Percolator q-Value	Percolator PEP
		FALSE	High	Sequest HT (A2)	Unambiguous	[R].QFGQVLLPEIER.[I]		1	2	A0A1W2WL25	A0A1W2WL25; F6ZPM0	0	2	0.4778	0	1	1	714.895	1428.78	1428.78	-0.99	-0.00071	HCD (High Energy Collision Dissociation)	MS2	15.4777	110	75.3612	20646	CA_Sept18.raw	F2	3.6	0	0.001582
FALSE	High	Master Protein	A0A287B5W2	Uncharacterized protein OS=Sus scrofa OX=9823 GN=LOC100302368 PE=3 SV=1	0	2.559	11	2	3	2	1	246	25.9	7.18	10.55	2	High
	Checked	Confidence	Annotated Sequence	Modifications	Modifications in Master Proteins	Qvality PEP	Qvality q-value	# Protein Groups	# Proteins	# PSMs	Master Protein Accessions	Positions in Master Proteins	# Missed Cleavages	Theo. MH+ [Da]	Found in Sample: [S2] F2: Sample	Confidence (by Search Engine): Sequest HT	Percolator q-Value (by Search Engine): Sequest HT	Percolator PEP (by Search Engine): Sequest HT	XCorr (by Search Engine): Sequest HT	Sequence in Protein	Positions in Protein	Peptide Group Modifications in Protein
	FALSE	High	[R-].VATVSLPR.[S-]			0.0943491	0	1	6	2	A0A287B5W2	A0A287B5W2 [123-130]	0	842.509	High	High	0	0.04238	2.36	R.VATVSLPR.S	[123-130]
		Checked	Confidence	Identifying Node	PSM Ambiguity	Annotated Sequence	Modifications	# Protein Groups	# Proteins	Master Protein Accessions	Protein Accessions	# Missed Cleavages	Charge	DeltaScore	DeltaCn	Rank	Search Engine Rank	m/z [Da]	MH+ [Da]	Theo. MH+ [Da]	DeltaM [ppm]	Deltam/z [Da]	Activation Type	MS Order	Isolation Interference [%]	Ion Inject Time [ms]	RT [min]	First Scan	Spectrum File	File ID	XCorr	Percolator q-Value	Percolator PEP
		FALSE	High	Sequest HT (A2)	Unambiguous	[R-].VATVSLPR.[S-]		1	6	A0A287B5W2	A0A287B5W2; G3TM62; P00761; C5IWV5; P86909; G3TLT0	0	2	0.1388	0	1	1	421.758	842.508	842.509	-1.14	-0.00048	HCD (High Energy Collision Dissociation)	MS2	22.2759	44.558	67.8715	17887	CA_Sept18.raw	F2	2.09	0	0.09764
		FALSE	High	Sequest HT (A2)	Unambiguous	[R-].VATVSLPR.[S-]		1	6	A0A287B5W2	A0A287B5W2; G3TM62; P00761; C5IWV5; P86909; G3TLT0	0	2	0.1907	0	1	1	421.758	842.509	842.509	-0.2	-8e-05	HCD (High Energy Collision Dissociation)	MS2	10.0279	79.698	68.2218	18019	CA_Sept18.raw	F2	2.36	0	0.04238
	FALSE	High	[R].LGEHNIDVLEGNEQFINAAK.[I]			0.124415	0	1	3	1	A0A287B5W2	A0A287B5W2 [73-92]	0	2211.1	High	High	0	0.06513	6.1	R.LGEHNIDVLEGNEQFINAAK.I	[73-92]
		Checked	Confidence	Identifying Node	PSM Ambiguity	Annotated Sequence	Modifications	# Protein Groups	# Proteins	Master Protein Accessions	Protein Accessions	# Missed Cleavages	Charge	DeltaScore	DeltaCn	Rank	Search Engine Rank	m/z [Da]	MH+ [Da]	Theo. MH+ [Da]	DeltaM [ppm]	Deltam/z [Da]	Activation Type	MS Order	Isolation Interference [%]	Ion Inject Time [ms]	RT [min]	First Scan	Spectrum File	File ID	XCorr	Percolator q-Value	Percolator PEP
		FALSE	High	Sequest HT (A2)	Selected	[R].LGEHNIDVLEGNEQFINAAK.[I]		1	3	A0A287B5W2	A0A287B5W2; P00761; C5IWV5	0	3	0.0344	0	1	1	737.704	2211.1	2211.1	-2.35	-0.00173	HCD (High Energy Collision Dissociation)	MS2	5.87068	110	75.3978	20660	CA_Sept18.raw	F2	6.1	0	0.06513
FALSE	High	Master Protein	Q8WPD8	Complement component C3 OS=Ciona intestinalis OX=7719 GN=C3-1 PE=2 SV=1	0	2.549	1	1	1	1	1	1773	197	7.72	3.56	1	High
	Checked	Confidence	Annotated Sequence	Modifications	Modifications in Master Proteins	Qvality PEP	Qvality q-value	# Protein Groups	# Proteins	# PSMs	Master Protein Accessions	Positions in Master Proteins	# Missed Cleavages	Theo. MH+ [Da]	Found in Sample: [S2] F2: Sample	Confidence (by Search Engine): Sequest HT	Percolator q-Value (by Search Engine): Sequest HT	Percolator PEP (by Search Engine): Sequest HT	XCorr (by Search Engine): Sequest HT	Sequence in Protein	Positions in Protein	Peptide Group Modifications in Protein
	FALSE	High	[K].NVIEGTIVDVTSR.[G]			0.0164929	0	1	2	1	Q8WPD8	Q8WPD8 [1374-1386]	0	1402.75	High	High	0	0.002825	3.56	K.NVIEGTIVDVTSR.G	[1374-1386]
		Checked	Confidence	Identifying Node	PSM Ambiguity	Annotated Sequence	Modifications	# Protein Groups	# Proteins	Master Protein Accessions	Protein Accessions	# Missed Cleavages	Charge	DeltaScore	DeltaCn	Rank	Search Engine Rank	m/z [Da]	MH+ [Da]	Theo. MH+ [Da]	DeltaM [ppm]	Deltam/z [Da]	Activation Type	MS Order	Isolation Interference [%]	Ion Inject Time [ms]	RT [min]	First Scan	Spectrum File	File ID	XCorr	Percolator q-Value	Percolator PEP
		FALSE	High	Sequest HT (A2)	Unambiguous	[K].NVIEGTIVDVTSR.[G]		1	2	Q8WPD8	H2Y2X2; Q8WPD8	0	2	0.4579	0	1	1	701.881	1402.76	1402.75	1.1	0.00077	HCD (High Energy Collision Dissociation)	MS2	14.4063	110	74.9605	20498	CA_Sept18.raw	F2	3.56	0	0.002825
FALSE	High	Master Protein	G1P9W6	Uncharacterized protein OS=Myotis lucifugus OX=59463 GN=GNAS PE=4 SV=1	0	2.414	1	1	1	1	1	1058	112.9	4.93	0	1	High
	Checked	Confidence	Annotated Sequence	Modifications	Modifications in Master Proteins	Qvality PEP	Qvality q-value	# Protein Groups	# Proteins	# PSMs	Master Protein Accessions	Positions in Master Proteins	# Missed Cleavages	Theo. MH+ [Da]	Found in Sample: [S2] F2: Sample	Confidence (by Search Engine): Sequest HT	Percolator q-Value (by Search Engine): Sequest HT	Percolator PEP (by Search Engine): Sequest HT	XCorr (by Search Engine): Sequest HT	Sequence in Protein	Positions in Protein	Peptide Group Modifications in Protein
	FALSE	High	[KR-].ILILGAGESGK.[STE]			0.020125	0	1	513	3	G1P9W6	G1P9W6 [707-717]	0	1057.63	High	High	0	0.003857	1.49	R.LLLLGAGESGK.S	[707-717]
		Checked	Confidence	Identifying Node	PSM Ambiguity	Annotated Sequence	Modifications	# Protein Groups	# Proteins	Master Protein Accessions	Protein Accessions	# Missed Cleavages	Charge	DeltaScore	DeltaCn	Rank	Search Engine Rank	m/z [Da]	MH+ [Da]	Theo. MH+ [Da]	DeltaM [ppm]	Deltam/z [Da]	Activation Type	MS Order	Isolation Interference [%]	Ion Inject Time [ms]	RT [min]	First Scan	Spectrum File	File ID	XCorr	Percolator q-Value	Percolator PEP
		FALSE	High	Sequest HT (A2)	Unambiguous	[KR-].LLLLGAGESGK.[STE]		1	256	G1P9W6	A0A087UM41; G1P296; A0A2H2HVX1; H0Y7E8; A0A2Y9GHR9; A0A0V0TIQ1; Q06AS7; L8Y8J3; A0A2J8TXF5; K7GXD7; G1Q5E2; A0A142CHG9; Q6X973; A0A2J8VYP2; A0A2K6SIF7; A0A2J8IML6; A0A0V1NUT2; A0A384BQ62; A0A222NUQ6; A0A212CHR2; W5Q7G2; A0A2K5LH92; A0A2Y9G722; L9KVY5; A0A0P6B0M3; G1QRS9; A0A2K6SZC8; A0A2U3VLK3; L5KX82; A0A1S3ACD5; G2HJP1; M3W6X1; A0A293MDF1; A0A2K6CBZ1; A0A087WZE5; T0NH52; I3LRX8; G1QMP7; A0A340X…	0	2		0	1	3	529.315	1057.62	1057.63	-1.98	-0.00105	HCD (High Energy Collision Dissociation)	MS2	9.53865	110	75.4368	20675	CA_Sept18.raw	F2	1.49	0	0.003857
		FALSE	High	Sequest HT (A2)	Unambiguous	[KR-].ILLLGAGESGK.[STE]		1	256		M3X9G7; B3RQB5; I3NBP9; A0A315W2Z4; A0A1S2ZTP0; A0A146ZMH9; V9LGA7; W5M9R7; A0A2U3VHP9; A0A2K5WSR7; W4Z9G7; A0A250YGU3; A0A2D4KUT9; G1LW68; A0A2U4CBX5; A0A0Q3XCT3; M4ARN5; A0A2D0SYU9; A0A2Y9JBZ4; A0A2K5WSS3; H9F985; H0VMW3; A0A287BC83; A0A1S3Q684; A0A2K6GEK4; A0A1A7WS59; A0A0F8AI90; A0A087Y844; D6WYF8; A0A182GFB8; Q5YKG2; H2TWM1; U6D9C2; A0A1A8KWD8; V9LH41; A0A1A6H2B8; A0A0G2JG40; H3A9P6; A0A1B6L…	0	2		0	1	2	529.315	1057.62	1057.63	-1.98	-0.00105	HCD (High Energy Collision Dissociation)	MS2	9.53865	110	75.4368	20675	CA_Sept18.raw	F2	1.49	0	0.003857
		FALSE	High	Sequest HT (A2)	Unambiguous	[KR-].ILILGAGESGK.[STE]		1	1		A0A0S7IVT2	0	2	0	0	1	1	529.315	1057.62	1057.63	-1.98	-0.00105	HCD (High Energy Collision Dissociation)	MS2	9.53865	110	75.4368	20675	CA_Sept18.raw	F2	1.49	0	0.003857
FALSE	High	Master Protein	F7BFW8	fatty acid-binding protein, liver-like OS=Ciona intestinalis OX=7719 GN=LOC100178903 PE=4 SV=1	0	2.218	10	1	1	1	1	128	14.3	8.62	2.18	1	High
	Checked	Confidence	Annotated Sequence	Modifications	Modifications in Master Proteins	Qvality PEP	Qvality q-value	# Protein Groups	# Proteins	# PSMs	Master Protein Accessions	Positions in Master Proteins	# Missed Cleavages	Theo. MH+ [Da]	Found in Sample: [S2] F2: Sample	Confidence (by Search Engine): Sequest HT	Percolator q-Value (by Search Engine): Sequest HT	Percolator PEP (by Search Engine): Sequest HT	XCorr (by Search Engine): Sequest HT	Sequence in Protein	Positions in Protein	Peptide Group Modifications in Protein
	FALSE	High	[K].GVGVPDEYIEIAR.[K]			0.0268987	0	1	1	1	F7BFW8	F7BFW8 [23-35]	0	1417.73	High	High	0	0.00605	2.18	K.GVGVPDEYIEIAR.K	[23-35]
		Checked	Confidence	Identifying Node	PSM Ambiguity	Annotated Sequence	Modifications	# Protein Groups	# Proteins	Master Protein Accessions	Protein Accessions	# Missed Cleavages	Charge	DeltaScore	DeltaCn	Rank	Search Engine Rank	m/z [Da]	MH+ [Da]	Theo. MH+ [Da]	DeltaM [ppm]	Deltam/z [Da]	Activation Type	MS Order	Isolation Interference [%]	Ion Inject Time [ms]	RT [min]	First Scan	Spectrum File	File ID	XCorr	Percolator q-Value	Percolator PEP
		FALSE	High	Sequest HT (A2)	Unambiguous	[K].GVGVPDEYIEIAR.[K]		1	1	F7BFW8	F7BFW8	0	2	0.2844	0	1	1	709.37	1417.73	1417.73	0.21	0.00015	HCD (High Energy Collision Dissociation)	MS2	48.9768	110	74.8472	20456	CA_Sept18.raw	F2	2.18	0	0.00605
FALSE	High	Master Protein	A0A1W5BC15	uncharacterized protein LOC100179634 isoform X1 OS=Ciona intestinalis OX=7719 GN=LOC100179634 PE=4 SV=1	0	2.207	0	1	1	1	1	8881	945.1	4.96	2.85	1	High
	Checked	Confidence	Annotated Sequence	Modifications	Modifications in Master Proteins	Qvality PEP	Qvality q-value	# Protein Groups	# Proteins	# PSMs	Master Protein Accessions	Positions in Master Proteins	# Missed Cleavages	Theo. MH+ [Da]	Found in Sample: [S2] F2: Sample	Confidence (by Search Engine): Sequest HT	Percolator q-Value (by Search Engine): Sequest HT	Percolator PEP (by Search Engine): Sequest HT	XCorr (by Search Engine): Sequest HT	Sequence in Protein	Positions in Protein	Peptide Group Modifications in Protein
	FALSE	High	[R].SCVNGNIGDVGCIGDGVLSR.[T]	2xCarbamidomethyl [C2; C12]		0.0273563	0	1	4	1	A0A1W5BC15	A0A1W5BC15 [4780-4799]	0	2048.95	High	High	0	0.006204	2.85	R.SCVNGNIGDVGCIGDGVLSR.T	[4780-4799]
		Checked	Confidence	Identifying Node	PSM Ambiguity	Annotated Sequence	Modifications	# Protein Groups	# Proteins	Master Protein Accessions	Protein Accessions	# Missed Cleavages	Charge	DeltaScore	DeltaCn	Rank	Search Engine Rank	m/z [Da]	MH+ [Da]	Theo. MH+ [Da]	DeltaM [ppm]	Deltam/z [Da]	Activation Type	MS Order	Isolation Interference [%]	Ion Inject Time [ms]	RT [min]	First Scan	Spectrum File	File ID	XCorr	Percolator q-Value	Percolator PEP
		FALSE	High	Sequest HT (A2)	Unambiguous	[R].ScVNGNIGDVGcIGDGVLSR.[T]	C2(Carbamidomethyl); C12(Carbamidomethyl)	1	4	A0A1W5BC15	A0A1W5BC15; A0A1W5BDA3; A0A1W5B7A5; A0A1W5BE04	0	2	0.6421	0	1	1	1024.98	2048.95	2048.95	0.47	0.00048	HCD (High Energy Collision Dissociation)	MS2	7.02423	110	74.4398	20304	CA_Sept18.raw	F2	2.85	0	0.006204
FALSE	High	Master Protein	A0A1W5BHK1	CUB and sushi domain-containing protein 1 isoform X3 OS=Ciona intestinalis OX=7719 GN=LOC100180818 PE=4 SV=1	0	1.729	2	1	1	1	1	1282	140.6	5.97	2.63	1	High
	Checked	Confidence	Annotated Sequence	Modifications	Modifications in Master Proteins	Qvality PEP	Qvality q-value	# Protein Groups	# Proteins	# PSMs	Master Protein Accessions	Positions in Master Proteins	# Missed Cleavages	Theo. MH+ [Da]	Found in Sample: [S2] F2: Sample	Confidence (by Search Engine): Sequest HT	Percolator q-Value (by Search Engine): Sequest HT	Percolator PEP (by Search Engine): Sequest HT	XCorr (by Search Engine): Sequest HT	Sequence in Protein	Positions in Protein	Peptide Group Modifications in Protein
	FALSE	High	[R].IYTSIGNTLTLR.[F]			0.0555548	0	1	8	1	A0A1W5BHK1	A0A1W5BHK1 [542-553]; [668-679]	0	1351.76	High	High	0	0.01867	2.63	R.IYTSIGNTLTLR.F; R.IYTSIGNTLTLR.F	[542-553]; [668-679]
		Checked	Confidence	Identifying Node	PSM Ambiguity	Annotated Sequence	Modifications	# Protein Groups	# Proteins	Master Protein Accessions	Protein Accessions	# Missed Cleavages	Charge	DeltaScore	DeltaCn	Rank	Search Engine Rank	m/z [Da]	MH+ [Da]	Theo. MH+ [Da]	DeltaM [ppm]	Deltam/z [Da]	Activation Type	MS Order	Isolation Interference [%]	Ion Inject Time [ms]	RT [min]	First Scan	Spectrum File	File ID	XCorr	Percolator q-Value	Percolator PEP
		FALSE	High	Sequest HT (A2)	Unambiguous	[R].IYTSIGNTLTLR.[F]		1	8	A0A1W5BHK1	A0A1W5BHJ9; A0A1W5BHK1; F6PKM8; A0A1W5BMR5; A0A1W5BLF3; A0A1W5BNL9; A0A1W5BMN7; A0A1W5BMR0	0	2	0.2053	0	1	1	676.382	1351.76	1351.76	-0.91	-0.00061	HCD (High Energy Collision Dissociation)	MS2	6.62817	110	75.1945	20584	CA_Sept18.raw	F2	2.63	0	0.01867
FALSE	High	Master Protein	F6V3N9	alpha-tectorin-like OS=Ciona intestinalis OX=7719 GN=LOC100183724 PE=4 SV=2	0	1.654	5	1	1	1	1	434	47.9	7.2	3.79	1	High
	Checked	Confidence	Annotated Sequence	Modifications	Modifications in Master Proteins	Qvality PEP	Qvality q-value	# Protein Groups	# Proteins	# PSMs	Master Protein Accessions	Positions in Master Proteins	# Missed Cleavages	Theo. MH+ [Da]	Found in Sample: [S2] F2: Sample	Confidence (by Search Engine): Sequest HT	Percolator q-Value (by Search Engine): Sequest HT	Percolator PEP (by Search Engine): Sequest HT	XCorr (by Search Engine): Sequest HT	Sequence in Protein	Positions in Protein	Peptide Group Modifications in Protein
	FALSE	High	[R].CWASTVSDGTGDVHELISEK.[C]	1xCarbamidomethyl [C1]		0.0620968	0	1	1	1	F6V3N9	F6V3N9 [237-256]	0	2191	High	High	0	0.02217	3.79	R.CWASTVSDGTGDVHELISEK.C	[237-256]
		Checked	Confidence	Identifying Node	PSM Ambiguity	Annotated Sequence	Modifications	# Protein Groups	# Proteins	Master Protein Accessions	Protein Accessions	# Missed Cleavages	Charge	DeltaScore	DeltaCn	Rank	Search Engine Rank	m/z [Da]	MH+ [Da]	Theo. MH+ [Da]	DeltaM [ppm]	Deltam/z [Da]	Activation Type	MS Order	Isolation Interference [%]	Ion Inject Time [ms]	RT [min]	First Scan	Spectrum File	File ID	XCorr	Percolator q-Value	Percolator PEP
		FALSE	High	Sequest HT (A2)	Unambiguous	[R].cWASTVSDGTGDVHELISEK.[C]	C1(Carbamidomethyl)	1	1	F6V3N9	F6V3N9	0	3	0.6069	0	1	1	731.003	2190.99	2191	-1.18	-0.00086	HCD (High Energy Collision Dissociation)	MS2	10.4071	110	75.2851	20618	CA_Sept18.raw	F2	3.79	0	0.02217
FALSE	High	Master Protein	F6SJ36	Uncharacterized protein OS=Macaca mulatta OX=9544 GN=LOC705904 PE=4 SV=2	0	1	7	1	1	1	1	474	51.7	4.92	0	1	High
	Checked	Confidence	Annotated Sequence	Modifications	Modifications in Master Proteins	Qvality PEP	Qvality q-value	# Protein Groups	# Proteins	# PSMs	Master Protein Accessions	Positions in Master Proteins	# Missed Cleavages	Theo. MH+ [Da]	Found in Sample: [S2] F2: Sample	Confidence (by Search Engine): Sequest HT	Percolator q-Value (by Search Engine): Sequest HT	Percolator PEP (by Search Engine): Sequest HT	XCorr (by Search Engine): Sequest HT	Sequence in Protein	Positions in Protein	Peptide Group Modifications in Protein
	FALSE	High	[R].AGGGVGGSDGSGGSGDSAASDDSGACGDNCR.[Y]	2xCarbamidomethyl [C26; C30]		0.16351	0	1	1	1	F6SJ36	F6SJ36 [42-72]	0	2717	High	High	0	0.1001	0.57	R.AGGGVGGSDGSGGSGDSAASDDSGACGDNCR.Y	[42-72]
		Checked	Confidence	Identifying Node	PSM Ambiguity	Annotated Sequence	Modifications	# Protein Groups	# Proteins	Master Protein Accessions	Protein Accessions	# Missed Cleavages	Charge	DeltaScore	DeltaCn	Rank	Search Engine Rank	m/z [Da]	MH+ [Da]	Theo. MH+ [Da]	DeltaM [ppm]	Deltam/z [Da]	Activation Type	MS Order	Isolation Interference [%]	Ion Inject Time [ms]	RT [min]	First Scan	Spectrum File	File ID	XCorr	Percolator q-Value	Percolator PEP
		FALSE	High	Sequest HT (A2)	Unambiguous	[R].AGGGVGGSDGSGGSGDSAASDDSGAcGDNcR.[Y]	C26(Carbamidomethyl); C30(Carbamidomethyl)	1	1	F6SJ36	F6SJ36	0	3	0.1404	0	1	1	906.334	2716.99	2717	-5.51	-0.00499	HCD (High Energy Collision Dissociation)	MS2		110	74.8399	20453	CA_Sept18.raw	F2	0.57	0	0.1001
FALSE	High	Master Protein	A0A1W3JU78	endoplasmin-like OS=Ciona intestinalis OX=7719 GN=LOC100187454 PE=3 SV=1	0	0.893	1	1	1	1	1	826	94.2	4.68	2.23	1	High
	Checked	Confidence	Annotated Sequence	Modifications	Modifications in Master Proteins	Qvality PEP	Qvality q-value	# Protein Groups	# Proteins	# PSMs	Master Protein Accessions	Positions in Master Proteins	# Missed Cleavages	Theo. MH+ [Da]	Found in Sample: [S2] F2: Sample	Confidence (by Search Engine): Sequest HT	Percolator q-Value (by Search Engine): Sequest HT	Percolator PEP (by Search Engine): Sequest HT	XCorr (by Search Engine): Sequest HT	Sequence in Protein	Positions in Protein	Peptide Group Modifications in Protein
	FALSE	High	[K].EVENSPFVER.[L]			0.191603	0	1	13	1	A0A1W3JU78	A0A1W3JU78 [560-569]	0	1205.58	High	High	0	0.128	2.23	K.EVENSPFVER.L	[560-569]
		Checked	Confidence	Identifying Node	PSM Ambiguity	Annotated Sequence	Modifications	# Protein Groups	# Proteins	Master Protein Accessions	Protein Accessions	# Missed Cleavages	Charge	DeltaScore	DeltaCn	Rank	Search Engine Rank	m/z [Da]	MH+ [Da]	Theo. MH+ [Da]	DeltaM [ppm]	Deltam/z [Da]	Activation Type	MS Order	Isolation Interference [%]	Ion Inject Time [ms]	RT [min]	First Scan	Spectrum File	File ID	XCorr	Percolator q-Value	Percolator PEP
		FALSE	High	Sequest HT (A2)	Unambiguous	[K].EVENSPFVER.[L]		1	13	A0A1W3JU78	F6XY03; H2ZL52; A0A2J7Q061; A0A0K0CZI7; G8XSQ3; A0A1I7YZE4; H2ZL53; A0A0U3SX48; A0A1W3JU78; H2ZL54; H2ZL55; H2ZL56; A0A067RL09	0	2	0.3453	0	1	1	603.293	1205.58	1205.58	-0.35	-0.00021	HCD (High Energy Collision Dissociation)	MS2	24.5649	106.076	67.287	17667	CA_Sept18.raw	F2	2.23	0	0.128
FALSE	High	Master Protein	A0A2Z5XAH0	Beta-actin (Fragment) OS=Buergeria buergeri OX=191197 PE=2 SV=1	0	0.89	5	1	5	1	1	152	16.8	5.15	10.06	1	High
	Checked	Confidence	Annotated Sequence	Modifications	Modifications in Master Proteins	Qvality PEP	Qvality q-value	# Protein Groups	# Proteins	# PSMs	Master Protein Accessions	Positions in Master Proteins	# Missed Cleavages	Theo. MH+ [Da]	Found in Sample: [S2] F2: Sample	Confidence (by Search Engine): Sequest HT	Percolator q-Value (by Search Engine): Sequest HT	Percolator PEP (by Search Engine): Sequest HT	XCorr (by Search Engine): Sequest HT	Sequence in Protein	Positions in Protein	Peptide Group Modifications in Protein
	FALSE	High	[-].SFTTTAER.[E]			0.1929	0	1	2	5	A0A2Z5XAH0	A0A2Z5XAH0 [1-8]	0	912.442	High	High	0	0.1996	2.15	-.SFTTTAER.E	[1-8]
		Checked	Confidence	Identifying Node	PSM Ambiguity	Annotated Sequence	Modifications	# Protein Groups	# Proteins	Master Protein Accessions	Protein Accessions	# Missed Cleavages	Charge	DeltaScore	DeltaCn	Rank	Search Engine Rank	m/z [Da]	MH+ [Da]	Theo. MH+ [Da]	DeltaM [ppm]	Deltam/z [Da]	Activation Type	MS Order	Isolation Interference [%]	Ion Inject Time [ms]	RT [min]	First Scan	Spectrum File	File ID	XCorr	Percolator q-Value	Percolator PEP
		FALSE	High	Sequest HT (A2)	Unambiguous	[-].SFTTTAER.[E]		1	2	A0A2Z5XAH0	A0A2Z5XAH0; U5Y3Z1	0	2	0.2293	0	1	1	456.725	912.442	912.442	-0.21	-0.0001	HCD (High Energy Collision Dissociation)	MS2	2.80143	80.702	59.9215	14906	CA_Sept18.raw	F2	2.05	0	0.2097
		FALSE	High	Sequest HT (A2)	Unambiguous	[-].SFTTTAER.[E]		1	2	A0A2Z5XAH0	A0A2Z5XAH0; U5Y3Z1	0	2	0.1481	0	1	1	456.725	912.442	912.442	-0.15	-7e-05	HCD (High Energy Collision Dissociation)	MS2	1.51518	63.481	59.5554	14771	CA_Sept18.raw	F2	1.89	0	0.1582
		FALSE	High	Sequest HT (A2)	Unambiguous	[-].SFTTTAER.[E]		1	2	A0A2Z5XAH0	A0A2Z5XAH0; U5Y3Z1	0	2	0.1869	0	1	1	456.725	912.442	912.442	0.12	6e-05	HCD (High Energy Collision Dissociation)	MS2	1.19847	65.076	59.2078	14643	CA_Sept18.raw	F2	1.98	0	0.1288
		FALSE	High	Sequest HT (A2)	Unambiguous	[-].SFTTTAER.[E]		1	2	A0A2Z5XAH0	A0A2Z5XAH0; U5Y3Z1	0	2	0.0837	0	1	1	456.725	912.442	912.442	-0.01	-1e-05	HCD (High Energy Collision Dissociation)	MS2	2.32426	95.099	58.8618	14515	CA_Sept18.raw	F2	2.15	0	0.1996
		FALSE	High	Sequest HT (A2)	Unambiguous	[-].SFTTTAER.[E]		1	2	A0A2Z5XAH0	A0A2Z5XAH0; U5Y3Z1	0	2	0.2273	0	1	1	456.725	912.442	912.442	-0.01	-1e-05	HCD (High Energy Collision Dissociation)	MS2	3.68861	110	58.5022	14383	CA_Sept18.raw	F2	1.98	0	0.1341
FALSE	High	Master Protein	A8Q2D1	Zinc metalloproteinase dpy-31 OS=Brugia malayi OX=6279 GN=dpy-31 PE=1 SV=2	0	0.824	1	1	2	1	1	599	68.9	6.79	0	1	High
	Checked	Confidence	Annotated Sequence	Modifications	Modifications in Master Proteins	Qvality PEP	Qvality q-value	# Protein Groups	# Proteins	# PSMs	Master Protein Accessions	Positions in Master Proteins	# Missed Cleavages	Theo. MH+ [Da]	Found in Sample: [S2] F2: Sample	Confidence (by Search Engine): Sequest HT	Percolator q-Value (by Search Engine): Sequest HT	Percolator PEP (by Search Engine): Sequest HT	XCorr (by Search Engine): Sequest HT	Sequence in Protein	Positions in Protein	Peptide Group Modifications in Protein
	FALSE	High	[R].ITSPNYPR.[ED]			0.212725	0	1	11	2	A8Q2D1	A8Q2D1 [468-475]	0	947.495	High	High	0	0.2063	1.46	R.ITSPNYPR.D	[468-475]
		Checked	Confidence	Identifying Node	PSM Ambiguity	Annotated Sequence	Modifications	# Protein Groups	# Proteins	Master Protein Accessions	Protein Accessions	# Missed Cleavages	Charge	DeltaScore	DeltaCn	Rank	Search Engine Rank	m/z [Da]	MH+ [Da]	Theo. MH+ [Da]	DeltaM [ppm]	Deltam/z [Da]	Activation Type	MS Order	Isolation Interference [%]	Ion Inject Time [ms]	RT [min]	First Scan	Spectrum File	File ID	XCorr	Percolator q-Value	Percolator PEP
		FALSE	High	Sequest HT (A2)	Unambiguous	[R].ITSPNYPR.[ED]		1	11	A8Q2D1	A0A044VAG6; Q2YFS7; A0A087UDH7; A0A1I7VM17; A0A1I8E9Y8; A0A182EHF2; J9F4E7; A0A0N5D350; A0A0R3Q6B2; A0A0N4T164; A8Q2D1	0	2	0.2123	0	1	1	474.251	947.494	947.495	-0.08	-4e-05	HCD (High Energy Collision Dissociation)	MS2	10.6854	110	55.9152	13450	CA_Sept18.raw	F2	1.46	0	0.2063
		FALSE	High	Sequest HT (A2)	Unambiguous	[R].ITSPNYPR.[ED]		1	11	A8Q2D1	A0A044VAG6; Q2YFS7; A0A087UDH7; A0A1I7VM17; A0A1I8E9Y8; A0A182EHF2; J9F4E7; A0A0N5D350; A0A0R3Q6B2; A0A0N4T164; A8Q2D1	0	2	0.1594	0	1	1	474.251	947.495	947.495	0.05	2e-05	HCD (High Energy Collision Dissociation)	MS2	20.8936	110	55.5642	13325	CA_Sept18.raw	F2	1.38	0	0.1499
FALSE	High	Master Protein	U3RE36	Potassium voltage-gated channel subfamily H (Fragment) OS=Eleginus navaga OX=80719 PE=2 SV=1	0	0.822	6	1	1	1	1	260	28.9	9.36	2.02	1	High
	Checked	Confidence	Annotated Sequence	Modifications	Modifications in Master Proteins	Qvality PEP	Qvality q-value	# Protein Groups	# Proteins	# PSMs	Master Protein Accessions	Positions in Master Proteins	# Missed Cleavages	Theo. MH+ [Da]	Found in Sample: [S2] F2: Sample	Confidence (by Search Engine): Sequest HT	Percolator q-Value (by Search Engine): Sequest HT	Percolator PEP (by Search Engine): Sequest HT	XCorr (by Search Engine): Sequest HT	Sequence in Protein	Positions in Protein	Peptide Group Modifications in Protein
	FALSE	High	[K].ASVVNSTSDSDLVLNR.[R]			0.212725	0	1	1	1	U3RE36	U3RE36 [182-197]	0	1676.84	High	High	0	0.1506	2.02	K.ASVVNSTSDSDLVLNR.R	[182-197]
		Checked	Confidence	Identifying Node	PSM Ambiguity	Annotated Sequence	Modifications	# Protein Groups	# Proteins	Master Protein Accessions	Protein Accessions	# Missed Cleavages	Charge	DeltaScore	DeltaCn	Rank	Search Engine Rank	m/z [Da]	MH+ [Da]	Theo. MH+ [Da]	DeltaM [ppm]	Deltam/z [Da]	Activation Type	MS Order	Isolation Interference [%]	Ion Inject Time [ms]	RT [min]	First Scan	Spectrum File	File ID	XCorr	Percolator q-Value	Percolator PEP
		FALSE	High	Sequest HT (A2)	Selected	[K].ASVVNSTSDSDLVLNR.[R]		1	1	U3RE36	U3RE36	0	3		0	2	2	559.625	1676.86	1676.84	8.79	0.00492	HCD (High Energy Collision Dissociation)	MS2	69.253	110	75.0966	20547	CA_Sept18.raw	F2	2.02	0	0.1506
FALSE	High	Master Protein	F7BPM7	Uncharacterized protein OS=Ciona intestinalis OX=7719 PE=4 SV=1	0	0.812	5	1	1	1	1	218	25	9.82	1.66	1	High
	Checked	Confidence	Annotated Sequence	Modifications	Modifications in Master Proteins	Qvality PEP	Qvality q-value	# Protein Groups	# Proteins	# PSMs	Master Protein Accessions	Positions in Master Proteins	# Missed Cleavages	Theo. MH+ [Da]	Found in Sample: [S2] F2: Sample	Confidence (by Search Engine): Sequest HT	Percolator q-Value (by Search Engine): Sequest HT	Percolator PEP (by Search Engine): Sequest HT	XCorr (by Search Engine): Sequest HT	Sequence in Protein	Positions in Protein	Peptide Group Modifications in Protein
	FALSE	High	[R].LINSFNTSPTR.[T]			0.216344	0	1	1	1	F7BPM7	F7BPM7 [55-65]	0	1249.65	High	High	0	0.1541	1.66	R.LINSFNTSPTR.T	[55-65]
		Checked	Confidence	Identifying Node	PSM Ambiguity	Annotated Sequence	Modifications	# Protein Groups	# Proteins	Master Protein Accessions	Protein Accessions	# Missed Cleavages	Charge	DeltaScore	DeltaCn	Rank	Search Engine Rank	m/z [Da]	MH+ [Da]	Theo. MH+ [Da]	DeltaM [ppm]	Deltam/z [Da]	Activation Type	MS Order	Isolation Interference [%]	Ion Inject Time [ms]	RT [min]	First Scan	Spectrum File	File ID	XCorr	Percolator q-Value	Percolator PEP
		FALSE	High	Sequest HT (A2)	Unambiguous	[R].LINSFNTSPTR.[T]		1	1	F7BPM7	F7BPM7	0	2	0.1988	0	1	1	625.331	1249.65	1249.65	0.56	0.00035	HCD (High Energy Collision Dissociation)	MS2	24.7206	110	68.3702	18075	CA_Sept18.raw	F2	1.66	0	0.1541
FALSE	High	Master Protein	A0A1W2W4Z1	collagen alpha-1(XII) chain-like OS=Ciona intestinalis OX=7719 GN=LOC100179090 PE=4 SV=1	0	0.746	3	1	1	1	1	430	46.6	5.67	3.15	1	High
	Checked	Confidence	Annotated Sequence	Modifications	Modifications in Master Proteins	Qvality PEP	Qvality q-value	# Protein Groups	# Proteins	# PSMs	Master Protein Accessions	Positions in Master Proteins	# Missed Cleavages	Theo. MH+ [Da]	Found in Sample: [S2] F2: Sample	Confidence (by Search Engine): Sequest HT	Percolator q-Value (by Search Engine): Sequest HT	Percolator PEP (by Search Engine): Sequest HT	XCorr (by Search Engine): Sequest HT	Sequence in Protein	Positions in Protein	Peptide Group Modifications in Protein
	FALSE	High	[R].AQDRVDLVSADLR.[A]			0.238579	0	1	2	1	A0A1W2W4Z1	A0A1W2W4Z1 [354-366]	1	1457.77	High	High	0	0.1794	3.15	R.AQDRVDLVSADLR.A	[354-366]
		Checked	Confidence	Identifying Node	PSM Ambiguity	Annotated Sequence	Modifications	# Protein Groups	# Proteins	Master Protein Accessions	Protein Accessions	# Missed Cleavages	Charge	DeltaScore	DeltaCn	Rank	Search Engine Rank	m/z [Da]	MH+ [Da]	Theo. MH+ [Da]	DeltaM [ppm]	Deltam/z [Da]	Activation Type	MS Order	Isolation Interference [%]	Ion Inject Time [ms]	RT [min]	First Scan	Spectrum File	File ID	XCorr	Percolator q-Value	Percolator PEP
		FALSE	High	Sequest HT (A2)	Unambiguous	[R].AQDRVDLVSADLR.[A]		1	2	A0A1W2W4Z1	A0A1W2W4Z1; H2XPP8	1	3	0.2317	0	1	1	486.594	1457.77	1457.77	-2.23	-0.00108	HCD (High Energy Collision Dissociation)	MS2	17.3895	110	75.4637	20685	CA_Sept18.raw	F2	3.15	0	0.1794
