# Supplementary material for: Shotgun Proteomics of Ascidians Tunic Gives New Insights on Host–Microbe Interactions by Revealing Diverse Antimicrobial Peptides
Source: Mar Drugs. 2020 Jul 13;18(7):362. doi: 10.3390/md18070362 (PMC7401272; doi:10.3390/md18070362)
Supplement: Supplementary file 1 [file marinedrugs-18-00362-s001.zip › Supplementary Dataset/Proteome Discoverer/proteomic_results_metazoa/CA_Metazoa_R2.xlsx]

## Sheet: Proteins
Checked	Protein FDR Confidence: Combined	Master	Accession	Description	Exp. q-value: Combined	Sum PEP Score	Coverage [%]	# Peptides	# PSMs	# Unique Peptides	# Protein Groups	# AAs	MW [kDa]	calc. pI	Score Sequest HT: Sequest HT	# Peptides (by Search Engine): Sequest HT	Found in Sample: [S1] F1: Sample	Modifications
FALSE	High	Master Protein	A0A1W2WFG3	myosin light chain 3, skeletal muscle isoform isoform X8 OS=Ciona intestinalis OX=7719 GN=LOC100183406 PE=4 SV=1	0	38.46	50	7	82	7	1	150	16.8	4.48	279.54	7	High
	Checked	Confidence	Annotated Sequence	Modifications	Modifications in Master Proteins	Qvality PEP	Qvality q-value	# Protein Groups	# Proteins	# PSMs	Master Protein Accessions	Positions in Master Proteins	# Missed Cleavages	Theo. MH+ [Da]	Found in Sample: [S1] F1: Sample	Confidence (by Search Engine): Sequest HT	Percolator q-Value (by Search Engine): Sequest HT	Percolator PEP (by Search Engine): Sequest HT	XCorr (by Search Engine): Sequest HT	Sequence in Protein	Positions in Protein	Peptide Group Modifications in Protein
	FALSE	High	[R].QAVPSNIEDFIEGLR.[V]			0.00897874	0	1	13	5	A0A1W2WFG3	A0A1W2WFG3 [79-93]	0	1687.86	High	High	0	0.002475	4.69	R.QAVPSNIEDFIEGLR.V	[79-93]
		Checked	Confidence	Identifying Node	PSM Ambiguity	Annotated Sequence	Modifications	# Protein Groups	# Proteins	Master Protein Accessions	Protein Accessions	# Missed Cleavages	Charge	DeltaScore	DeltaCn	Rank	Search Engine Rank	m/z [Da]	MH+ [Da]	Theo. MH+ [Da]	DeltaM [ppm]	Deltam/z [Da]	Activation Type	MS Order	Isolation Interference [%]	Ion Inject Time [ms]	RT [min]	First Scan	Spectrum File	File ID	XCorr	Percolator q-Value	Percolator PEP
		FALSE	High	Sequest HT (A2)	Unambiguous	[R].QAVPSNIEDFIEGLR.[V]		1	13	A0A1W2WFG3	H2Y9S0; A0A1W3JQA3; A0A1W3JJU8; H2Y9S1; A0A1W3JJD7; A0A1W3JVE7; A0A1W2WP44; A0A1W3JQA8; A0A1W2WFG3; A0A1W2WK08; A0A1W3JJD2; F6R955; A0A1W3JJV2	0	2	0.5709	0	1	1	844.435	1687.86	1687.86	-1.48	-0.00125	HCD (High Energy Collision Dissociation)	MS2	0	110	75.8242	23871	CA_Nov18.raw	F1	2.68	0	0.006645
		FALSE	High	Sequest HT (A2)	Unambiguous	[R].QAVPSNIEDFIEGLR.[V]		1	13	A0A1W2WFG3	H2Y9S0; A0A1W3JQA3; A0A1W3JJU8; H2Y9S1; A0A1W3JJD7; A0A1W3JVE7; A0A1W2WP44; A0A1W3JQA8; A0A1W2WFG3; A0A1W2WK08; A0A1W3JJD2; F6R955; A0A1W3JJV2	0	2	0.5367	0	1	1	844.433	1687.86	1687.86	-3.43	-0.0029	HCD (High Energy Collision Dissociation)	MS2	13.8756	110	75.1045	23624	CA_Nov18.raw	F1	4.36	0	0.001905
		FALSE	High	Sequest HT (A2)	Unambiguous	[R].QAVPSNIEDFIEGLR.[V]		1	13	A0A1W2WFG3	H2Y9S0; A0A1W3JQA3; A0A1W3JJU8; H2Y9S1; A0A1W3JJD7; A0A1W3JVE7; A0A1W2WP44; A0A1W3JQA8; A0A1W2WFG3; A0A1W2WK08; A0A1W3JJD2; F6R955; A0A1W3JJV2	0	2	0.5382	0	1	1	844.436	1687.86	1687.86	-0.61	-0.00052	HCD (High Energy Collision Dissociation)	MS2	0	110	75.4571	23751	CA_Nov18.raw	F1	3.4	0	0.001473
		FALSE	High	Sequest HT (A2)	Unambiguous	[R].QAVPSNIEDFIEGLR.[V]		1	13	A0A1W2WFG3	H2Y9S0; A0A1W3JQA3; A0A1W3JJU8; H2Y9S1; A0A1W3JJD7; A0A1W3JVE7; A0A1W2WP44; A0A1W3JQA8; A0A1W2WFG3; A0A1W2WK08; A0A1W3JJD2; F6R955; A0A1W3JJV2	0	3	0.5608	0	1	1	563.291	1687.86	1687.86	-3.84	-0.00216	HCD (High Energy Collision Dissociation)	MS2	22.8884	110	75.0188	23592	CA_Nov18.raw	F1	4.69	0	0.002475
		FALSE	High	Sequest HT (A2)	Unambiguous	[R].QAVPSNIEDFIEGLR.[V]		1	13	A0A1W2WFG3	H2Y9S0; A0A1W3JQA3; A0A1W3JJU8; H2Y9S1; A0A1W3JJD7; A0A1W3JVE7; A0A1W2WP44; A0A1W3JQA8; A0A1W2WFG3; A0A1W2WK08; A0A1W3JJD2; F6R955; A0A1W3JJV2	0	2	0.5494	0	1	1	844.432	1687.86	1687.86	-4.59	-0.00387	HCD (High Energy Collision Dissociation)	MS2	11.4108	110	76.1747	23983	CA_Nov18.raw	F1	2.33	0.001103	0.08462
	FALSE	High	[K].RQAVPSNIEDFIEGLR.[V]			0.00151833	0	1	13	2	A0A1W2WFG3	A0A1W2WFG3 [78-93]	1	1843.97	High	High	0	0.0003048	5.81	K.RQAVPSNIEDFIEGLR.V	[78-93]
		Checked	Confidence	Identifying Node	PSM Ambiguity	Annotated Sequence	Modifications	# Protein Groups	# Proteins	Master Protein Accessions	Protein Accessions	# Missed Cleavages	Charge	DeltaScore	DeltaCn	Rank	Search Engine Rank	m/z [Da]	MH+ [Da]	Theo. MH+ [Da]	DeltaM [ppm]	Deltam/z [Da]	Activation Type	MS Order	Isolation Interference [%]	Ion Inject Time [ms]	RT [min]	First Scan	Spectrum File	File ID	XCorr	Percolator q-Value	Percolator PEP
		FALSE	High	Sequest HT (A2)	Unambiguous	[K].RQAVPSNIEDFIEGLR.[V]		1	13	A0A1W2WFG3	H2Y9S0; A0A1W3JQA3; A0A1W3JJU8; H2Y9S1; A0A1W3JJD7; A0A1W3JVE7; A0A1W2WP44; A0A1W3JQA8; A0A1W2WFG3; A0A1W2WK08; A0A1W3JJD2; F6R955; A0A1W3JJV2	1	3	0.5112	0	1	1	615.325	1843.96	1843.97	-2.34	-0.00144	HCD (High Energy Collision Dissociation)	MS2	6.72826	110	75.2395	23675	CA_Nov18.raw	F1	5.81	0	0.0003048
		FALSE	High	Sequest HT (A2)	Unambiguous	[K].RQAVPSNIEDFIEGLR.[V]		1	13	A0A1W2WFG3	H2Y9S0; A0A1W3JQA3; A0A1W3JJU8; H2Y9S1; A0A1W3JJD7; A0A1W3JVE7; A0A1W2WP44; A0A1W3JQA8; A0A1W2WFG3; A0A1W2WK08; A0A1W3JJD2; F6R955; A0A1W3JJV2	1	2	0.5363	0	1	1	922.486	1843.96	1843.97	-1.11	-0.00102	HCD (High Energy Collision Dissociation)	MS2	8.16864	110	75.2322	23672	CA_Nov18.raw	F1	4.96	0	0.0001418
	FALSE	High	[R].VFDKENNGTVMGAELR.[H]	1xOxidation [M11]		0.0107401	0	1	13	1	A0A1W2WFG3	A0A1W2WFG3 [94-109]	1	1795.86	High	High	0	0.001869	4.92	R.VFDKENNGTVMGAELR.H	[94-109]
		Checked	Confidence	Identifying Node	PSM Ambiguity	Annotated Sequence	Modifications	# Protein Groups	# Proteins	Master Protein Accessions	Protein Accessions	# Missed Cleavages	Charge	DeltaScore	DeltaCn	Rank	Search Engine Rank	m/z [Da]	MH+ [Da]	Theo. MH+ [Da]	DeltaM [ppm]	Deltam/z [Da]	Activation Type	MS Order	Isolation Interference [%]	Ion Inject Time [ms]	RT [min]	First Scan	Spectrum File	File ID	XCorr	Percolator q-Value	Percolator PEP
		FALSE	High	Sequest HT (A2)	Unambiguous	[R].VFDKENNGTVmGAELR.[H]	M11(Oxidation)	1	13	A0A1W2WFG3	H2Y9S0; A0A1W3JQA3; A0A1W3JJU8; H2Y9S1; A0A1W3JJD7; A0A1W3JVE7; A0A1W2WP44; A0A1W3JQA8; A0A1W2WFG3; A0A1W2WK08; A0A1W3JJD2; F6R955; A0A1W3JJV2	1	3	0.4126	0	1	1	599.291	1795.86	1795.86	-3.14	-0.00188	HCD (High Energy Collision Dissociation)	MS2	11.6527	110	74.9674	23573	CA_Nov18.raw	F1	4.92	0	0.001869
	FALSE	High	[K].TVTFEEFLPMLAQIK.[R]			0.00188358	0	1	13	1	A0A1W2WFG3	A0A1W2WFG3 [63-77]	0	1766.94	High	High	0	0.0001884	4.38	K.TVTFEEFLPMLAQIK.R	[63-77]
		Checked	Confidence	Identifying Node	PSM Ambiguity	Annotated Sequence	Modifications	# Protein Groups	# Proteins	Master Protein Accessions	Protein Accessions	# Missed Cleavages	Charge	DeltaScore	DeltaCn	Rank	Search Engine Rank	m/z [Da]	MH+ [Da]	Theo. MH+ [Da]	DeltaM [ppm]	Deltam/z [Da]	Activation Type	MS Order	Isolation Interference [%]	Ion Inject Time [ms]	RT [min]	First Scan	Spectrum File	File ID	XCorr	Percolator q-Value	Percolator PEP
		FALSE	High	Sequest HT (A2)	Unambiguous	[K].TVTFEEFLPMLAQIK.[R]		1	13	A0A1W2WFG3	H2Y9S0; A0A1W3JQA3; A0A1W3JJU8; H2Y9S1; A0A1W3JJD7; A0A1W3JVE7; A0A1W2WP44; A0A1W3JQA8; A0A1W2WFG3; A0A1W2WK08; A0A1W3JJD2; F6R955; A0A1W3JJV2	0	2	0.5639	0	1	1	883.972	1766.94	1766.94	-1.3	-0.00115	HCD (High Energy Collision Dissociation)	MS2	4.49621	110	75.252	23679	CA_Nov18.raw	F1	4.38	0	0.0001884
	FALSE	High	[K].TVTFEEFLPMLAQIK.[R]	1xOxidation [M10]		0.00344433	0	1	13	1	A0A1W2WFG3	A0A1W2WFG3 [63-77]	0	1782.93	High	High	0	0.000416	3.95	K.TVTFEEFLPMLAQIK.R	[63-77]
		Checked	Confidence	Identifying Node	PSM Ambiguity	Annotated Sequence	Modifications	# Protein Groups	# Proteins	Master Protein Accessions	Protein Accessions	# Missed Cleavages	Charge	DeltaScore	DeltaCn	Rank	Search Engine Rank	m/z [Da]	MH+ [Da]	Theo. MH+ [Da]	DeltaM [ppm]	Deltam/z [Da]	Activation Type	MS Order	Isolation Interference [%]	Ion Inject Time [ms]	RT [min]	First Scan	Spectrum File	File ID	XCorr	Percolator q-Value	Percolator PEP
		FALSE	High	Sequest HT (A2)	Unambiguous	[K].TVTFEEFLPmLAQIK.[R]	M10(Oxidation)	1	13	A0A1W2WFG3	H2Y9S0; A0A1W3JQA3; A0A1W3JJU8; H2Y9S1; A0A1W3JJD7; A0A1W3JVE7; A0A1W2WP44; A0A1W3JQA8; A0A1W2WFG3; A0A1W2WK08; A0A1W3JJD2; F6R955; A0A1W3JJV2	0	2	0.5089	0	1	1	891.971	1782.93	1782.93	-0.35	-0.00031	HCD (High Energy Collision Dissociation)	MS2	6.11931	110	75.1118	23627	CA_Nov18.raw	F1	3.95	0	0.000416
	FALSE	High	[R].ALGDDPTNADVNK.[V]			0.00280659	0	1	4	68	A0A1W2WFG3	A0A1W2WFG3 [37-49]	0	1329.63	High	High	0	0.002316	3.87	R.ALGDDPTNADVNK.V	[37-49]
		Checked	Confidence	Identifying Node	PSM Ambiguity	Annotated Sequence	Modifications	# Protein Groups	# Proteins	Master Protein Accessions	Protein Accessions	# Missed Cleavages	Charge	DeltaScore	DeltaCn	Rank	Search Engine Rank	m/z [Da]	MH+ [Da]	Theo. MH+ [Da]	DeltaM [ppm]	Deltam/z [Da]	Activation Type	MS Order	Isolation Interference [%]	Ion Inject Time [ms]	RT [min]	First Scan	Spectrum File	File ID	XCorr	Percolator q-Value	Percolator PEP
		FALSE	High	Sequest HT (A2)	Unambiguous	[R].ALGDDPTNADVNK.[V]		1	4	A0A1W2WFG3	A0A1W3JJD7; A0A1W2WP44; A0A1W2WFG3; A0A1W3JJV2	0	2	0.4403	0	1	1	665.317	1329.63	1329.63	-0.64	-0.00043	HCD (High Energy Collision Dissociation)	MS2	55.763	110	36.0061	9213	CA_Nov18.raw	F1	3.18	0	0.001286
		FALSE	High	Sequest HT (A2)	Unambiguous	[R].ALGDDPTNADVNK.[V]		1	4	A0A1W2WFG3	A0A1W3JJD7; A0A1W2WP44; A0A1W2WFG3; A0A1W3JJV2	0	2	0.5015	0	1	1	665.317	1329.63	1329.63	-1.29	-0.00085	HCD (High Energy Collision Dissociation)	MS2	51.6694	110	36.3481	9330	CA_Nov18.raw	F1	3.35	0	0.0006404
		FALSE	High	Sequest HT (A2)	Unambiguous	[R].ALGDDPTNADVNK.[V]		1	4	A0A1W2WFG3	A0A1W3JJD7; A0A1W2WP44; A0A1W2WFG3; A0A1W3JJV2	0	2	0.4495	0	1	1	665.317	1329.63	1329.63	-0.46	-0.00031	HCD (High Energy Collision Dissociation)	MS2	43.8871	110	36.6936	9455	CA_Nov18.raw	F1	3.07	0	0.0007743
		FALSE	High	Sequest HT (A2)	Unambiguous	[R].ALGDDPTNADVNK.[V]		1	4	A0A1W2WFG3	A0A1W3JJD7; A0A1W2WP44; A0A1W2WFG3; A0A1W3JJV2	0	2	0.46	0	1	1	665.318	1329.63	1329.63	-0.09	-6e-05	HCD (High Energy Collision Dissociation)	MS2	47.5708	110	37.0513	9582	CA_Nov18.raw	F1	3	0	0.008935
		FALSE	High	Sequest HT (A2)	Unambiguous	[R].ALGDDPTNADVNK.[V]		1	4	A0A1W2WFG3	A0A1W3JJD7; A0A1W2WP44; A0A1W2WFG3; A0A1W3JJV2	0	2	0.3623	0	1	1	665.317	1329.63	1329.63	-0.83	-0.00055	HCD (High Energy Collision Dissociation)	MS2	46.3022	110	37.4129	9713	CA_Nov18.raw	F1	2.65	0	0.001084
		FALSE	High	Sequest HT (A2)	Unambiguous	[R].ALGDDPTNADVNK.[V]		1	4	A0A1W2WFG3	A0A1W3JJD7; A0A1W2WP44; A0A1W2WFG3; A0A1W3JJV2	0	2	0.4721	0	1	1	665.316	1329.62	1329.63	-2.66	-0.00177	HCD (High Energy Collision Dissociation)	MS2	64.7236	110	37.7684	9843	CA_Nov18.raw	F1	2.69	0	0.007109
		FALSE	High	Sequest HT (A2)	Unambiguous	[R].ALGDDPTNADVNK.[V]		1	4	A0A1W2WFG3	A0A1W3JJD7; A0A1W2WP44; A0A1W2WFG3; A0A1W3JJV2	0	2	0.4515	0	1	1	665.316	1329.63	1329.63	-2.2	-0.00146	HCD (High Energy Collision Dissociation)	MS2	59.9799	110	38.1153	9968	CA_Nov18.raw	F1	2.68	0	0.001505
		FALSE	High	Sequest HT (A2)	Unambiguous	[R].ALGDDPTNADVNK.[V]		1	4	A0A1W2WFG3	A0A1W3JJD7; A0A1W2WP44; A0A1W2WFG3; A0A1W3JJV2	0	2	0.5307	0	1	1	665.317	1329.63	1329.63	-1.38	-0.00092	HCD (High Energy Collision Dissociation)	MS2	61.3482	110	38.4804	10100	CA_Nov18.raw	F1	3.09	0	0.00414
		FALSE	High	Sequest HT (A2)	Unambiguous	[R].ALGDDPTNADVNK.[V]		1	4	A0A1W2WFG3	A0A1W3JJD7; A0A1W2WP44; A0A1W2WFG3; A0A1W3JJV2	0	2	0.4242	0	1	1	665.315	1329.62	1329.63	-4.13	-0.00275	HCD (High Energy Collision Dissociation)	MS2	63.6337	110	39.5451	10485	CA_Nov18.raw	F1	1.98	0	0.07641
		FALSE	High	Sequest HT (A2)	Unambiguous	[R].ALGDDPTNADVNK.[V]		1	4	A0A1W2WFG3	A0A1W3JJD7; A0A1W2WP44; A0A1W2WFG3; A0A1W3JJV2	0	2	0.2384	0	1	1	665.317	1329.63	1329.63	-1.47	-0.00098	HCD (High Energy Collision Dissociation)	MS2	60.2524	110	39.923	10617	CA_Nov18.raw	F1	1.72	0	0.01859
		FALSE	High	Sequest HT (A2)	Unambiguous	[R].ALGDDPTNADVNK.[V]		1	4	A0A1W2WFG3	A0A1W3JJD7; A0A1W2WP44; A0A1W2WFG3; A0A1W3JJV2	0	2	0.5097	0	1	1	665.318	1329.63	1329.63	0.18	0.00012	HCD (High Energy Collision Dissociation)	MS2	51.9509	110	35.6538	9090	CA_Nov18.raw	F1	3.61	0	0.002557
		FALSE	High	Sequest HT (A2)	Unambiguous	[R].ALGDDPTNADVNK.[V]		1	4	A0A1W2WFG3	A0A1W3JJD7; A0A1W2WP44; A0A1W2WFG3; A0A1W3JJV2	0	2	0.5118	0	1	1	665.318	1329.63	1329.63	0.28	0.00018	HCD (High Energy Collision Dissociation)	MS2	57.1365	110	35.3044	8967	CA_Nov18.raw	F1	3.4	0	0.000998
		FALSE	High	Sequest HT (A2)	Unambiguous	[R].ALGDDPTNADVNK.[V]		1	4	A0A1W2WFG3	A0A1W3JJD7; A0A1W2WP44; A0A1W2WFG3; A0A1W3JJV2	0	2	0.5118	0	1	1	665.317	1329.63	1329.63	-0.37	-0.00024	HCD (High Energy Collision Dissociation)	MS2	37.5474	110	34.956	8844	CA_Nov18.raw	F1	2.97	0	0.001337
		FALSE	High	Sequest HT (A2)	Unambiguous	[R].ALGDDPTNADVNK.[V]		1	4	A0A1W2WFG3	A0A1W3JJD7; A0A1W2WP44; A0A1W2WFG3; A0A1W3JJV2	0	2	0.5581	0	1	1	665.318	1329.63	1329.63	-0.18	-0.00012	HCD (High Energy Collision Dissociation)	MS2	26.3774	110	34.613	8722	CA_Nov18.raw	F1	3.53	0	0.001062
		FALSE	High	Sequest HT (A2)	Unambiguous	[R].ALGDDPTNADVNK.[V]		1	4	A0A1W2WFG3	A0A1W3JJD7; A0A1W2WP44; A0A1W2WFG3; A0A1W3JJV2	0	2	0.5127	0	1	1	665.318	1329.63	1329.63	0.28	0.00018	HCD (High Energy Collision Dissociation)	MS2	14.3944	110	28.3672	6597	CA_Nov18.raw	F1	3.55	0	0.00248
		FALSE	High	Sequest HT (A2)	Unambiguous	[R].ALGDDPTNADVNK.[V]		1	4	A0A1W2WFG3	A0A1W3JJD7; A0A1W2WP44; A0A1W2WFG3; A0A1W3JJV2	0	2	0.5538	0	1	1	665.318	1329.63	1329.63	0	0	HCD (High Energy Collision Dissociation)	MS2	12.9934	110	28.7236	6716	CA_Nov18.raw	F1	3.25	0	0.001631
		FALSE	High	Sequest HT (A2)	Unambiguous	[R].ALGDDPTNADVNK.[V]		1	4	A0A1W2WFG3	A0A1W3JJD7; A0A1W2WP44; A0A1W2WFG3; A0A1W3JJV2	0	2	0.537	0	1	1	665.318	1329.63	1329.63	0.55	0.00037	HCD (High Energy Collision Dissociation)	MS2	13.0028	110	29.0624	6829	CA_Nov18.raw	F1	3.24	0	0.00153
		FALSE	High	Sequest HT (A2)	Unambiguous	[R].ALGDDPTNADVNK.[V]		1	4	A0A1W2WFG3	A0A1W3JJD7; A0A1W2WP44; A0A1W2WFG3; A0A1W3JJV2	0	2	0.5284	0	1	1	665.318	1329.63	1329.63	0.09	6e-05	HCD (High Energy Collision Dissociation)	MS2	18.3647	110	29.4074	6944	CA_Nov18.raw	F1	3.52	0	0.0007884
		FALSE	High	Sequest HT (A2)	Unambiguous	[R].ALGDDPTNADVNK.[V]		1	4	A0A1W2WFG3	A0A1W3JJD7; A0A1W2WP44; A0A1W2WFG3; A0A1W3JJV2	0	2	0.5155	0	1	1	665.318	1329.63	1329.63	0	0	HCD (High Energy Collision Dissociation)	MS2	9.51711	110	29.756	7059	CA_Nov18.raw	F1	3.55	0	0.0009348
		FALSE	High	Sequest HT (A2)	Unambiguous	[R].ALGDDPTNADVNK.[V]		1	4	A0A1W2WFG3	A0A1W3JJD7; A0A1W2WP44; A0A1W2WFG3; A0A1W3JJV2	0	2	0.5442	0	1	1	665.318	1329.63	1329.63	0.28	0.00018	HCD (High Energy Collision Dissociation)	MS2	11.0986	110	30.0968	7177	CA_Nov18.raw	F1	3.62	0	0.0007306
		FALSE	High	Sequest HT (A2)	Unambiguous	[R].ALGDDPTNADVNK.[V]		1	4	A0A1W2WFG3	A0A1W3JJD7; A0A1W2WP44; A0A1W2WFG3; A0A1W3JJV2	0	2	0.4956	0	1	1	665.318	1329.63	1329.63	0	0	HCD (High Energy Collision Dissociation)	MS2	14.7903	110	30.4449	7296	CA_Nov18.raw	F1	3.41	0	0.00266
		FALSE	High	Sequest HT (A2)	Unambiguous	[R].ALGDDPTNADVNK.[V]		1	4	A0A1W2WFG3	A0A1W3JJD7; A0A1W2WP44; A0A1W2WFG3; A0A1W3JJV2	0	2	0.5529	0	1	1	665.317	1329.63	1329.63	-0.28	-0.00018	HCD (High Energy Collision Dissociation)	MS2	22.1038	110	30.7833	7411	CA_Nov18.raw	F1	3.31	0	0.002866
		FALSE	High	Sequest HT (A2)	Unambiguous	[R].ALGDDPTNADVNK.[V]		1	4	A0A1W2WFG3	A0A1W3JJD7; A0A1W2WP44; A0A1W2WFG3; A0A1W3JJV2	0	2	0.5418	0	1	1	665.317	1329.63	1329.63	-0.46	-0.00031	HCD (High Energy Collision Dissociation)	MS2	22.1576	110	31.4652	7642	CA_Nov18.raw	F1	3.71	0	0.0009849
		FALSE	High	Sequest HT (A2)	Unambiguous	[R].ALGDDPTNADVNK.[V]		1	4	A0A1W2WFG3	A0A1W3JJD7; A0A1W2WP44; A0A1W2WFG3; A0A1W3JJV2	0	2	0.6029	0	1	1	665.318	1329.63	1329.63	0.28	0.00018	HCD (High Energy Collision Dissociation)	MS2	20.9476	110	31.8126	7767	CA_Nov18.raw	F1	3.45	0	0.001185
		FALSE	High	Sequest HT (A2)	Unambiguous	[R].ALGDDPTNADVNK.[V]		1	4	A0A1W2WFG3	A0A1W3JJD7; A0A1W2WP44; A0A1W2WFG3; A0A1W3JJV2	0	2	0.5644	0	1	1	665.318	1329.63	1329.63	0	0	HCD (High Energy Collision Dissociation)	MS2	26.9599	110	32.1664	7891	CA_Nov18.raw	F1	3.65	0	0.002307
		FALSE	High	Sequest HT (A2)	Unambiguous	[R].ALGDDPTNADVNK.[V]		1	4	A0A1W2WFG3	A0A1W3JJD7; A0A1W2WP44; A0A1W2WFG3; A0A1W3JJV2	0	2	0.5714	0	1	1	665.318	1329.63	1329.63	0	0	HCD (High Energy Collision Dissociation)	MS2	17.3421	110	32.5143	8010	CA_Nov18.raw	F1	3.29	0	0.003471
		FALSE	High	Sequest HT (A2)	Unambiguous	[R].ALGDDPTNADVNK.[V]		1	4	A0A1W2WFG3	A0A1W3JJD7; A0A1W2WP44; A0A1W2WFG3; A0A1W3JJV2	0	2	0.5701	0	1	1	665.318	1329.63	1329.63	0.28	0.00018	HCD (High Energy Collision Dissociation)	MS2	16.3267	110	32.8593	8124	CA_Nov18.raw	F1	3.14	0	0.001609
		FALSE	High	Sequest HT (A2)	Unambiguous	[R].ALGDDPTNADVNK.[V]		1	4	A0A1W2WFG3	A0A1W3JJD7; A0A1W2WP44; A0A1W2WFG3; A0A1W3JJV2	0	2	0.5891	0	1	1	665.318	1329.63	1329.63	0.18	0.00012	HCD (High Energy Collision Dissociation)	MS2	12.4557	110	33.1996	8238	CA_Nov18.raw	F1	3.48	0	0.0005218
		FALSE	High	Sequest HT (A2)	Unambiguous	[R].ALGDDPTNADVNK.[V]		1	4	A0A1W2WFG3	A0A1W3JJD7; A0A1W2WP44; A0A1W2WFG3; A0A1W3JJV2	0	2	0.5471	0	1	1	665.318	1329.63	1329.63	0.09	6e-05	HCD (High Energy Collision Dissociation)	MS2	18.86	110	33.5431	8359	CA_Nov18.raw	F1	3.82	0	0.003553
		FALSE	High	Sequest HT (A2)	Unambiguous	[R].ALGDDPTNADVNK.[V]		1	4	A0A1W2WFG3	A0A1W3JJD7; A0A1W2WP44; A0A1W2WFG3; A0A1W3JJV2	0	2	0.5544	0	1	1	665.318	1329.63	1329.63	0.09	6e-05	HCD (High Energy Collision Dissociation)	MS2	26.4263	110	33.9039	8482	CA_Nov18.raw	F1	3.77	0	0.0009245
		FALSE	High	Sequest HT (A2)	Unambiguous	[R].ALGDDPTNADVNK.[V]		1	4	A0A1W2WFG3	A0A1W3JJD7; A0A1W2WP44; A0A1W2WFG3; A0A1W3JJV2	0	2	0.5516	0	1	1	665.318	1329.63	1329.63	1.01	0.00067	HCD (High Energy Collision Dissociation)	MS2	22.4789	110	34.2652	8603	CA_Nov18.raw	F1	3.68	0	0.002926
		FALSE	High	Sequest HT (A2)	Unambiguous	[R].ALGDDPTNADVNK.[V]		1	4	A0A1W2WFG3	A0A1W3JJD7; A0A1W2WP44; A0A1W2WFG3; A0A1W3JJV2	0	2	0.5407	0	1	1	665.318	1329.63	1329.63	0.83	0.00055	HCD (High Energy Collision Dissociation)	MS2	23.0997	110	31.1228	7524	CA_Nov18.raw	F1	3.07	0	0.001351
		FALSE	High	Sequest HT (A2)	Unambiguous	[R].ALGDDPTNADVNK.[V]		1	4	A0A1W2WFG3	A0A1W3JJD7; A0A1W2WP44; A0A1W2WFG3; A0A1W3JJV2	0	2	0.5571	0	1	1	665.317	1329.63	1329.63	-0.46	-0.00031	HCD (High Energy Collision Dissociation)	MS2	9.0241	110	28.0245	6483	CA_Nov18.raw	F1	3.68	0	0.003422
		FALSE	High	Sequest HT (A2)	Unambiguous	[R].ALGDDPTNADVNK.[V]		1	4	A0A1W2WFG3	A0A1W3JJD7; A0A1W2WP44; A0A1W2WFG3; A0A1W3JJV2	0	2	0.5333	0	1	1	665.317	1329.63	1329.63	-0.73	-0.00049	HCD (High Energy Collision Dissociation)	MS2	10.3516	110	27.6811	6369	CA_Nov18.raw	F1	3.6	0	0.001337
		FALSE	High	Sequest HT (A2)	Unambiguous	[R].ALGDDPTNADVNK.[V]		1	4	A0A1W2WFG3	A0A1W3JJD7; A0A1W2WP44; A0A1W2WFG3; A0A1W3JJV2	0	2	0.5234	0	1	1	665.317	1329.63	1329.63	-0.46	-0.00031	HCD (High Energy Collision Dissociation)	MS2	13.1684	110	27.339	6261	CA_Nov18.raw	F1	3.21	0	0.001204
		FALSE	High	Sequest HT (A2)	Unambiguous	[R].ALGDDPTNADVNK.[V]		1	4	A0A1W2WFG3	A0A1W3JJD7; A0A1W2WP44; A0A1W2WFG3; A0A1W3JJV2	0	2	0.4759	0	1	1	665.318	1329.63	1329.63	0.18	0.00012	HCD (High Energy Collision Dissociation)	MS2	13.2578	110	26.9924	6148	CA_Nov18.raw	F1	3.11	0	0.001843
		FALSE	High	Sequest HT (A2)	Unambiguous	[R].ALGDDPTNADVNK.[V]		1	4	A0A1W2WFG3	A0A1W3JJD7; A0A1W2WP44; A0A1W2WFG3; A0A1W3JJV2	0	2	0.6021	0	1	1	665.318	1329.63	1329.63	0.92	0.00061	HCD (High Energy Collision Dissociation)	MS2	22.3784	110	15.9736	2802	CA_Nov18.raw	F1	2.84	0	0.000318
		FALSE	High	Sequest HT (A2)	Unambiguous	[R].ALGDDPTNADVNK.[V]		1	4	A0A1W2WFG3	A0A1W3JJD7; A0A1W2WP44; A0A1W2WFG3; A0A1W3JJV2	0	2	0.599	0	1	1	665.318	1329.63	1329.63	0.28	0.00018	HCD (High Energy Collision Dissociation)	MS2	2.12989	110	16.323	2896	CA_Nov18.raw	F1	3.84	0	0.0003756
		FALSE	High	Sequest HT (A2)	Unambiguous	[R].ALGDDPTNADVNK.[V]		1	4	A0A1W2WFG3	A0A1W3JJD7; A0A1W2WP44; A0A1W2WFG3; A0A1W3JJV2	0	2	0.5584	0	1	1	665.317	1329.63	1329.63	-0.28	-0.00018	HCD (High Energy Collision Dissociation)	MS2	5.57432	110	16.6599	2992	CA_Nov18.raw	F1	3.85	0	0.004029
		FALSE	High	Sequest HT (A2)	Unambiguous	[R].ALGDDPTNADVNK.[V]		1	4	A0A1W2WFG3	A0A1W3JJD7; A0A1W2WP44; A0A1W2WFG3; A0A1W3JJV2	0	2	0.5633	0	1	1	665.318	1329.63	1329.63	0.09	6e-05	HCD (High Energy Collision Dissociation)	MS2	6.44345	110	16.9987	3086	CA_Nov18.raw	F1	3.87	0	0.002316
		FALSE	High	Sequest HT (A2)	Unambiguous	[R].ALGDDPTNADVNK.[V]		1	4	A0A1W2WFG3	A0A1W3JJD7; A0A1W2WP44; A0A1W2WFG3; A0A1W3JJV2	0	2	0.5726	0	1	1	665.319	1329.63	1329.63	1.65	0.0011	HCD (High Energy Collision Dissociation)	MS2	10.2428	110	17.361	3194	CA_Nov18.raw	F1	3.65	0	0.0008074
		FALSE	High	Sequest HT (A2)	Unambiguous	[R].ALGDDPTNADVNK.[V]		1	4	A0A1W2WFG3	A0A1W3JJD7; A0A1W2WP44; A0A1W2WFG3; A0A1W3JJV2	0	2	0.5789	0	1	1	665.319	1329.63	1329.63	2.3	0.00153	HCD (High Energy Collision Dissociation)	MS2	11.1265	110	17.6961	3286	CA_Nov18.raw	F1	3.61	0	0.003932
		FALSE	High	Sequest HT (A2)	Unambiguous	[R].ALGDDPTNADVNK.[V]		1	4	A0A1W2WFG3	A0A1W3JJD7; A0A1W2WP44; A0A1W2WFG3; A0A1W3JJV2	0	2	0.4696	0	1	1	665.318	1329.63	1329.63	0.28	0.00018	HCD (High Energy Collision Dissociation)	MS2	14.4259	110	21.1449	4327	CA_Nov18.raw	F1	2.96	0	0.002986
		FALSE	High	Sequest HT (A2)	Unambiguous	[R].ALGDDPTNADVNK.[V]		1	4	A0A1W2WFG3	A0A1W3JJD7; A0A1W2WP44; A0A1W2WFG3; A0A1W3JJV2	0	2	0.5091	0	1	1	665.318	1329.63	1329.63	0.83	0.00055	HCD (High Energy Collision Dissociation)	MS2	14.9767	110	21.4824	4425	CA_Nov18.raw	F1	3.3	0	0.002794
		FALSE	High	Sequest HT (A2)	Unambiguous	[R].ALGDDPTNADVNK.[V]		1	4	A0A1W2WFG3	A0A1W3JJD7; A0A1W2WP44; A0A1W2WFG3; A0A1W3JJV2	0	2	0.5785	0	1	1	665.318	1329.63	1329.63	0.73	0.00049	HCD (High Energy Collision Dissociation)	MS2	22.2291	110	21.8197	4528	CA_Nov18.raw	F1	3.25	0	0.002583
		FALSE	High	Sequest HT (A2)	Unambiguous	[R].ALGDDPTNADVNK.[V]		1	4	A0A1W2WFG3	A0A1W3JJD7; A0A1W2WP44; A0A1W2WFG3; A0A1W3JJV2	0	2	0.5208	0	1	1	665.318	1329.63	1329.63	0.92	0.00061	HCD (High Energy Collision Dissociation)	MS2	29.4313	110	22.1677	4637	CA_Nov18.raw	F1	3.36	0	0.0008408
		FALSE	High	Sequest HT (A2)	Unambiguous	[R].ALGDDPTNADVNK.[V]		1	4	A0A1W2WFG3	A0A1W3JJD7; A0A1W2WP44; A0A1W2WFG3; A0A1W3JJV2	0	2	0.5041	0	1	1	665.317	1329.63	1329.63	-0.28	-0.00018	HCD (High Energy Collision Dissociation)	MS2	33.4949	110	22.5126	4743	CA_Nov18.raw	F1	3.65	0	0.0005188
		FALSE	High	Sequest HT (A2)	Unambiguous	[R].ALGDDPTNADVNK.[V]		1	4	A0A1W2WFG3	A0A1W3JJD7; A0A1W2WP44; A0A1W2WFG3; A0A1W3JJV2	0	2	0.4984	0	1	1	665.318	1329.63	1329.63	0.18	0.00012	HCD (High Energy Collision Dissociation)	MS2	25.8594	110	22.8521	4844	CA_Nov18.raw	F1	3.09	0	0.00125
		FALSE	High	Sequest HT (A2)	Unambiguous	[R].ALGDDPTNADVNK.[V]		1	4	A0A1W2WFG3	A0A1W3JJD7; A0A1W2WP44; A0A1W2WFG3; A0A1W3JJV2	0	2	0.456	0	1	1	665.318	1329.63	1329.63	0.83	0.00055	HCD (High Energy Collision Dissociation)	MS2	26.3213	110	23.2009	4958	CA_Nov18.raw	F1	3.07	0	0.001499
		FALSE	High	Sequest HT (A2)	Unambiguous	[R].ALGDDPTNADVNK.[V]		1	4	A0A1W2WFG3	A0A1W3JJD7; A0A1W2WP44; A0A1W2WFG3; A0A1W3JJV2	0	2	0.5385	0	1	1	665.318	1329.63	1329.63	0.09	6e-05	HCD (High Energy Collision Dissociation)	MS2	50.1703	110	23.8893	5175	CA_Nov18.raw	F1	3.12	0	0.002118
		FALSE	High	Sequest HT (A2)	Unambiguous	[R].ALGDDPTNADVNK.[V]		1	4	A0A1W2WFG3	A0A1W3JJD7; A0A1W2WP44; A0A1W2WFG3; A0A1W3JJV2	0	2	0.5017	0	1	1	665.318	1329.63	1329.63	0.37	0.00024	HCD (High Energy Collision Dissociation)	MS2	42.5628	110	24.23	5282	CA_Nov18.raw	F1	2.99	0	0.001155
		FALSE	High	Sequest HT (A2)	Unambiguous	[R].ALGDDPTNADVNK.[V]		1	4	A0A1W2WFG3	A0A1W3JJD7; A0A1W2WP44; A0A1W2WFG3; A0A1W3JJV2	0	2	0.5176	0	1	1	665.318	1329.63	1329.63	0.09	6e-05	HCD (High Energy Collision Dissociation)	MS2	31.5065	110	24.5753	5387	CA_Nov18.raw	F1	2.84	0	0.002927
		FALSE	High	Sequest HT (A2)	Unambiguous	[R].ALGDDPTNADVNK.[V]		1	4	A0A1W2WFG3	A0A1W3JJD7; A0A1W2WP44; A0A1W2WFG3; A0A1W3JJV2	0	2	0.4505	0	1	1	665.317	1329.63	1329.63	-0.37	-0.00024	HCD (High Energy Collision Dissociation)	MS2	21.041	110	24.9157	5494	CA_Nov18.raw	F1	3.13	0	0.01401
		FALSE	High	Sequest HT (A2)	Unambiguous	[R].ALGDDPTNADVNK.[V]		1	4	A0A1W2WFG3	A0A1W3JJD7; A0A1W2WP44; A0A1W2WFG3; A0A1W3JJV2	0	2	0.447	0	1	1	665.317	1329.63	1329.63	-0.46	-0.00031	HCD (High Energy Collision Dissociation)	MS2	21.895	110	25.2571	5601	CA_Nov18.raw	F1	3.02	0	0.002673
		FALSE	High	Sequest HT (A2)	Unambiguous	[R].ALGDDPTNADVNK.[V]		1	4	A0A1W2WFG3	A0A1W3JJD7; A0A1W2WP44; A0A1W2WFG3; A0A1W3JJV2	0	2	0.5394	0	1	1	665.317	1329.63	1329.63	-0.83	-0.00055	HCD (High Energy Collision Dissociation)	MS2	13.1534	110	25.599	5707	CA_Nov18.raw	F1	3.3	0	0.001267
		FALSE	High	Sequest HT (A2)	Unambiguous	[R].ALGDDPTNADVNK.[V]		1	4	A0A1W2WFG3	A0A1W3JJD7; A0A1W2WP44; A0A1W2WFG3; A0A1W3JJV2	0	2	0.4531	0	1	1	665.317	1329.63	1329.63	-0.73	-0.00049	HCD (High Energy Collision Dissociation)	MS2	14.7306	110	25.9492	5818	CA_Nov18.raw	F1	3.2	0	0.00142
		FALSE	High	Sequest HT (A2)	Unambiguous	[R].ALGDDPTNADVNK.[V]		1	4	A0A1W2WFG3	A0A1W3JJD7; A0A1W2WP44; A0A1W2WFG3; A0A1W3JJV2	0	2	0.4733	0	1	1	665.318	1329.63	1329.63	-0.09	-6e-05	HCD (High Energy Collision Dissociation)	MS2	10.7143	110	26.2937	5928	CA_Nov18.raw	F1	3	0	0.001393
		FALSE	High	Sequest HT (A2)	Unambiguous	[R].ALGDDPTNADVNK.[V]		1	4	A0A1W2WFG3	A0A1W3JJD7; A0A1W2WP44; A0A1W2WFG3; A0A1W3JJV2	0	2	0.4749	0	1	1	665.317	1329.63	1329.63	-0.28	-0.00018	HCD (High Energy Collision Dissociation)	MS2	13.0039	110	26.6387	6039	CA_Nov18.raw	F1	3.39	0	0.00267
		FALSE	High	Sequest HT (A2)	Unambiguous	[R].ALGDDPTNADVNK.[V]		1	4	A0A1W2WFG3	A0A1W3JJD7; A0A1W2WP44; A0A1W2WFG3; A0A1W3JJV2	0	2	0.5035	0	1	1	665.318	1329.63	1329.63	-0.18	-0.00012	HCD (High Energy Collision Dissociation)	MS2	34.0513	110	23.5496	5066	CA_Nov18.raw	F1	2.82	0	0.006322
		FALSE	High	Sequest HT (A2)	Unambiguous	[R].ALGDDPTNADVNK.[V]		1	4	A0A1W2WFG3	A0A1W3JJD7; A0A1W2WP44; A0A1W2WFG3; A0A1W3JJV2	0	2	0.5425	0	1	1	665.318	1329.63	1329.63	0.37	0.00024	HCD (High Energy Collision Dissociation)	MS2	17.1241	110	20.8082	4229	CA_Nov18.raw	F1	3.41	0	0.002324
		FALSE	High	Sequest HT (A2)	Unambiguous	[R].ALGDDPTNADVNK.[V]		1	4	A0A1W2WFG3	A0A1W3JJD7; A0A1W2WP44; A0A1W2WFG3; A0A1W3JJV2	0	2	0.487	0	1	1	665.317	1329.63	1329.63	-0.28	-0.00018	HCD (High Energy Collision Dissociation)	MS2	19.9544	110	18.0454	3397	CA_Nov18.raw	F1	3.47	0	0.003036
		FALSE	High	Sequest HT (A2)	Unambiguous	[R].ALGDDPTNADVNK.[V]		1	4	A0A1W2WFG3	A0A1W3JJD7; A0A1W2WP44; A0A1W2WFG3; A0A1W3JJV2	0	2	0.4893	0	1	1	665.319	1329.63	1329.63	2.2	0.00146	HCD (High Energy Collision Dissociation)	MS2	15.7581	110	18.3811	3499	CA_Nov18.raw	F1	3.27	0	0.0006017
		FALSE	High	Sequest HT (A2)	Unambiguous	[R].ALGDDPTNADVNK.[V]		1	4	A0A1W2WFG3	A0A1W3JJD7; A0A1W2WP44; A0A1W2WFG3; A0A1W3JJV2	0	2	0.5545	0	1	1	665.319	1329.63	1329.63	2.02	0.00134	HCD (High Energy Collision Dissociation)	MS2	12.2933	110	18.7318	3609	CA_Nov18.raw	F1	3.21	0	0.002951
		FALSE	High	Sequest HT (A2)	Unambiguous	[R].ALGDDPTNADVNK.[V]		1	4	A0A1W2WFG3	A0A1W3JJD7; A0A1W2WP44; A0A1W2WFG3; A0A1W3JJV2	0	2	0.5735	0	1	1	665.317	1329.63	1329.63	-0.73	-0.00049	HCD (High Energy Collision Dissociation)	MS2	13.1878	110	19.078	3709	CA_Nov18.raw	F1	3.4	0	0.0009968
		FALSE	High	Sequest HT (A2)	Unambiguous	[R].ALGDDPTNADVNK.[V]		1	4	A0A1W2WFG3	A0A1W3JJD7; A0A1W2WP44; A0A1W2WFG3; A0A1W3JJV2	0	2	0.5522	0	1	1	665.318	1329.63	1329.63	0	0	HCD (High Energy Collision Dissociation)	MS2	11.5512	110	19.4182	3813	CA_Nov18.raw	F1	3.35	0	0.001405
		FALSE	High	Sequest HT (A2)	Unambiguous	[R].ALGDDPTNADVNK.[V]		1	4	A0A1W2WFG3	A0A1W3JJD7; A0A1W2WP44; A0A1W2WFG3; A0A1W3JJV2	0	2	0.494	0	1	1	665.317	1329.63	1329.63	-0.28	-0.00018	HCD (High Energy Collision Dissociation)	MS2	18.0884	110	19.764	3918	CA_Nov18.raw	F1	3.32	0	0.002625
		FALSE	High	Sequest HT (A2)	Unambiguous	[R].ALGDDPTNADVNK.[V]		1	4	A0A1W2WFG3	A0A1W3JJD7; A0A1W2WP44; A0A1W2WFG3; A0A1W3JJV2	0	2	0.5407	0	1	1	665.318	1329.63	1329.63	0.37	0.00024	HCD (High Energy Collision Dissociation)	MS2	17.5361	110	20.112	4024	CA_Nov18.raw	F1	3.44	0	0.000589
		FALSE	High	Sequest HT (A2)	Unambiguous	[R].ALGDDPTNADVNK.[V]		1	4	A0A1W2WFG3	A0A1W3JJD7; A0A1W2WP44; A0A1W2WFG3; A0A1W3JJV2	0	2	0.5271	0	1	1	665.318	1329.63	1329.63	-0.18	-0.00012	HCD (High Energy Collision Dissociation)	MS2	12.2419	110	20.4696	4129	CA_Nov18.raw	F1	3.32	0	0.001179
	FALSE	High	[R].ALGDDPTNADVNKVLGNPK.[K]			2.05158e-05	0	1	4	2	A0A1W2WFG3	A0A1W2WFG3 [37-55]	1	1937.99	High	High	0	2.671e-05	5.68	R.ALGDDPTNADVNKVLGNPK.K	[37-55]
		Checked	Confidence	Identifying Node	PSM Ambiguity	Annotated Sequence	Modifications	# Protein Groups	# Proteins	Master Protein Accessions	Protein Accessions	# Missed Cleavages	Charge	DeltaScore	DeltaCn	Rank	Search Engine Rank	m/z [Da]	MH+ [Da]	Theo. MH+ [Da]	DeltaM [ppm]	Deltam/z [Da]	Activation Type	MS Order	Isolation Interference [%]	Ion Inject Time [ms]	RT [min]	First Scan	Spectrum File	File ID	XCorr	Percolator q-Value	Percolator PEP
		FALSE	High	Sequest HT (A2)	Unambiguous	[R].ALGDDPTNADVNKVLGNPK.[K]		1	4	A0A1W2WFG3	A0A1W3JJD7; A0A1W2WP44; A0A1W2WFG3; A0A1W3JJV2	1	2	0.6088	0	1	1	969.502	1938	1937.99	1.78	0.00172	HCD (High Energy Collision Dissociation)	MS2	5.24184	110	74.7054	23475	CA_Nov18.raw	F1	5.24	0	4.881e-07
		FALSE	High	Sequest HT (A2)	Unambiguous	[R].ALGDDPTNADVNKVLGNPK.[K]		1	4	A0A1W2WFG3	A0A1W3JJD7; A0A1W2WP44; A0A1W2WFG3; A0A1W3JJV2	1	3	0.5898	0	1	1	646.668	1937.99	1937.99	-2.01	-0.0013	HCD (High Energy Collision Dissociation)	MS2	15.1193	110	74.6639	23459	CA_Nov18.raw	F1	5.68	0	2.671e-05
	FALSE	High	[R].HVLASLGEK.[M]			0.0994529	0	1	19	2	A0A1W2WFG3	A0A1W2WFG3 [110-118]	0	953.541	High	High	0	0.03627	3.12	R.HVLASLGEK.M	[110-118]
		Checked	Confidence	Identifying Node	PSM Ambiguity	Annotated Sequence	Modifications	# Protein Groups	# Proteins	Master Protein Accessions	Protein Accessions	# Missed Cleavages	Charge	DeltaScore	DeltaCn	Rank	Search Engine Rank	m/z [Da]	MH+ [Da]	Theo. MH+ [Da]	DeltaM [ppm]	Deltam/z [Da]	Activation Type	MS Order	Isolation Interference [%]	Ion Inject Time [ms]	RT [min]	First Scan	Spectrum File	File ID	XCorr	Percolator q-Value	Percolator PEP
		FALSE	High	Sequest HT (A2)	Unambiguous	[R].HVLASLGEK.[M]		1	19	A0A1W2WFG3	H2Y9S0; A0A1W3JQA3; A0A1W3JJU8; B5XB09; H2Y9S1; A0A1W3JJD7; A0A1W3JVE7; A0A1W2WP44; B5X6Y0; B5DH14; A0A1W3JQA8; A0A1W2WFG3; Q06B21; A0A1W2WK08; A0A1W3JJD2; F6R955; B5DH13; A0A1W3JJV2; A0A060VX90	0	2	0.1667	0	1	1	477.274	953.541	953.541	-0.48	-0.00023	HCD (High Energy Collision Dissociation)	MS2	11.7637	110	75.2027	23661	CA_Nov18.raw	F1	3.12	0	0.03627
		FALSE	High	Sequest HT (A2)	Unambiguous	[R].HVLASLGEK.[M]		1	19	A0A1W2WFG3	H2Y9S0; A0A1W3JQA3; A0A1W3JJU8; B5XB09; H2Y9S1; A0A1W3JJD7; A0A1W3JVE7; A0A1W2WP44; B5X6Y0; B5DH14; A0A1W3JQA8; A0A1W2WFG3; Q06B21; A0A1W2WK08; A0A1W3JJD2; F6R955; B5DH13; A0A1W3JJV2; A0A060VX90	0	2	0.0559	0	1	1	477.274	953.541	953.541	-0.6	-0.00029	HCD (High Energy Collision Dissociation)	MS2	52.3859	110	75.5669	23792	CA_Nov18.raw	F1	1.61	0.006951	0.1924
FALSE	High	Master Protein	A0A1W2W3C8	transmembrane cell adhesion receptor mua-3 isoform X1 OS=Ciona intestinalis OX=7719 GN=LOC100182571 PE=4 SV=1	0	42.106	6	11	77	11	1	2264	243.7	4.5	229.27	11	High
	Checked	Confidence	Annotated Sequence	Modifications	Modifications in Master Proteins	Qvality PEP	Qvality q-value	# Protein Groups	# Proteins	# PSMs	Master Protein Accessions	Positions in Master Proteins	# Missed Cleavages	Theo. MH+ [Da]	Found in Sample: [S1] F1: Sample	Confidence (by Search Engine): Sequest HT	Percolator q-Value (by Search Engine): Sequest HT	Percolator PEP (by Search Engine): Sequest HT	XCorr (by Search Engine): Sequest HT	Sequence in Protein	Positions in Protein	Peptide Group Modifications in Protein
	FALSE	High	[R].NYQGANWFGLTDR.[S]			0.15723	0	1	2	1	A0A1W2W3C8	A0A1W2W3C8 [2103-2115]	0	1541.71	High	High	0	0.06785	3.23	R.NYQGANWFGLTDR.S	[2103-2115]
		Checked	Confidence	Identifying Node	PSM Ambiguity	Annotated Sequence	Modifications	# Protein Groups	# Proteins	Master Protein Accessions	Protein Accessions	# Missed Cleavages	Charge	DeltaScore	DeltaCn	Rank	Search Engine Rank	m/z [Da]	MH+ [Da]	Theo. MH+ [Da]	DeltaM [ppm]	Deltam/z [Da]	Activation Type	MS Order	Isolation Interference [%]	Ion Inject Time [ms]	RT [min]	First Scan	Spectrum File	File ID	XCorr	Percolator q-Value	Percolator PEP
		FALSE	High	Sequest HT (A2)	Unambiguous	[R].NYQGANWFGLTDR.[S]		1	2	A0A1W2W3C8	A0A1W2W3C8; A0A1W5BJZ3	0	2	0.4644	0	1	1	771.357	1541.71	1541.71	-3.79	-0.00292	HCD (High Energy Collision Dissociation)	MS2	14.2576	110	74.8302	23522	CA_Nov18.raw	F1	3.23	0	0.06785
	FALSE	High	[R].QDGSIGPGGMAK.[V]			0.0125275	0	1	1	26	A0A1W2W3C8	A0A1W2W3C8 [1328-1339]	0	1117.53	High	High	0	0.004329	3.21	R.QDGSIGPGGMAK.V	[1328-1339]
		Checked	Confidence	Identifying Node	PSM Ambiguity	Annotated Sequence	Modifications	# Protein Groups	# Proteins	Master Protein Accessions	Protein Accessions	# Missed Cleavages	Charge	DeltaScore	DeltaCn	Rank	Search Engine Rank	m/z [Da]	MH+ [Da]	Theo. MH+ [Da]	DeltaM [ppm]	Deltam/z [Da]	Activation Type	MS Order	Isolation Interference [%]	Ion Inject Time [ms]	RT [min]	First Scan	Spectrum File	File ID	XCorr	Percolator q-Value	Percolator PEP
		FALSE	High	Sequest HT (A2)	Unambiguous	[R].QDGSIGPGGMAK.[V]		1	1	A0A1W2W3C8	A0A1W2W3C8	0	2	0.3966	0	1	1	559.268	1117.53	1117.53	-0.94	-0.00052	HCD (High Energy Collision Dissociation)	MS2	58.108	110	37.1521	9620	CA_Nov18.raw	F1	2.37	0	0.02802
		FALSE	High	Sequest HT (A2)	Unambiguous	[R].QDGSIGPGGMAK.[V]		1	1	A0A1W2W3C8	A0A1W2W3C8	0	2	0.3467	0	1	1	559.269	1117.53	1117.53	-0.61	-0.00034	HCD (High Energy Collision Dissociation)	MS2	55.0026	110	37.8832	9885	CA_Nov18.raw	F1	2.25	0	0.006389
		FALSE	High	Sequest HT (A2)	Unambiguous	[R].QDGSIGPGGMAK.[V]		1	1	A0A1W2W3C8	A0A1W2W3C8	0	2	0.4588	0	1	1	559.268	1117.53	1117.53	-1.15	-0.00064	HCD (High Energy Collision Dissociation)	MS2	48.0538	110	38.2332	10010	CA_Nov18.raw	F1	2.79	0	0.02645
		FALSE	High	Sequest HT (A2)	Unambiguous	[R].QDGSIGPGGMAK.[V]		1	1	A0A1W2W3C8	A0A1W2W3C8	0	2	0.4457	0	1	1	559.269	1117.53	1117.53	0.7	0.00039	HCD (High Energy Collision Dissociation)	MS2	51.3421	110	38.5909	10139	CA_Nov18.raw	F1	2.58	0	0.002988
		FALSE	High	Sequest HT (A2)	Unambiguous	[R].QDGSIGPGGMAK.[V]		1	1	A0A1W2W3C8	A0A1W2W3C8	0	2	0.3255	0	1	1	559.268	1117.53	1117.53	-1.37	-0.00077	HCD (High Energy Collision Dissociation)	MS2	36.8097	110	38.9586	10272	CA_Nov18.raw	F1	2.55	0	0.004155
		FALSE	High	Sequest HT (A2)	Unambiguous	[R].QDGSIGPGGMAK.[V]		1	1	A0A1W2W3C8	A0A1W2W3C8	0	2	0.2835	0	1	1	559.268	1117.53	1117.53	-0.83	-0.00046	HCD (High Energy Collision Dissociation)	MS2	39.303	110	39.3215	10403	CA_Nov18.raw	F1	2.61	0	0.003426
		FALSE	High	Sequest HT (A2)	Unambiguous	[R].QDGSIGPGGMAK.[V]		1	1	A0A1W2W3C8	A0A1W2W3C8	0	2	0.3643	0	1	1	559.268	1117.53	1117.53	-1.48	-0.00083	HCD (High Energy Collision Dissociation)	MS2	23.9344	110	39.6663	10527	CA_Nov18.raw	F1	2.8	0	0.002694
		FALSE	High	Sequest HT (A2)	Unambiguous	[R].QDGSIGPGGMAK.[V]		1	1	A0A1W2W3C8	A0A1W2W3C8	0	2	0.4362	0	1	1	559.269	1117.53	1117.53	-0.39	-0.00022	HCD (High Energy Collision Dissociation)	MS2	29.5375	110	40.0117	10645	CA_Nov18.raw	F1	2.98	0	0.003548
		FALSE	High	Sequest HT (A2)	Unambiguous	[R].QDGSIGPGGMAK.[V]		1	1	A0A1W2W3C8	A0A1W2W3C8	0	2	0.2627	0	1	1	559.268	1117.53	1117.53	-1.37	-0.00077	HCD (High Energy Collision Dissociation)	MS2	22.127	110	40.3653	10764	CA_Nov18.raw	F1	2.55	0	0.003963
		FALSE	High	Sequest HT (A2)	Unambiguous	[R].QDGSIGPGGMAK.[V]		1	1	A0A1W2W3C8	A0A1W2W3C8	0	2	0.3107	0	1	1	559.269	1117.53	1117.53	-0.28	-0.00016	HCD (High Energy Collision Dissociation)	MS2	17.2832	110	40.7218	10886	CA_Nov18.raw	F1	2.8	0	0.003456
		FALSE	High	Sequest HT (A2)	Selected	[R].QDGSIGPGGMAK.[V]		1	1	A0A1W2W3C8	A0A1W2W3C8	0	2		0	2	2	559.272	1117.54	1117.53	6.06	0.00338	HCD (High Energy Collision Dissociation)	MS2	15.3727	93.393	44.1971	12133	CA_Nov18.raw	F1	2.63	0	0.003451
		FALSE	High	Sequest HT (A2)	Unambiguous	[R].QDGSIGPGGMAK.[V]		1	1	A0A1W2W3C8	A0A1W2W3C8	0	2	0.4413	0	1	1	559.269	1117.53	1117.53	-0.5	-0.00028	HCD (High Energy Collision Dissociation)	MS2	27.5258	110	41.0582	11004	CA_Nov18.raw	F1	3.15	0	0.002295
		FALSE	High	Sequest HT (A2)	Unambiguous	[R].QDGSIGPGGMAK.[V]		1	1	A0A1W2W3C8	A0A1W2W3C8	0	2	0.443	0	1	1	559.268	1117.53	1117.53	-1.26	-0.00071	HCD (High Energy Collision Dissociation)	MS2	22.5229	110	41.4046	11127	CA_Nov18.raw	F1	3.07	0	0.00296
		FALSE	High	Sequest HT (A2)	Unambiguous	[R].QDGSIGPGGMAK.[V]		1	1	A0A1W2W3C8	A0A1W2W3C8	0	2	0.4855	0	1	1	559.269	1117.53	1117.53	0.38	0.00021	HCD (High Energy Collision Dissociation)	MS2	16.5769	110	41.7564	11255	CA_Nov18.raw	F1	3.11	0	0.002551
		FALSE	High	Sequest HT (A2)	Unambiguous	[R].QDGSIGPGGMAK.[V]		1	1	A0A1W2W3C8	A0A1W2W3C8	0	2	0.3321	0	1	1	559.269	1117.53	1117.53	0.16	9e-05	HCD (High Energy Collision Dissociation)	MS2	13.9371	110	42.1076	11379	CA_Nov18.raw	F1	2.71	0	0.004472
		FALSE	High	Sequest HT (A2)	Unambiguous	[R].QDGSIGPGGMAK.[V]		1	1	A0A1W2W3C8	A0A1W2W3C8	0	2	0.4473	0	1	1	559.269	1117.53	1117.53	-0.39	-0.00022	HCD (High Energy Collision Dissociation)	MS2	5.33986	110	42.4482	11503	CA_Nov18.raw	F1	3.13	0	0.003083
		FALSE	High	Sequest HT (A2)	Unambiguous	[R].QDGSIGPGGMAK.[V]		1	1	A0A1W2W3C8	A0A1W2W3C8	0	2	0.3281	0	1	1	559.269	1117.53	1117.53	-0.06	-3e-05	HCD (High Energy Collision Dissociation)	MS2	16.9569	110	42.8111	11633	CA_Nov18.raw	F1	2.56	0	0.003323
		FALSE	High	Sequest HT (A2)	Unambiguous	[R].QDGSIGPGGMAK.[V]		1	1	A0A1W2W3C8	A0A1W2W3C8	0	2	0.4089	0	1	1	559.269	1117.53	1117.53	0.38	0.00021	HCD (High Energy Collision Dissociation)	MS2	16.5145	110	43.1516	11755	CA_Nov18.raw	F1	2.91	0	0.004761
		FALSE	High	Sequest HT (A2)	Unambiguous	[R].QDGSIGPGGMAK.[V]		1	1	A0A1W2W3C8	A0A1W2W3C8	0	2	0.3608	0	1	1	559.27	1117.53	1117.53	1.69	0.00094	HCD (High Energy Collision Dissociation)	MS2	12.0008	94.684	43.5123	11885	CA_Nov18.raw	F1	2.91	0	0.00442
		FALSE	High	Sequest HT (A2)	Unambiguous	[R].QDGSIGPGGMAK.[V]		1	1	A0A1W2W3C8	A0A1W2W3C8	0	2	0.3346	0	1	1	559.271	1117.53	1117.53	3	0.00167	HCD (High Energy Collision Dissociation)	MS2	13.779	97.467	43.8555	12009	CA_Nov18.raw	F1	2.54	0	0.006498
		FALSE	High	Sequest HT (A2)	Unambiguous	[R].QDGSIGPGGMAK.[V]		1	1	A0A1W2W3C8	A0A1W2W3C8	0	2	0.4019	0	1	1	559.269	1117.53	1117.53	0.27	0.00015	HCD (High Energy Collision Dissociation)	MS2	30.5587	110	15.6864	2728	CA_Nov18.raw	F1	3.21	0	0.004329
		FALSE	High	Sequest HT (A2)	Unambiguous	[R].QDGSIGPGGMAK.[V]		1	1	A0A1W2W3C8	A0A1W2W3C8	0	2	0.3346	0	1	1	559.269	1117.53	1117.53	-0.72	-0.0004	HCD (High Energy Collision Dissociation)	MS2	38.0815	110	16.028	2817	CA_Nov18.raw	F1	2.66	0	0.0446
		FALSE	High	Sequest HT (A2)	Unambiguous	[R].QDGSIGPGGMAK.[V]		1	1	A0A1W2W3C8	A0A1W2W3C8	0	2	0.318	0	1	1	559.272	1117.54	1117.53	5.18	0.0029	HCD (High Energy Collision Dissociation)	MS2	29.9792	110	16.3683	2909	CA_Nov18.raw	F1	2.17	0	0.004008
		FALSE	High	Sequest HT (A2)	Unambiguous	[R].QDGSIGPGGMAK.[V]		1	1	A0A1W2W3C8	A0A1W2W3C8	0	2	0.3643	0	1	1	559.269	1117.53	1117.53	0.38	0.00021	HCD (High Energy Collision Dissociation)	MS2	21.7082	110	15.3481	2646	CA_Nov18.raw	F1	2.8	0	0.003246
		FALSE	High	Sequest HT (A2)	Unambiguous	[R].QDGSIGPGGMAK.[V]		1	1	A0A1W2W3C8	A0A1W2W3C8	0	2	0.4311	0	1	1	559.27	1117.53	1117.53	1.58	0.00088	HCD (High Energy Collision Dissociation)	MS2	61.2071	110	36.4097	9353	CA_Nov18.raw	F1	2.25	0.002167	0.1367
		FALSE	High	Sequest HT (A2)	Unambiguous	[R].QDGSIGPGGMAK.[V]		1	1	A0A1W2W3C8	A0A1W2W3C8	0	2	0.3775	0	1	1	559.27	1117.53	1117.53	1.47	0.00082	HCD (High Energy Collision Dissociation)	MS2	58.633	110	36.7727	9484	CA_Nov18.raw	F1	2.04	0.004207	0.1589
	FALSE	High	[R].QDGSIGPGGMAK.[V]	1xOxidation [M10]		0.0164993	0	1	1	12	A0A1W2W3C8	A0A1W2W3C8 [1328-1339]	0	1133.53	High	High	0	0.05092	3	R.QDGSIGPGGMAK.V	[1328-1339]
		Checked	Confidence	Identifying Node	PSM Ambiguity	Annotated Sequence	Modifications	# Protein Groups	# Proteins	Master Protein Accessions	Protein Accessions	# Missed Cleavages	Charge	DeltaScore	DeltaCn	Rank	Search Engine Rank	m/z [Da]	MH+ [Da]	Theo. MH+ [Da]	DeltaM [ppm]	Deltam/z [Da]	Activation Type	MS Order	Isolation Interference [%]	Ion Inject Time [ms]	RT [min]	First Scan	Spectrum File	File ID	XCorr	Percolator q-Value	Percolator PEP
		FALSE	High	Sequest HT (A2)	Unambiguous	[R].QDGSIGPGGmAK.[V]	M10(Oxidation)	1	1	A0A1W2W3C8	A0A1W2W3C8	0	2	0.417	0	1	1	567.266	1133.52	1133.53	-0.85	-0.00048	HCD (High Energy Collision Dissociation)	MS2	31.5202	110	15.5902	2702	CA_Nov18.raw	F1	2.59	0	0.003296
		FALSE	High	Sequest HT (A2)	Unambiguous	[R].QDGSIGPGGmAK.[V]	M10(Oxidation)	1	1	A0A1W2W3C8	A0A1W2W3C8	0	2	0.3382	0	1	1	567.267	1133.53	1133.53	0.87	0.00049	HCD (High Energy Collision Dissociation)	MS2	33.5356	110	16.2727	2884	CA_Nov18.raw	F1	2.72	0	0.02508
		FALSE	High	Sequest HT (A2)	Unambiguous	[R].QDGSIGPGGmAK.[V]	M10(Oxidation)	1	1	A0A1W2W3C8	A0A1W2W3C8	0	2	0.3433	0	1	1	567.267	1133.53	1133.53	0.23	0.00013	HCD (High Energy Collision Dissociation)	MS2	24.4872	110	13.2145	2143	CA_Nov18.raw	F1	3	0	0.05092
		FALSE	High	Sequest HT (A2)	Unambiguous	[R].QDGSIGPGGmAK.[V]	M10(Oxidation)	1	1	A0A1W2W3C8	A0A1W2W3C8	0	2	0.295	0	1	1	567.266	1133.53	1133.53	0.01	1e-05	HCD (High Energy Collision Dissociation)	MS2	28.6254	110	13.8872	2295	CA_Nov18.raw	F1	2.61	0	0.02475
		FALSE	High	Sequest HT (A2)	Unambiguous	[R].QDGSIGPGGmAK.[V]	M10(Oxidation)	1	1	A0A1W2W3C8	A0A1W2W3C8	0	2	0.4373	0	1	1	567.266	1133.53	1133.53	0.12	7e-05	HCD (High Energy Collision Dissociation)	MS2	25.0386	110	14.9162	2538	CA_Nov18.raw	F1	2.63	0	0.04501
		FALSE	High	Sequest HT (A2)	Unambiguous	[R].QDGSIGPGGmAK.[V]	M10(Oxidation)	1	1	A0A1W2W3C8	A0A1W2W3C8	0	2	0.3568	0	1	1	567.268	1133.53	1133.53	2.27	0.00129	HCD (High Energy Collision Dissociation)	MS2	54.3187	110	17.983	3377	CA_Nov18.raw	F1	2.41	0	0.03822
		FALSE	High	Sequest HT (A2)	Unambiguous	[R].QDGSIGPGGmAK.[V]	M10(Oxidation)	1	1	A0A1W2W3C8	A0A1W2W3C8	0	2	0.4211	0	1	1	567.266	1133.53	1133.53	-0.21	-0.00012	HCD (High Energy Collision Dissociation)	MS2	2.12568	110	12.5345	1983	CA_Nov18.raw	F1	2.85	0.001103	0.08805
		FALSE	High	Sequest HT (A2)	Unambiguous	[R].QDGSIGPGGmAK.[V]	M10(Oxidation)	1	1	A0A1W2W3C8	A0A1W2W3C8	0	2	0.3413	0	1	1	567.266	1133.52	1133.53	-0.53	-0.0003	HCD (High Energy Collision Dissociation)	MS2	24.0195	110	14.5738	2455	CA_Nov18.raw	F1	2.93	0.001103	0.08876
		FALSE	High	Sequest HT (A2)	Unambiguous	[R].QDGSIGPGGmAK.[V]	M10(Oxidation)	1	1	A0A1W2W3C8	A0A1W2W3C8	0	2	0.3611	0	1	1	567.267	1133.53	1133.53	1.52	0.00086	HCD (High Energy Collision Dissociation)	MS2	42.1521	110	15.9368	2793	CA_Nov18.raw	F1	2.52	0.001103	0.1199
		FALSE	High	Sequest HT (A2)	Unambiguous	[R].QDGSIGPGGmAK.[V]	M10(Oxidation)	1	1	A0A1W2W3C8	A0A1W2W3C8	0	2	0.3135	0	1	1	567.266	1133.53	1133.53	-0.42	-0.00024	HCD (High Energy Collision Dissociation)	MS2	35.0831	110	17.3012	3174	CA_Nov18.raw	F1	2.52	0.001103	0.1015
		FALSE	High	Sequest HT (A2)	Unambiguous	[R].QDGSIGPGGmAK.[V]	M10(Oxidation)	1	1	A0A1W2W3C8	A0A1W2W3C8	0	2	0.4779	0	1	1	567.269	1133.53	1133.53	4.32	0.00245	HCD (High Energy Collision Dissociation)	MS2	44.666	110	18.3261	3486	CA_Nov18.raw	F1	2.49	0.002167	0.1362
		FALSE	High	Sequest HT (A2)	Unambiguous	[R].QDGSIGPGGmAK.[V]	M10(Oxidation)	1	1	A0A1W2W3C8	A0A1W2W3C8	0	2	0.3099	0	1	1	567.266	1133.53	1133.53	-0.21	-0.00012	HCD (High Energy Collision Dissociation)	MS2	20.4095	110	12.8738	2061	CA_Nov18.raw	F1	2.13	0.00318	0.1445
	FALSE	High	[K].SAMLDAVSNMPYYGR.[G]			0.000806764	0	1	3	1	A0A1W2W3C8	A0A1W2W3C8 [321-335]	0	1674.76	High	High	0	6.163e-05	4.9	K.SAMLDAVSNMPYYGR.G	[321-335]
		Checked	Confidence	Identifying Node	PSM Ambiguity	Annotated Sequence	Modifications	# Protein Groups	# Proteins	Master Protein Accessions	Protein Accessions	# Missed Cleavages	Charge	DeltaScore	DeltaCn	Rank	Search Engine Rank	m/z [Da]	MH+ [Da]	Theo. MH+ [Da]	DeltaM [ppm]	Deltam/z [Da]	Activation Type	MS Order	Isolation Interference [%]	Ion Inject Time [ms]	RT [min]	First Scan	Spectrum File	File ID	XCorr	Percolator q-Value	Percolator PEP
		FALSE	High	Sequest HT (A2)	Unambiguous	[K].SAMLDAVSNMPYYGR.[G]		1	3	A0A1W2W3C8	H2XLP7; A0A1W2W3C8; A0A1W5BJZ3	0	2	0.6327	0	1	1	837.882	1674.76	1674.76	-2.65	-0.00222	HCD (High Energy Collision Dissociation)	MS2	29.2663	110	74.5239	23407	CA_Nov18.raw	F1	4.9	0	6.163e-05
	FALSE	High	[K].SAMLDAVSNMPYYGR.[G]	1xOxidation [M3]		0.00133411	0	1	3	3	A0A1W2W3C8	A0A1W2W3C8 [321-335]	0	1690.76	High	High	0	0.0001713	4.21	K.SAMLDAVSNMPYYGR.G	[321-335]
		Checked	Confidence	Identifying Node	PSM Ambiguity	Annotated Sequence	Modifications	# Protein Groups	# Proteins	Master Protein Accessions	Protein Accessions	# Missed Cleavages	Charge	DeltaScore	DeltaCn	Rank	Search Engine Rank	m/z [Da]	MH+ [Da]	Theo. MH+ [Da]	DeltaM [ppm]	Deltam/z [Da]	Activation Type	MS Order	Isolation Interference [%]	Ion Inject Time [ms]	RT [min]	First Scan	Spectrum File	File ID	XCorr	Percolator q-Value	Percolator PEP
		FALSE	High	Sequest HT (A2)	Unambiguous	[K].SAmLDAVSNMPYYGR.[G]	M3(Oxidation)	1	3	A0A1W2W3C8	H2XLP7; A0A1W2W3C8; A0A1W5BJZ3	0	2	0.6262	0	1	1	845.883	1690.76	1690.76	0.89	0.00075	HCD (High Energy Collision Dissociation)	MS2	9.0418	110	73.0194	22846	CA_Nov18.raw	F1	3.13	0	0.0007622
		FALSE	High	Sequest HT (A2)	Unambiguous	[K].SAmLDAVSNMPYYGR.[G]	M3(Oxidation)	1	3	A0A1W2W3C8	H2XLP7; A0A1W2W3C8; A0A1W5BJZ3	0	2	0.5748	0	1	1	845.879	1690.75	1690.76	-3.01	-0.00254	HCD (High Energy Collision Dissociation)	MS2	34.8595	110	73.7068	23103	CA_Nov18.raw	F1	4.21	0	0.0001713
		FALSE	High	Sequest HT (A2)	Unambiguous	[K].SAmLDAVSNMPYYGR.[G]	M3(Oxidation)	1	3	A0A1W2W3C8	H2XLP7; A0A1W2W3C8; A0A1W5BJZ3	0	2	0.6085	0	1	1	845.877	1690.75	1690.76	-5.68	-0.0048	HCD (High Energy Collision Dissociation)	MS2	23.3799	110	72.6433	22705	CA_Nov18.raw	F1	3.78	0	0.0001193
	FALSE	High	[K].SAMLDAVSNMPYYGR.[G]	2xOxidation [M3; M10]		0.0111716	0	1	3	2	A0A1W2W3C8	A0A1W2W3C8 [321-335]	0	1706.75	High	High	0	0.01319	3	K.SAMLDAVSNMPYYGR.G	[321-335]
		Checked	Confidence	Identifying Node	PSM Ambiguity	Annotated Sequence	Modifications	# Protein Groups	# Proteins	Master Protein Accessions	Protein Accessions	# Missed Cleavages	Charge	DeltaScore	DeltaCn	Rank	Search Engine Rank	m/z [Da]	MH+ [Da]	Theo. MH+ [Da]	DeltaM [ppm]	Deltam/z [Da]	Activation Type	MS Order	Isolation Interference [%]	Ion Inject Time [ms]	RT [min]	First Scan	Spectrum File	File ID	XCorr	Percolator q-Value	Percolator PEP
		FALSE	High	Sequest HT (A2)	Unambiguous	[K].SAmLDAVSNmPYYGR.[G]	M3(Oxidation); M10(Oxidation)	1	3	A0A1W2W3C8	H2XLP7; A0A1W2W3C8; A0A1W5BJZ3	0	2	0.5804	0	1	1	853.877	1706.75	1706.75	-3	-0.00256	HCD (High Energy Collision Dissociation)	MS2	46.5241	110	61.559	18539	CA_Nov18.raw	F1	2.55	0	0.00197
		FALSE	High	Sequest HT (A2)	Unambiguous	[K].SAmLDAVSNmPYYGR.[G]	M3(Oxidation); M10(Oxidation)	1	3	A0A1W2W3C8	H2XLP7; A0A1W2W3C8; A0A1W5BJZ3	0	2	0.5767	0	1	1	853.877	1706.75	1706.75	-2.5	-0.00214	HCD (High Energy Collision Dissociation)	MS2	40.6489	110	61.1657	18391	CA_Nov18.raw	F1	3	0	0.01319
	FALSE	High	[R].MVDPLNVGQDR.[V]			0.0315811	0	1	2	1	A0A1W2W3C8	A0A1W2W3C8 [838-848]	0	1243.61	High	High	0	0.007802	3.35	R.MVDPLNVGQDR.V	[838-848]
		Checked	Confidence	Identifying Node	PSM Ambiguity	Annotated Sequence	Modifications	# Protein Groups	# Proteins	Master Protein Accessions	Protein Accessions	# Missed Cleavages	Charge	DeltaScore	DeltaCn	Rank	Search Engine Rank	m/z [Da]	MH+ [Da]	Theo. MH+ [Da]	DeltaM [ppm]	Deltam/z [Da]	Activation Type	MS Order	Isolation Interference [%]	Ion Inject Time [ms]	RT [min]	First Scan	Spectrum File	File ID	XCorr	Percolator q-Value	Percolator PEP
		FALSE	High	Sequest HT (A2)	Unambiguous	[R].MVDPLNVGQDR.[V]		1	2	A0A1W2W3C8	A0A1W2W3C8; A0A1W5BJZ3	0	2	0.4209	0	1	1	622.308	1243.61	1243.61	-1.01	-0.00063	HCD (High Energy Collision Dissociation)	MS2	5.6226	110	74.2905	23320	CA_Nov18.raw	F1	3.35	0	0.007802
	FALSE	High	[R].MVDPLNVGQDR.[V]	1xOxidation [M1]		0.0199383	0	1	2	4	A0A1W2W3C8	A0A1W2W3C8 [838-848]	0	1259.6	High	High	0	0.01186	3.36	R.MVDPLNVGQDR.V	[838-848]
		Checked	Confidence	Identifying Node	PSM Ambiguity	Annotated Sequence	Modifications	# Protein Groups	# Proteins	Master Protein Accessions	Protein Accessions	# Missed Cleavages	Charge	DeltaScore	DeltaCn	Rank	Search Engine Rank	m/z [Da]	MH+ [Da]	Theo. MH+ [Da]	DeltaM [ppm]	Deltam/z [Da]	Activation Type	MS Order	Isolation Interference [%]	Ion Inject Time [ms]	RT [min]	First Scan	Spectrum File	File ID	XCorr	Percolator q-Value	Percolator PEP
		FALSE	High	Sequest HT (A2)	Unambiguous	[R].mVDPLNVGQDR.[V]	M1(Oxidation)	1	2	A0A1W2W3C8	A0A1W2W3C8; A0A1W5BJZ3	0	2	0.2922	0	1	1	630.304	1259.6	1259.6	-2.78	-0.00175	HCD (High Energy Collision Dissociation)	MS2	9.18005	110	65.3783	19975	CA_Nov18.raw	F1	3.08	0	0.004247
		FALSE	High	Sequest HT (A2)	Unambiguous	[R].mVDPLNVGQDR.[V]	M1(Oxidation)	1	2	A0A1W2W3C8	A0A1W2W3C8; A0A1W5BJZ3	0	2	0.311	0	1	1	630.304	1259.6	1259.6	-2.48	-0.00156	HCD (High Energy Collision Dissociation)	MS2	6.99118	63.562	65.7217	20104	CA_Nov18.raw	F1	3.28	0	0.009983
		FALSE	High	Sequest HT (A2)	Unambiguous	[R].mVDPLNVGQDR.[V]	M1(Oxidation)	1	2	A0A1W2W3C8	A0A1W2W3C8; A0A1W5BJZ3	0	2	0.3423	0	1	1	630.304	1259.6	1259.6	-2.58	-0.00163	HCD (High Energy Collision Dissociation)	MS2	14.3593	72.8	66.0723	20236	CA_Nov18.raw	F1	3.36	0	0.01186
		FALSE	High	Sequest HT (A2)	Unambiguous	[R].mVDPLNVGQDR.[V]	M1(Oxidation)	1	2	A0A1W2W3C8	A0A1W2W3C8; A0A1W5BJZ3	0	2	0.2965	0	1	1	630.305	1259.6	1259.6	-2.1	-0.00132	HCD (High Energy Collision Dissociation)	MS2	21.6866	110	66.4272	20370	CA_Nov18.raw	F1	3.17	0.001103	0.08857
	FALSE	High	[R].SQDDVLTPSR.[A]			0.12171	0	1	4	3	A0A1W2W3C8	A0A1W2W3C8 [1851-1860]	0	1117.55	High	High	0	0.04778	3.09	R.SQDDVLTPSR.A	[1851-1860]
		Checked	Confidence	Identifying Node	PSM Ambiguity	Annotated Sequence	Modifications	# Protein Groups	# Proteins	Master Protein Accessions	Protein Accessions	# Missed Cleavages	Charge	DeltaScore	DeltaCn	Rank	Search Engine Rank	m/z [Da]	MH+ [Da]	Theo. MH+ [Da]	DeltaM [ppm]	Deltam/z [Da]	Activation Type	MS Order	Isolation Interference [%]	Ion Inject Time [ms]	RT [min]	First Scan	Spectrum File	File ID	XCorr	Percolator q-Value	Percolator PEP
		FALSE	High	Sequest HT (A2)	Unambiguous	[R].SQDDVLTPSR.[A]		1	4	A0A1W2W3C8	F6VEF4; A0A1W2W3C8; F6VDQ2; A0A1W5BJZ3	0	2	0.3357	0	1	1	559.278	1117.55	1117.55	0.65	0.00036	HCD (High Energy Collision Dissociation)	MS2	4.69857	74.109	47.3666	13292	CA_Nov18.raw	F1	2.8	0	0.07861
		FALSE	High	Sequest HT (A2)	Unambiguous	[R].SQDDVLTPSR.[A]		1	4	A0A1W2W3C8	F6VEF4; A0A1W2W3C8; F6VDQ2; A0A1W5BJZ3	0	2	0.343	0	1	1	559.278	1117.55	1117.55	0.87	0.00049	HCD (High Energy Collision Dissociation)	MS2	12.8099	108.699	48.7861	13815	CA_Nov18.raw	F1	3.09	0	0.04778
		FALSE	High	Sequest HT (A2)	Unambiguous	[R].SQDDVLTPSR.[A]		1	4	A0A1W2W3C8	F6VEF4; A0A1W2W3C8; F6VDQ2; A0A1W5BJZ3	0	2	0.3623	0	1	1	559.278	1117.55	1117.55	-0.44	-0.00025	HCD (High Energy Collision Dissociation)	MS2	13.0509	60.951	45.6049	12647	CA_Nov18.raw	F1	2.65	0.001103	0.0865
	FALSE	High	[K].TDVVFTGER.[Q]			0.131585	0	1	1	7	A0A1W2W3C8	A0A1W2W3C8 [1319-1327]	0	1023.51	High	High	0	0.07	2.53	K.TDVVFTGER.Q	[1319-1327]
		Checked	Confidence	Identifying Node	PSM Ambiguity	Annotated Sequence	Modifications	# Protein Groups	# Proteins	Master Protein Accessions	Protein Accessions	# Missed Cleavages	Charge	DeltaScore	DeltaCn	Rank	Search Engine Rank	m/z [Da]	MH+ [Da]	Theo. MH+ [Da]	DeltaM [ppm]	Deltam/z [Da]	Activation Type	MS Order	Isolation Interference [%]	Ion Inject Time [ms]	RT [min]	First Scan	Spectrum File	File ID	XCorr	Percolator q-Value	Percolator PEP
		FALSE	High	Sequest HT (A2)	Unambiguous	[K].TDVVFTGER.[Q]		1	1	A0A1W2W3C8	A0A1W2W3C8	0	2	0.2418	0	1	1	512.258	1023.51	1023.51	-1.67	-0.00086	HCD (High Energy Collision Dissociation)	MS2	12.163	30.919	65.286	19940	CA_Nov18.raw	F1	2.44	0	0.05307
		FALSE	High	Sequest HT (A2)	Unambiguous	[K].TDVVFTGER.[Q]		1	1	A0A1W2W3C8	A0A1W2W3C8	0	2	0.2543	0	1	1	512.257	1023.51	1023.51	-3.22	-0.00165	HCD (High Energy Collision Dissociation)	MS2	58.0963	52.181	64.9379	19809	CA_Nov18.raw	F1	2.32	0	0.06046
		FALSE	High	Sequest HT (A2)	Unambiguous	[K].TDVVFTGER.[Q]		1	1	A0A1W2W3C8	A0A1W2W3C8	0	2	0.2568	0	1	1	512.258	1023.51	1023.51	-2.39	-0.00122	HCD (High Energy Collision Dissociation)	MS2	1.60013	13.218	65.6366	20072	CA_Nov18.raw	F1	2.22	0	0.07277
		FALSE	High	Sequest HT (A2)	Unambiguous	[K].TDVVFTGER.[Q]		1	1	A0A1W2W3C8	A0A1W2W3C8	0	2	0.2609	0	1	1	512.258	1023.51	1023.51	-1.32	-0.00067	HCD (High Energy Collision Dissociation)	MS2	5.16683	41.896	66.3369	20336	CA_Nov18.raw	F1	2.53	0	0.07
		FALSE	High	Sequest HT (A2)	Unambiguous	[K].TDVVFTGER.[Q]		1	1	A0A1W2W3C8	A0A1W2W3C8	0	2	0.2477	0	1	1	512.258	1023.51	1023.51	-2.39	-0.00122	HCD (High Energy Collision Dissociation)	MS2	1.56607	16.515	65.9868	20204	CA_Nov18.raw	F1	2.18	0	0.06801
		FALSE	High	Sequest HT (A2)	Unambiguous	[K].TDVVFTGER.[Q]		1	1	A0A1W2W3C8	A0A1W2W3C8	0	2	0.275	0	1	1	512.258	1023.51	1023.51	-1.2	-0.00061	HCD (High Energy Collision Dissociation)	MS2	13.7644	110	66.6872	20468	CA_Nov18.raw	F1	2.4	0.006951	0.1876
		FALSE	High	Sequest HT (A2)	Unambiguous	[K].TDVVFTGER.[Q]		1	1	A0A1W2W3C8	A0A1W2W3C8	0	2	0.3395	0	1	1	512.259	1023.51	1023.51	0	0	HCD (High Energy Collision Dissociation)	MS2	35.8112	110	20.5618	4157	CA_Nov18.raw	F1	2.15	0.006951	0.1955
	FALSE	High	[R].EGVDAYPTVVIVLTDGR.[T]			0.00105626	0	1	3	1	A0A1W2W3C8	A0A1W2W3C8 [359-375]	0	1803.95	High	High	0	8.774e-05	4.67	R.EGVDAYPTVVIVLTDGR.T	[359-375]
		Checked	Confidence	Identifying Node	PSM Ambiguity	Annotated Sequence	Modifications	# Protein Groups	# Proteins	Master Protein Accessions	Protein Accessions	# Missed Cleavages	Charge	DeltaScore	DeltaCn	Rank	Search Engine Rank	m/z [Da]	MH+ [Da]	Theo. MH+ [Da]	DeltaM [ppm]	Deltam/z [Da]	Activation Type	MS Order	Isolation Interference [%]	Ion Inject Time [ms]	RT [min]	First Scan	Spectrum File	File ID	XCorr	Percolator q-Value	Percolator PEP
		FALSE	High	Sequest HT (A2)	Unambiguous	[R].EGVDAYPTVVIVLTDGR.[T]		1	3	A0A1W2W3C8	H2XLP7; A0A1W2W3C8; A0A1W5BJZ3	0	2	0.6296	0	1	1	902.477	1803.95	1803.95	-1.31	-0.00118	HCD (High Energy Collision Dissociation)	MS2	22.2854	110	74.9723	23575	CA_Nov18.raw	F1	4.67	0	8.774e-05
	FALSE	High	[R].ASVADCAAGFLPK.[G]	1xCarbamidomethyl [C6]		0.00509435	0	1	2	1	A0A1W2W3C8	A0A1W2W3C8 [2048-2060]	0	1306.65	High	High	0	0.0007	3.74	R.ASVADCAAGFLPK.G	[2048-2060]
		Checked	Confidence	Identifying Node	PSM Ambiguity	Annotated Sequence	Modifications	# Protein Groups	# Proteins	Master Protein Accessions	Protein Accessions	# Missed Cleavages	Charge	DeltaScore	DeltaCn	Rank	Search Engine Rank	m/z [Da]	MH+ [Da]	Theo. MH+ [Da]	DeltaM [ppm]	Deltam/z [Da]	Activation Type	MS Order	Isolation Interference [%]	Ion Inject Time [ms]	RT [min]	First Scan	Spectrum File	File ID	XCorr	Percolator q-Value	Percolator PEP
		FALSE	High	Sequest HT (A2)	Unambiguous	[R].ASVADcAAGFLPK.[G]	C6(Carbamidomethyl)	1	2	A0A1W2W3C8	A0A1W2W3C8; A0A1W5BJZ3	0	2	0.4064	0	1	1	653.826	1306.64	1306.65	-1.46	-0.00095	HCD (High Energy Collision Dissociation)	MS2	35.8903	110	74.2929	23321	CA_Nov18.raw	F1	3.74	0	0.0007
	FALSE	High	[K].LAAIQYSGR.[G]			0.170288	0	1	2	4	A0A1W2W3C8	A0A1W2W3C8 [879-887]	0	978.537	High	High	0.001103	0.1114	2.85	K.LAAIQYSGR.G	[879-887]
		Checked	Confidence	Identifying Node	PSM Ambiguity	Annotated Sequence	Modifications	# Protein Groups	# Proteins	Master Protein Accessions	Protein Accessions	# Missed Cleavages	Charge	DeltaScore	DeltaCn	Rank	Search Engine Rank	m/z [Da]	MH+ [Da]	Theo. MH+ [Da]	DeltaM [ppm]	Deltam/z [Da]	Activation Type	MS Order	Isolation Interference [%]	Ion Inject Time [ms]	RT [min]	First Scan	Spectrum File	File ID	XCorr	Percolator q-Value	Percolator PEP
		FALSE	High	Sequest HT (A2)	Unambiguous	[K].LAAIQYSGR.[G]		1	2	A0A1W2W3C8	A0A1W2W3C8; A0A1W5BJZ3	0	2	0.3237	0	1	1	489.771	978.535	978.537	-2.16	-0.00106	HCD (High Energy Collision Dissociation)	MS2	66.6374	110	62.7813	18998	CA_Nov18.raw	F1	2.41	0	0.07552
		FALSE	High	Sequest HT (A2)	Unambiguous	[K].LAAIQYSGR.[G]		1	2	A0A1W2W3C8	A0A1W2W3C8; A0A1W5BJZ3	0	2	0.3614	0	1	1	489.771	978.535	978.537	-1.66	-0.00081	HCD (High Energy Collision Dissociation)	MS2	44.9821	110	63.1523	19137	CA_Nov18.raw	F1	2.85	0.001103	0.1114
		FALSE	High	Sequest HT (A2)	Unambiguous	[K].LAAIQYSGR.[G]		1	2	A0A1W2W3C8	A0A1W2W3C8; A0A1W5BJZ3	0	2	0.3285	0	1	1	489.771	978.535	978.537	-1.91	-0.00093	HCD (High Energy Collision Dissociation)	MS2	25.4576	110	63.5083	19271	CA_Nov18.raw	F1	2.77	0.001103	0.1061
		FALSE	High	Sequest HT (A2)	Unambiguous	[K].LAAIQYSGR.[G]		1	2	A0A1W2W3C8	A0A1W2W3C8; A0A1W5BJZ3	0	2	0.3295	0	1	1	489.771	978.535	978.537	-1.85	-0.0009	HCD (High Energy Collision Dissociation)	MS2	40.7941	110	63.8932	19416	CA_Nov18.raw	F1	2.64	0.002167	0.135
	FALSE	High	[K].GCQQTQACINNMVQNNR.[N]	2xCarbamidomethyl [C2; C8]		0.000156198	0	1	1	10	A0A1W2W3C8	A0A1W2W3C8 [1256-1272]	0	2035.89	High	High	0	0.0008238	4.82	K.GCQQTQACINNMVQNNR.N	[1256-1272]
		Checked	Confidence	Identifying Node	PSM Ambiguity	Annotated Sequence	Modifications	# Protein Groups	# Proteins	Master Protein Accessions	Protein Accessions	# Missed Cleavages	Charge	DeltaScore	DeltaCn	Rank	Search Engine Rank	m/z [Da]	MH+ [Da]	Theo. MH+ [Da]	DeltaM [ppm]	Deltam/z [Da]	Activation Type	MS Order	Isolation Interference [%]	Ion Inject Time [ms]	RT [min]	First Scan	Spectrum File	File ID	XCorr	Percolator q-Value	Percolator PEP
		FALSE	High	Sequest HT (A2)	Unambiguous	[K].GcQQTQAcINNMVQNNR.[N]	C2(Carbamidomethyl); C8(Carbamidomethyl)	1	1	A0A1W2W3C8	A0A1W2W3C8	0	3	0.4545	0	1	1	679.3	2035.88	2035.89	-0.58	-0.00039	HCD (High Energy Collision Dissociation)	MS2	25.5764	110	54.0012	15740	CA_Nov18.raw	F1	3.52	0	0.04438
		FALSE	High	Sequest HT (A2)	Unambiguous	[K].GcQQTQAcINNMVQNNR.[N]	C2(Carbamidomethyl); C8(Carbamidomethyl)	1	1	A0A1W2W3C8	A0A1W2W3C8	0	2	0.6323	0	1	1	1018.45	2035.9	2035.89	4.77	0.00485	HCD (High Energy Collision Dissociation)	MS2	0	110	54.0295	15750	CA_Nov18.raw	F1	3.1	0	0.000916
		FALSE	High	Sequest HT (A2)	Unambiguous	[K].GcQQTQAcINNMVQNNR.[N]	C2(Carbamidomethyl); C8(Carbamidomethyl)	1	1	A0A1W2W3C8	A0A1W2W3C8	0	3	0.6165	0	1	1	679.301	2035.89	2035.89	1.13	0.00077	HCD (High Energy Collision Dissociation)	MS2	10.7438	110	54.3601	15872	CA_Nov18.raw	F1	4.72	0	0.0004434
		FALSE	High	Sequest HT (A2)	Unambiguous	[K].GcQQTQAcINNMVQNNR.[N]	C2(Carbamidomethyl); C8(Carbamidomethyl)	1	1	A0A1W2W3C8	A0A1W2W3C8	0	2	0.6548	0	1	1	1018.45	2035.89	2035.89	4.05	0.00412	HCD (High Energy Collision Dissociation)	MS2	0	110	54.3872	15882	CA_Nov18.raw	F1	3.94	0	1.091e-05
		FALSE	High	Sequest HT (A2)	Unambiguous	[K].GcQQTQAcINNMVQNNR.[N]	C2(Carbamidomethyl); C8(Carbamidomethyl)	1	1	A0A1W2W3C8	A0A1W2W3C8	0	2	0.6841	0	1	1	1018.45	2035.89	2035.89	3.33	0.00339	HCD (High Energy Collision Dissociation)	MS2	0	110	54.7442	16014	CA_Nov18.raw	F1	3.64	0	4.508e-05
		FALSE	High	Sequest HT (A2)	Unambiguous	[K].GcQQTQAcINNMVQNNR.[N]	C2(Carbamidomethyl); C8(Carbamidomethyl)	1	1	A0A1W2W3C8	A0A1W2W3C8	0	3	0.5199	0	1	1	679.3	2035.89	2035.89	0.23	0.00016	HCD (High Energy Collision Dissociation)	MS2	14.5542	110	54.7122	16002	CA_Nov18.raw	F1	4.52	0	0.008452
		FALSE	High	Sequest HT (A2)	Unambiguous	[K].GcQQTQAcINNMVQNNR.[N]	C2(Carbamidomethyl); C8(Carbamidomethyl)	1	1	A0A1W2W3C8	A0A1W2W3C8	0	3	0.6058	0	1	1	679.3	2035.89	2035.89	-0.22	-0.00015	HCD (High Energy Collision Dissociation)	MS2	11.2709	110	55.0674	16134	CA_Nov18.raw	F1	4.82	0	0.0008238
		FALSE	High	Sequest HT (A2)	Unambiguous	[K].GcQQTQAcINNMVQNNR.[N]	C2(Carbamidomethyl); C8(Carbamidomethyl)	1	1	A0A1W2W3C8	A0A1W2W3C8	0	2	0.6913	0	1	1	1018.45	2035.89	2035.89	2.31	0.00235	HCD (High Energy Collision Dissociation)	MS2	0	110	55.1056	16148	CA_Nov18.raw	F1	4.6	0	7.064e-06
		FALSE	High	Sequest HT (A2)	Unambiguous	[K].GcQQTQAcINNMVQNNR.[N]	C2(Carbamidomethyl); C8(Carbamidomethyl)	1	1	A0A1W2W3C8	A0A1W2W3C8	0	3	0.5877	0	1	1	679.3	2035.89	2035.89	0.05	4e-05	HCD (High Energy Collision Dissociation)	MS2	14.408	110	55.4258	16266	CA_Nov18.raw	F1	4.56	0	0.06478
		FALSE	High	Sequest HT (A2)	Unambiguous	[K].GcQQTQAcINNMVQNNR.[N]	C2(Carbamidomethyl); C8(Carbamidomethyl)	1	1	A0A1W2W3C8	A0A1W2W3C8	0	2	0.6552	0	1	1	1018.44	2035.88	2035.89	-1.71	-0.00174	HCD (High Energy Collision Dissociation)	MS2	0	110	55.4771	16286	CA_Nov18.raw	F1	3.48	0	0.001712
	FALSE	High	[K].ITFPQPVIR.[V]			0.187381	0.00365573	1	3	1	A0A1W2W3C8	A0A1W2W3C8 [2200-2208]	0	1070.64	High	High	0.001103	0.0863	1.94	K.ITFPQPVIR.V	[2200-2208]
		Checked	Confidence	Identifying Node	PSM Ambiguity	Annotated Sequence	Modifications	# Protein Groups	# Proteins	Master Protein Accessions	Protein Accessions	# Missed Cleavages	Charge	DeltaScore	DeltaCn	Rank	Search Engine Rank	m/z [Da]	MH+ [Da]	Theo. MH+ [Da]	DeltaM [ppm]	Deltam/z [Da]	Activation Type	MS Order	Isolation Interference [%]	Ion Inject Time [ms]	RT [min]	First Scan	Spectrum File	File ID	XCorr	Percolator q-Value	Percolator PEP
		FALSE	High	Sequest HT (A2)	Unambiguous	[K].ITFPQPVIR.[V]		1	3	A0A1W2W3C8	H2Y0U3; A0A1W2W3C8; A0A1W5BJZ3	0	2	0.2268	0	1	1	535.82	1070.63	1070.64	-2.64	-0.00142	HCD (High Energy Collision Dissociation)	MS2	41.4908	110	74.9332	23560	CA_Nov18.raw	F1	1.94	0.001103	0.0863
FALSE	High	Master Protein	A0A1W5BH85	sushi, von Willebrand factor type A, EGF and pentraxin domain-containing protein 1 OS=Ciona intestinalis OX=7719 GN=LOC100176005 PE=4 SV=1	0	14.065	5	7	48	6	1	1862	199.8	4.59	124.89	7	High
	Checked	Confidence	Annotated Sequence	Modifications	Modifications in Master Proteins	Qvality PEP	Qvality q-value	# Protein Groups	# Proteins	# PSMs	Master Protein Accessions	Positions in Master Proteins	# Missed Cleavages	Theo. MH+ [Da]	Found in Sample: [S1] F1: Sample	Confidence (by Search Engine): Sequest HT	Percolator q-Value (by Search Engine): Sequest HT	Percolator PEP (by Search Engine): Sequest HT	XCorr (by Search Engine): Sequest HT	Sequence in Protein	Positions in Protein	Peptide Group Modifications in Protein
	FALSE	High	[R].NVVLTVTDGR.[S]			0.0710058	0	1	2	5	A0A1W5BH85	A0A1W5BH85 [1774-1783]	0	1073.59	High	High	0	0.06324	2.79	R.NVVLTVTDGR.S	[1774-1783]
		Checked	Confidence	Identifying Node	PSM Ambiguity	Annotated Sequence	Modifications	# Protein Groups	# Proteins	Master Protein Accessions	Protein Accessions	# Missed Cleavages	Charge	DeltaScore	DeltaCn	Rank	Search Engine Rank	m/z [Da]	MH+ [Da]	Theo. MH+ [Da]	DeltaM [ppm]	Deltam/z [Da]	Activation Type	MS Order	Isolation Interference [%]	Ion Inject Time [ms]	RT [min]	First Scan	Spectrum File	File ID	XCorr	Percolator q-Value	Percolator PEP
		FALSE	High	Sequest HT (A2)	Unambiguous	[R].NVVLTVTDGR.[S]		1	2	A0A1W5BH85	A0A1W5BH85; F6TUR9	0	2	0.4297	0	1	1	537.3	1073.59	1073.59	-1.87	-0.001	HCD (High Energy Collision Dissociation)	MS2	3.64217	39.207	70.4062	21864	CA_Nov18.raw	F1	2.49	0	0.05001
		FALSE	High	Sequest HT (A2)	Unambiguous	[R].NVVLTVTDGR.[S]		1	2	A0A1W5BH85	A0A1W5BH85; F6TUR9	0	2	0.4358	0	1	1	537.3	1073.59	1073.59	-2.66	-0.00143	HCD (High Energy Collision Dissociation)	MS2	9.83715	38.153	70.7574	21996	CA_Nov18.raw	F1	2.57	0	0.05432
		FALSE	High	Sequest HT (A2)	Unambiguous	[R].NVVLTVTDGR.[S]		1	2	A0A1W5BH85	A0A1W5BH85; F6TUR9	0	2	0.4391	0	1	1	537.3	1073.59	1073.59	-1.64	-0.00088	HCD (High Energy Collision Dissociation)	MS2	7.38542	64.888	70.054	21732	CA_Nov18.raw	F1	2.71	0	0.05325
		FALSE	High	Sequest HT (A2)	Unambiguous	[R].NVVLTVTDGR.[S]		1	2	A0A1W5BH85	A0A1W5BH85; F6TUR9	0	2	0.4014	0	1	1	537.3	1073.59	1073.59	-2.32	-0.00125	HCD (High Energy Collision Dissociation)	MS2	22.1303	110	69.7037	21601	CA_Nov18.raw	F1	2.79	0	0.06324
		FALSE	High	Sequest HT (A2)	Unambiguous	[R].NVVLTVTDGR.[S]		1	2	A0A1W5BH85	A0A1W5BH85; F6TUR9	0	2	0.3887	0	1	1	537.3	1073.59	1073.59	-1.98	-0.00106	HCD (High Energy Collision Dissociation)	MS2	16.5404	86.085	71.1087	22128	CA_Nov18.raw	F1	2.47	0	0.023
	FALSE	High	[R].VLQPANGAVSCTDR.[N]	1xCarbamidomethyl [C11]		0.0031485	0	1	2	9	A0A1W5BH85	A0A1W5BH85 [296-309]	0	1487.73	High	High	0	0.0004722	3.9	R.VLQPANGAVSCTDR.N	[296-309]
		Checked	Confidence	Identifying Node	PSM Ambiguity	Annotated Sequence	Modifications	# Protein Groups	# Proteins	Master Protein Accessions	Protein Accessions	# Missed Cleavages	Charge	DeltaScore	DeltaCn	Rank	Search Engine Rank	m/z [Da]	MH+ [Da]	Theo. MH+ [Da]	DeltaM [ppm]	Deltam/z [Da]	Activation Type	MS Order	Isolation Interference [%]	Ion Inject Time [ms]	RT [min]	First Scan	Spectrum File	File ID	XCorr	Percolator q-Value	Percolator PEP
		FALSE	High	Sequest HT (A2)	Unambiguous	[R].VLQPANGAVScTDR.[N]	C11(Carbamidomethyl)	1	2	A0A1W5BH85	A0A1W5BH85; F6TUF1	0	2	0.5252	0	1	1	744.367	1487.73	1487.73	-0.17	-0.00012	HCD (High Energy Collision Dissociation)	MS2	8.68226	110	44.6422	12296	CA_Nov18.raw	F1	3.18	0	0.0007296
		FALSE	High	Sequest HT (A2)	Unambiguous	[R].VLQPANGAVScTDR.[N]	C11(Carbamidomethyl)	1	2	A0A1W5BH85	A0A1W5BH85; F6TUF1	0	2	0.5259	0	1	1	744.367	1487.73	1487.73	0.16	0.00012	HCD (High Energy Collision Dissociation)	MS2	11.1704	110	44.989	12422	CA_Nov18.raw	F1	3.67	0	0.0003706
		FALSE	High	Sequest HT (A2)	Unambiguous	[R].VLQPANGAVScTDR.[N]	C11(Carbamidomethyl)	1	2	A0A1W5BH85	A0A1W5BH85; F6TUF1	0	2	0.5359	0	1	1	744.368	1487.73	1487.73	0.49	0.00036	HCD (High Energy Collision Dissociation)	MS2	3.59168	110	45.351	12554	CA_Nov18.raw	F1	3.9	0	0.0004722
		FALSE	High	Sequest HT (A2)	Unambiguous	[R].VLQPANGAVScTDR.[N]	C11(Carbamidomethyl)	1	2	A0A1W5BH85	A0A1W5BH85; F6TUF1	0	2	0.5916	0	1	1	744.368	1487.73	1487.73	0.57	0.00043	HCD (High Energy Collision Dissociation)	MS2	5.61231	110	45.7017	12682	CA_Nov18.raw	F1	3.11	0	0.0006271
		FALSE	High	Sequest HT (A2)	Unambiguous	[R].VLQPANGAVScTDR.[N]	C11(Carbamidomethyl)	1	2	A0A1W5BH85	A0A1W5BH85; F6TUF1	0	2	0.5088	0	1	1	744.367	1487.73	1487.73	0.24	0.00018	HCD (High Energy Collision Dissociation)	MS2	12.877	110	44.2786	12163	CA_Nov18.raw	F1	3.4	0	0.0004762
		FALSE	High	Sequest HT (A2)	Unambiguous	[R].VLQPANGAVScTDR.[N]	C11(Carbamidomethyl)	1	2	A0A1W5BH85	A0A1W5BH85; F6TUF1	0	2	0.5569	0	1	1	744.368	1487.73	1487.73	0.65	0.00049	HCD (High Energy Collision Dissociation)	MS2	12.9574	110	43.9346	12038	CA_Nov18.raw	F1	3.34	0	0.007425
		FALSE	High	Sequest HT (A2)	Unambiguous	[R].VLQPANGAVScTDR.[N]	C11(Carbamidomethyl)	1	2	A0A1W5BH85	A0A1W5BH85; F6TUF1	0	2	0.5723	0	1	1	744.367	1487.73	1487.73	-0.33	-0.00025	HCD (High Energy Collision Dissociation)	MS2	14.213	110	43.2347	11785	CA_Nov18.raw	F1	3.18	0	0.00544
		FALSE	High	Sequest HT (A2)	Unambiguous	[R].VLQPANGAVScTDR.[N]	C11(Carbamidomethyl)	1	2	A0A1W5BH85	A0A1W5BH85; F6TUF1	0	2	0.5585	0	1	1	744.368	1487.73	1487.73	0.9	0.00067	HCD (High Energy Collision Dissociation)	MS2	10.7198	110	43.5843	11911	CA_Nov18.raw	F1	3.42	0	0.001243
		FALSE	High	Sequest HT (A2)	Unambiguous	[R].VLQPANGAVScTDR.[N]	C11(Carbamidomethyl)	1	2	A0A1W5BH85	A0A1W5BH85; F6TUF1	0	2	0.5	0	1	1	744.37	1487.73	1487.73	4.26	0.00317	HCD (High Energy Collision Dissociation)	MS2	19.651	110	16.9908	3084	CA_Nov18.raw	F1	2.38	0	0.03365
	FALSE	High	[R].SYDSVMPVSDQLR.[S]	1xOxidation [M6]		0.00944067	0	1	1	6	A0A1W5BH85	A0A1W5BH85 [1522-1534]	0	1512.7	High	High	0	0.001575	3.72	R.SYDSVMPVSDQLR.S	[1522-1534]
		Checked	Confidence	Identifying Node	PSM Ambiguity	Annotated Sequence	Modifications	# Protein Groups	# Proteins	Master Protein Accessions	Protein Accessions	# Missed Cleavages	Charge	DeltaScore	DeltaCn	Rank	Search Engine Rank	m/z [Da]	MH+ [Da]	Theo. MH+ [Da]	DeltaM [ppm]	Deltam/z [Da]	Activation Type	MS Order	Isolation Interference [%]	Ion Inject Time [ms]	RT [min]	First Scan	Spectrum File	File ID	XCorr	Percolator q-Value	Percolator PEP
		FALSE	High	Sequest HT (A2)	Unambiguous	[R].SYDSVmPVSDQLR.[S]	M6(Oxidation)	1	1	A0A1W5BH85	A0A1W5BH85	0	2	0.5418	0	1	1	756.853	1512.7	1512.7	-0.89	-0.00068	HCD (High Energy Collision Dissociation)	MS2	25.9304	110	63.1232	19126	CA_Nov18.raw	F1	3.47	0	0.001891
		FALSE	High	Sequest HT (A2)	Unambiguous	[R].SYDSVmPVSDQLR.[S]	M6(Oxidation)	1	1	A0A1W5BH85	A0A1W5BH85	0	2	0.5548	0	1	1	756.852	1512.7	1512.7	-2.67	-0.00202	HCD (High Energy Collision Dissociation)	MS2	60.1013	110	63.4911	19265	CA_Nov18.raw	F1	3.1	0	0.03763
		FALSE	High	Sequest HT (A2)	Unambiguous	[R].SYDSVmPVSDQLR.[S]	M6(Oxidation)	1	1	A0A1W5BH85	A0A1W5BH85	0	2	0.5576	0	1	1	756.853	1512.7	1512.7	-1.13	-0.00086	HCD (High Energy Collision Dissociation)	MS2	45.0316	110	61.72	18599	CA_Nov18.raw	F1	3.21	0	0.0298
		FALSE	High	Sequest HT (A2)	Unambiguous	[R].SYDSVmPVSDQLR.[S]	M6(Oxidation)	1	1	A0A1W5BH85	A0A1W5BH85	0	2	0.5616	0	1	1	756.854	1512.7	1512.7	0.56	0.00042	HCD (High Energy Collision Dissociation)	MS2	30.5672	110	62.0711	18731	CA_Nov18.raw	F1	3.65	0	0.01009
		FALSE	High	Sequest HT (A2)	Unambiguous	[R].SYDSVmPVSDQLR.[S]	M6(Oxidation)	1	1	A0A1W5BH85	A0A1W5BH85	0	2	0.5503	0	1	1	756.853	1512.7	1512.7	-0.89	-0.00068	HCD (High Energy Collision Dissociation)	MS2	20.3408	110	62.4176	18861	CA_Nov18.raw	F1	3.58	0	0.00453
		FALSE	High	Sequest HT (A2)	Unambiguous	[R].SYDSVmPVSDQLR.[S]	M6(Oxidation)	1	1	A0A1W5BH85	A0A1W5BH85	0	2	0.5618	0	1	1	756.852	1512.7	1512.7	-1.62	-0.00122	HCD (High Energy Collision Dissociation)	MS2	24.3099	110	62.7718	18994	CA_Nov18.raw	F1	3.72	0	0.001575
	FALSE	High	[KR].DVLITLTDGR.[SA]			0.136566	0	2	4	8	A0A1W3JCW3; A0A1W5BH85	A0A1W3JCW3 [630-639]; A0A1W5BH85 [197-206]; [1512-1521]	0	1102.61	High	High	0	0.05583	2.37	R.DVLITLTDGR.A; R.DVIITITDGR.S	[197-206]; [1512-1521]
		Checked	Confidence	Identifying Node	PSM Ambiguity	Annotated Sequence	Modifications	# Protein Groups	# Proteins	Master Protein Accessions	Protein Accessions	# Missed Cleavages	Charge	DeltaScore	DeltaCn	Rank	Search Engine Rank	m/z [Da]	MH+ [Da]	Theo. MH+ [Da]	DeltaM [ppm]	Deltam/z [Da]	Activation Type	MS Order	Isolation Interference [%]	Ion Inject Time [ms]	RT [min]	First Scan	Spectrum File	File ID	XCorr	Percolator q-Value	Percolator PEP
		FALSE	High	Sequest HT (A2)	Unambiguous	[KR].DVIITITDGR.[SA]		1	1	A0A1W5BH85	A0A1W5BH85	0	2		0	1	4	551.808	1102.61	1102.61	-0.98	-0.00054	HCD (High Energy Collision Dissociation)	MS2	21.0701	110	74.3297	23335	CA_Nov18.raw	F1	2.37	0	0.05583
		FALSE	High	Sequest HT (A2)	Unambiguous	[KR].DVLLTITDGR.[SA]		1	1	A0A1W3JCW3	A0A1W3JCW3	0	2		0	1	3	551.808	1102.61	1102.61	-0.98	-0.00054	HCD (High Energy Collision Dissociation)	MS2	21.0701	110	74.3297	23335	CA_Nov18.raw	F1	2.37	0	0.05583
		FALSE	High	Sequest HT (A2)	Unambiguous	[KR].DVILTITDGR.[SA]		2	2		A0A1W2W3W1; F6ZX85	0	2		0	1	2	551.808	1102.61	1102.61	-0.98	-0.00054	HCD (High Energy Collision Dissociation)	MS2	21.0701	110	74.3297	23335	CA_Nov18.raw	F1	2.37	0	0.05583
		FALSE	High	Sequest HT (A2)	Unambiguous	[KR].DVLITLTDGR.[SA]		1	1	A0A1W5BH85	A0A1W5BH85	0	2	0	0	1	1	551.808	1102.61	1102.61	-0.98	-0.00054	HCD (High Energy Collision Dissociation)	MS2	21.0701	110	74.3297	23335	CA_Nov18.raw	F1	2.37	0	0.05583
		FALSE	High	Sequest HT (A2)	Unambiguous	[KR].DVILTITDGR.[SA]		2	2		A0A1W2W3W1; F6ZX85	0	2	0	0	1	1	551.808	1102.61	1102.61	-1.98	-0.00109	HCD (High Energy Collision Dissociation)	MS2	15.6125	110	74.7276	23483	CA_Nov18.raw	F1	2.29	0.001103	0.1233
		FALSE	High	Sequest HT (A2)	Unambiguous	[KR].DVLITLTDGR.[SA]		1	1	A0A1W5BH85	A0A1W5BH85	0	2		0	1	4	551.808	1102.61	1102.61	-1.98	-0.00109	HCD (High Energy Collision Dissociation)	MS2	15.6125	110	74.7276	23483	CA_Nov18.raw	F1	2.29	0.001103	0.1233
		FALSE	High	Sequest HT (A2)	Unambiguous	[KR].DVIITITDGR.[SA]		1	1	A0A1W5BH85	A0A1W5BH85	0	2		0	1	3	551.808	1102.61	1102.61	-1.98	-0.00109	HCD (High Energy Collision Dissociation)	MS2	15.6125	110	74.7276	23483	CA_Nov18.raw	F1	2.29	0.001103	0.1233
		FALSE	High	Sequest HT (A2)	Unambiguous	[KR].DVLLTITDGR.[SA]		1	1	A0A1W3JCW3	A0A1W3JCW3	0	2		0	1	2	551.808	1102.61	1102.61	-1.98	-0.00109	HCD (High Energy Collision Dissociation)	MS2	15.6125	110	74.7276	23483	CA_Nov18.raw	F1	2.29	0.001103	0.1233
	FALSE	High	[R].ESQLLEISGSR.[D]			0.0313571	0	1	1	7	A0A1W5BH85	A0A1W5BH85 [239-249]	0	1218.63	High	High	0	0.009351	3.01	R.ESQLLEISGSR.D	[239-249]
		Checked	Confidence	Identifying Node	PSM Ambiguity	Annotated Sequence	Modifications	# Protein Groups	# Proteins	Master Protein Accessions	Protein Accessions	# Missed Cleavages	Charge	DeltaScore	DeltaCn	Rank	Search Engine Rank	m/z [Da]	MH+ [Da]	Theo. MH+ [Da]	DeltaM [ppm]	Deltam/z [Da]	Activation Type	MS Order	Isolation Interference [%]	Ion Inject Time [ms]	RT [min]	First Scan	Spectrum File	File ID	XCorr	Percolator q-Value	Percolator PEP
		FALSE	High	Sequest HT (A2)	Unambiguous	[R].ESQLLEISGSR.[D]		1	1	A0A1W5BH85	A0A1W5BH85	0	2	0.3698	0	1	1	609.819	1218.63	1218.63	-1.97	-0.0012	HCD (High Energy Collision Dissociation)	MS2	49.2117	110	71.1012	22126	CA_Nov18.raw	F1	2.65	0	0.01578
		FALSE	High	Sequest HT (A2)	Unambiguous	[R].ESQLLEISGSR.[D]		1	1	A0A1W5BH85	A0A1W5BH85	0	2	0.3656	0	1	1	609.819	1218.63	1218.63	-1.77	-0.00108	HCD (High Energy Collision Dissociation)	MS2	54.3731	25.852	71.2597	22185	CA_Nov18.raw	F1	2.27	0	0.05658
		FALSE	High	Sequest HT (A2)	Unambiguous	[R].ESQLLEISGSR.[D]		1	1	A0A1W5BH85	A0A1W5BH85	0	2	0.3777	0	1	1	609.818	1218.63	1218.63	-3.48	-0.00212	HCD (High Energy Collision Dissociation)	MS2	7.95963	19.624	71.958	22447	CA_Nov18.raw	F1	2.78	0	0.007719
		FALSE	High	Sequest HT (A2)	Unambiguous	[R].ESQLLEISGSR.[D]		1	1	A0A1W5BH85	A0A1W5BH85	0	2	0.3987	0	1	1	609.818	1218.63	1218.63	-3.07	-0.00187	HCD (High Energy Collision Dissociation)	MS2	5.30766	45.037	72.3092	22579	CA_Nov18.raw	F1	3.01	0	0.009351
		FALSE	High	Sequest HT (A2)	Unambiguous	[R].ESQLLEISGSR.[D]		1	1	A0A1W5BH85	A0A1W5BH85	0	2	0.3658	0	1	1	609.819	1218.63	1218.63	-1.77	-0.00108	HCD (High Energy Collision Dissociation)	MS2	23.2253	21.197	71.6061	22315	CA_Nov18.raw	F1	2.57	0	0.01875
		FALSE	High	Sequest HT (A2)	Unambiguous	[R].ESQLLEISGSR.[D]		1	1	A0A1W5BH85	A0A1W5BH85	0	2	0.2857	0	1	1	609.818	1218.63	1218.63	-3.17	-0.00193	HCD (High Energy Collision Dissociation)	MS2	12.126	110	72.6654	22713	CA_Nov18.raw	F1	3.01	0	0.03093
		FALSE	High	Sequest HT (A2)	Unambiguous	[R].ESQLLEISGSR.[D]		1	1	A0A1W5BH85	A0A1W5BH85	0	2	0.2996	0	1	1	609.82	1218.63	1218.63	0.53	0.00032	HCD (High Energy Collision Dissociation)	MS2	66.6169	110	28.2328	6552	CA_Nov18.raw	F1	2.37	0.002167	0.1379
	FALSE	High	[R].FDNPAPVCQIK.[T]	1xCarbamidomethyl [C8]		0.0402214	0	1	2	13	A0A1W5BH85	A0A1W5BH85 [730-740]; [1121-1131]	0	1288.64	High	High	0	0.01727	3.29	R.FDNPAPVCQIK.T; R.FDNPAPVCQIK.T	[730-740]; [1121-1131]
		Checked	Confidence	Identifying Node	PSM Ambiguity	Annotated Sequence	Modifications	# Protein Groups	# Proteins	Master Protein Accessions	Protein Accessions	# Missed Cleavages	Charge	DeltaScore	DeltaCn	Rank	Search Engine Rank	m/z [Da]	MH+ [Da]	Theo. MH+ [Da]	DeltaM [ppm]	Deltam/z [Da]	Activation Type	MS Order	Isolation Interference [%]	Ion Inject Time [ms]	RT [min]	First Scan	Spectrum File	File ID	XCorr	Percolator q-Value	Percolator PEP
		FALSE	High	Sequest HT (A2)	Unambiguous	[R].FDNPAPVcQIK.[T]	C8(Carbamidomethyl)	1	2	A0A1W5BH85	A0A1W5BH85; F6TUF1	0	2	0.5179	0	1	1	644.82	1288.63	1288.64	-1.43	-0.00092	HCD (High Energy Collision Dissociation)	MS2	24.9903	59.56	63.3548	19213	CA_Nov18.raw	F1	2.8	0	0.02218
		FALSE	High	Sequest HT (A2)	Unambiguous	[R].FDNPAPVcQIK.[T]	C8(Carbamidomethyl)	1	2	A0A1W5BH85	A0A1W5BH85; F6TUF1	0	2	0.4788	0	1	1	644.82	1288.63	1288.64	-1.43	-0.00092	HCD (High Energy Collision Dissociation)	MS2	40.6379	58.278	63.7078	19346	CA_Nov18.raw	F1	2.59	0	0.01658
		FALSE	High	Sequest HT (A2)	Unambiguous	[R].FDNPAPVcQIK.[T]	C8(Carbamidomethyl)	1	2	A0A1W5BH85	A0A1W5BH85; F6TUF1	0	2	0.5392	0	1	1	644.821	1288.63	1288.64	-1.05	-0.00068	HCD (High Energy Collision Dissociation)	MS2	26.4581	65.412	63.0035	19081	CA_Nov18.raw	F1	3.06	0	0.01418
		FALSE	High	Sequest HT (A2)	Unambiguous	[R].FDNPAPVcQIK.[T]	C8(Carbamidomethyl)	1	2	A0A1W5BH85	A0A1W5BH85; F6TUF1	0	2	0.5	0	1	1	644.821	1288.63	1288.64	-0.67	-0.00043	HCD (High Energy Collision Dissociation)	MS2	33.5531	76.361	62.6523	18949	CA_Nov18.raw	F1	2.84	0	0.01764
		FALSE	High	Sequest HT (A2)	Unambiguous	[R].FDNPAPVcQIK.[T]	C8(Carbamidomethyl)	1	2	A0A1W5BH85	A0A1W5BH85; F6TUF1	0	2	0.4502	0	1	1	644.821	1288.63	1288.64	-1.24	-0.0008	HCD (High Energy Collision Dissociation)	MS2	41.9651	71.091	64.0637	19480	CA_Nov18.raw	F1	2.51	0	0.01704
		FALSE	High	Sequest HT (A2)	Unambiguous	[R].FDNPAPVcQIK.[T]	C8(Carbamidomethyl)	1	2	A0A1W5BH85	A0A1W5BH85; F6TUF1	0	2	0.5387	0	1	1	644.82	1288.63	1288.64	-2.57	-0.00165	HCD (High Energy Collision Dissociation)	MS2	1.03921	6.268	65.1085	19873	CA_Nov18.raw	F1	3.23	0	0.01898
		FALSE	High	Sequest HT (A2)	Unambiguous	[R].FDNPAPVcQIK.[T]	C8(Carbamidomethyl)	1	2	A0A1W5BH85	A0A1W5BH85; F6TUF1	0	2	0.5927	0	1	1	644.82	1288.63	1288.64	-2.09	-0.00135	HCD (High Energy Collision Dissociation)	MS2	0.326469	8.537	65.4588	20005	CA_Nov18.raw	F1	3.29	0	0.01727
		FALSE	High	Sequest HT (A2)	Unambiguous	[R].FDNPAPVcQIK.[T]	C8(Carbamidomethyl)	1	2	A0A1W5BH85	A0A1W5BH85; F6TUF1	0	2	0.5196	0	1	1	644.82	1288.63	1288.64	-2.28	-0.00147	HCD (High Energy Collision Dissociation)	MS2	13.3625	42.507	64.4097	19610	CA_Nov18.raw	F1	3.06	0	0.01717
		FALSE	High	Sequest HT (A2)	Unambiguous	[R].FDNPAPVcQIK.[T]	C8(Carbamidomethyl)	1	2	A0A1W5BH85	A0A1W5BH85; F6TUF1	0	2	0.5741	0	1	1	644.82	1288.63	1288.64	-2.66	-0.00171	HCD (High Energy Collision Dissociation)	MS2	2.57996	11.833	64.7581	19741	CA_Nov18.raw	F1	3.24	0	0.01224
		FALSE	High	Sequest HT (A2)	Unambiguous	[R].FDNPAPVcQIK.[T]	C8(Carbamidomethyl)	1	2	A0A1W5BH85	A0A1W5BH85; F6TUF1	0	2	0.446	0	1	1	644.82	1288.63	1288.64	-1.81	-0.00116	HCD (High Energy Collision Dissociation)	MS2	28.7104	110	66.5149	20403	CA_Nov18.raw	F1	2.78	0	0.05144
		FALSE	High	Sequest HT (A2)	Unambiguous	[R].FDNPAPVcQIK.[T]	C8(Carbamidomethyl)	1	2	A0A1W5BH85	A0A1W5BH85; F6TUF1	0	2	0.5772	0	1	1	644.82	1288.63	1288.64	-2.75	-0.00177	HCD (High Energy Collision Dissociation)	MS2	2.57758	18.961	65.8091	20137	CA_Nov18.raw	F1	3.24	0	0.01829
		FALSE	High	Sequest HT (A2)	Unambiguous	[R].FDNPAPVcQIK.[T]	C8(Carbamidomethyl)	1	2	A0A1W5BH85	A0A1W5BH85; F6TUF1	0	2	0.528	0	1	1	644.82	1288.63	1288.64	-2.75	-0.00177	HCD (High Energy Collision Dissociation)	MS2	10.6419	92.296	66.1598	20269	CA_Nov18.raw	F1	3.22	0	0.01077
		FALSE	High	Sequest HT (A2)	Unambiguous	[R].FDNPAPVcQIK.[T]	C8(Carbamidomethyl)	1	2	A0A1W5BH85	A0A1W5BH85; F6TUF1	0	2	0.4202	0	1	1	644.82	1288.63	1288.64	-1.62	-0.00104	HCD (High Energy Collision Dissociation)	MS2	47.945	102.716	62.3102	18821	CA_Nov18.raw	F1	2.38	0.001103	0.08133
	FALSE	High	[R].DMGNGDYR.[F]	1xOxidation [M2]		0.262704	0.00719677	1	1	4	A0A1W5BH85	A0A1W5BH85 [854-861]	0	943.357	High	High	0.006149	0.1795	1.57	R.DMGNGDYR.F	[854-861]
		Checked	Confidence	Identifying Node	PSM Ambiguity	Annotated Sequence	Modifications	# Protein Groups	# Proteins	Master Protein Accessions	Protein Accessions	# Missed Cleavages	Charge	DeltaScore	DeltaCn	Rank	Search Engine Rank	m/z [Da]	MH+ [Da]	Theo. MH+ [Da]	DeltaM [ppm]	Deltam/z [Da]	Activation Type	MS Order	Isolation Interference [%]	Ion Inject Time [ms]	RT [min]	First Scan	Spectrum File	File ID	XCorr	Percolator q-Value	Percolator PEP
		FALSE	High	Sequest HT (A2)	Unambiguous	[R].DmGNGDYR.[F]	M2(Oxidation)	1	1	A0A1W5BH85	A0A1W5BH85	0	2	0.2897	0	1	1	472.183	943.358	943.357	0.31	0.00015	HCD (High Energy Collision Dissociation)	MS2	74.205	110	13.5083	2208	CA_Nov18.raw	F1	1.45	0.002167	0.1382
		FALSE	High	Sequest HT (A2)	Unambiguous	[R].DmGNGDYR.[F]	M2(Oxidation)	1	1	A0A1W5BH85	A0A1W5BH85	0	2	0.0696	0	1	1	472.182	943.357	943.357	-0.79	-0.00037	HCD (High Energy Collision Dissociation)	MS2	70.8304	110	15.2834	2630	CA_Nov18.raw	F1	1.15	0.005176	0.1644
		FALSE	High	Sequest HT (A2)	Unambiguous	[R].DmGNGDYR.[F]	M2(Oxidation)	1	1	A0A1W5BH85	A0A1W5BH85	0	2	0.3631	0	1	1	472.182	943.357	943.357	-0.4	-0.00019	HCD (High Energy Collision Dissociation)	MS2	46.8542	110	12.8115	2045	CA_Nov18.raw	F1	1.57	0.006149	0.1795
		FALSE	High	Sequest HT (A2)	Unambiguous	[R].DmGNGDYR.[F]	M2(Oxidation)	1	1	A0A1W5BH85	A0A1W5BH85	0	2	0.2031	0	1	1	472.182	943.357	943.357	-0.6	-0.00028	HCD (High Energy Collision Dissociation)	MS2	69.9157	110	14.9006	2533	CA_Nov18.raw	F1	1.28	0.006951	0.1854
FALSE	High	Master Protein	A0A1W2W3E0	tropomyosin, smooth muscle/fibroblast CTM1-like isoform X1 OS=Ciona intestinalis OX=7719 GN=LOC100185771 PE=4 SV=1	0	48.48	36	12	45	12	1	284	32.2	4.67	162.62	12	High
	Checked	Confidence	Annotated Sequence	Modifications	Modifications in Master Proteins	Qvality PEP	Qvality q-value	# Protein Groups	# Proteins	# PSMs	Master Protein Accessions	Positions in Master Proteins	# Missed Cleavages	Theo. MH+ [Da]	Found in Sample: [S1] F1: Sample	Confidence (by Search Engine): Sequest HT	Percolator q-Value (by Search Engine): Sequest HT	Percolator PEP (by Search Engine): Sequest HT	XCorr (by Search Engine): Sequest HT	Sequence in Protein	Positions in Protein	Peptide Group Modifications in Protein
	FALSE	High	[K].NIDELEDSLYAEK.[C]			0.0161492	0	1	4	1	A0A1W2W3E0	A0A1W2W3E0 [252-264]	0	1538.72	High	High	0	0.003202	3.59	K.NIDELEDSLYAEK.C	[252-264]
		Checked	Confidence	Identifying Node	PSM Ambiguity	Annotated Sequence	Modifications	# Protein Groups	# Proteins	Master Protein Accessions	Protein Accessions	# Missed Cleavages	Charge	DeltaScore	DeltaCn	Rank	Search Engine Rank	m/z [Da]	MH+ [Da]	Theo. MH+ [Da]	DeltaM [ppm]	Deltam/z [Da]	Activation Type	MS Order	Isolation Interference [%]	Ion Inject Time [ms]	RT [min]	First Scan	Spectrum File	File ID	XCorr	Percolator q-Value	Percolator PEP
		FALSE	High	Sequest HT (A2)	Unambiguous	[K].NIDELEDSLYAEK.[C]		1	4	A0A1W2W3E0	H2YPA9; Q07068; H2YPA8; A0A1W2W3E0	0	2	0.4345	0	1	1	769.865	1538.72	1538.72	-0.22	-0.00017	HCD (High Energy Collision Dissociation)	MS2	15.9018	110	74.3225	23332	CA_Nov18.raw	F1	3.59	0	0.003202
	FALSE	High	[K].SAEDKATGLEEELQGLQK.[R]			1.8222e-05	0	1	2	2	A0A1W2W3E0	A0A1W2W3E0 [31-48]	1	1945.97	High	High	0	4.177e-07	7.31	K.SAEDKATGLEEELQGLQK.R	[31-48]
		Checked	Confidence	Identifying Node	PSM Ambiguity	Annotated Sequence	Modifications	# Protein Groups	# Proteins	Master Protein Accessions	Protein Accessions	# Missed Cleavages	Charge	DeltaScore	DeltaCn	Rank	Search Engine Rank	m/z [Da]	MH+ [Da]	Theo. MH+ [Da]	DeltaM [ppm]	Deltam/z [Da]	Activation Type	MS Order	Isolation Interference [%]	Ion Inject Time [ms]	RT [min]	First Scan	Spectrum File	File ID	XCorr	Percolator q-Value	Percolator PEP
		FALSE	High	Sequest HT (A2)	Unambiguous	[K].SAEDKATGLEEELQGLQK.[R]		1	2	A0A1W2W3E0	Q07068; A0A1W2W3E0	1	3	0.5945	0	1	1	649.329	1945.97	1945.97	0	0	HCD (High Energy Collision Dissociation)	MS2	1.88778	110	74.7863	23505	CA_Nov18.raw	F1	6.93	0	0.0003607
		FALSE	High	Sequest HT (A2)	Unambiguous	[K].SAEDKATGLEEELQGLQK.[R]		1	2	A0A1W2W3E0	Q07068; A0A1W2W3E0	1	2	0.6512	0	1	1	973.49	1945.97	1945.97	0.22	0.00022	HCD (High Energy Collision Dissociation)	MS2	15.67	110	74.8157	23516	CA_Nov18.raw	F1	7.31	0	4.177e-07
	FALSE	High	[K].SAEDKATGLEEELQGLQKR.[L]			1.66734e-06	0	1	2	2	A0A1W2W3E0	A0A1W2W3E0 [31-49]	2	2102.07	High	High	0	1.78625e-08	8.13	K.SAEDKATGLEEELQGLQKR.L	[31-49]
		Checked	Confidence	Identifying Node	PSM Ambiguity	Annotated Sequence	Modifications	# Protein Groups	# Proteins	Master Protein Accessions	Protein Accessions	# Missed Cleavages	Charge	DeltaScore	DeltaCn	Rank	Search Engine Rank	m/z [Da]	MH+ [Da]	Theo. MH+ [Da]	DeltaM [ppm]	Deltam/z [Da]	Activation Type	MS Order	Isolation Interference [%]	Ion Inject Time [ms]	RT [min]	First Scan	Spectrum File	File ID	XCorr	Percolator q-Value	Percolator PEP
		FALSE	High	Sequest HT (A2)	Unambiguous	[K].SAEDKATGLEEELQGLQKR.[L]		1	2	A0A1W2W3E0	Q07068; A0A1W2W3E0	2	4	0.5232	0	1	1	526.273	2102.07	2102.07	-1.85	-0.00097	HCD (High Energy Collision Dissociation)	MS2	6.12667	110	75.1436	23639	CA_Nov18.raw	F1	7.11	0	6.217e-05
		FALSE	High	Sequest HT (A2)	Unambiguous	[K].SAEDKATGLEEELQGLQKR.[L]		1	2	A0A1W2W3E0	Q07068; A0A1W2W3E0	2	3	0.556	0	1	1	701.361	2102.07	2102.07	-2.37	-0.00166	HCD (High Energy Collision Dissociation)	MS2	12.2046	110	75.1388	23637	CA_Nov18.raw	F1	8.13	0	1.78625e-08
	FALSE	High	[R].ITLVEEELDRAQER.[L]			0.0270965	0	1	4	2	A0A1W2W3E0	A0A1W2W3E0 [92-105]	1	1700.88	High	High	0	0.01842	3.97	R.ITLVEEELDRAQER.L	[92-105]
		Checked	Confidence	Identifying Node	PSM Ambiguity	Annotated Sequence	Modifications	# Protein Groups	# Proteins	Master Protein Accessions	Protein Accessions	# Missed Cleavages	Charge	DeltaScore	DeltaCn	Rank	Search Engine Rank	m/z [Da]	MH+ [Da]	Theo. MH+ [Da]	DeltaM [ppm]	Deltam/z [Da]	Activation Type	MS Order	Isolation Interference [%]	Ion Inject Time [ms]	RT [min]	First Scan	Spectrum File	File ID	XCorr	Percolator q-Value	Percolator PEP
		FALSE	High	Sequest HT (A2)	Unambiguous	[R].ITLVEEELDRAQER.[L]		1	4	A0A1W2W3E0	H2YPA9; Q07068; H2YPA8; A0A1W2W3E0	1	3	0.3829	0	1	1	567.631	1700.88	1700.88	-2.39	-0.00135	HCD (High Energy Collision Dissociation)	MS2	3.55991	110	75.1682	23648	CA_Nov18.raw	F1	3.97	0	0.01842
		FALSE	High	Sequest HT (A2)	Unambiguous	[R].ITLVEEELDRAQER.[L]		1	4	A0A1W2W3E0	H2YPA9; Q07068; H2YPA8; A0A1W2W3E0	1	2	0.4405	0	1	1	850.943	1700.88	1700.88	-1.77	-0.0015	HCD (High Energy Collision Dissociation)	MS2	7.53585	110	75.1706	23649	CA_Nov18.raw	F1	3.11	0	0.006361
	FALSE	High	[R].TAIENLENAEK.[K]			0.0388175	0	1	2	5	A0A1W2W3E0	A0A1W2W3E0 [66-76]	0	1231.62	High	High	0	0.01025	3.56	R.TAIENLENAEK.K	[66-76]
		Checked	Confidence	Identifying Node	PSM Ambiguity	Annotated Sequence	Modifications	# Protein Groups	# Proteins	Master Protein Accessions	Protein Accessions	# Missed Cleavages	Charge	DeltaScore	DeltaCn	Rank	Search Engine Rank	m/z [Da]	MH+ [Da]	Theo. MH+ [Da]	DeltaM [ppm]	Deltam/z [Da]	Activation Type	MS Order	Isolation Interference [%]	Ion Inject Time [ms]	RT [min]	First Scan	Spectrum File	File ID	XCorr	Percolator q-Value	Percolator PEP
		FALSE	High	Sequest HT (A2)	Unambiguous	[R].TAIENLENAEK.[K]		1	2	A0A1W2W3E0	Q07068; A0A1W2W3E0	0	2	0.3672	0	1	1	616.311	1231.61	1231.62	-1.96	-0.00121	HCD (High Energy Collision Dissociation)	MS2	5.61675	23.681	65.3421	19961	CA_Nov18.raw	F1	3.35	0	0.01036
		FALSE	High	Sequest HT (A2)	Unambiguous	[R].TAIENLENAEK.[K]		1	2	A0A1W2W3E0	Q07068; A0A1W2W3E0	0	2	0.4213	0	1	1	616.31	1231.61	1231.62	-2.55	-0.00157	HCD (High Energy Collision Dissociation)	MS2	9.79638	15.195	66.3931	20357	CA_Nov18.raw	F1	3.56	0	0.01025
		FALSE	High	Sequest HT (A2)	Unambiguous	[R].TAIENLENAEK.[K]		1	2	A0A1W2W3E0	Q07068; A0A1W2W3E0	0	2	0.3522	0	1	1	616.31	1231.61	1231.62	-2.55	-0.00157	HCD (High Energy Collision Dissociation)	MS2	2.58971	8.899	65.6926	20093	CA_Nov18.raw	F1	3.35	0	0.0145
		FALSE	High	Sequest HT (A2)	Unambiguous	[R].TAIENLENAEK.[K]		1	2	A0A1W2W3E0	Q07068; A0A1W2W3E0	0	2	0.3667	0	1	1	616.31	1231.61	1231.62	-2.75	-0.00169	HCD (High Energy Collision Dissociation)	MS2	3.00357	7.279	66.0431	20225	CA_Nov18.raw	F1	3.3	0	0.02245
		FALSE	High	Sequest HT (A2)	Unambiguous	[R].TAIENLENAEK.[K]		1	2	A0A1W2W3E0	Q07068; A0A1W2W3E0	0	2	0.2471	0	1	1	616.312	1231.62	1231.62	0.62	0.00038	HCD (High Energy Collision Dissociation)	MS2	54.684	110	67.2873	20695	CA_Nov18.raw	F1	2.59	0.006951	0.2014
	FALSE	High	[R].TAIENLENAEKK.[A]			0.0174701	0	1	2	2	A0A1W2W3E0	A0A1W2W3E0 [66-77]	1	1359.71	High	High	0	0.03406	4.28	R.TAIENLENAEKK.A	[66-77]
		Checked	Confidence	Identifying Node	PSM Ambiguity	Annotated Sequence	Modifications	# Protein Groups	# Proteins	Master Protein Accessions	Protein Accessions	# Missed Cleavages	Charge	DeltaScore	DeltaCn	Rank	Search Engine Rank	m/z [Da]	MH+ [Da]	Theo. MH+ [Da]	DeltaM [ppm]	Deltam/z [Da]	Activation Type	MS Order	Isolation Interference [%]	Ion Inject Time [ms]	RT [min]	First Scan	Spectrum File	File ID	XCorr	Percolator q-Value	Percolator PEP
		FALSE	High	Sequest HT (A2)	Unambiguous	[R].TAIENLENAEKK.[A]		1	2	A0A1W2W3E0	Q07068; A0A1W2W3E0	1	2	0.3191	0	1	1	680.357	1359.71	1359.71	-3.65	-0.00248	HCD (High Energy Collision Dissociation)	MS2	18.1708	110	74.9944	23583	CA_Nov18.raw	F1	4.23	0	0.003556
		FALSE	High	Sequest HT (A2)	Unambiguous	[R].TAIENLENAEKK.[A]		1	2	A0A1W2W3E0	Q07068; A0A1W2W3E0	1	3	0.3972	0	1	1	453.907	1359.71	1359.71	-3.77	-0.00171	HCD (High Energy Collision Dissociation)	MS2	5.04352	110	74.965	23572	CA_Nov18.raw	F1	4.28	0	0.03406
	FALSE	High	[K].AISEDMDVTLQGIGDL.[-]			0.0567055	0	1	4	1	A0A1W2W3E0	A0A1W2W3E0 [269-284]	0	1676.8	High	High	0	0.017	3.93	K.AISEDMDVTLQGIGDL.-	[269-284]
		Checked	Confidence	Identifying Node	PSM Ambiguity	Annotated Sequence	Modifications	# Protein Groups	# Proteins	Master Protein Accessions	Protein Accessions	# Missed Cleavages	Charge	DeltaScore	DeltaCn	Rank	Search Engine Rank	m/z [Da]	MH+ [Da]	Theo. MH+ [Da]	DeltaM [ppm]	Deltam/z [Da]	Activation Type	MS Order	Isolation Interference [%]	Ion Inject Time [ms]	RT [min]	First Scan	Spectrum File	File ID	XCorr	Percolator q-Value	Percolator PEP
		FALSE	High	Sequest HT (A2)	Unambiguous	[K].AISEDMDVTLQGIGDL.[-]		1	4	A0A1W2W3E0	H2YPA9; Q07068; H2YPA8; A0A1W2W3E0	0	2	0.4351	0	1	1	838.904	1676.8	1676.8	-2.33	-0.00196	HCD (High Energy Collision Dissociation)	MS2	11.2228	110	73.9636	23198	CA_Nov18.raw	F1	3.93	0	0.017
	FALSE	High	[K].AISEDMDVTLQGIGDL.[-]	1xOxidation [M6]		0.0722588	0	1	4	3	A0A1W2W3E0	A0A1W2W3E0 [269-284]	0	1692.8	High	High	0	0.03358	3.67	K.AISEDMDVTLQGIGDL.-	[269-284]
		Checked	Confidence	Identifying Node	PSM Ambiguity	Annotated Sequence	Modifications	# Protein Groups	# Proteins	Master Protein Accessions	Protein Accessions	# Missed Cleavages	Charge	DeltaScore	DeltaCn	Rank	Search Engine Rank	m/z [Da]	MH+ [Da]	Theo. MH+ [Da]	DeltaM [ppm]	Deltam/z [Da]	Activation Type	MS Order	Isolation Interference [%]	Ion Inject Time [ms]	RT [min]	First Scan	Spectrum File	File ID	XCorr	Percolator q-Value	Percolator PEP
		FALSE	High	Sequest HT (A2)	Unambiguous	[K].AISEDmDVTLQGIGDL.[-]	M6(Oxidation)	1	4	A0A1W2W3E0	H2YPA9; Q07068; H2YPA8; A0A1W2W3E0	0	2	0.4469	0	1	1	846.902	1692.8	1692.8	-2.19	-0.00186	HCD (High Energy Collision Dissociation)	MS2	6.56039	110	66.3663	20347	CA_Nov18.raw	F1	3.67	0	0.03358
		FALSE	High	Sequest HT (A2)	Unambiguous	[K].AISEDmDVTLQGIGDL.[-]	M6(Oxidation)	1	4	A0A1W2W3E0	H2YPA9; Q07068; H2YPA8; A0A1W2W3E0	0	2	0.4216	0	1	1	846.902	1692.8	1692.8	-1.26	-0.00106	HCD (High Energy Collision Dissociation)	MS2	20.2063	110	66.7164	20479	CA_Nov18.raw	F1	3.06	0	0.02355
		FALSE	High	Sequest HT (A2)	Unambiguous	[K].AISEDmDVTLQGIGDL.[-]	M6(Oxidation)	1	4	A0A1W2W3E0	H2YPA9; Q07068; H2YPA8; A0A1W2W3E0	0	2	0.4265	0	1	1	846.901	1692.8	1692.8	-2.41	-0.00204	HCD (High Energy Collision Dissociation)	MS2	0	110	66.0212	20217	CA_Nov18.raw	F1	2.11	0.001103	0.1215
	FALSE	High	[K].ATEDELDTSQEK.[L]			0.0098554	0	1	3	23	A0A1W2W3E0	A0A1W2W3E0 [52-63]	0	1365.6	High	High	0	0.006071	3.39	K.ATEDELDTSQEK.L	[52-63]
		Checked	Confidence	Identifying Node	PSM Ambiguity	Annotated Sequence	Modifications	# Protein Groups	# Proteins	Master Protein Accessions	Protein Accessions	# Missed Cleavages	Charge	DeltaScore	DeltaCn	Rank	Search Engine Rank	m/z [Da]	MH+ [Da]	Theo. MH+ [Da]	DeltaM [ppm]	Deltam/z [Da]	Activation Type	MS Order	Isolation Interference [%]	Ion Inject Time [ms]	RT [min]	First Scan	Spectrum File	File ID	XCorr	Percolator q-Value	Percolator PEP
		FALSE	High	Sequest HT (A2)	Unambiguous	[K].ATEDELDTSQEK.[L]		1	3	A0A1W2W3E0	Q07068; H2YPA8; A0A1W2W3E0	0	2	0.5015	0	1	1	683.305	1365.6	1365.6	0.45	0.00031	HCD (High Energy Collision Dissociation)	MS2	10.7305	110	15.8175	2761	CA_Nov18.raw	F1	3.29	0	0.002438
		FALSE	High	Sequest HT (A2)	Unambiguous	[K].ATEDELDTSQEK.[L]		1	3	A0A1W2W3E0	Q07068; H2YPA8; A0A1W2W3E0	0	2	0.5032	0	1	1	683.305	1365.6	1365.6	0.45	0.00031	HCD (High Energy Collision Dissociation)	MS2	11.1182	110	16.1572	2851	CA_Nov18.raw	F1	3.14	0	0.002646
		FALSE	High	Sequest HT (A2)	Unambiguous	[K].ATEDELDTSQEK.[L]		1	3	A0A1W2W3E0	Q07068; H2YPA8; A0A1W2W3E0	0	2	0.4684	0	1	1	683.305	1365.6	1365.6	1.34	0.00092	HCD (High Energy Collision Dissociation)	MS2	11.8293	110	16.4939	2943	CA_Nov18.raw	F1	3.16	0	0.006356
		FALSE	High	Sequest HT (A2)	Unambiguous	[K].ATEDELDTSQEK.[L]		1	3	A0A1W2W3E0	Q07068; H2YPA8; A0A1W2W3E0	0	2	0.4648	0	1	1	683.306	1365.6	1365.6	1.7	0.00116	HCD (High Energy Collision Dissociation)	MS2	3.68278	110	16.832	3037	CA_Nov18.raw	F1	3.27	0	0.001847
		FALSE	High	Sequest HT (A2)	Unambiguous	[K].ATEDELDTSQEK.[L]		1	3	A0A1W2W3E0	Q07068; H2YPA8; A0A1W2W3E0	0	2	0.4894	0	1	1	683.306	1365.6	1365.6	2.41	0.00165	HCD (High Energy Collision Dissociation)	MS2	11.0607	110	17.1756	3139	CA_Nov18.raw	F1	3.29	0	0.002466
		FALSE	High	Sequest HT (A2)	Unambiguous	[K].ATEDELDTSQEK.[L]		1	3	A0A1W2W3E0	Q07068; H2YPA8; A0A1W2W3E0	0	2	0.4985	0	1	1	683.305	1365.6	1365.6	0.54	0.00037	HCD (High Energy Collision Dissociation)	MS2	14.9802	110	15.476	2674	CA_Nov18.raw	F1	3.39	0	0.006071
		FALSE	High	Sequest HT (A2)	Unambiguous	[K].ATEDELDTSQEK.[L]		1	3	A0A1W2W3E0	Q07068; H2YPA8; A0A1W2W3E0	0	2	0.4775	0	1	1	683.305	1365.6	1365.6	0.36	0.00024	HCD (High Energy Collision Dissociation)	MS2	4.66017	110	14.4546	2425	CA_Nov18.raw	F1	3.33	0	0.002158
		FALSE	High	Sequest HT (A2)	Unambiguous	[K].ATEDELDTSQEK.[L]		1	3	A0A1W2W3E0	Q07068; H2YPA8; A0A1W2W3E0	0	2	0.479	0	1	1	683.305	1365.6	1365.6	0.36	0.00024	HCD (High Energy Collision Dissociation)	MS2	12.8291	110	14.7923	2507	CA_Nov18.raw	F1	3.09	0	0.005451
		FALSE	High	Sequest HT (A2)	Unambiguous	[K].ATEDELDTSQEK.[L]		1	3	A0A1W2W3E0	Q07068; H2YPA8; A0A1W2W3E0	0	2	0.4877	0	1	1	683.304	1365.6	1365.6	-0.27	-0.00018	HCD (High Energy Collision Dissociation)	MS2	3.62588	110	15.1323	2589	CA_Nov18.raw	F1	3.26	0	0.00167
		FALSE	High	Sequest HT (A2)	Unambiguous	[K].ATEDELDTSQEK.[L]		1	3	A0A1W2W3E0	Q07068; H2YPA8; A0A1W2W3E0	0	2	0.3733	0	1	1	683.305	1365.6	1365.6	1.34	0.00092	HCD (High Energy Collision Dissociation)	MS2	13.7078	110	17.5126	3235	CA_Nov18.raw	F1	3	0	0.008076
		FALSE	High	Sequest HT (A2)	Unambiguous	[K].ATEDELDTSQEK.[L]		1	3	A0A1W2W3E0	Q07068; H2YPA8; A0A1W2W3E0	0	2	0.4656	0	1	1	683.306	1365.6	1365.6	2.15	0.00147	HCD (High Energy Collision Dissociation)	MS2	26.009	110	20.9391	4269	CA_Nov18.raw	F1	3.05	0	0.01688
		FALSE	High	Sequest HT (A2)	Unambiguous	[K].ATEDELDTSQEK.[L]		1	3	A0A1W2W3E0	Q07068; H2YPA8; A0A1W2W3E0	0	2	0.3532	0	1	1	683.304	1365.6	1365.6	-0.45	-0.0003	HCD (High Energy Collision Dissociation)	MS2	58.6724	110	21.2849	4368	CA_Nov18.raw	F1	2.69	0	0.05776
		FALSE	High	Sequest HT (A2)	Unambiguous	[K].ATEDELDTSQEK.[L]		1	3	A0A1W2W3E0	Q07068; H2YPA8; A0A1W2W3E0	0	2	0.3333	0	1	1	683.304	1365.6	1365.6	-0.98	-0.00067	HCD (High Energy Collision Dissociation)	MS2	57.4922	110	21.6526	4477	CA_Nov18.raw	F1	2.67	0	0.04856
		FALSE	High	Sequest HT (A2)	Unambiguous	[K].ATEDELDTSQEK.[L]		1	3	A0A1W2W3E0	Q07068; H2YPA8; A0A1W2W3E0	0	2	0.4534	0	1	1	683.305	1365.6	1365.6	0.89	0.00061	HCD (High Energy Collision Dissociation)	MS2	5.27087	110	17.8597	3336	CA_Nov18.raw	F1	3.22	0	0.01071
		FALSE	High	Sequest HT (A2)	Unambiguous	[K].ATEDELDTSQEK.[L]		1	3	A0A1W2W3E0	Q07068; H2YPA8; A0A1W2W3E0	0	2	0.4497	0	1	1	683.305	1365.6	1365.6	0.54	0.00037	HCD (High Energy Collision Dissociation)	MS2	26.3928	110	18.1975	3446	CA_Nov18.raw	F1	3.18	0	0.002875
		FALSE	High	Sequest HT (A2)	Unambiguous	[K].ATEDELDTSQEK.[L]		1	3	A0A1W2W3E0	Q07068; H2YPA8; A0A1W2W3E0	0	2	0.4587	0	1	1	683.306	1365.6	1365.6	1.97	0.00134	HCD (High Energy Collision Dissociation)	MS2	19.6803	110	18.5381	3546	CA_Nov18.raw	F1	3.27	0	0.004184
		FALSE	High	Sequest HT (A2)	Unambiguous	[K].ATEDELDTSQEK.[L]		1	3	A0A1W2W3E0	Q07068; H2YPA8; A0A1W2W3E0	0	2	0.342	0	1	1	683.306	1365.61	1365.6	2.95	0.00201	HCD (High Energy Collision Dissociation)	MS2	43.4508	110	20.6042	4170	CA_Nov18.raw	F1	3.07	0	0.007774
		FALSE	High	Sequest HT (A2)	Unambiguous	[K].ATEDELDTSQEK.[L]		1	3	A0A1W2W3E0	Q07068; H2YPA8; A0A1W2W3E0	0	2	0.4625	0	1	1	683.308	1365.61	1365.6	4.65	0.00317	HCD (High Energy Collision Dissociation)	MS2	17.0242	110	19.2184	3751	CA_Nov18.raw	F1	3.2	0	0.04191
		FALSE	High	Sequest HT (A2)	Unambiguous	[K].ATEDELDTSQEK.[L]		1	3	A0A1W2W3E0	Q07068; H2YPA8; A0A1W2W3E0	0	2	0.3251	0	1	1	683.309	1365.61	1365.6	6.17	0.00421	HCD (High Energy Collision Dissociation)	MS2	26.3258	110	19.565	3858	CA_Nov18.raw	F1	2.83	0	0.03439
		FALSE	High	Sequest HT (A2)	Unambiguous	[K].ATEDELDTSQEK.[L]		1	3	A0A1W2W3E0	Q07068; H2YPA8; A0A1W2W3E0	0	2	0.4108	0	1	1	683.307	1365.61	1365.6	3.93	0.00269	HCD (High Energy Collision Dissociation)	MS2	44.8023	110	19.9183	3967	CA_Nov18.raw	F1	3.14	0	0.04174
		FALSE	High	Sequest HT (A2)	Unambiguous	[K].ATEDELDTSQEK.[L]		1	3	A0A1W2W3E0	Q07068; H2YPA8; A0A1W2W3E0	0	2	0.4006	0	1	1	683.307	1365.61	1365.6	3.4	0.00232	HCD (High Energy Collision Dissociation)	MS2	28.4281	110	20.2542	4063	CA_Nov18.raw	F1	3.32	0	0.01889
		FALSE	High	Sequest HT (A2)	Unambiguous	[K].ATEDELDTSQEK.[L]		1	3	A0A1W2W3E0	Q07068; H2YPA8; A0A1W2W3E0	0	2	0.4396	0	1	1	683.306	1365.6	1365.6	2.41	0.00165	HCD (High Energy Collision Dissociation)	MS2	13.4603	110	18.8784	3648	CA_Nov18.raw	F1	2.98	0	0.0407
		FALSE	High	Sequest HT (A2)	Unambiguous	[K].ATEDELDTSQEK.[L]		1	3	A0A1W2W3E0	Q07068; H2YPA8; A0A1W2W3E0	0	2	0.3765	0	1	1	683.306	1365.6	1365.6	1.79	0.00122	HCD (High Energy Collision Dissociation)	MS2	20.9222	110	14.1093	2345	CA_Nov18.raw	F1	2.47	0.001103	0.09402
	FALSE	High	[K].ATGLEEELQGLQK.[R]			0.00753233	0	1	2	1	A0A1W2W3E0	A0A1W2W3E0 [36-48]	0	1415.74	High	High	0	0.001171	4.04	K.ATGLEEELQGLQK.R	[36-48]
		Checked	Confidence	Identifying Node	PSM Ambiguity	Annotated Sequence	Modifications	# Protein Groups	# Proteins	Master Protein Accessions	Protein Accessions	# Missed Cleavages	Charge	DeltaScore	DeltaCn	Rank	Search Engine Rank	m/z [Da]	MH+ [Da]	Theo. MH+ [Da]	DeltaM [ppm]	Deltam/z [Da]	Activation Type	MS Order	Isolation Interference [%]	Ion Inject Time [ms]	RT [min]	First Scan	Spectrum File	File ID	XCorr	Percolator q-Value	Percolator PEP
		FALSE	High	Sequest HT (A2)	Unambiguous	[K].ATGLEEELQGLQK.[R]		1	2	A0A1W2W3E0	Q07068; A0A1W2W3E0	0	2	0.4876	0	1	1	708.372	1415.74	1415.74	-0.9	-0.00064	HCD (High Energy Collision Dissociation)	MS2	10.3925	110	74.1702	23275	CA_Nov18.raw	F1	4.04	0	0.001171
	FALSE	High	[R].LKATEDELDTSQEK.[L]			0.00326366	0	1	3	1	A0A1W2W3E0	A0A1W2W3E0 [50-63]	1	1606.78	High	High	0	0.0003882	4.68	R.LKATEDELDTSQEK.L	[50-63]
		Checked	Confidence	Identifying Node	PSM Ambiguity	Annotated Sequence	Modifications	# Protein Groups	# Proteins	Master Protein Accessions	Protein Accessions	# Missed Cleavages	Charge	DeltaScore	DeltaCn	Rank	Search Engine Rank	m/z [Da]	MH+ [Da]	Theo. MH+ [Da]	DeltaM [ppm]	Deltam/z [Da]	Activation Type	MS Order	Isolation Interference [%]	Ion Inject Time [ms]	RT [min]	First Scan	Spectrum File	File ID	XCorr	Percolator q-Value	Percolator PEP
		FALSE	High	Sequest HT (A2)	Unambiguous	[R].LKATEDELDTSQEK.[L]		1	3	A0A1W2W3E0	Q07068; H2YPA8; A0A1W2W3E0	1	2	0.5748	0	1	1	803.894	1606.78	1606.78	-0.5	-0.0004	HCD (High Energy Collision Dissociation)	MS2	9.93865	110	74.6515	23455	CA_Nov18.raw	F1	4.68	0	0.0003882
	FALSE	High	[K].LEEAEKAADESER.[GVWRASDN]			0.235885	0.00365573	1	256	1	A0A1W2W3E0	A0A1W2W3E0 [113-125]	1	1476.68	High	High	0.001103	0.1189	2.41	K.LEEAEKAADESER.G	[113-125]
		Checked	Confidence	Identifying Node	PSM Ambiguity	Annotated Sequence	Modifications	# Protein Groups	# Proteins	Master Protein Accessions	Protein Accessions	# Missed Cleavages	Charge	DeltaScore	DeltaCn	Rank	Search Engine Rank	m/z [Da]	MH+ [Da]	Theo. MH+ [Da]	DeltaM [ppm]	Deltam/z [Da]	Activation Type	MS Order	Isolation Interference [%]	Ion Inject Time [ms]	RT [min]	First Scan	Spectrum File	File ID	XCorr	Percolator q-Value	Percolator PEP
		FALSE	High	Sequest HT (A2)	Unambiguous	[K].LEEAEKAADESER.[GVWRASDN]		1	256	A0A1W2W3E0	A0A2Y9M053; A0A2K5NA77; A0A212D050; A0A2U3ZS66; F7DAK0; G1PU01; G1SY36; A0A2I2ZRG1; A0A1U7U0A0; A0A2I3HVE9; A0A2Y9J6J4; A0A2K5R965; A0A340XBI6; A0A341AJW4; S9YWS9; A0A2J8LU90; A0A2F0AUU5; A0A2K6ML67; A0A337SBN7; A0A2I3MJ78; A0A2U3WRF6; A0A2U4CD41; L5K201; A0A2U3WRN9; A0A2I3S850; F7GGJ7; A0A2U3W4S4; M3Y910; A0A2Y9LZC9; A0A2I3LZC2; A0A2U3W8P0; A0A383ZU30; A0A2Y9K332; A0A2Y9HCQ8; A0A2Y9K7M8; Q5R897;…	1	3	0.3237	0	1	1	492.899	1476.68	1476.68	-0.03	-1e-05	HCD (High Energy Collision Dissociation)	MS2	49.8169	110	12.8764	2062	CA_Nov18.raw	F1	2.41	0.001103	0.1189
	FALSE	High	[R].ITLVEEELDR.[A]			0.234382	0.00365573	1	4	1	A0A1W2W3E0	A0A1W2W3E0 [92-101]	0	1216.64	High	High	0.001103	0.1176	2.61	R.ITLVEEELDR.A	[92-101]
		Checked	Confidence	Identifying Node	PSM Ambiguity	Annotated Sequence	Modifications	# Protein Groups	# Proteins	Master Protein Accessions	Protein Accessions	# Missed Cleavages	Charge	DeltaScore	DeltaCn	Rank	Search Engine Rank	m/z [Da]	MH+ [Da]	Theo. MH+ [Da]	DeltaM [ppm]	Deltam/z [Da]	Activation Type	MS Order	Isolation Interference [%]	Ion Inject Time [ms]	RT [min]	First Scan	Spectrum File	File ID	XCorr	Percolator q-Value	Percolator PEP
		FALSE	High	Sequest HT (A2)	Unambiguous	[R].ITLVEEELDR.[A]		1	4	A0A1W2W3E0	H2YPA9; Q07068; H2YPA8; A0A1W2W3E0	0	2	0.2031	0	1	1	608.825	1216.64	1216.64	0.35	0.00021	HCD (High Energy Collision Dissociation)	MS2	46.163	110	74.7911	23507	CA_Nov18.raw	F1	2.61	0.001103	0.1176
FALSE	High	Master Protein	A2SY09	Actin OS=Ciona intestinalis OX=7719 GN=act PE=2 SV=1	0	12.504	13	4	43	2	1	375	41.7	5.48	106.23	4	High
	Checked	Confidence	Annotated Sequence	Modifications	Modifications in Master Proteins	Qvality PEP	Qvality q-value	# Protein Groups	# Proteins	# PSMs	Master Protein Accessions	Positions in Master Proteins	# Missed Cleavages	Theo. MH+ [Da]	Found in Sample: [S1] F1: Sample	Confidence (by Search Engine): Sequest HT	Percolator q-Value (by Search Engine): Sequest HT	Percolator PEP (by Search Engine): Sequest HT	XCorr (by Search Engine): Sequest HT	Sequence in Protein	Positions in Protein	Peptide Group Modifications in Protein
	FALSE	High	[K].SYELPDGQVITVGNER.[F-LM]			0.000463933	0	2	247	4	A2SY09; A0A0B2V358	A2SY09 [239-254]; A0A0B2V358 [240-255]	0	1776.88	High	High	0	0.009285	4.22	K.SYELPDGQVITVGNER.F	[239-254]
		Checked	Confidence	Identifying Node	PSM Ambiguity	Annotated Sequence	Modifications	# Protein Groups	# Proteins	Master Protein Accessions	Protein Accessions	# Missed Cleavages	Charge	DeltaScore	DeltaCn	Rank	Search Engine Rank	m/z [Da]	MH+ [Da]	Theo. MH+ [Da]	DeltaM [ppm]	Deltam/z [Da]	Activation Type	MS Order	Isolation Interference [%]	Ion Inject Time [ms]	RT [min]	First Scan	Spectrum File	File ID	XCorr	Percolator q-Value	Percolator PEP
		FALSE	High	Sequest HT (A2)	Unambiguous	[K].SYELPDGQVITVGNER.[F-LM]		2	247	A2SY09; A0A0B2V358	A0A090LBA7; A0A016RXW3; Q869B3; A0A0N5D4Z2; A8Y4Q9; A0A0K0ENM6; A0A0M3IC41; A0A0B2V386; A0A2P4VZ54; W5J4N5; Q6B9V8; A0A0N4XF36; D1MX16; A0A2C9LSI4; Q5F1K8; Q8I861; A0A182EV27; A0A2G9UVG1; A0A183U5R7; F1LDN8; F1LBK2; A0A0N5CMK8; A0A2G5SAD6; F1LAW4; Q6B9W6; A0A181ZMR8; A0A2S0DES3; A8XK80; A0A1B6KZP7; J9E647; A0A1I7VQ30; A0A0R3QHB0; A0A183GCY5; A0A016RXS4; A2SY09; G0N8I1; A0A0H5SER1; A0A016RY19; O61…	0	2	0.0629	0	1	1	888.938	1776.87	1776.88	-4.6	-0.00409	HCD (High Energy Collision Dissociation)	MS2	0	110	70.7718	22002	CA_Nov18.raw	F1	3.18	0	0.04641
		FALSE	High	Sequest HT (A2)	Unambiguous	[K].SYELPDGQVITVGNER.[F-LM]		2	247	A2SY09; A0A0B2V358	A0A090LBA7; A0A016RXW3; Q869B3; A0A0N5D4Z2; A8Y4Q9; A0A0K0ENM6; A0A0M3IC41; A0A0B2V386; A0A2P4VZ54; W5J4N5; Q6B9V8; A0A0N4XF36; D1MX16; A0A2C9LSI4; Q5F1K8; Q8I861; A0A182EV27; A0A2G9UVG1; A0A183U5R7; F1LDN8; F1LBK2; A0A0N5CMK8; A0A2G5SAD6; F1LAW4; Q6B9W6; A0A181ZMR8; A0A2S0DES3; A8XK80; A0A1B6KZP7; J9E647; A0A1I7VQ30; A0A0R3QHB0; A0A183GCY5; A0A016RXS4; A2SY09; G0N8I1; A0A0H5SER1; A0A016RY19; O61…	0	2	0.0799	0	1	1	888.939	1776.87	1776.88	-3.3	-0.00293	HCD (High Energy Collision Dissociation)	MS2	25.1289	110	71.2866	22195	CA_Nov18.raw	F1	3.13	0	0.008336
		FALSE	High	Sequest HT (A2)	Selected	[K].SYELPDGQVITVGNER.[F-LM]		2	247	A2SY09; A0A0B2V358	A0A090LBA7; A0A016RXW3; Q869B3; A0A0N5D4Z2; A8Y4Q9; A0A0K0ENM6; A0A0M3IC41; A0A0B2V386; A0A2P4VZ54; W5J4N5; Q6B9V8; A0A0N4XF36; D1MX16; A0A2C9LSI4; Q5F1K8; Q8I861; A0A182EV27; A0A2G9UVG1; A0A183U5R7; F1LDN8; F1LBK2; A0A0N5CMK8; A0A2G5SAD6; F1LAW4; Q6B9W6; A0A181ZMR8; A0A2S0DES3; A8XK80; A0A1B6KZP7; J9E647; A0A1I7VQ30; A0A0R3QHB0; A0A183GCY5; A0A016RXS4; A2SY09; G0N8I1; A0A0H5SER1; A0A016RY19; O61…	0	2	0.0444	0	1	1	888.941	1776.87	1776.88	-0.82	-0.00073	HCD (High Energy Collision Dissociation)	MS2	27.0787	110	73.9906	23208	CA_Nov18.raw	F1	4.05	0	2.975e-05
		FALSE	High	Sequest HT (A2)	Unambiguous	[K].SYELPDGQVITVGNER.[F-LM]		2	247	A2SY09; A0A0B2V358	A0A090LBA7; A0A016RXW3; Q869B3; A0A0N5D4Z2; A8Y4Q9; A0A0K0ENM6; A0A0M3IC41; A0A0B2V386; A0A2P4VZ54; W5J4N5; Q6B9V8; A0A0N4XF36; D1MX16; A0A2C9LSI4; Q5F1K8; Q8I861; A0A182EV27; A0A2G9UVG1; A0A183U5R7; F1LDN8; F1LBK2; A0A0N5CMK8; A0A2G5SAD6; F1LAW4; Q6B9W6; A0A181ZMR8; A0A2S0DES3; A8XK80; A0A1B6KZP7; J9E647; A0A1I7VQ30; A0A0R3QHB0; A0A183GCY5; A0A016RXS4; A2SY09; G0N8I1; A0A0H5SER1; A0A016RY19; O61…	0	3	0.0592	0	1	1	592.963	1776.87	1776.88	-1.21	-0.00072	HCD (High Energy Collision Dissociation)	MS2	33.5673	110	74.0642	23236	CA_Nov18.raw	F1	4.22	0	0.009285
	FALSE	High	[K].EITALAPPTMK.[I]			0.116837	0	1	104	1	A2SY09	A2SY09 [316-326]	0	1171.64	High	High	0	0.04518	2.5	K.EITALAPPTMK.I	[316-326]
		Checked	Confidence	Identifying Node	PSM Ambiguity	Annotated Sequence	Modifications	# Protein Groups	# Proteins	Master Protein Accessions	Protein Accessions	# Missed Cleavages	Charge	DeltaScore	DeltaCn	Rank	Search Engine Rank	m/z [Da]	MH+ [Da]	Theo. MH+ [Da]	DeltaM [ppm]	Deltam/z [Da]	Activation Type	MS Order	Isolation Interference [%]	Ion Inject Time [ms]	RT [min]	First Scan	Spectrum File	File ID	XCorr	Percolator q-Value	Percolator PEP
		FALSE	High	Sequest HT (A2)	Unambiguous	[K].EITALAPPTMK.[I]		1	104	A2SY09	Q964E3; O18555; Q964E1; A0A2T7NS02; A0A0U3E052; P69003; O18513; A0A0E3VJX4; H2ZBK6; Q9PTU4; H6UWY4; I3K9Y0; A0A181ZMR8; A2SY09; O76539; A0A2I7YV73; Q26378; A0A2B4S283; H2MSI7; P53465; H2ZBK9; G7Z065; P10990; A0A2G8JBD5; A0A026WUM4; D3GBA7; H2ZBK8; D4P9H7; W4Y1A3; D2IYE7; Q2TTE2; V4B4D3; Q6UUX0; E9J2L3; B6RUP0; P69004; G3N8W8; A0A2G8JBE4; P53473; Q6DKV1; A0A1Y9T597; M1GRW9; A0A0U3C9Y3; H2FGB3; Q6S…	0	2	0.128	0	1	1	586.323	1171.64	1171.64	-0.45	-0.00026	HCD (High Energy Collision Dissociation)	MS2	1.0094	110	74.2219	23294	CA_Nov18.raw	F1	2.5	0	0.04518
	FALSE	High	[K].EITALAPPTMK.[I]	1xOxidation [M10]		0.0788487	0	1	104	3	A2SY09	A2SY09 [316-326]	0	1187.63	High	High	0	0.03948	3.05	K.EITALAPPTMK.I	[316-326]
		Checked	Confidence	Identifying Node	PSM Ambiguity	Annotated Sequence	Modifications	# Protein Groups	# Proteins	Master Protein Accessions	Protein Accessions	# Missed Cleavages	Charge	DeltaScore	DeltaCn	Rank	Search Engine Rank	m/z [Da]	MH+ [Da]	Theo. MH+ [Da]	DeltaM [ppm]	Deltam/z [Da]	Activation Type	MS Order	Isolation Interference [%]	Ion Inject Time [ms]	RT [min]	First Scan	Spectrum File	File ID	XCorr	Percolator q-Value	Percolator PEP
		FALSE	High	Sequest HT (A2)	Unambiguous	[K].EITALAPPTmK.[I]	M10(Oxidation)	1	104	A2SY09	Q964E3; O18555; Q964E1; A0A2T7NS02; A0A0U3E052; P69003; O18513; A0A0E3VJX4; H2ZBK6; Q9PTU4; H6UWY4; I3K9Y0; A0A181ZMR8; A2SY09; O76539; A0A2I7YV73; Q26378; A0A2B4S283; H2MSI7; P53465; H2ZBK9; G7Z065; P10990; A0A2G8JBD5; A0A026WUM4; D3GBA7; H2ZBK8; D4P9H7; W4Y1A3; D2IYE7; Q2TTE2; V4B4D3; Q6UUX0; E9J2L3; B6RUP0; P69004; G3N8W8; A0A2G8JBE4; P53473; Q6DKV1; A0A1Y9T597; M1GRW9; A0A0U3C9Y3; H2FGB3; Q6S…	0	2	0.1086	0	1	1	594.32	1187.63	1187.63	-0.99	-0.00059	HCD (High Energy Collision Dissociation)	MS2	6.78448	37.99	62.9742	19070	CA_Nov18.raw	F1	3.04	0	0.04067
		FALSE	High	Sequest HT (A2)	Unambiguous	[K].EITALAPPTmK.[I]	M10(Oxidation)	1	104	A2SY09	Q964E3; O18555; Q964E1; A0A2T7NS02; A0A0U3E052; P69003; O18513; A0A0E3VJX4; H2ZBK6; Q9PTU4; H6UWY4; I3K9Y0; A0A181ZMR8; A2SY09; O76539; A0A2I7YV73; Q26378; A0A2B4S283; H2MSI7; P53465; H2ZBK9; G7Z065; P10990; A0A2G8JBD5; A0A026WUM4; D3GBA7; H2ZBK8; D4P9H7; W4Y1A3; D2IYE7; Q2TTE2; V4B4D3; Q6UUX0; E9J2L3; B6RUP0; P69004; G3N8W8; A0A2G8JBE4; P53473; Q6DKV1; A0A1Y9T597; M1GRW9; A0A0U3C9Y3; H2FGB3; Q6S…	0	2	0.1246	0	1	1	594.32	1187.63	1187.63	-1.61	-0.00095	HCD (High Energy Collision Dissociation)	MS2	15.0451	55.419	61.9202	18674	CA_Nov18.raw	F1	3.05	0	0.03948
		FALSE	High	Sequest HT (A2)	Unambiguous	[K].EITALAPPTmK.[I]	M10(Oxidation)	1	104	A2SY09	Q964E3; O18555; Q964E1; A0A2T7NS02; A0A0U3E052; P69003; O18513; A0A0E3VJX4; H2ZBK6; Q9PTU4; H6UWY4; I3K9Y0; A0A181ZMR8; A2SY09; O76539; A0A2I7YV73; Q26378; A0A2B4S283; H2MSI7; P53465; H2ZBK9; G7Z065; P10990; A0A2G8JBD5; A0A026WUM4; D3GBA7; H2ZBK8; D4P9H7; W4Y1A3; D2IYE7; Q2TTE2; V4B4D3; Q6UUX0; E9J2L3; B6RUP0; P69004; G3N8W8; A0A2G8JBE4; P53473; Q6DKV1; A0A1Y9T597; M1GRW9; A0A0U3C9Y3; H2FGB3; Q6S…	0	2	0.1209	0	1	1	594.32	1187.63	1187.63	-1.61	-0.00095	HCD (High Energy Collision Dissociation)	MS2	6.90476	32.787	62.2714	18806	CA_Nov18.raw	F1	2.73	0	0.0265
	FALSE	High	[KR].AGFAGDDAPR.[ASVT]			0.0645924	0	2	256	26	A2SY09; A0A0B2V358	A2SY09 [19-28]; A0A0B2V358 [20-29]	0	976.448	High	High	0	0.02519	2.65	K.AGFAGDDAPR.A	[19-28]
		Checked	Confidence	Identifying Node	PSM Ambiguity	Annotated Sequence	Modifications	# Protein Groups	# Proteins	Master Protein Accessions	Protein Accessions	# Missed Cleavages	Charge	DeltaScore	DeltaCn	Rank	Search Engine Rank	m/z [Da]	MH+ [Da]	Theo. MH+ [Da]	DeltaM [ppm]	Deltam/z [Da]	Activation Type	MS Order	Isolation Interference [%]	Ion Inject Time [ms]	RT [min]	First Scan	Spectrum File	File ID	XCorr	Percolator q-Value	Percolator PEP
		FALSE	High	Sequest HT (A2)	Unambiguous	[KR].AGFAGDDAPR.[ASVT]		2	256	A2SY09; A0A0B2V358	A0A1B6HYJ2; L9L4N0; B2XY22; A0A090LBA7; A0A2K6N1V4; F7A7I3; L5L4R2; A1E0X2; E7EVS6; C5HVZ5; A0A0N8BCG5; A0A183VDM5; A0A2J8KJP1; A0A2I3S713; H9JJX0; A0A0B2V386; S5MNK0; S5MIC9; V5GV10; H2ZBK6; A0A0K1R048; A0A0A0MQP7; S5M683; Q8I861; A0A183U5R7; A0A2Y9HNF0; L9KVG3; A0A0N5CMK8; A0A2K6A7V7; A0A2R8Y793; A0A2L2XZP0; A8XK80; B2XY24; A0A183UAF9; S5M6B0; A0A2P2HXC8; G1RNR9; B4I7G3; G8JKX4; A0A183PY72; A2S…	0	2	0.1872	0	1	1	488.728	976.448	976.448	-0.06	-3e-05	HCD (High Energy Collision Dissociation)	MS2	75.5675	110	16.0053	2811	CA_Nov18.raw	F1	2.19	0	0.03172
		FALSE	High	Sequest HT (A2)	Unambiguous	[KR].AGFAGDDAPR.[ASVT]		2	256	A2SY09; A0A0B2V358	A0A1B6HYJ2; L9L4N0; B2XY22; A0A090LBA7; A0A2K6N1V4; F7A7I3; L5L4R2; A1E0X2; E7EVS6; C5HVZ5; A0A0N8BCG5; A0A183VDM5; A0A2J8KJP1; A0A2I3S713; H9JJX0; A0A0B2V386; S5MNK0; S5MIC9; V5GV10; H2ZBK6; A0A0K1R048; A0A0A0MQP7; S5M683; Q8I861; A0A183U5R7; A0A2Y9HNF0; L9KVG3; A0A0N5CMK8; A0A2K6A7V7; A0A2R8Y793; A0A2L2XZP0; A8XK80; B2XY24; A0A183UAF9; S5M6B0; A0A2P2HXC8; G1RNR9; B4I7G3; G8JKX4; A0A183PY72; A2S…	0	2	0.2075	0	1	1	488.728	976.449	976.448	0.38	0.00019	HCD (High Energy Collision Dissociation)	MS2	33.6738	110	53.4906	15551	CA_Nov18.raw	F1	2.65	0	0.02519
		FALSE	High	Sequest HT (A2)	Unambiguous	[KR].AGFAGDDAPR.[ASVT]		2	256	A2SY09; A0A0B2V358	A0A1B6HYJ2; L9L4N0; B2XY22; A0A090LBA7; A0A2K6N1V4; F7A7I3; L5L4R2; A1E0X2; E7EVS6; C5HVZ5; A0A0N8BCG5; A0A183VDM5; A0A2J8KJP1; A0A2I3S713; H9JJX0; A0A0B2V386; S5MNK0; S5MIC9; V5GV10; H2ZBK6; A0A0K1R048; A0A0A0MQP7; S5M683; Q8I861; A0A183U5R7; A0A2Y9HNF0; L9KVG3; A0A0N5CMK8; A0A2K6A7V7; A0A2R8Y793; A0A2L2XZP0; A8XK80; B2XY24; A0A183UAF9; S5M6B0; A0A2P2HXC8; G1RNR9; B4I7G3; G8JKX4; A0A183PY72; A2S…	0	2	0.2076	0	1	1	488.729	976.45	976.448	2.26	0.0011	HCD (High Energy Collision Dissociation)	MS2	36.4637	110	53.8492	15683	CA_Nov18.raw	F1	2.36	0	0.03308
		FALSE	High	Sequest HT (A2)	Unambiguous	[KR].AGFAGDDAPR.[ASVT]		2	256	A2SY09; A0A0B2V358	A0A1B6HYJ2; L9L4N0; B2XY22; A0A090LBA7; A0A2K6N1V4; F7A7I3; L5L4R2; A1E0X2; E7EVS6; C5HVZ5; A0A0N8BCG5; A0A183VDM5; A0A2J8KJP1; A0A2I3S713; H9JJX0; A0A0B2V386; S5MNK0; S5MIC9; V5GV10; H2ZBK6; A0A0K1R048; A0A0A0MQP7; S5M683; Q8I861; A0A183U5R7; A0A2Y9HNF0; L9KVG3; A0A0N5CMK8; A0A2K6A7V7; A0A2R8Y793; A0A2L2XZP0; A8XK80; B2XY24; A0A183UAF9; S5M6B0; A0A2P2HXC8; G1RNR9; B4I7G3; G8JKX4; A0A183PY72; A2S…	0	2	0.2203	0	1	1	488.729	976.45	976.448	1.69	0.00083	HCD (High Energy Collision Dissociation)	MS2	45.966	110	54.2184	15820	CA_Nov18.raw	F1	2.36	0	0.02021
		FALSE	High	Sequest HT (A2)	Unambiguous	[KR].AGFAGDDAPR.[ASVT]		2	256	A2SY09; A0A0B2V358	A0A1B6HYJ2; L9L4N0; B2XY22; A0A090LBA7; A0A2K6N1V4; F7A7I3; L5L4R2; A1E0X2; E7EVS6; C5HVZ5; A0A0N8BCG5; A0A183VDM5; A0A2J8KJP1; A0A2I3S713; H9JJX0; A0A0B2V386; S5MNK0; S5MIC9; V5GV10; H2ZBK6; A0A0K1R048; A0A0A0MQP7; S5M683; Q8I861; A0A183U5R7; A0A2Y9HNF0; L9KVG3; A0A0N5CMK8; A0A2K6A7V7; A0A2R8Y793; A0A2L2XZP0; A8XK80; B2XY24; A0A183UAF9; S5M6B0; A0A2P2HXC8; G1RNR9; B4I7G3; G8JKX4; A0A183PY72; A2S…	0	2	0.2547	0	1	1	488.728	976.45	976.448	1.32	0.00064	HCD (High Energy Collision Dissociation)	MS2	16.2081	110	52.4186	15155	CA_Nov18.raw	F1	2.12	0	0.02717
		FALSE	High	Sequest HT (A2)	Unambiguous	[KR].AGFAGDDAPR.[ASVT]		2	256	A2SY09; A0A0B2V358	A0A1B6HYJ2; L9L4N0; B2XY22; A0A090LBA7; A0A2K6N1V4; F7A7I3; L5L4R2; A1E0X2; E7EVS6; C5HVZ5; A0A0N8BCG5; A0A183VDM5; A0A2J8KJP1; A0A2I3S713; H9JJX0; A0A0B2V386; S5MNK0; S5MIC9; V5GV10; H2ZBK6; A0A0K1R048; A0A0A0MQP7; S5M683; Q8I861; A0A183U5R7; A0A2Y9HNF0; L9KVG3; A0A0N5CMK8; A0A2K6A7V7; A0A2R8Y793; A0A2L2XZP0; A8XK80; B2XY24; A0A183UAF9; S5M6B0; A0A2P2HXC8; G1RNR9; B4I7G3; G8JKX4; A0A183PY72; A2S…	0	2	0.2651	0	1	1	488.728	976.449	976.448	0.82	0.0004	HCD (High Energy Collision Dissociation)	MS2	20.4298	110	52.7759	15287	CA_Nov18.raw	F1	2.15	0	0.02257
		FALSE	High	Sequest HT (A2)	Unambiguous	[KR].AGFAGDDAPR.[ASVT]		2	256	A2SY09; A0A0B2V358	A0A1B6HYJ2; L9L4N0; B2XY22; A0A090LBA7; A0A2K6N1V4; F7A7I3; L5L4R2; A1E0X2; E7EVS6; C5HVZ5; A0A0N8BCG5; A0A183VDM5; A0A2J8KJP1; A0A2I3S713; H9JJX0; A0A0B2V386; S5MNK0; S5MIC9; V5GV10; H2ZBK6; A0A0K1R048; A0A0A0MQP7; S5M683; Q8I861; A0A183U5R7; A0A2Y9HNF0; L9KVG3; A0A0N5CMK8; A0A2K6A7V7; A0A2R8Y793; A0A2L2XZP0; A8XK80; B2XY24; A0A183UAF9; S5M6B0; A0A2P2HXC8; G1RNR9; B4I7G3; G8JKX4; A0A183PY72; A2S…	0	2	0.2573	0	1	1	488.728	976.448	976.448	-0.24	-0.00012	HCD (High Energy Collision Dissociation)	MS2	25.4401	110	53.1341	15419	CA_Nov18.raw	F1	2.06	0	0.0235
		FALSE	High	Sequest HT (A2)	Unambiguous	[KR].AGFAGDDAPR.[ASVT]		2	256	A2SY09; A0A0B2V358	A0A1B6HYJ2; L9L4N0; B2XY22; A0A090LBA7; A0A2K6N1V4; F7A7I3; L5L4R2; A1E0X2; E7EVS6; C5HVZ5; A0A0N8BCG5; A0A183VDM5; A0A2J8KJP1; A0A2I3S713; H9JJX0; A0A0B2V386; S5MNK0; S5MIC9; V5GV10; H2ZBK6; A0A0K1R048; A0A0A0MQP7; S5M683; Q8I861; A0A183U5R7; A0A2Y9HNF0; L9KVG3; A0A0N5CMK8; A0A2K6A7V7; A0A2R8Y793; A0A2L2XZP0; A8XK80; B2XY24; A0A183UAF9; S5M6B0; A0A2P2HXC8; G1RNR9; B4I7G3; G8JKX4; A0A183PY72; A2S…	0	2	0.1917	0	1	1	488.728	976.449	976.448	0.32	0.00016	HCD (High Energy Collision Dissociation)	MS2	18.077	110	50.2778	14365	CA_Nov18.raw	F1	2.4	0	0.02218
		FALSE	High	Sequest HT (A2)	Unambiguous	[KR].AGFAGDDAPR.[ASVT]		2	256	A2SY09; A0A0B2V358	A0A1B6HYJ2; L9L4N0; B2XY22; A0A090LBA7; A0A2K6N1V4; F7A7I3; L5L4R2; A1E0X2; E7EVS6; C5HVZ5; A0A0N8BCG5; A0A183VDM5; A0A2J8KJP1; A0A2I3S713; H9JJX0; A0A0B2V386; S5MNK0; S5MIC9; V5GV10; H2ZBK6; A0A0K1R048; A0A0A0MQP7; S5M683; Q8I861; A0A183U5R7; A0A2Y9HNF0; L9KVG3; A0A0N5CMK8; A0A2K6A7V7; A0A2R8Y793; A0A2L2XZP0; A8XK80; B2XY24; A0A183UAF9; S5M6B0; A0A2P2HXC8; G1RNR9; B4I7G3; G8JKX4; A0A183PY72; A2S…	0	2	0.235	0	1	1	488.729	976.451	976.448	2.69	0.00131	HCD (High Energy Collision Dissociation)	MS2	34.2162	110	48.8515	13839	CA_Nov18.raw	F1	2.34	0	0.05785
		FALSE	High	Sequest HT (A2)	Unambiguous	[KR].AGFAGDDAPR.[ASVT]		2	256	A2SY09; A0A0B2V358	A0A1B6HYJ2; L9L4N0; B2XY22; A0A090LBA7; A0A2K6N1V4; F7A7I3; L5L4R2; A1E0X2; E7EVS6; C5HVZ5; A0A0N8BCG5; A0A183VDM5; A0A2J8KJP1; A0A2I3S713; H9JJX0; A0A0B2V386; S5MNK0; S5MIC9; V5GV10; H2ZBK6; A0A0K1R048; A0A0A0MQP7; S5M683; Q8I861; A0A183U5R7; A0A2Y9HNF0; L9KVG3; A0A0N5CMK8; A0A2K6A7V7; A0A2R8Y793; A0A2L2XZP0; A8XK80; B2XY24; A0A183UAF9; S5M6B0; A0A2P2HXC8; G1RNR9; B4I7G3; G8JKX4; A0A183PY72; A2S…	0	2	0.2167	0	1	1	488.728	976.448	976.448	-0.06	-3e-05	HCD (High Energy Collision Dissociation)	MS2	21.3912	110	49.2046	13969	CA_Nov18.raw	F1	2.4	0	0.04535
		FALSE	High	Sequest HT (A2)	Unambiguous	[KR].AGFAGDDAPR.[ASVT]		2	256	A2SY09; A0A0B2V358	A0A1B6HYJ2; L9L4N0; B2XY22; A0A090LBA7; A0A2K6N1V4; F7A7I3; L5L4R2; A1E0X2; E7EVS6; C5HVZ5; A0A0N8BCG5; A0A183VDM5; A0A2J8KJP1; A0A2I3S713; H9JJX0; A0A0B2V386; S5MNK0; S5MIC9; V5GV10; H2ZBK6; A0A0K1R048; A0A0A0MQP7; S5M683; Q8I861; A0A183U5R7; A0A2Y9HNF0; L9KVG3; A0A0N5CMK8; A0A2K6A7V7; A0A2R8Y793; A0A2L2XZP0; A8XK80; B2XY24; A0A183UAF9; S5M6B0; A0A2P2HXC8; G1RNR9; B4I7G3; G8JKX4; A0A183PY72; A2S…	0	2	0.214	0	1	1	488.728	976.449	976.448	1.19	0.00058	HCD (High Energy Collision Dissociation)	MS2	35.7795	110	49.5624	14101	CA_Nov18.raw	F1	2.29	0	0.02678
		FALSE	High	Sequest HT (A2)	Unambiguous	[KR].AGFAGDDAPR.[ASVT]		2	256	A2SY09; A0A0B2V358	A0A1B6HYJ2; L9L4N0; B2XY22; A0A090LBA7; A0A2K6N1V4; F7A7I3; L5L4R2; A1E0X2; E7EVS6; C5HVZ5; A0A0N8BCG5; A0A183VDM5; A0A2J8KJP1; A0A2I3S713; H9JJX0; A0A0B2V386; S5MNK0; S5MIC9; V5GV10; H2ZBK6; A0A0K1R048; A0A0A0MQP7; S5M683; Q8I861; A0A183U5R7; A0A2Y9HNF0; L9KVG3; A0A0N5CMK8; A0A2K6A7V7; A0A2R8Y793; A0A2L2XZP0; A8XK80; B2XY24; A0A183UAF9; S5M6B0; A0A2P2HXC8; G1RNR9; B4I7G3; G8JKX4; A0A183PY72; A2S…	0	2	0.2291	0	1	1	488.728	976.448	976.448	0.07	3e-05	HCD (High Energy Collision Dissociation)	MS2	14.0511	110	49.9202	14233	CA_Nov18.raw	F1	2.27	0	0.06319
		FALSE	High	Sequest HT (A2)	Unambiguous	[KR].AGFAGDDAPR.[ASVT]		2	256	A2SY09; A0A0B2V358	A0A1B6HYJ2; L9L4N0; B2XY22; A0A090LBA7; A0A2K6N1V4; F7A7I3; L5L4R2; A1E0X2; E7EVS6; C5HVZ5; A0A0N8BCG5; A0A183VDM5; A0A2J8KJP1; A0A2I3S713; H9JJX0; A0A0B2V386; S5MNK0; S5MIC9; V5GV10; H2ZBK6; A0A0K1R048; A0A0A0MQP7; S5M683; Q8I861; A0A183U5R7; A0A2Y9HNF0; L9KVG3; A0A0N5CMK8; A0A2K6A7V7; A0A2R8Y793; A0A2L2XZP0; A8XK80; B2XY24; A0A183UAF9; S5M6B0; A0A2P2HXC8; G1RNR9; B4I7G3; G8JKX4; A0A183PY72; A2S…	0	2	0.2185	0	1	1	488.728	976.448	976.448	-0.06	-3e-05	HCD (High Energy Collision Dissociation)	MS2	11.95	110	50.6357	14497	CA_Nov18.raw	F1	2.38	0	0.02885
		FALSE	High	Sequest HT (A2)	Unambiguous	[KR].AGFAGDDAPR.[ASVT]		2	256	A2SY09; A0A0B2V358	A0A1B6HYJ2; L9L4N0; B2XY22; A0A090LBA7; A0A2K6N1V4; F7A7I3; L5L4R2; A1E0X2; E7EVS6; C5HVZ5; A0A0N8BCG5; A0A183VDM5; A0A2J8KJP1; A0A2I3S713; H9JJX0; A0A0B2V386; S5MNK0; S5MIC9; V5GV10; H2ZBK6; A0A0K1R048; A0A0A0MQP7; S5M683; Q8I861; A0A183U5R7; A0A2Y9HNF0; L9KVG3; A0A0N5CMK8; A0A2K6A7V7; A0A2R8Y793; A0A2L2XZP0; A8XK80; B2XY24; A0A183UAF9; S5M6B0; A0A2P2HXC8; G1RNR9; B4I7G3; G8JKX4; A0A183PY72; A2S…	0	2	0.2327	0	1	1	488.728	976.448	976.448	0.13	6e-05	HCD (High Energy Collision Dissociation)	MS2	13.7504	110	51.7071	14892	CA_Nov18.raw	F1	2.45	0	0.02534
		FALSE	High	Sequest HT (A2)	Unambiguous	[KR].AGFAGDDAPR.[ASVT]		2	256	A2SY09; A0A0B2V358	A0A1B6HYJ2; L9L4N0; B2XY22; A0A090LBA7; A0A2K6N1V4; F7A7I3; L5L4R2; A1E0X2; E7EVS6; C5HVZ5; A0A0N8BCG5; A0A183VDM5; A0A2J8KJP1; A0A2I3S713; H9JJX0; A0A0B2V386; S5MNK0; S5MIC9; V5GV10; H2ZBK6; A0A0K1R048; A0A0A0MQP7; S5M683; Q8I861; A0A183U5R7; A0A2Y9HNF0; L9KVG3; A0A0N5CMK8; A0A2K6A7V7; A0A2R8Y793; A0A2L2XZP0; A8XK80; B2XY24; A0A183UAF9; S5M6B0; A0A2P2HXC8; G1RNR9; B4I7G3; G8JKX4; A0A183PY72; A2S…	0	2	0.2134	0	1	1	488.728	976.449	976.448	0.38	0.00019	HCD (High Energy Collision Dissociation)	MS2	32.5935	110	48.4953	13708	CA_Nov18.raw	F1	2.39	0	0.05283
		FALSE	High	Sequest HT (A2)	Unambiguous	[KR].AGFAGDDAPR.[ASVT]		2	256	A2SY09; A0A0B2V358	A0A1B6HYJ2; L9L4N0; B2XY22; A0A090LBA7; A0A2K6N1V4; F7A7I3; L5L4R2; A1E0X2; E7EVS6; C5HVZ5; A0A0N8BCG5; A0A183VDM5; A0A2J8KJP1; A0A2I3S713; H9JJX0; A0A0B2V386; S5MNK0; S5MIC9; V5GV10; H2ZBK6; A0A0K1R048; A0A0A0MQP7; S5M683; Q8I861; A0A183U5R7; A0A2Y9HNF0; L9KVG3; A0A0N5CMK8; A0A2K6A7V7; A0A2R8Y793; A0A2L2XZP0; A8XK80; B2XY24; A0A183UAF9; S5M6B0; A0A2P2HXC8; G1RNR9; B4I7G3; G8JKX4; A0A183PY72; A2S…	0	2	0.2346	0	1	1	488.728	976.448	976.448	0.07	3e-05	HCD (High Energy Collision Dissociation)	MS2	15.1841	110	52.0614	15023	CA_Nov18.raw	F1	2.6	0	0.02157
		FALSE	High	Sequest HT (A2)	Unambiguous	[KR].AGFAGDDAPR.[ASVT]		2	256	A2SY09; A0A0B2V358	A0A1B6HYJ2; L9L4N0; B2XY22; A0A090LBA7; A0A2K6N1V4; F7A7I3; L5L4R2; A1E0X2; E7EVS6; C5HVZ5; A0A0N8BCG5; A0A183VDM5; A0A2J8KJP1; A0A2I3S713; H9JJX0; A0A0B2V386; S5MNK0; S5MIC9; V5GV10; H2ZBK6; A0A0K1R048; A0A0A0MQP7; S5M683; Q8I861; A0A183U5R7; A0A2Y9HNF0; L9KVG3; A0A0N5CMK8; A0A2K6A7V7; A0A2R8Y793; A0A2L2XZP0; A8XK80; B2XY24; A0A183UAF9; S5M6B0; A0A2P2HXC8; G1RNR9; B4I7G3; G8JKX4; A0A183PY72; A2S…	0	2	0.2273	0	1	1	488.728	976.449	976.448	0.26	0.00012	HCD (High Energy Collision Dissociation)	MS2	11.2245	110	50.9888	14627	CA_Nov18.raw	F1	2.42	0	0.02264
		FALSE	High	Sequest HT (A2)	Unambiguous	[KR].AGFAGDDAPR.[ASVT]		2	256	A2SY09; A0A0B2V358	A0A1B6HYJ2; L9L4N0; B2XY22; A0A090LBA7; A0A2K6N1V4; F7A7I3; L5L4R2; A1E0X2; E7EVS6; C5HVZ5; A0A0N8BCG5; A0A183VDM5; A0A2J8KJP1; A0A2I3S713; H9JJX0; A0A0B2V386; S5MNK0; S5MIC9; V5GV10; H2ZBK6; A0A0K1R048; A0A0A0MQP7; S5M683; Q8I861; A0A183U5R7; A0A2Y9HNF0; L9KVG3; A0A0N5CMK8; A0A2K6A7V7; A0A2R8Y793; A0A2L2XZP0; A8XK80; B2XY24; A0A183UAF9; S5M6B0; A0A2P2HXC8; G1RNR9; B4I7G3; G8JKX4; A0A183PY72; A2S…	0	2	0.1938	0	1	1	488.728	976.449	976.448	0.76	0.00037	HCD (High Energy Collision Dissociation)	MS2	12.4791	110	51.348	14759	CA_Nov18.raw	F1	2.27	0	0.03136
		FALSE	High	Sequest HT (A2)	Unambiguous	[KR].AGFAGDDAPR.[ASVT]		2	256	A2SY09; A0A0B2V358	A0A1B6HYJ2; L9L4N0; B2XY22; A0A090LBA7; A0A2K6N1V4; F7A7I3; L5L4R2; A1E0X2; E7EVS6; C5HVZ5; A0A0N8BCG5; A0A183VDM5; A0A2J8KJP1; A0A2I3S713; H9JJX0; A0A0B2V386; S5MNK0; S5MIC9; V5GV10; H2ZBK6; A0A0K1R048; A0A0A0MQP7; S5M683; Q8I861; A0A183U5R7; A0A2Y9HNF0; L9KVG3; A0A0N5CMK8; A0A2K6A7V7; A0A2R8Y793; A0A2L2XZP0; A8XK80; B2XY24; A0A183UAF9; S5M6B0; A0A2P2HXC8; G1RNR9; B4I7G3; G8JKX4; A0A183PY72; A2S…	0	2	0.2284	0	1	1	488.728	976.448	976.448	-0.43	-0.00021	HCD (High Energy Collision Dissociation)	MS2	54.7329	110	54.5792	15953	CA_Nov18.raw	F1	2.32	0.001103	0.1293
		FALSE	High	Sequest HT (A2)	Unambiguous	[KR].AGFAGDDAPR.[ASVT]		2	256	A2SY09; A0A0B2V358	A0A1B6HYJ2; L9L4N0; B2XY22; A0A090LBA7; A0A2K6N1V4; F7A7I3; L5L4R2; A1E0X2; E7EVS6; C5HVZ5; A0A0N8BCG5; A0A183VDM5; A0A2J8KJP1; A0A2I3S713; H9JJX0; A0A0B2V386; S5MNK0; S5MIC9; V5GV10; H2ZBK6; A0A0K1R048; A0A0A0MQP7; S5M683; Q8I861; A0A183U5R7; A0A2Y9HNF0; L9KVG3; A0A0N5CMK8; A0A2K6A7V7; A0A2R8Y793; A0A2L2XZP0; A8XK80; B2XY24; A0A183UAF9; S5M6B0; A0A2P2HXC8; G1RNR9; B4I7G3; G8JKX4; A0A183PY72; A2S…	0	2	0.224	0	1	1	488.728	976.448	976.448	-0.56	-0.00027	HCD (High Energy Collision Dissociation)	MS2	49.978	110	14.9211	2540	CA_Nov18.raw	F1	1.83	0.001103	0.08412
		FALSE	High	Sequest HT (A2)	Unambiguous	[KR].AGFAGDDAPR.[ASVT]		2	256	A2SY09; A0A0B2V358	A0A1B6HYJ2; L9L4N0; B2XY22; A0A090LBA7; A0A2K6N1V4; F7A7I3; L5L4R2; A1E0X2; E7EVS6; C5HVZ5; A0A0N8BCG5; A0A183VDM5; A0A2J8KJP1; A0A2I3S713; H9JJX0; A0A0B2V386; S5MNK0; S5MIC9; V5GV10; H2ZBK6; A0A0K1R048; A0A0A0MQP7; S5M683; Q8I861; A0A183U5R7; A0A2Y9HNF0; L9KVG3; A0A0N5CMK8; A0A2K6A7V7; A0A2R8Y793; A0A2L2XZP0; A8XK80; B2XY24; A0A183UAF9; S5M6B0; A0A2P2HXC8; G1RNR9; B4I7G3; G8JKX4; A0A183PY72; A2S…	0	2	0.2124	0	1	1	488.728	976.448	976.448	-0.49	-0.00024	HCD (High Energy Collision Dissociation)	MS2	54.5801	110	15.2649	2624	CA_Nov18.raw	F1	1.93	0.001103	0.08238
		FALSE	High	Sequest HT (A2)	Unambiguous	[KR].AGFAGDDAPR.[ASVT]		2	256	A2SY09; A0A0B2V358	A0A1B6HYJ2; L9L4N0; B2XY22; A0A090LBA7; A0A2K6N1V4; F7A7I3; L5L4R2; A1E0X2; E7EVS6; C5HVZ5; A0A0N8BCG5; A0A183VDM5; A0A2J8KJP1; A0A2I3S713; H9JJX0; A0A0B2V386; S5MNK0; S5MIC9; V5GV10; H2ZBK6; A0A0K1R048; A0A0A0MQP7; S5M683; Q8I861; A0A183U5R7; A0A2Y9HNF0; L9KVG3; A0A0N5CMK8; A0A2K6A7V7; A0A2R8Y793; A0A2L2XZP0; A8XK80; B2XY24; A0A183UAF9; S5M6B0; A0A2P2HXC8; G1RNR9; B4I7G3; G8JKX4; A0A183PY72; A2S…	0	2	0.2462	0	1	1	488.727	976.447	976.448	-1.24	-0.00061	HCD (High Energy Collision Dissociation)	MS2	58.251	110	15.6097	2707	CA_Nov18.raw	F1	1.99	0.001103	0.1029
		FALSE	High	Sequest HT (A2)	Unambiguous	[KR].AGFAGDDAPR.[ASVT]		2	256	A2SY09; A0A0B2V358	A0A1B6HYJ2; L9L4N0; B2XY22; A0A090LBA7; A0A2K6N1V4; F7A7I3; L5L4R2; A1E0X2; E7EVS6; C5HVZ5; A0A0N8BCG5; A0A183VDM5; A0A2J8KJP1; A0A2I3S713; H9JJX0; A0A0B2V386; S5MNK0; S5MIC9; V5GV10; H2ZBK6; A0A0K1R048; A0A0A0MQP7; S5M683; Q8I861; A0A183U5R7; A0A2Y9HNF0; L9KVG3; A0A0N5CMK8; A0A2K6A7V7; A0A2R8Y793; A0A2L2XZP0; A8XK80; B2XY24; A0A183UAF9; S5M6B0; A0A2P2HXC8; G1RNR9; B4I7G3; G8JKX4; A0A183PY72; A2S…	0	2	0.1144	0	1	1	488.728	976.449	976.448	0.51	0.00025	HCD (High Energy Collision Dissociation)	MS2	70.9013	110	16.3553	2905	CA_Nov18.raw	F1	2.01	0.001103	0.09142
		FALSE	High	Sequest HT (A2)	Unambiguous	[KR].AGFAGDDAPR.[ASVT]		2	256	A2SY09; A0A0B2V358	A0A1B6HYJ2; L9L4N0; B2XY22; A0A090LBA7; A0A2K6N1V4; F7A7I3; L5L4R2; A1E0X2; E7EVS6; C5HVZ5; A0A0N8BCG5; A0A183VDM5; A0A2J8KJP1; A0A2I3S713; H9JJX0; A0A0B2V386; S5MNK0; S5MIC9; V5GV10; H2ZBK6; A0A0K1R048; A0A0A0MQP7; S5M683; Q8I861; A0A183U5R7; A0A2Y9HNF0; L9KVG3; A0A0N5CMK8; A0A2K6A7V7; A0A2R8Y793; A0A2L2XZP0; A8XK80; B2XY24; A0A183UAF9; S5M6B0; A0A2P2HXC8; G1RNR9; B4I7G3; G8JKX4; A0A183PY72; A2S…	0	2	0.2308	0	1	1	488.728	976.449	976.448	0.63	0.00031	HCD (High Energy Collision Dissociation)	MS2	53.6887	110	47.7319	13427	CA_Nov18.raw	F1	2.21	0.001103	0.1256
		FALSE	High	Sequest HT (A2)	Unambiguous	[KR].AGFAGDDAPR.[ASVT]		2	256	A2SY09; A0A0B2V358	A0A1B6HYJ2; L9L4N0; B2XY22; A0A090LBA7; A0A2K6N1V4; F7A7I3; L5L4R2; A1E0X2; E7EVS6; C5HVZ5; A0A0N8BCG5; A0A183VDM5; A0A2J8KJP1; A0A2I3S713; H9JJX0; A0A0B2V386; S5MNK0; S5MIC9; V5GV10; H2ZBK6; A0A0K1R048; A0A0A0MQP7; S5M683; Q8I861; A0A183U5R7; A0A2Y9HNF0; L9KVG3; A0A0N5CMK8; A0A2K6A7V7; A0A2R8Y793; A0A2L2XZP0; A8XK80; B2XY24; A0A183UAF9; S5M6B0; A0A2P2HXC8; G1RNR9; B4I7G3; G8JKX4; A0A183PY72; A2S…	0	2	0.2286	0	1	1	488.728	976.449	976.448	0.57	0.00028	HCD (High Energy Collision Dissociation)	MS2	56.11	110	48.122	13571	CA_Nov18.raw	F1	2.1	0.001103	0.1064
		FALSE	High	Sequest HT (A2)	Unambiguous	[KR].AGFAGDDAPR.[ASVT]		2	256	A2SY09; A0A0B2V358	A0A1B6HYJ2; L9L4N0; B2XY22; A0A090LBA7; A0A2K6N1V4; F7A7I3; L5L4R2; A1E0X2; E7EVS6; C5HVZ5; A0A0N8BCG5; A0A183VDM5; A0A2J8KJP1; A0A2I3S713; H9JJX0; A0A0B2V386; S5MNK0; S5MIC9; V5GV10; H2ZBK6; A0A0K1R048; A0A0A0MQP7; S5M683; Q8I861; A0A183U5R7; A0A2Y9HNF0; L9KVG3; A0A0N5CMK8; A0A2K6A7V7; A0A2R8Y793; A0A2L2XZP0; A8XK80; B2XY24; A0A183UAF9; S5M6B0; A0A2P2HXC8; G1RNR9; B4I7G3; G8JKX4; A0A183PY72; A2S…	0	2	0.1322	0	1	1	488.728	976.45	976.448	1.26	0.00061	HCD (High Energy Collision Dissociation)	MS2	50.8117	110	17.8646	3338	CA_Nov18.raw	F1	1.74	0.004207	0.1545
	FALSE	High	[R].GYSFTTTAER.[E]			0.120065	0	1	256	9	A2SY09	A2SY09 [197-206]	0	1132.53	High	High	0.001103	0.08787	2.52	R.GYSFTTTAER.E	[197-206]
		Checked	Confidence	Identifying Node	PSM Ambiguity	Annotated Sequence	Modifications	# Protein Groups	# Proteins	Master Protein Accessions	Protein Accessions	# Missed Cleavages	Charge	DeltaScore	DeltaCn	Rank	Search Engine Rank	m/z [Da]	MH+ [Da]	Theo. MH+ [Da]	DeltaM [ppm]	Deltam/z [Da]	Activation Type	MS Order	Isolation Interference [%]	Ion Inject Time [ms]	RT [min]	First Scan	Spectrum File	File ID	XCorr	Percolator q-Value	Percolator PEP
		FALSE	High	Sequest HT (A2)	Unambiguous	[R].GYSFTTTAER.[E]		1	256	A2SY09	A0A0P5AU94; F6TUR3; L9L4N0; B2XY22; A0A096NAA6; A0A090LBA7; F7A7I3; A0A2K5DAD6; A1E0X2; C5HVZ5; B2YGE7; Q9NC49; H9JJX0; M9VX00; S5MNK0; S5MIC9; V5GV10; A0A0V1PKQ0; A0A096NHJ7; K9JGG5; H2ZBK6; A0A0P4ZUK6; A0A0K1R048; S5M683; Q9NC11; G3VA05; A9J099; A0A2I3T8J6; A0A0P5LIX8; E5S9W0; A0A0N5CMK8; A0A2R8Y793; Q58ID9; A0A181ZMR8; A0A2S0DES3; Q6SQL3; Q06YY0; B2YGC6; A8XK80; B2XY24; A0A1P8DWV4; A0A0P4Y5W6;…	0	2	0.5041	0	1	1	566.766	1132.52	1132.53	-2.5	-0.00142	HCD (High Energy Collision Dissociation)	MS2	23.41	65.302	63.7955	19379	CA_Nov18.raw	F1	2.46	0	0.07757
		FALSE	High	Sequest HT (A2)	Unambiguous	[R].GYSFTTTAER.[E]		1	256	A2SY09	A0A0P5AU94; F6TUR3; L9L4N0; B2XY22; A0A096NAA6; A0A090LBA7; F7A7I3; A0A2K5DAD6; A1E0X2; C5HVZ5; B2YGE7; Q9NC49; H9JJX0; M9VX00; S5MNK0; S5MIC9; V5GV10; A0A0V1PKQ0; A0A096NHJ7; K9JGG5; H2ZBK6; A0A0P4ZUK6; A0A0K1R048; S5M683; Q9NC11; G3VA05; A9J099; A0A2I3T8J6; A0A0P5LIX8; E5S9W0; A0A0N5CMK8; A0A2R8Y793; Q58ID9; A0A181ZMR8; A0A2S0DES3; Q6SQL3; Q06YY0; B2YGC6; A8XK80; B2XY24; A0A1P8DWV4; A0A0P4Y5W6;…	0	2	0.5385	0	1	1	566.766	1132.53	1132.53	-1.64	-0.00093	HCD (High Energy Collision Dissociation)	MS2	1.88249	11.055	65.1962	19906	CA_Nov18.raw	F1	2.47	0	0.04683
		FALSE	High	Sequest HT (A2)	Unambiguous	[R].GYSFTTTAER.[E]		1	256	A2SY09	A0A0P5AU94; F6TUR3; L9L4N0; B2XY22; A0A096NAA6; A0A090LBA7; F7A7I3; A0A2K5DAD6; A1E0X2; C5HVZ5; B2YGE7; Q9NC49; H9JJX0; M9VX00; S5MNK0; S5MIC9; V5GV10; A0A0V1PKQ0; A0A096NHJ7; K9JGG5; H2ZBK6; A0A0P4ZUK6; A0A0K1R048; S5M683; Q9NC11; G3VA05; A9J099; A0A2I3T8J6; A0A0P5LIX8; E5S9W0; A0A0N5CMK8; A0A2R8Y793; Q58ID9; A0A181ZMR8; A0A2S0DES3; Q6SQL3; Q06YY0; B2YGC6; A8XK80; B2XY24; A0A1P8DWV4; A0A0P4Y5W6;…	0	2	0.5263	0	1	1	566.766	1132.52	1132.53	-2.61	-0.00148	HCD (High Energy Collision Dissociation)	MS2	10.7692	41.24	65.5464	20038	CA_Nov18.raw	F1	2.47	0	0.07505
		FALSE	High	Sequest HT (A2)	Unambiguous	[R].GYSFTTTAER.[E]		1	256	A2SY09	A0A0P5AU94; F6TUR3; L9L4N0; B2XY22; A0A096NAA6; A0A090LBA7; F7A7I3; A0A2K5DAD6; A1E0X2; C5HVZ5; B2YGE7; Q9NC49; H9JJX0; M9VX00; S5MNK0; S5MIC9; V5GV10; A0A0V1PKQ0; A0A096NHJ7; K9JGG5; H2ZBK6; A0A0P4ZUK6; A0A0K1R048; S5M683; Q9NC11; G3VA05; A9J099; A0A2I3T8J6; A0A0P5LIX8; E5S9W0; A0A0N5CMK8; A0A2R8Y793; Q58ID9; A0A181ZMR8; A0A2S0DES3; Q6SQL3; Q06YY0; B2YGC6; A8XK80; B2XY24; A0A1P8DWV4; A0A0P4Y5W6;…	0	2	0.5368	0	1	1	566.769	1132.53	1132.53	2.67	0.00151	HCD (High Energy Collision Dissociation)	MS2	21.4776	110	20.8264	4235	CA_Nov18.raw	F1	2.31	0.001103	0.1045
		FALSE	High	Sequest HT (A2)	Unambiguous	[R].GYSFTTTAER.[E]		1	256	A2SY09	A0A0P5AU94; F6TUR3; L9L4N0; B2XY22; A0A096NAA6; A0A090LBA7; F7A7I3; A0A2K5DAD6; A1E0X2; C5HVZ5; B2YGE7; Q9NC49; H9JJX0; M9VX00; S5MNK0; S5MIC9; V5GV10; A0A0V1PKQ0; A0A096NHJ7; K9JGG5; H2ZBK6; A0A0P4ZUK6; A0A0K1R048; S5M683; Q9NC11; G3VA05; A9J099; A0A2I3T8J6; A0A0P5LIX8; E5S9W0; A0A0N5CMK8; A0A2R8Y793; Q58ID9; A0A181ZMR8; A0A2S0DES3; Q6SQL3; Q06YY0; B2YGC6; A8XK80; B2XY24; A0A1P8DWV4; A0A0P4Y5W6;…	0	2	0.5385	0	1	1	566.766	1132.53	1132.53	-1.32	-0.00075	HCD (High Energy Collision Dissociation)	MS2	0.706617	5.938	64.8454	19774	CA_Nov18.raw	F1	2.47	0.001103	0.08682
		FALSE	High	Sequest HT (A2)	Unambiguous	[R].GYSFTTTAER.[E]		1	256	A2SY09	A0A0P5AU94; F6TUR3; L9L4N0; B2XY22; A0A096NAA6; A0A090LBA7; F7A7I3; A0A2K5DAD6; A1E0X2; C5HVZ5; B2YGE7; Q9NC49; H9JJX0; M9VX00; S5MNK0; S5MIC9; V5GV10; A0A0V1PKQ0; A0A096NHJ7; K9JGG5; H2ZBK6; A0A0P4ZUK6; A0A0K1R048; S5M683; Q9NC11; G3VA05; A9J099; A0A2I3T8J6; A0A0P5LIX8; E5S9W0; A0A0N5CMK8; A0A2R8Y793; Q58ID9; A0A181ZMR8; A0A2S0DES3; Q6SQL3; Q06YY0; B2YGC6; A8XK80; B2XY24; A0A1P8DWV4; A0A0P4Y5W6;…	0	2	0.5328	0	1	1	566.766	1132.53	1132.53	-1.21	-0.00068	HCD (High Energy Collision Dissociation)	MS2	0.93097	7.259	64.4949	19642	CA_Nov18.raw	F1	2.44	0.001103	0.09669
		FALSE	High	Sequest HT (A2)	Unambiguous	[R].GYSFTTTAER.[E]		1	256	A2SY09	A0A0P5AU94; F6TUR3; L9L4N0; B2XY22; A0A096NAA6; A0A090LBA7; F7A7I3; A0A2K5DAD6; A1E0X2; C5HVZ5; B2YGE7; Q9NC49; H9JJX0; M9VX00; S5MNK0; S5MIC9; V5GV10; A0A0V1PKQ0; A0A096NHJ7; K9JGG5; H2ZBK6; A0A0P4ZUK6; A0A0K1R048; S5M683; Q9NC11; G3VA05; A9J099; A0A2I3T8J6; A0A0P5LIX8; E5S9W0; A0A0N5CMK8; A0A2R8Y793; Q58ID9; A0A181ZMR8; A0A2S0DES3; Q6SQL3; Q06YY0; B2YGC6; A8XK80; B2XY24; A0A1P8DWV4; A0A0P4Y5W6;…	0	2	0.5179	0	1	1	566.766	1132.52	1132.53	-1.96	-0.00111	HCD (High Energy Collision Dissociation)	MS2	36.1971	90.386	65.9015	20172	CA_Nov18.raw	F1	2.51	0.001103	0.1061
		FALSE	High	Sequest HT (A2)	Unambiguous	[R].GYSFTTTAER.[E]		1	256	A2SY09	A0A0P5AU94; F6TUR3; L9L4N0; B2XY22; A0A096NAA6; A0A090LBA7; F7A7I3; A0A2K5DAD6; A1E0X2; C5HVZ5; B2YGE7; Q9NC49; H9JJX0; M9VX00; S5MNK0; S5MIC9; V5GV10; A0A0V1PKQ0; A0A096NHJ7; K9JGG5; H2ZBK6; A0A0P4ZUK6; A0A0K1R048; S5M683; Q9NC11; G3VA05; A9J099; A0A2I3T8J6; A0A0P5LIX8; E5S9W0; A0A0N5CMK8; A0A2R8Y793; Q58ID9; A0A181ZMR8; A0A2S0DES3; Q6SQL3; Q06YY0; B2YGC6; A8XK80; B2XY24; A0A1P8DWV4; A0A0P4Y5W6;…	0	2	0.5198	0	1	1	566.766	1132.52	1132.53	-1.75	-0.00099	HCD (High Energy Collision Dissociation)	MS2	3.64228	20.474	64.1466	19511	CA_Nov18.raw	F1	2.52	0.001103	0.08787
		FALSE	High	Sequest HT (A2)	Unambiguous	[R].GYSFTTTAER.[E]		1	256	A2SY09	A0A0P5AU94; F6TUR3; L9L4N0; B2XY22; A0A096NAA6; A0A090LBA7; F7A7I3; A0A2K5DAD6; A1E0X2; C5HVZ5; B2YGE7; Q9NC49; H9JJX0; M9VX00; S5MNK0; S5MIC9; V5GV10; A0A0V1PKQ0; A0A096NHJ7; K9JGG5; H2ZBK6; A0A0P4ZUK6; A0A0K1R048; S5M683; Q9NC11; G3VA05; A9J099; A0A2I3T8J6; A0A0P5LIX8; E5S9W0; A0A0N5CMK8; A0A2R8Y793; Q58ID9; A0A181ZMR8; A0A2S0DES3; Q6SQL3; Q06YY0; B2YGC6; A8XK80; B2XY24; A0A1P8DWV4; A0A0P4Y5W6;…	0	2	0.4008	0	1	1	566.765	1132.52	1132.53	-3.58	-0.00203	HCD (High Energy Collision Dissociation)	MS2	57.9346	110	63.4474	19248	CA_Nov18.raw	F1	2.42	0.002167	0.1357
FALSE	High	Master Protein	A0A0B2V358	Actin-2 OS=Toxocara canis OX=6265 GN=act-2b PE=3 SV=1	0	9.296	8	3	33	1	1	456	50.5	6.32	79.83	3	High
	Checked	Confidence	Annotated Sequence	Modifications	Modifications in Master Proteins	Qvality PEP	Qvality q-value	# Protein Groups	# Proteins	# PSMs	Master Protein Accessions	Positions in Master Proteins	# Missed Cleavages	Theo. MH+ [Da]	Found in Sample: [S1] F1: Sample	Confidence (by Search Engine): Sequest HT	Percolator q-Value (by Search Engine): Sequest HT	Percolator PEP (by Search Engine): Sequest HT	XCorr (by Search Engine): Sequest HT	Sequence in Protein	Positions in Protein	Peptide Group Modifications in Protein
	FALSE	High	[K].SYELPDGQVITVGNER.[F-LM]			0.000463933	0	2	247	4	A2SY09; A0A0B2V358	A2SY09 [239-254]; A0A0B2V358 [240-255]	0	1776.88	High	High	0	0.009285	4.22	K.SYELPDGQVITVGNER.F	[240-255]
		Checked	Confidence	Identifying Node	PSM Ambiguity	Annotated Sequence	Modifications	# Protein Groups	# Proteins	Master Protein Accessions	Protein Accessions	# Missed Cleavages	Charge	DeltaScore	DeltaCn	Rank	Search Engine Rank	m/z [Da]	MH+ [Da]	Theo. MH+ [Da]	DeltaM [ppm]	Deltam/z [Da]	Activation Type	MS Order	Isolation Interference [%]	Ion Inject Time [ms]	RT [min]	First Scan	Spectrum File	File ID	XCorr	Percolator q-Value	Percolator PEP
		FALSE	High	Sequest HT (A2)	Unambiguous	[K].SYELPDGQVITVGNER.[F-LM]		2	247	A2SY09; A0A0B2V358	A0A090LBA7; A0A016RXW3; Q869B3; A0A0N5D4Z2; A8Y4Q9; A0A0K0ENM6; A0A0M3IC41; A0A0B2V386; A0A2P4VZ54; W5J4N5; Q6B9V8; A0A0N4XF36; D1MX16; A0A2C9LSI4; Q5F1K8; Q8I861; A0A182EV27; A0A2G9UVG1; A0A183U5R7; F1LDN8; F1LBK2; A0A0N5CMK8; A0A2G5SAD6; F1LAW4; Q6B9W6; A0A181ZMR8; A0A2S0DES3; A8XK80; A0A1B6KZP7; J9E647; A0A1I7VQ30; A0A0R3QHB0; A0A183GCY5; A0A016RXS4; A2SY09; G0N8I1; A0A0H5SER1; A0A016RY19; O61…	0	2	0.0629	0	1	1	888.938	1776.87	1776.88	-4.6	-0.00409	HCD (High Energy Collision Dissociation)	MS2	0	110	70.7718	22002	CA_Nov18.raw	F1	3.18	0	0.04641
		FALSE	High	Sequest HT (A2)	Unambiguous	[K].SYELPDGQVITVGNER.[F-LM]		2	247	A2SY09; A0A0B2V358	A0A090LBA7; A0A016RXW3; Q869B3; A0A0N5D4Z2; A8Y4Q9; A0A0K0ENM6; A0A0M3IC41; A0A0B2V386; A0A2P4VZ54; W5J4N5; Q6B9V8; A0A0N4XF36; D1MX16; A0A2C9LSI4; Q5F1K8; Q8I861; A0A182EV27; A0A2G9UVG1; A0A183U5R7; F1LDN8; F1LBK2; A0A0N5CMK8; A0A2G5SAD6; F1LAW4; Q6B9W6; A0A181ZMR8; A0A2S0DES3; A8XK80; A0A1B6KZP7; J9E647; A0A1I7VQ30; A0A0R3QHB0; A0A183GCY5; A0A016RXS4; A2SY09; G0N8I1; A0A0H5SER1; A0A016RY19; O61…	0	2	0.0799	0	1	1	888.939	1776.87	1776.88	-3.3	-0.00293	HCD (High Energy Collision Dissociation)	MS2	25.1289	110	71.2866	22195	CA_Nov18.raw	F1	3.13	0	0.008336
		FALSE	High	Sequest HT (A2)	Selected	[K].SYELPDGQVITVGNER.[F-LM]		2	247	A2SY09; A0A0B2V358	A0A090LBA7; A0A016RXW3; Q869B3; A0A0N5D4Z2; A8Y4Q9; A0A0K0ENM6; A0A0M3IC41; A0A0B2V386; A0A2P4VZ54; W5J4N5; Q6B9V8; A0A0N4XF36; D1MX16; A0A2C9LSI4; Q5F1K8; Q8I861; A0A182EV27; A0A2G9UVG1; A0A183U5R7; F1LDN8; F1LBK2; A0A0N5CMK8; A0A2G5SAD6; F1LAW4; Q6B9W6; A0A181ZMR8; A0A2S0DES3; A8XK80; A0A1B6KZP7; J9E647; A0A1I7VQ30; A0A0R3QHB0; A0A183GCY5; A0A016RXS4; A2SY09; G0N8I1; A0A0H5SER1; A0A016RY19; O61…	0	2	0.0444	0	1	1	888.941	1776.87	1776.88	-0.82	-0.00073	HCD (High Energy Collision Dissociation)	MS2	27.0787	110	73.9906	23208	CA_Nov18.raw	F1	4.05	0	2.975e-05
		FALSE	High	Sequest HT (A2)	Unambiguous	[K].SYELPDGQVITVGNER.[F-LM]		2	247	A2SY09; A0A0B2V358	A0A090LBA7; A0A016RXW3; Q869B3; A0A0N5D4Z2; A8Y4Q9; A0A0K0ENM6; A0A0M3IC41; A0A0B2V386; A0A2P4VZ54; W5J4N5; Q6B9V8; A0A0N4XF36; D1MX16; A0A2C9LSI4; Q5F1K8; Q8I861; A0A182EV27; A0A2G9UVG1; A0A183U5R7; F1LDN8; F1LBK2; A0A0N5CMK8; A0A2G5SAD6; F1LAW4; Q6B9W6; A0A181ZMR8; A0A2S0DES3; A8XK80; A0A1B6KZP7; J9E647; A0A1I7VQ30; A0A0R3QHB0; A0A183GCY5; A0A016RXS4; A2SY09; G0N8I1; A0A0H5SER1; A0A016RY19; O61…	0	3	0.0592	0	1	1	592.963	1776.87	1776.88	-1.21	-0.00072	HCD (High Energy Collision Dissociation)	MS2	33.5673	110	74.0642	23236	CA_Nov18.raw	F1	4.22	0	0.009285
	FALSE	High	[KR].AGFAGDDAPR.[ASVT]			0.0645924	0	2	256	26	A2SY09; A0A0B2V358	A2SY09 [19-28]; A0A0B2V358 [20-29]	0	976.448	High	High	0	0.02519	2.65	K.AGFAGDDAPR.A	[20-29]
		Checked	Confidence	Identifying Node	PSM Ambiguity	Annotated Sequence	Modifications	# Protein Groups	# Proteins	Master Protein Accessions	Protein Accessions	# Missed Cleavages	Charge	DeltaScore	DeltaCn	Rank	Search Engine Rank	m/z [Da]	MH+ [Da]	Theo. MH+ [Da]	DeltaM [ppm]	Deltam/z [Da]	Activation Type	MS Order	Isolation Interference [%]	Ion Inject Time [ms]	RT [min]	First Scan	Spectrum File	File ID	XCorr	Percolator q-Value	Percolator PEP
		FALSE	High	Sequest HT (A2)	Unambiguous	[KR].AGFAGDDAPR.[ASVT]		2	256	A2SY09; A0A0B2V358	A0A1B6HYJ2; L9L4N0; B2XY22; A0A090LBA7; A0A2K6N1V4; F7A7I3; L5L4R2; A1E0X2; E7EVS6; C5HVZ5; A0A0N8BCG5; A0A183VDM5; A0A2J8KJP1; A0A2I3S713; H9JJX0; A0A0B2V386; S5MNK0; S5MIC9; V5GV10; H2ZBK6; A0A0K1R048; A0A0A0MQP7; S5M683; Q8I861; A0A183U5R7; A0A2Y9HNF0; L9KVG3; A0A0N5CMK8; A0A2K6A7V7; A0A2R8Y793; A0A2L2XZP0; A8XK80; B2XY24; A0A183UAF9; S5M6B0; A0A2P2HXC8; G1RNR9; B4I7G3; G8JKX4; A0A183PY72; A2S…	0	2	0.1872	0	1	1	488.728	976.448	976.448	-0.06	-3e-05	HCD (High Energy Collision Dissociation)	MS2	75.5675	110	16.0053	2811	CA_Nov18.raw	F1	2.19	0	0.03172
		FALSE	High	Sequest HT (A2)	Unambiguous	[KR].AGFAGDDAPR.[ASVT]		2	256	A2SY09; A0A0B2V358	A0A1B6HYJ2; L9L4N0; B2XY22; A0A090LBA7; A0A2K6N1V4; F7A7I3; L5L4R2; A1E0X2; E7EVS6; C5HVZ5; A0A0N8BCG5; A0A183VDM5; A0A2J8KJP1; A0A2I3S713; H9JJX0; A0A0B2V386; S5MNK0; S5MIC9; V5GV10; H2ZBK6; A0A0K1R048; A0A0A0MQP7; S5M683; Q8I861; A0A183U5R7; A0A2Y9HNF0; L9KVG3; A0A0N5CMK8; A0A2K6A7V7; A0A2R8Y793; A0A2L2XZP0; A8XK80; B2XY24; A0A183UAF9; S5M6B0; A0A2P2HXC8; G1RNR9; B4I7G3; G8JKX4; A0A183PY72; A2S…	0	2	0.2075	0	1	1	488.728	976.449	976.448	0.38	0.00019	HCD (High Energy Collision Dissociation)	MS2	33.6738	110	53.4906	15551	CA_Nov18.raw	F1	2.65	0	0.02519
		FALSE	High	Sequest HT (A2)	Unambiguous	[KR].AGFAGDDAPR.[ASVT]		2	256	A2SY09; A0A0B2V358	A0A1B6HYJ2; L9L4N0; B2XY22; A0A090LBA7; A0A2K6N1V4; F7A7I3; L5L4R2; A1E0X2; E7EVS6; C5HVZ5; A0A0N8BCG5; A0A183VDM5; A0A2J8KJP1; A0A2I3S713; H9JJX0; A0A0B2V386; S5MNK0; S5MIC9; V5GV10; H2ZBK6; A0A0K1R048; A0A0A0MQP7; S5M683; Q8I861; A0A183U5R7; A0A2Y9HNF0; L9KVG3; A0A0N5CMK8; A0A2K6A7V7; A0A2R8Y793; A0A2L2XZP0; A8XK80; B2XY24; A0A183UAF9; S5M6B0; A0A2P2HXC8; G1RNR9; B4I7G3; G8JKX4; A0A183PY72; A2S…	0	2	0.2076	0	1	1	488.729	976.45	976.448	2.26	0.0011	HCD (High Energy Collision Dissociation)	MS2	36.4637	110	53.8492	15683	CA_Nov18.raw	F1	2.36	0	0.03308
		FALSE	High	Sequest HT (A2)	Unambiguous	[KR].AGFAGDDAPR.[ASVT]		2	256	A2SY09; A0A0B2V358	A0A1B6HYJ2; L9L4N0; B2XY22; A0A090LBA7; A0A2K6N1V4; F7A7I3; L5L4R2; A1E0X2; E7EVS6; C5HVZ5; A0A0N8BCG5; A0A183VDM5; A0A2J8KJP1; A0A2I3S713; H9JJX0; A0A0B2V386; S5MNK0; S5MIC9; V5GV10; H2ZBK6; A0A0K1R048; A0A0A0MQP7; S5M683; Q8I861; A0A183U5R7; A0A2Y9HNF0; L9KVG3; A0A0N5CMK8; A0A2K6A7V7; A0A2R8Y793; A0A2L2XZP0; A8XK80; B2XY24; A0A183UAF9; S5M6B0; A0A2P2HXC8; G1RNR9; B4I7G3; G8JKX4; A0A183PY72; A2S…	0	2	0.2203	0	1	1	488.729	976.45	976.448	1.69	0.00083	HCD (High Energy Collision Dissociation)	MS2	45.966	110	54.2184	15820	CA_Nov18.raw	F1	2.36	0	0.02021
		FALSE	High	Sequest HT (A2)	Unambiguous	[KR].AGFAGDDAPR.[ASVT]		2	256	A2SY09; A0A0B2V358	A0A1B6HYJ2; L9L4N0; B2XY22; A0A090LBA7; A0A2K6N1V4; F7A7I3; L5L4R2; A1E0X2; E7EVS6; C5HVZ5; A0A0N8BCG5; A0A183VDM5; A0A2J8KJP1; A0A2I3S713; H9JJX0; A0A0B2V386; S5MNK0; S5MIC9; V5GV10; H2ZBK6; A0A0K1R048; A0A0A0MQP7; S5M683; Q8I861; A0A183U5R7; A0A2Y9HNF0; L9KVG3; A0A0N5CMK8; A0A2K6A7V7; A0A2R8Y793; A0A2L2XZP0; A8XK80; B2XY24; A0A183UAF9; S5M6B0; A0A2P2HXC8; G1RNR9; B4I7G3; G8JKX4; A0A183PY72; A2S…	0	2	0.2547	0	1	1	488.728	976.45	976.448	1.32	0.00064	HCD (High Energy Collision Dissociation)	MS2	16.2081	110	52.4186	15155	CA_Nov18.raw	F1	2.12	0	0.02717
		FALSE	High	Sequest HT (A2)	Unambiguous	[KR].AGFAGDDAPR.[ASVT]		2	256	A2SY09; A0A0B2V358	A0A1B6HYJ2; L9L4N0; B2XY22; A0A090LBA7; A0A2K6N1V4; F7A7I3; L5L4R2; A1E0X2; E7EVS6; C5HVZ5; A0A0N8BCG5; A0A183VDM5; A0A2J8KJP1; A0A2I3S713; H9JJX0; A0A0B2V386; S5MNK0; S5MIC9; V5GV10; H2ZBK6; A0A0K1R048; A0A0A0MQP7; S5M683; Q8I861; A0A183U5R7; A0A2Y9HNF0; L9KVG3; A0A0N5CMK8; A0A2K6A7V7; A0A2R8Y793; A0A2L2XZP0; A8XK80; B2XY24; A0A183UAF9; S5M6B0; A0A2P2HXC8; G1RNR9; B4I7G3; G8JKX4; A0A183PY72; A2S…	0	2	0.2651	0	1	1	488.728	976.449	976.448	0.82	0.0004	HCD (High Energy Collision Dissociation)	MS2	20.4298	110	52.7759	15287	CA_Nov18.raw	F1	2.15	0	0.02257
		FALSE	High	Sequest HT (A2)	Unambiguous	[KR].AGFAGDDAPR.[ASVT]		2	256	A2SY09; A0A0B2V358	A0A1B6HYJ2; L9L4N0; B2XY22; A0A090LBA7; A0A2K6N1V4; F7A7I3; L5L4R2; A1E0X2; E7EVS6; C5HVZ5; A0A0N8BCG5; A0A183VDM5; A0A2J8KJP1; A0A2I3S713; H9JJX0; A0A0B2V386; S5MNK0; S5MIC9; V5GV10; H2ZBK6; A0A0K1R048; A0A0A0MQP7; S5M683; Q8I861; A0A183U5R7; A0A2Y9HNF0; L9KVG3; A0A0N5CMK8; A0A2K6A7V7; A0A2R8Y793; A0A2L2XZP0; A8XK80; B2XY24; A0A183UAF9; S5M6B0; A0A2P2HXC8; G1RNR9; B4I7G3; G8JKX4; A0A183PY72; A2S…	0	2	0.2573	0	1	1	488.728	976.448	976.448	-0.24	-0.00012	HCD (High Energy Collision Dissociation)	MS2	25.4401	110	53.1341	15419	CA_Nov18.raw	F1	2.06	0	0.0235
		FALSE	High	Sequest HT (A2)	Unambiguous	[KR].AGFAGDDAPR.[ASVT]		2	256	A2SY09; A0A0B2V358	A0A1B6HYJ2; L9L4N0; B2XY22; A0A090LBA7; A0A2K6N1V4; F7A7I3; L5L4R2; A1E0X2; E7EVS6; C5HVZ5; A0A0N8BCG5; A0A183VDM5; A0A2J8KJP1; A0A2I3S713; H9JJX0; A0A0B2V386; S5MNK0; S5MIC9; V5GV10; H2ZBK6; A0A0K1R048; A0A0A0MQP7; S5M683; Q8I861; A0A183U5R7; A0A2Y9HNF0; L9KVG3; A0A0N5CMK8; A0A2K6A7V7; A0A2R8Y793; A0A2L2XZP0; A8XK80; B2XY24; A0A183UAF9; S5M6B0; A0A2P2HXC8; G1RNR9; B4I7G3; G8JKX4; A0A183PY72; A2S…	0	2	0.1917	0	1	1	488.728	976.449	976.448	0.32	0.00016	HCD (High Energy Collision Dissociation)	MS2	18.077	110	50.2778	14365	CA_Nov18.raw	F1	2.4	0	0.02218
		FALSE	High	Sequest HT (A2)	Unambiguous	[KR].AGFAGDDAPR.[ASVT]		2	256	A2SY09; A0A0B2V358	A0A1B6HYJ2; L9L4N0; B2XY22; A0A090LBA7; A0A2K6N1V4; F7A7I3; L5L4R2; A1E0X2; E7EVS6; C5HVZ5; A0A0N8BCG5; A0A183VDM5; A0A2J8KJP1; A0A2I3S713; H9JJX0; A0A0B2V386; S5MNK0; S5MIC9; V5GV10; H2ZBK6; A0A0K1R048; A0A0A0MQP7; S5M683; Q8I861; A0A183U5R7; A0A2Y9HNF0; L9KVG3; A0A0N5CMK8; A0A2K6A7V7; A0A2R8Y793; A0A2L2XZP0; A8XK80; B2XY24; A0A183UAF9; S5M6B0; A0A2P2HXC8; G1RNR9; B4I7G3; G8JKX4; A0A183PY72; A2S…	0	2	0.235	0	1	1	488.729	976.451	976.448	2.69	0.00131	HCD (High Energy Collision Dissociation)	MS2	34.2162	110	48.8515	13839	CA_Nov18.raw	F1	2.34	0	0.05785
		FALSE	High	Sequest HT (A2)	Unambiguous	[KR].AGFAGDDAPR.[ASVT]		2	256	A2SY09; A0A0B2V358	A0A1B6HYJ2; L9L4N0; B2XY22; A0A090LBA7; A0A2K6N1V4; F7A7I3; L5L4R2; A1E0X2; E7EVS6; C5HVZ5; A0A0N8BCG5; A0A183VDM5; A0A2J8KJP1; A0A2I3S713; H9JJX0; A0A0B2V386; S5MNK0; S5MIC9; V5GV10; H2ZBK6; A0A0K1R048; A0A0A0MQP7; S5M683; Q8I861; A0A183U5R7; A0A2Y9HNF0; L9KVG3; A0A0N5CMK8; A0A2K6A7V7; A0A2R8Y793; A0A2L2XZP0; A8XK80; B2XY24; A0A183UAF9; S5M6B0; A0A2P2HXC8; G1RNR9; B4I7G3; G8JKX4; A0A183PY72; A2S…	0	2	0.2167	0	1	1	488.728	976.448	976.448	-0.06	-3e-05	HCD (High Energy Collision Dissociation)	MS2	21.3912	110	49.2046	13969	CA_Nov18.raw	F1	2.4	0	0.04535
		FALSE	High	Sequest HT (A2)	Unambiguous	[KR].AGFAGDDAPR.[ASVT]		2	256	A2SY09; A0A0B2V358	A0A1B6HYJ2; L9L4N0; B2XY22; A0A090LBA7; A0A2K6N1V4; F7A7I3; L5L4R2; A1E0X2; E7EVS6; C5HVZ5; A0A0N8BCG5; A0A183VDM5; A0A2J8KJP1; A0A2I3S713; H9JJX0; A0A0B2V386; S5MNK0; S5MIC9; V5GV10; H2ZBK6; A0A0K1R048; A0A0A0MQP7; S5M683; Q8I861; A0A183U5R7; A0A2Y9HNF0; L9KVG3; A0A0N5CMK8; A0A2K6A7V7; A0A2R8Y793; A0A2L2XZP0; A8XK80; B2XY24; A0A183UAF9; S5M6B0; A0A2P2HXC8; G1RNR9; B4I7G3; G8JKX4; A0A183PY72; A2S…	0	2	0.214	0	1	1	488.728	976.449	976.448	1.19	0.00058	HCD (High Energy Collision Dissociation)	MS2	35.7795	110	49.5624	14101	CA_Nov18.raw	F1	2.29	0	0.02678
		FALSE	High	Sequest HT (A2)	Unambiguous	[KR].AGFAGDDAPR.[ASVT]		2	256	A2SY09; A0A0B2V358	A0A1B6HYJ2; L9L4N0; B2XY22; A0A090LBA7; A0A2K6N1V4; F7A7I3; L5L4R2; A1E0X2; E7EVS6; C5HVZ5; A0A0N8BCG5; A0A183VDM5; A0A2J8KJP1; A0A2I3S713; H9JJX0; A0A0B2V386; S5MNK0; S5MIC9; V5GV10; H2ZBK6; A0A0K1R048; A0A0A0MQP7; S5M683; Q8I861; A0A183U5R7; A0A2Y9HNF0; L9KVG3; A0A0N5CMK8; A0A2K6A7V7; A0A2R8Y793; A0A2L2XZP0; A8XK80; B2XY24; A0A183UAF9; S5M6B0; A0A2P2HXC8; G1RNR9; B4I7G3; G8JKX4; A0A183PY72; A2S…	0	2	0.2291	0	1	1	488.728	976.448	976.448	0.07	3e-05	HCD (High Energy Collision Dissociation)	MS2	14.0511	110	49.9202	14233	CA_Nov18.raw	F1	2.27	0	0.06319
		FALSE	High	Sequest HT (A2)	Unambiguous	[KR].AGFAGDDAPR.[ASVT]		2	256	A2SY09; A0A0B2V358	A0A1B6HYJ2; L9L4N0; B2XY22; A0A090LBA7; A0A2K6N1V4; F7A7I3; L5L4R2; A1E0X2; E7EVS6; C5HVZ5; A0A0N8BCG5; A0A183VDM5; A0A2J8KJP1; A0A2I3S713; H9JJX0; A0A0B2V386; S5MNK0; S5MIC9; V5GV10; H2ZBK6; A0A0K1R048; A0A0A0MQP7; S5M683; Q8I861; A0A183U5R7; A0A2Y9HNF0; L9KVG3; A0A0N5CMK8; A0A2K6A7V7; A0A2R8Y793; A0A2L2XZP0; A8XK80; B2XY24; A0A183UAF9; S5M6B0; A0A2P2HXC8; G1RNR9; B4I7G3; G8JKX4; A0A183PY72; A2S…	0	2	0.2185	0	1	1	488.728	976.448	976.448	-0.06	-3e-05	HCD (High Energy Collision Dissociation)	MS2	11.95	110	50.6357	14497	CA_Nov18.raw	F1	2.38	0	0.02885
		FALSE	High	Sequest HT (A2)	Unambiguous	[KR].AGFAGDDAPR.[ASVT]		2	256	A2SY09; A0A0B2V358	A0A1B6HYJ2; L9L4N0; B2XY22; A0A090LBA7; A0A2K6N1V4; F7A7I3; L5L4R2; A1E0X2; E7EVS6; C5HVZ5; A0A0N8BCG5; A0A183VDM5; A0A2J8KJP1; A0A2I3S713; H9JJX0; A0A0B2V386; S5MNK0; S5MIC9; V5GV10; H2ZBK6; A0A0K1R048; A0A0A0MQP7; S5M683; Q8I861; A0A183U5R7; A0A2Y9HNF0; L9KVG3; A0A0N5CMK8; A0A2K6A7V7; A0A2R8Y793; A0A2L2XZP0; A8XK80; B2XY24; A0A183UAF9; S5M6B0; A0A2P2HXC8; G1RNR9; B4I7G3; G8JKX4; A0A183PY72; A2S…	0	2	0.2327	0	1	1	488.728	976.448	976.448	0.13	6e-05	HCD (High Energy Collision Dissociation)	MS2	13.7504	110	51.7071	14892	CA_Nov18.raw	F1	2.45	0	0.02534
		FALSE	High	Sequest HT (A2)	Unambiguous	[KR].AGFAGDDAPR.[ASVT]		2	256	A2SY09; A0A0B2V358	A0A1B6HYJ2; L9L4N0; B2XY22; A0A090LBA7; A0A2K6N1V4; F7A7I3; L5L4R2; A1E0X2; E7EVS6; C5HVZ5; A0A0N8BCG5; A0A183VDM5; A0A2J8KJP1; A0A2I3S713; H9JJX0; A0A0B2V386; S5MNK0; S5MIC9; V5GV10; H2ZBK6; A0A0K1R048; A0A0A0MQP7; S5M683; Q8I861; A0A183U5R7; A0A2Y9HNF0; L9KVG3; A0A0N5CMK8; A0A2K6A7V7; A0A2R8Y793; A0A2L2XZP0; A8XK80; B2XY24; A0A183UAF9; S5M6B0; A0A2P2HXC8; G1RNR9; B4I7G3; G8JKX4; A0A183PY72; A2S…	0	2	0.2134	0	1	1	488.728	976.449	976.448	0.38	0.00019	HCD (High Energy Collision Dissociation)	MS2	32.5935	110	48.4953	13708	CA_Nov18.raw	F1	2.39	0	0.05283
		FALSE	High	Sequest HT (A2)	Unambiguous	[KR].AGFAGDDAPR.[ASVT]		2	256	A2SY09; A0A0B2V358	A0A1B6HYJ2; L9L4N0; B2XY22; A0A090LBA7; A0A2K6N1V4; F7A7I3; L5L4R2; A1E0X2; E7EVS6; C5HVZ5; A0A0N8BCG5; A0A183VDM5; A0A2J8KJP1; A0A2I3S713; H9JJX0; A0A0B2V386; S5MNK0; S5MIC9; V5GV10; H2ZBK6; A0A0K1R048; A0A0A0MQP7; S5M683; Q8I861; A0A183U5R7; A0A2Y9HNF0; L9KVG3; A0A0N5CMK8; A0A2K6A7V7; A0A2R8Y793; A0A2L2XZP0; A8XK80; B2XY24; A0A183UAF9; S5M6B0; A0A2P2HXC8; G1RNR9; B4I7G3; G8JKX4; A0A183PY72; A2S…	0	2	0.2346	0	1	1	488.728	976.448	976.448	0.07	3e-05	HCD (High Energy Collision Dissociation)	MS2	15.1841	110	52.0614	15023	CA_Nov18.raw	F1	2.6	0	0.02157
		FALSE	High	Sequest HT (A2)	Unambiguous	[KR].AGFAGDDAPR.[ASVT]		2	256	A2SY09; A0A0B2V358	A0A1B6HYJ2; L9L4N0; B2XY22; A0A090LBA7; A0A2K6N1V4; F7A7I3; L5L4R2; A1E0X2; E7EVS6; C5HVZ5; A0A0N8BCG5; A0A183VDM5; A0A2J8KJP1; A0A2I3S713; H9JJX0; A0A0B2V386; S5MNK0; S5MIC9; V5GV10; H2ZBK6; A0A0K1R048; A0A0A0MQP7; S5M683; Q8I861; A0A183U5R7; A0A2Y9HNF0; L9KVG3; A0A0N5CMK8; A0A2K6A7V7; A0A2R8Y793; A0A2L2XZP0; A8XK80; B2XY24; A0A183UAF9; S5M6B0; A0A2P2HXC8; G1RNR9; B4I7G3; G8JKX4; A0A183PY72; A2S…	0	2	0.2273	0	1	1	488.728	976.449	976.448	0.26	0.00012	HCD (High Energy Collision Dissociation)	MS2	11.2245	110	50.9888	14627	CA_Nov18.raw	F1	2.42	0	0.02264
		FALSE	High	Sequest HT (A2)	Unambiguous	[KR].AGFAGDDAPR.[ASVT]		2	256	A2SY09; A0A0B2V358	A0A1B6HYJ2; L9L4N0; B2XY22; A0A090LBA7; A0A2K6N1V4; F7A7I3; L5L4R2; A1E0X2; E7EVS6; C5HVZ5; A0A0N8BCG5; A0A183VDM5; A0A2J8KJP1; A0A2I3S713; H9JJX0; A0A0B2V386; S5MNK0; S5MIC9; V5GV10; H2ZBK6; A0A0K1R048; A0A0A0MQP7; S5M683; Q8I861; A0A183U5R7; A0A2Y9HNF0; L9KVG3; A0A0N5CMK8; A0A2K6A7V7; A0A2R8Y793; A0A2L2XZP0; A8XK80; B2XY24; A0A183UAF9; S5M6B0; A0A2P2HXC8; G1RNR9; B4I7G3; G8JKX4; A0A183PY72; A2S…	0	2	0.1938	0	1	1	488.728	976.449	976.448	0.76	0.00037	HCD (High Energy Collision Dissociation)	MS2	12.4791	110	51.348	14759	CA_Nov18.raw	F1	2.27	0	0.03136
		FALSE	High	Sequest HT (A2)	Unambiguous	[KR].AGFAGDDAPR.[ASVT]		2	256	A2SY09; A0A0B2V358	A0A1B6HYJ2; L9L4N0; B2XY22; A0A090LBA7; A0A2K6N1V4; F7A7I3; L5L4R2; A1E0X2; E7EVS6; C5HVZ5; A0A0N8BCG5; A0A183VDM5; A0A2J8KJP1; A0A2I3S713; H9JJX0; A0A0B2V386; S5MNK0; S5MIC9; V5GV10; H2ZBK6; A0A0K1R048; A0A0A0MQP7; S5M683; Q8I861; A0A183U5R7; A0A2Y9HNF0; L9KVG3; A0A0N5CMK8; A0A2K6A7V7; A0A2R8Y793; A0A2L2XZP0; A8XK80; B2XY24; A0A183UAF9; S5M6B0; A0A2P2HXC8; G1RNR9; B4I7G3; G8JKX4; A0A183PY72; A2S…	0	2	0.2284	0	1	1	488.728	976.448	976.448	-0.43	-0.00021	HCD (High Energy Collision Dissociation)	MS2	54.7329	110	54.5792	15953	CA_Nov18.raw	F1	2.32	0.001103	0.1293
		FALSE	High	Sequest HT (A2)	Unambiguous	[KR].AGFAGDDAPR.[ASVT]		2	256	A2SY09; A0A0B2V358	A0A1B6HYJ2; L9L4N0; B2XY22; A0A090LBA7; A0A2K6N1V4; F7A7I3; L5L4R2; A1E0X2; E7EVS6; C5HVZ5; A0A0N8BCG5; A0A183VDM5; A0A2J8KJP1; A0A2I3S713; H9JJX0; A0A0B2V386; S5MNK0; S5MIC9; V5GV10; H2ZBK6; A0A0K1R048; A0A0A0MQP7; S5M683; Q8I861; A0A183U5R7; A0A2Y9HNF0; L9KVG3; A0A0N5CMK8; A0A2K6A7V7; A0A2R8Y793; A0A2L2XZP0; A8XK80; B2XY24; A0A183UAF9; S5M6B0; A0A2P2HXC8; G1RNR9; B4I7G3; G8JKX4; A0A183PY72; A2S…	0	2	0.224	0	1	1	488.728	976.448	976.448	-0.56	-0.00027	HCD (High Energy Collision Dissociation)	MS2	49.978	110	14.9211	2540	CA_Nov18.raw	F1	1.83	0.001103	0.08412
		FALSE	High	Sequest HT (A2)	Unambiguous	[KR].AGFAGDDAPR.[ASVT]		2	256	A2SY09; A0A0B2V358	A0A1B6HYJ2; L9L4N0; B2XY22; A0A090LBA7; A0A2K6N1V4; F7A7I3; L5L4R2; A1E0X2; E7EVS6; C5HVZ5; A0A0N8BCG5; A0A183VDM5; A0A2J8KJP1; A0A2I3S713; H9JJX0; A0A0B2V386; S5MNK0; S5MIC9; V5GV10; H2ZBK6; A0A0K1R048; A0A0A0MQP7; S5M683; Q8I861; A0A183U5R7; A0A2Y9HNF0; L9KVG3; A0A0N5CMK8; A0A2K6A7V7; A0A2R8Y793; A0A2L2XZP0; A8XK80; B2XY24; A0A183UAF9; S5M6B0; A0A2P2HXC8; G1RNR9; B4I7G3; G8JKX4; A0A183PY72; A2S…	0	2	0.2124	0	1	1	488.728	976.448	976.448	-0.49	-0.00024	HCD (High Energy Collision Dissociation)	MS2	54.5801	110	15.2649	2624	CA_Nov18.raw	F1	1.93	0.001103	0.08238
		FALSE	High	Sequest HT (A2)	Unambiguous	[KR].AGFAGDDAPR.[ASVT]		2	256	A2SY09; A0A0B2V358	A0A1B6HYJ2; L9L4N0; B2XY22; A0A090LBA7; A0A2K6N1V4; F7A7I3; L5L4R2; A1E0X2; E7EVS6; C5HVZ5; A0A0N8BCG5; A0A183VDM5; A0A2J8KJP1; A0A2I3S713; H9JJX0; A0A0B2V386; S5MNK0; S5MIC9; V5GV10; H2ZBK6; A0A0K1R048; A0A0A0MQP7; S5M683; Q8I861; A0A183U5R7; A0A2Y9HNF0; L9KVG3; A0A0N5CMK8; A0A2K6A7V7; A0A2R8Y793; A0A2L2XZP0; A8XK80; B2XY24; A0A183UAF9; S5M6B0; A0A2P2HXC8; G1RNR9; B4I7G3; G8JKX4; A0A183PY72; A2S…	0	2	0.2462	0	1	1	488.727	976.447	976.448	-1.24	-0.00061	HCD (High Energy Collision Dissociation)	MS2	58.251	110	15.6097	2707	CA_Nov18.raw	F1	1.99	0.001103	0.1029
		FALSE	High	Sequest HT (A2)	Unambiguous	[KR].AGFAGDDAPR.[ASVT]		2	256	A2SY09; A0A0B2V358	A0A1B6HYJ2; L9L4N0; B2XY22; A0A090LBA7; A0A2K6N1V4; F7A7I3; L5L4R2; A1E0X2; E7EVS6; C5HVZ5; A0A0N8BCG5; A0A183VDM5; A0A2J8KJP1; A0A2I3S713; H9JJX0; A0A0B2V386; S5MNK0; S5MIC9; V5GV10; H2ZBK6; A0A0K1R048; A0A0A0MQP7; S5M683; Q8I861; A0A183U5R7; A0A2Y9HNF0; L9KVG3; A0A0N5CMK8; A0A2K6A7V7; A0A2R8Y793; A0A2L2XZP0; A8XK80; B2XY24; A0A183UAF9; S5M6B0; A0A2P2HXC8; G1RNR9; B4I7G3; G8JKX4; A0A183PY72; A2S…	0	2	0.1144	0	1	1	488.728	976.449	976.448	0.51	0.00025	HCD (High Energy Collision Dissociation)	MS2	70.9013	110	16.3553	2905	CA_Nov18.raw	F1	2.01	0.001103	0.09142
		FALSE	High	Sequest HT (A2)	Unambiguous	[KR].AGFAGDDAPR.[ASVT]		2	256	A2SY09; A0A0B2V358	A0A1B6HYJ2; L9L4N0; B2XY22; A0A090LBA7; A0A2K6N1V4; F7A7I3; L5L4R2; A1E0X2; E7EVS6; C5HVZ5; A0A0N8BCG5; A0A183VDM5; A0A2J8KJP1; A0A2I3S713; H9JJX0; A0A0B2V386; S5MNK0; S5MIC9; V5GV10; H2ZBK6; A0A0K1R048; A0A0A0MQP7; S5M683; Q8I861; A0A183U5R7; A0A2Y9HNF0; L9KVG3; A0A0N5CMK8; A0A2K6A7V7; A0A2R8Y793; A0A2L2XZP0; A8XK80; B2XY24; A0A183UAF9; S5M6B0; A0A2P2HXC8; G1RNR9; B4I7G3; G8JKX4; A0A183PY72; A2S…	0	2	0.2308	0	1	1	488.728	976.449	976.448	0.63	0.00031	HCD (High Energy Collision Dissociation)	MS2	53.6887	110	47.7319	13427	CA_Nov18.raw	F1	2.21	0.001103	0.1256
		FALSE	High	Sequest HT (A2)	Unambiguous	[KR].AGFAGDDAPR.[ASVT]		2	256	A2SY09; A0A0B2V358	A0A1B6HYJ2; L9L4N0; B2XY22; A0A090LBA7; A0A2K6N1V4; F7A7I3; L5L4R2; A1E0X2; E7EVS6; C5HVZ5; A0A0N8BCG5; A0A183VDM5; A0A2J8KJP1; A0A2I3S713; H9JJX0; A0A0B2V386; S5MNK0; S5MIC9; V5GV10; H2ZBK6; A0A0K1R048; A0A0A0MQP7; S5M683; Q8I861; A0A183U5R7; A0A2Y9HNF0; L9KVG3; A0A0N5CMK8; A0A2K6A7V7; A0A2R8Y793; A0A2L2XZP0; A8XK80; B2XY24; A0A183UAF9; S5M6B0; A0A2P2HXC8; G1RNR9; B4I7G3; G8JKX4; A0A183PY72; A2S…	0	2	0.2286	0	1	1	488.728	976.449	976.448	0.57	0.00028	HCD (High Energy Collision Dissociation)	MS2	56.11	110	48.122	13571	CA_Nov18.raw	F1	2.1	0.001103	0.1064
		FALSE	High	Sequest HT (A2)	Unambiguous	[KR].AGFAGDDAPR.[ASVT]		2	256	A2SY09; A0A0B2V358	A0A1B6HYJ2; L9L4N0; B2XY22; A0A090LBA7; A0A2K6N1V4; F7A7I3; L5L4R2; A1E0X2; E7EVS6; C5HVZ5; A0A0N8BCG5; A0A183VDM5; A0A2J8KJP1; A0A2I3S713; H9JJX0; A0A0B2V386; S5MNK0; S5MIC9; V5GV10; H2ZBK6; A0A0K1R048; A0A0A0MQP7; S5M683; Q8I861; A0A183U5R7; A0A2Y9HNF0; L9KVG3; A0A0N5CMK8; A0A2K6A7V7; A0A2R8Y793; A0A2L2XZP0; A8XK80; B2XY24; A0A183UAF9; S5M6B0; A0A2P2HXC8; G1RNR9; B4I7G3; G8JKX4; A0A183PY72; A2S…	0	2	0.1322	0	1	1	488.728	976.45	976.448	1.26	0.00061	HCD (High Energy Collision Dissociation)	MS2	50.8117	110	17.8646	3338	CA_Nov18.raw	F1	1.74	0.004207	0.1545
	FALSE	High	[R].GYSFVTTAER.[EG]			0.19426	0.00365573	1	256	3	A0A0B2V358	A0A0B2V358 [198-207]	0	1130.55	High	High	0.001103	0.101	2.46	R.GYSFVTTAER.E	[198-207]
		Checked	Confidence	Identifying Node	PSM Ambiguity	Annotated Sequence	Modifications	# Protein Groups	# Proteins	Master Protein Accessions	Protein Accessions	# Missed Cleavages	Charge	DeltaScore	DeltaCn	Rank	Search Engine Rank	m/z [Da]	MH+ [Da]	Theo. MH+ [Da]	DeltaM [ppm]	Deltam/z [Da]	Activation Type	MS Order	Isolation Interference [%]	Ion Inject Time [ms]	RT [min]	First Scan	Spectrum File	File ID	XCorr	Percolator q-Value	Percolator PEP
		FALSE	High	Sequest HT (A2)	Unambiguous	[R].GYSFVTTAER.[EG]		1	256	A0A0B2V358	A0A146YQE5; B2X877; L5L4R2; A0A183VDM5; S9YJ91; A0A2K6SSF3; A0A2K6A1L8; A0A1D5NTE4; Q804T5; A0A0B2V386; Q26484; A0A087QJY7; H2ZAU0; A0A0A0MQP7; Q3TG92; Q8I861; A0A183U5R7; A0A146P9V2; A0A2Y9HNF0; A0A061HZ54; L7Q4W0; A0A2K6PUF5; E4XII0; A0A076KTV1; Q76BI5; G1RNR9; Q9R146; G8JKX4; C3XYD4; Q58DT9; C0LJV0; K7A690; A0A146YTJ0; A0A340XTX7; A0A093F8L0; A0A061I828; A0A0M3HFE0; Q5F1K9; F1MKC4; A0A1S3EPS4;…	0	2	0.4146	0	1	1	565.776	1130.54	1130.55	-2.49	-0.00141	HCD (High Energy Collision Dissociation)	MS2	24.9616	101.092	72.6678	22714	CA_Nov18.raw	F1	2.46	0.001103	0.101
		FALSE	High	Sequest HT (A2)	Unambiguous	[R].GYSFVTTAER.[EG]		1	256	A0A0B2V358	A0A146YQE5; B2X877; L5L4R2; A0A183VDM5; S9YJ91; A0A2K6SSF3; A0A2K6A1L8; A0A1D5NTE4; Q804T5; A0A0B2V386; Q26484; A0A087QJY7; H2ZAU0; A0A0A0MQP7; Q3TG92; Q8I861; A0A183U5R7; A0A146P9V2; A0A2Y9HNF0; A0A061HZ54; L7Q4W0; A0A2K6PUF5; E4XII0; A0A076KTV1; Q76BI5; G1RNR9; Q9R146; G8JKX4; C3XYD4; Q58DT9; C0LJV0; K7A690; A0A146YTJ0; A0A340XTX7; A0A093F8L0; A0A061I828; A0A0M3HFE0; Q5F1K9; F1MKC4; A0A1S3EPS4;…	0	2	0.4043	0	1	1	565.776	1130.54	1130.55	-3.36	-0.0019	HCD (High Energy Collision Dissociation)	MS2	54.9117	110	71.9677	22451	CA_Nov18.raw	F1	2.3	0.001103	0.09068
		FALSE	High	Sequest HT (A2)	Unambiguous	[R].GYSFVTTAER.[EG]		1	256	A0A0B2V358	A0A146YQE5; B2X877; L5L4R2; A0A183VDM5; S9YJ91; A0A2K6SSF3; A0A2K6A1L8; A0A1D5NTE4; Q804T5; A0A0B2V386; Q26484; A0A087QJY7; H2ZAU0; A0A0A0MQP7; Q3TG92; Q8I861; A0A183U5R7; A0A146P9V2; A0A2Y9HNF0; A0A061HZ54; L7Q4W0; A0A2K6PUF5; E4XII0; A0A076KTV1; Q76BI5; G1RNR9; Q9R146; G8JKX4; C3XYD4; Q58DT9; C0LJV0; K7A690; A0A146YTJ0; A0A340XTX7; A0A093F8L0; A0A061I828; A0A0M3HFE0; Q5F1K9; F1MKC4; A0A1S3EPS4;…	0	2	0.4133	0	1	1	565.776	1130.54	1130.55	-3.14	-0.00177	HCD (High Energy Collision Dissociation)	MS2	33.1932	110	72.3187	22583	CA_Nov18.raw	F1	2.25	0.002167	0.1348
FALSE	High	Master Protein	A0A1W5BC15	uncharacterized protein LOC100179634 isoform X1 OS=Ciona intestinalis OX=7719 GN=LOC100179634 PE=4 SV=1	0	6.299	0	3	20	3	1	8881	945.1	4.96	63.62	3	High
	Checked	Confidence	Annotated Sequence	Modifications	Modifications in Master Proteins	Qvality PEP	Qvality q-value	# Protein Groups	# Proteins	# PSMs	Master Protein Accessions	Positions in Master Proteins	# Missed Cleavages	Theo. MH+ [Da]	Found in Sample: [S1] F1: Sample	Confidence (by Search Engine): Sequest HT	Percolator q-Value (by Search Engine): Sequest HT	Percolator PEP (by Search Engine): Sequest HT	XCorr (by Search Engine): Sequest HT	Sequence in Protein	Positions in Protein	Peptide Group Modifications in Protein
	FALSE	High	[R].VVTTISSQIK.[L]			0.092821	0	1	4	7	A0A1W5BC15	A0A1W5BC15 [8669-8678]	0	1075.64	High	High	0	0.03298	2.78	R.VVTTISSQIK.L	[8669-8678]
		Checked	Confidence	Identifying Node	PSM Ambiguity	Annotated Sequence	Modifications	# Protein Groups	# Proteins	Master Protein Accessions	Protein Accessions	# Missed Cleavages	Charge	DeltaScore	DeltaCn	Rank	Search Engine Rank	m/z [Da]	MH+ [Da]	Theo. MH+ [Da]	DeltaM [ppm]	Deltam/z [Da]	Activation Type	MS Order	Isolation Interference [%]	Ion Inject Time [ms]	RT [min]	First Scan	Spectrum File	File ID	XCorr	Percolator q-Value	Percolator PEP
		FALSE	High	Sequest HT (A2)	Unambiguous	[R].VVTTISSQIK.[L]		1	4	A0A1W5BC15	A0A1W5BC15; A0A1W5BDA3; A0A1W5B7A5; A0A1W5BE04	0	2	0.403	0	1	1	538.321	1075.63	1075.64	-1.89	-0.00102	HCD (High Energy Collision Dissociation)	MS2	16.6238	48.052	61.9788	18696	CA_Nov18.raw	F1	2.63	0	0.05107
		FALSE	High	Sequest HT (A2)	Unambiguous	[R].VVTTISSQIK.[L]		1	4	A0A1W5BC15	A0A1W5BC15; A0A1W5BDA3; A0A1W5B7A5; A0A1W5BE04	0	2	0.3761	0	1	1	538.321	1075.63	1075.64	-1.67	-0.0009	HCD (High Energy Collision Dissociation)	MS2	33.0715	68.901	62.3322	18829	CA_Nov18.raw	F1	2.18	0	0.04364
		FALSE	High	Sequest HT (A2)	Unambiguous	[R].VVTTISSQIK.[L]		1	4	A0A1W5BC15	A0A1W5BC15; A0A1W5BDA3; A0A1W5B7A5; A0A1W5BE04	0	2	0.3422	0	1	1	538.321	1075.63	1075.64	-1.21	-0.00065	HCD (High Energy Collision Dissociation)	MS2	57.3523	110	62.6864	18962	CA_Nov18.raw	F1	1.87	0	0.07755
		FALSE	High	Sequest HT (A2)	Unambiguous	[R].VVTTISSQIK.[L]		1	4	A0A1W5BC15	A0A1W5BC15; A0A1W5BDA3; A0A1W5B7A5; A0A1W5BE04	0	2	0.3993	0	1	1	538.321	1075.63	1075.64	-0.76	-0.00041	HCD (High Energy Collision Dissociation)	MS2	18.3109	68.487	61.6276	18564	CA_Nov18.raw	F1	2.78	0	0.03298
		FALSE	High	Sequest HT (A2)	Unambiguous	[R].VVTTISSQIK.[L]		1	4	A0A1W5BC15	A0A1W5BC15; A0A1W5BDA3; A0A1W5B7A5; A0A1W5BE04	0	2	0.4016	0	1	1	538.321	1075.63	1075.64	-1.55	-0.00084	HCD (High Energy Collision Dissociation)	MS2	28.9936	110	60.926	18301	CA_Nov18.raw	F1	2.54	0	0.046
		FALSE	High	Sequest HT (A2)	Unambiguous	[R].VVTTISSQIK.[L]		1	4	A0A1W5BC15	A0A1W5BC15; A0A1W5BDA3; A0A1W5B7A5; A0A1W5BE04	0	2	0.4291	0	1	1	538.321	1075.63	1075.64	-0.99	-0.00053	HCD (High Energy Collision Dissociation)	MS2	19.1132	84.056	61.2779	18433	CA_Nov18.raw	F1	2.75	0	0.03355
		FALSE	High	Sequest HT (A2)	Unambiguous	[R].VVTTISSQIK.[L]		1	4	A0A1W5BC15	A0A1W5BC15; A0A1W5BDA3; A0A1W5B7A5; A0A1W5BE04	0	2	0.3548	0	1	1	538.321	1075.63	1075.64	-1.67	-0.0009	HCD (High Energy Collision Dissociation)	MS2	47.6351	110	60.5811	18172	CA_Nov18.raw	F1	2.17	0	0.05027
	FALSE	High	[R].TCFNGVEGNPGCLGSNSER.[G]	2xCarbamidomethyl [C2; C12]		0.0619248	0	1	4	1	A0A1W5BC15	A0A1W5BC15 [7162-7180]	0	2054.87	High	High	0	0.01915	3.06	R.TCFNGVEGNPGCLGSNSER.G	[7162-7180]
		Checked	Confidence	Identifying Node	PSM Ambiguity	Annotated Sequence	Modifications	# Protein Groups	# Proteins	Master Protein Accessions	Protein Accessions	# Missed Cleavages	Charge	DeltaScore	DeltaCn	Rank	Search Engine Rank	m/z [Da]	MH+ [Da]	Theo. MH+ [Da]	DeltaM [ppm]	Deltam/z [Da]	Activation Type	MS Order	Isolation Interference [%]	Ion Inject Time [ms]	RT [min]	First Scan	Spectrum File	File ID	XCorr	Percolator q-Value	Percolator PEP
		FALSE	High	Sequest HT (A2)	Unambiguous	[R].TcFNGVEGNPGcLGSNSER.[G]	C2(Carbamidomethyl); C12(Carbamidomethyl)	1	4	A0A1W5BC15	A0A1W5BC15; A0A1W5BDA3; A0A1W5B7A5; A0A1W5BE04	0	2	0.6797	0	1	1	1027.94	2054.87	2054.87	2.29	0.00235	HCD (High Energy Collision Dissociation)	MS2	0	110	59.2826	17691	CA_Nov18.raw	F1	3.06	0	0.01915
	FALSE	High	[R].AQDNPGDTVQALK.[N]			0.00561274	0	1	4	12	A0A1W5BC15	A0A1W5BC15 [2127-2139]	0	1356.68	High	High	0	0.0008314	4.04	R.AQDNPGDTVQALK.N	[2127-2139]
		Checked	Confidence	Identifying Node	PSM Ambiguity	Annotated Sequence	Modifications	# Protein Groups	# Proteins	Master Protein Accessions	Protein Accessions	# Missed Cleavages	Charge	DeltaScore	DeltaCn	Rank	Search Engine Rank	m/z [Da]	MH+ [Da]	Theo. MH+ [Da]	DeltaM [ppm]	Deltam/z [Da]	Activation Type	MS Order	Isolation Interference [%]	Ion Inject Time [ms]	RT [min]	First Scan	Spectrum File	File ID	XCorr	Percolator q-Value	Percolator PEP
		FALSE	High	Sequest HT (A2)	Unambiguous	[R].AQDNPGDTVQALK.[N]		1	4	A0A1W5BC15	A0A1W5BC15; A0A1W5BDA3; A0A1W5B7A5; A0A1W5BE04	0	2	0.5053	0	1	1	678.839	1356.67	1356.68	-3.36	-0.00228	HCD (High Energy Collision Dissociation)	MS2	50.0707	110	53.2157	15450	CA_Nov18.raw	F1	2.83	0	0.002413
		FALSE	High	Sequest HT (A2)	Unambiguous	[R].AQDNPGDTVQALK.[N]		1	4	A0A1W5BC15	A0A1W5BC15; A0A1W5BDA3; A0A1W5B7A5; A0A1W5BE04	0	2	0.6144	0	1	1	678.842	1356.68	1356.68	0.78	0.00053	HCD (High Energy Collision Dissociation)	MS2	17.7862	110	52.4801	15178	CA_Nov18.raw	F1	3.76	0	0.000795
		FALSE	High	Sequest HT (A2)	Unambiguous	[R].AQDNPGDTVQALK.[N]		1	4	A0A1W5BC15	A0A1W5BC15; A0A1W5BDA3; A0A1W5B7A5; A0A1W5BE04	0	2	0.563	0	1	1	678.841	1356.67	1356.68	-0.66	-0.00045	HCD (High Energy Collision Dissociation)	MS2	20.9479	110	52.8374	15310	CA_Nov18.raw	F1	3.57	0	0.001405
		FALSE	High	Sequest HT (A2)	Unambiguous	[R].AQDNPGDTVQALK.[N]		1	4	A0A1W5BC15	A0A1W5BC15; A0A1W5BDA3; A0A1W5B7A5; A0A1W5BE04	0	2	0.6237	0	1	1	678.842	1356.68	1356.68	0.6	0.00041	HCD (High Energy Collision Dissociation)	MS2	53.0322	110	49.9841	14257	CA_Nov18.raw	F1	3.72	0	0.001513
		FALSE	High	Sequest HT (A2)	Unambiguous	[R].AQDNPGDTVQALK.[N]		1	4	A0A1W5BC15	A0A1W5BC15; A0A1W5BDA3; A0A1W5B7A5; A0A1W5BE04	0	2	0.6383	0	1	1	678.842	1356.68	1356.68	0.6	0.00041	HCD (High Energy Collision Dissociation)	MS2	32.9625	110	50.3371	14387	CA_Nov18.raw	F1	3.76	0	0.001118
		FALSE	High	Sequest HT (A2)	Unambiguous	[R].AQDNPGDTVQALK.[N]		1	4	A0A1W5BC15	A0A1W5BC15; A0A1W5BDA3; A0A1W5B7A5; A0A1W5BE04	0	2	0.5946	0	1	1	678.841	1356.68	1356.68	-0.03	-2e-05	HCD (High Energy Collision Dissociation)	MS2	29.4088	110	49.4204	14049	CA_Nov18.raw	F1	3.33	0	0.002167
		FALSE	High	Sequest HT (A2)	Unambiguous	[R].AQDNPGDTVQALK.[N]		1	4	A0A1W5BC15	A0A1W5BC15; A0A1W5BDA3; A0A1W5B7A5; A0A1W5BE04	0	2	0.5375	0	1	1	678.841	1356.67	1356.68	-0.3	-0.0002	HCD (High Energy Collision Dissociation)	MS2	52.6342	110	48.886	13852	CA_Nov18.raw	F1	3.07	0	0.005
		FALSE	High	Sequest HT (A2)	Unambiguous	[R].AQDNPGDTVQALK.[N]		1	4	A0A1W5BC15	A0A1W5BC15; A0A1W5BDA3; A0A1W5B7A5; A0A1W5BE04	0	2	0.599	0	1	1	678.842	1356.68	1356.68	1.05	0.00071	HCD (High Energy Collision Dissociation)	MS2	9.39806	110	51.764	14913	CA_Nov18.raw	F1	4.04	0	0.0008314
		FALSE	High	Sequest HT (A2)	Unambiguous	[R].AQDNPGDTVQALK.[N]		1	4	A0A1W5BC15	A0A1W5BC15; A0A1W5BDA3; A0A1W5B7A5; A0A1W5BE04	0	2	0.5897	0	1	1	678.842	1356.68	1356.68	1.23	0.00083	HCD (High Energy Collision Dissociation)	MS2	15.6092	110	52.1206	15045	CA_Nov18.raw	F1	3.68	0	0.001132
		FALSE	High	Sequest HT (A2)	Unambiguous	[R].AQDNPGDTVQALK.[N]		1	4	A0A1W5BC15	A0A1W5BC15; A0A1W5BDA3; A0A1W5B7A5; A0A1W5BE04	0	2	0.6179	0	1	1	678.842	1356.68	1356.68	1.05	0.00071	HCD (High Energy Collision Dissociation)	MS2	6.89569	110	51.4071	14781	CA_Nov18.raw	F1	4.03	0	0.001126
		FALSE	High	Sequest HT (A2)	Unambiguous	[R].AQDNPGDTVQALK.[N]		1	4	A0A1W5BC15	A0A1W5BC15; A0A1W5BDA3; A0A1W5B7A5; A0A1W5BE04	0	2	0.6093	0	1	1	678.842	1356.68	1356.68	0.42	0.00028	HCD (High Energy Collision Dissociation)	MS2	8.77449	110	50.6916	14517	CA_Nov18.raw	F1	3.89	0	0.0008189
		FALSE	High	Sequest HT (A2)	Unambiguous	[R].AQDNPGDTVQALK.[N]		1	4	A0A1W5BC15	A0A1W5BC15; A0A1W5BDA3; A0A1W5B7A5; A0A1W5BE04	0	2	0.6322	0	1	1	678.842	1356.68	1356.68	0.42	0.00028	HCD (High Energy Collision Dissociation)	MS2	4.25138	110	51.0493	14649	CA_Nov18.raw	F1	3.97	0	0.002426
FALSE	High	Master Protein	A0A1W5BGH3	myosin-10 isoform X1 OS=Ciona intestinalis OX=7719 GN=LOC100176948 PE=3 SV=1	0	22.209	4	7	20	7	1	1974	228.8	5.62	62.86	7	High
	Checked	Confidence	Annotated Sequence	Modifications	Modifications in Master Proteins	Qvality PEP	Qvality q-value	# Protein Groups	# Proteins	# PSMs	Master Protein Accessions	Positions in Master Proteins	# Missed Cleavages	Theo. MH+ [Da]	Found in Sample: [S1] F1: Sample	Confidence (by Search Engine): Sequest HT	Percolator q-Value (by Search Engine): Sequest HT	Percolator PEP (by Search Engine): Sequest HT	XCorr (by Search Engine): Sequest HT	Sequence in Protein	Positions in Protein	Peptide Group Modifications in Protein
	FALSE	High	[R].QLDDAEEEVSR.[A]			0.0268084	0	1	9	8	A0A1W5BGH3	A0A1W5BGH3 [1890-1900]	0	1290.58	High	High	0	0.0122	3.09	R.QLDDAEEEVSR.A	[1890-1900]
		Checked	Confidence	Identifying Node	PSM Ambiguity	Annotated Sequence	Modifications	# Protein Groups	# Proteins	Master Protein Accessions	Protein Accessions	# Missed Cleavages	Charge	DeltaScore	DeltaCn	Rank	Search Engine Rank	m/z [Da]	MH+ [Da]	Theo. MH+ [Da]	DeltaM [ppm]	Deltam/z [Da]	Activation Type	MS Order	Isolation Interference [%]	Ion Inject Time [ms]	RT [min]	First Scan	Spectrum File	File ID	XCorr	Percolator q-Value	Percolator PEP
		FALSE	High	Sequest HT (A2)	Unambiguous	[R].QLDDAEEEVSR.[A]		1	9	A0A1W5BGH3	H2XZY7; H2YRI3; H2YRI2; A0A1W5BH70; A0A1W5BGH3; A0A1W5BAW2; A0A1W5BGH8; A0A1W5BF76; A0A1W5BAV3	0	2	0.4195	0	1	1	645.792	1290.58	1290.58	-2.8	-0.00181	HCD (High Energy Collision Dissociation)	MS2	59.1432	110	44.8413	12369	CA_Nov18.raw	F1	2.67	0	0.006278
		FALSE	High	Sequest HT (A2)	Unambiguous	[R].QLDDAEEEVSR.[A]		1	9	A0A1W5BGH3	H2XZY7; H2YRI3; H2YRI2; A0A1W5BH70; A0A1W5BGH3; A0A1W5BAW2; A0A1W5BGH8; A0A1W5BF76; A0A1W5BAV3	0	2	0.3543	0	1	1	645.793	1290.58	1290.58	-1.76	-0.00114	HCD (High Energy Collision Dissociation)	MS2	61.19	110	45.1919	12496	CA_Nov18.raw	F1	3.02	0	0.006596
		FALSE	High	Sequest HT (A2)	Unambiguous	[R].QLDDAEEEVSR.[A]		1	9	A0A1W5BGH3	H2XZY7; H2YRI3; H2YRI2; A0A1W5BH70; A0A1W5BGH3; A0A1W5BAW2; A0A1W5BGH8; A0A1W5BF76; A0A1W5BAV3	0	2	0.4261	0	1	1	645.794	1290.58	1290.58	0.7	0.00045	HCD (High Energy Collision Dissociation)	MS2	58.4378	110	45.5892	12642	CA_Nov18.raw	F1	2.91	0	0.01809
		FALSE	High	Sequest HT (A2)	Unambiguous	[R].QLDDAEEEVSR.[A]		1	9	A0A1W5BGH3	H2XZY7; H2YRI3; H2YRI2; A0A1W5BH70; A0A1W5BGH3; A0A1W5BAW2; A0A1W5BGH8; A0A1W5BF76; A0A1W5BAV3	0	2	0.3462	0	1	1	645.794	1290.58	1290.58	-0.82	-0.00053	HCD (High Energy Collision Dissociation)	MS2	42.9587	110	45.9661	12779	CA_Nov18.raw	F1	2.86	0	0.0222
		FALSE	High	Sequest HT (A2)	Unambiguous	[R].QLDDAEEEVSR.[A]		1	9	A0A1W5BGH3	H2XZY7; H2YRI3; H2YRI2; A0A1W5BH70; A0A1W5BGH3; A0A1W5BAW2; A0A1W5BGH8; A0A1W5BF76; A0A1W5BAV3	0	2	0.1244	0	1	1	645.793	1290.58	1290.58	-2.24	-0.00144	HCD (High Energy Collision Dissociation)	MS2	56.6356	110	46.4917	12971	CA_Nov18.raw	F1	2.09	0	0.04053
		FALSE	High	Sequest HT (A2)	Unambiguous	[R].QLDDAEEEVSR.[A]		1	9	A0A1W5BGH3	H2XZY7; H2YRI3; H2YRI2; A0A1W5BH70; A0A1W5BGH3; A0A1W5BAW2; A0A1W5BGH8; A0A1W5BF76; A0A1W5BAV3	0	2	0.1907	0	1	1	645.791	1290.58	1290.58	-4.22	-0.00272	HCD (High Energy Collision Dissociation)	MS2	48.9674	110	46.8476	13102	CA_Nov18.raw	F1	2.36	0	0.02104
		FALSE	High	Sequest HT (A2)	Unambiguous	[R].QLDDAEEEVSR.[A]		1	9	A0A1W5BGH3	H2XZY7; H2YRI3; H2YRI2; A0A1W5BH70; A0A1W5BGH3; A0A1W5BAW2; A0A1W5BGH8; A0A1W5BF76; A0A1W5BAV3	0	2	0.3355	0	1	1	645.795	1290.58	1290.58	1.74	0.00112	HCD (High Energy Collision Dissociation)	MS2	47.5029	110	43.4736	11872	CA_Nov18.raw	F1	3.01	0	0.04018
		FALSE	High	Sequest HT (A2)	Unambiguous	[R].QLDDAEEEVSR.[A]		1	9	A0A1W5BGH3	H2XZY7; H2YRI3; H2YRI2; A0A1W5BH70; A0A1W5BGH3; A0A1W5BAW2; A0A1W5BGH8; A0A1W5BF76; A0A1W5BAV3	0	2	0.4142	0	1	1	645.795	1290.58	1290.58	2.02	0.0013	HCD (High Energy Collision Dissociation)	MS2	52.7398	110	43.827	11999	CA_Nov18.raw	F1	3.09	0	0.0122
	FALSE	High	[R].VNELEGTLGDEEEK.[A]			0.00910837	0	1	7	3	A0A1W5BGH3	A0A1W5BGH3 [1013-1026]	0	1561.72	High	High	0	0.002383	3.81	R.VNELEGTLGDEEEK.A	[1013-1026]
		Checked	Confidence	Identifying Node	PSM Ambiguity	Annotated Sequence	Modifications	# Protein Groups	# Proteins	Master Protein Accessions	Protein Accessions	# Missed Cleavages	Charge	DeltaScore	DeltaCn	Rank	Search Engine Rank	m/z [Da]	MH+ [Da]	Theo. MH+ [Da]	DeltaM [ppm]	Deltam/z [Da]	Activation Type	MS Order	Isolation Interference [%]	Ion Inject Time [ms]	RT [min]	First Scan	Spectrum File	File ID	XCorr	Percolator q-Value	Percolator PEP
		FALSE	High	Sequest HT (A2)	Unambiguous	[R].VNELEGTLGDEEEK.[A]		1	7	A0A1W5BGH3	H2XZY7; A0A1W5BH70; A0A1W5BGH3; A0A1W5BAW2; A0A1W5BGH8; A0A1W5BF76; A0A1W5BAV3	0	2	0.478	0	1	1	781.363	1561.72	1561.72	-2.87	-0.00224	HCD (High Energy Collision Dissociation)	MS2	28.7578	110	63.2522	19175	CA_Nov18.raw	F1	3.41	0	0.01297
		FALSE	High	Sequest HT (A2)	Unambiguous	[R].VNELEGTLGDEEEK.[A]		1	7	A0A1W5BGH3	H2XZY7; A0A1W5BH70; A0A1W5BGH3; A0A1W5BAW2; A0A1W5BGH8; A0A1W5BF76; A0A1W5BAV3	0	2	0.5066	0	1	1	781.362	1561.72	1561.72	-4.2	-0.00328	HCD (High Energy Collision Dissociation)	MS2	8.34205	110	63.6252	19315	CA_Nov18.raw	F1	3.81	0	0.002383
		FALSE	High	Sequest HT (A2)	Unambiguous	[R].VNELEGTLGDEEEK.[A]		1	7	A0A1W5BGH3	H2XZY7; A0A1W5BH70; A0A1W5BGH3; A0A1W5BAW2; A0A1W5BGH8; A0A1W5BF76; A0A1W5BAV3	0	2	0.4307	0	1	1	781.364	1561.72	1561.72	-1.93	-0.00151	HCD (High Energy Collision Dissociation)	MS2	6.40996	110	63.9763	19447	CA_Nov18.raw	F1	3.32	0	0.001503
	FALSE	High	[R].VNELEGTLGDEEEKAK.[M]			0.000941545	0	1	7	2	A0A1W5BGH3	A0A1W5BGH3 [1013-1028]	1	1760.85	High	High	0	0.0001675	4.99	R.VNELEGTLGDEEEKAK.M	[1013-1028]
		Checked	Confidence	Identifying Node	PSM Ambiguity	Annotated Sequence	Modifications	# Protein Groups	# Proteins	Master Protein Accessions	Protein Accessions	# Missed Cleavages	Charge	DeltaScore	DeltaCn	Rank	Search Engine Rank	m/z [Da]	MH+ [Da]	Theo. MH+ [Da]	DeltaM [ppm]	Deltam/z [Da]	Activation Type	MS Order	Isolation Interference [%]	Ion Inject Time [ms]	RT [min]	First Scan	Spectrum File	File ID	XCorr	Percolator q-Value	Percolator PEP
		FALSE	High	Sequest HT (A2)	Unambiguous	[R].VNELEGTLGDEEEKAK.[M]		1	7	A0A1W5BGH3	H2XZY7; A0A1W5BH70; A0A1W5BGH3; A0A1W5BAW2; A0A1W5BGH8; A0A1W5BF76; A0A1W5BAV3	1	3	0.3888	0	1	1	587.623	1760.85	1760.85	-0.57	-0.00034	HCD (High Energy Collision Dissociation)	MS2	18.8374	110	74.7887	23506	CA_Nov18.raw	F1	4.99	0	0.0001675
		FALSE	High	Sequest HT (A2)	Unambiguous	[R].VNELEGTLGDEEEKAK.[M]		1	7	A0A1W5BGH3	H2XZY7; A0A1W5BH70; A0A1W5BGH3; A0A1W5BAW2; A0A1W5BGH8; A0A1W5BF76; A0A1W5BAV3	1	2	0.546	0	1	1	880.931	1760.85	1760.85	-0.6	-0.00053	HCD (High Energy Collision Dissociation)	MS2	30.0708	110	74.8229	23519	CA_Nov18.raw	F1	4.89	0	7.551e-05
	FALSE	High	[R].SQQAELDELVSSK.[D]			0.0233282	0	1	9	1	A0A1W5BGH3	A0A1W5BGH3 [1513-1525]	0	1433.71	High	High	0	0.005209	3.31	R.SQQAELDELVSSK.D	[1513-1525]
		Checked	Confidence	Identifying Node	PSM Ambiguity	Annotated Sequence	Modifications	# Protein Groups	# Proteins	Master Protein Accessions	Protein Accessions	# Missed Cleavages	Charge	DeltaScore	DeltaCn	Rank	Search Engine Rank	m/z [Da]	MH+ [Da]	Theo. MH+ [Da]	DeltaM [ppm]	Deltam/z [Da]	Activation Type	MS Order	Isolation Interference [%]	Ion Inject Time [ms]	RT [min]	First Scan	Spectrum File	File ID	XCorr	Percolator q-Value	Percolator PEP
		FALSE	High	Sequest HT (A2)	Unambiguous	[R].SQQAELDELVSSK.[D]		1	9	A0A1W5BGH3	H2XZY7; H2YRI3; H2YRI2; A0A1W5BH70; A0A1W5BGH3; A0A1W5BAW2; A0A1W5BGH8; A0A1W5BF76; A0A1W5BAV3	0	2	0.3776	0	1	1	717.357	1433.71	1433.71	-3.23	-0.00231	HCD (High Energy Collision Dissociation)	MS2	45.8825	110	69.7964	21636	CA_Nov18.raw	F1	3.31	0	0.005209
	FALSE	High	[K].DLEEQLDEEEAAR.[Q]			0.0122175	0	1	8	2	A0A1W5BGH3	A0A1W5BGH3 [959-971]	0	1546.69	High	High	0	0.002217	2.92	K.DLEEQLDEEEAAR.Q	[959-971]
		Checked	Confidence	Identifying Node	PSM Ambiguity	Annotated Sequence	Modifications	# Protein Groups	# Proteins	Master Protein Accessions	Protein Accessions	# Missed Cleavages	Charge	DeltaScore	DeltaCn	Rank	Search Engine Rank	m/z [Da]	MH+ [Da]	Theo. MH+ [Da]	DeltaM [ppm]	Deltam/z [Da]	Activation Type	MS Order	Isolation Interference [%]	Ion Inject Time [ms]	RT [min]	First Scan	Spectrum File	File ID	XCorr	Percolator q-Value	Percolator PEP
		FALSE	High	Sequest HT (A2)	Unambiguous	[K].DLEEQLDEEEAAR.[Q]		1	8	A0A1W5BGH3	H2XZY7; H2YRI3; A0A1W5BH70; A0A1W5BGH3; A0A1W5BAW2; A0A1W5BGH8; A0A1W5BF76; A0A1W5BAV3	0	2	0.3364	0	1	1	773.843	1546.68	1546.69	-5.32	-0.00411	HCD (High Energy Collision Dissociation)	MS2	43.599	110	67.229	20673	CA_Nov18.raw	F1	2.2	0	0.03783
		FALSE	High	Sequest HT (A2)	Unambiguous	[K].DLEEQLDEEEAAR.[Q]		1	8	A0A1W5BGH3	H2XZY7; H2YRI3; A0A1W5BH70; A0A1W5BGH3; A0A1W5BAW2; A0A1W5BGH8; A0A1W5BF76; A0A1W5BAV3	0	2	0.411	0	1	1	773.846	1546.69	1546.69	-0.82	-0.00063	HCD (High Energy Collision Dissociation)	MS2	51.3187	110	67.592	20809	CA_Nov18.raw	F1	2.92	0	0.002217
	FALSE	High	[R].ELEAELEEER.[K]			0.0909146	0	1	24	3	A0A1W5BGH3	A0A1W5BGH3 [1605-1614]	0	1246.58	High	High	0.001103	0.08257	2.78	R.ELEAELEEER.K	[1605-1614]
		Checked	Confidence	Identifying Node	PSM Ambiguity	Annotated Sequence	Modifications	# Protein Groups	# Proteins	Master Protein Accessions	Protein Accessions	# Missed Cleavages	Charge	DeltaScore	DeltaCn	Rank	Search Engine Rank	m/z [Da]	MH+ [Da]	Theo. MH+ [Da]	DeltaM [ppm]	Deltam/z [Da]	Activation Type	MS Order	Isolation Interference [%]	Ion Inject Time [ms]	RT [min]	First Scan	Spectrum File	File ID	XCorr	Percolator q-Value	Percolator PEP
		FALSE	High	Sequest HT (A2)	Unambiguous	[R].ELEAELEEER.[K]		1	24	A0A1W5BGH3	H2XZY7; A0A212ETL6; A0A1A8DJL9; A0A2P2HXE6; A0A2U9CS61; A0A1W5BH70; A0A1W5BGH3; A0A1A8CNJ8; A0A1W5BAW2; A0A091Q246; A0A087YKR9; A0A1A8UUS6; H2L597; A0A1W5BGH8; M4AF49; F8QXL4; A0A1A8ILB2; A0A1W5BF76; G3PQ56; H2L596; A0A0P4W6V9; A0A1W5BAV3; A0A2I4D7U1; H2L593	0	2	0.1569	0	1	1	623.789	1246.57	1246.58	-6.95	-0.00433	HCD (High Energy Collision Dissociation)	MS2	47.3257	62.902	65.5487	20039	CA_Nov18.raw	F1	2.55	0	0.03206
		FALSE	High	Sequest HT (A2)	Unambiguous	[R].ELEAELEEER.[K]		1	24	A0A1W5BGH3	H2XZY7; A0A212ETL6; A0A1A8DJL9; A0A2P2HXE6; A0A2U9CS61; A0A1W5BH70; A0A1W5BGH3; A0A1A8CNJ8; A0A1W5BAW2; A0A091Q246; A0A087YKR9; A0A1A8UUS6; H2L597; A0A1W5BGH8; M4AF49; F8QXL4; A0A1A8ILB2; A0A1W5BF76; G3PQ56; H2L596; A0A0P4W6V9; A0A1W5BAV3; A0A2I4D7U1; H2L593	0	2	0.1259	0	1	1	623.79	1246.57	1246.58	-5.28	-0.00329	HCD (High Energy Collision Dissociation)	MS2	33.1022	85.048	65.1985	19907	CA_Nov18.raw	F1	2.78	0.001103	0.08257
		FALSE	High	Sequest HT (A2)	Unambiguous	[R].ELEAELEEER.[K]		1	24	A0A1W5BGH3	H2XZY7; A0A212ETL6; A0A1A8DJL9; A0A2P2HXE6; A0A2U9CS61; A0A1W5BH70; A0A1W5BGH3; A0A1A8CNJ8; A0A1W5BAW2; A0A091Q246; A0A087YKR9; A0A1A8UUS6; H2L597; A0A1W5BGH8; M4AF49; F8QXL4; A0A1A8ILB2; A0A1W5BF76; G3PQ56; H2L596; A0A0P4W6V9; A0A1W5BAV3; A0A2I4D7U1; H2L593	0	2	0.1372	0	1	1	623.789	1246.57	1246.58	-7.14	-0.00445	HCD (High Energy Collision Dissociation)	MS2	100	110	66.0038	20211	CA_Nov18.raw	F1	2.26	0.002167	0.1361
	FALSE	High	[R].EQIADLQLQLEELR.[V]			0.00863165	0	1	9	1	A0A1W5BGH3	A0A1W5BGH3 [1074-1087]	0	1697.91	High	High	0	0.001399	4.41	R.EQIADLQLQLEELR.V	[1074-1087]
		Checked	Confidence	Identifying Node	PSM Ambiguity	Annotated Sequence	Modifications	# Protein Groups	# Proteins	Master Protein Accessions	Protein Accessions	# Missed Cleavages	Charge	DeltaScore	DeltaCn	Rank	Search Engine Rank	m/z [Da]	MH+ [Da]	Theo. MH+ [Da]	DeltaM [ppm]	Deltam/z [Da]	Activation Type	MS Order	Isolation Interference [%]	Ion Inject Time [ms]	RT [min]	First Scan	Spectrum File	File ID	XCorr	Percolator q-Value	Percolator PEP
		FALSE	High	Sequest HT (A2)	Unambiguous	[R].EQIADLQLQLEELR.[V]		1	9	A0A1W5BGH3	H2XZY7; H2YRI3; H2YRI2; A0A1W5BH70; A0A1W5BGH3; A0A1W5BAW2; A0A1W5BGH8; A0A1W5BF76; A0A1W5BAV3	0	2	0.5057	0	1	1	849.458	1697.91	1697.91	0.76	0.00064	HCD (High Energy Collision Dissociation)	MS2	26.3983	110	74.7348	23486	CA_Nov18.raw	F1	4.41	0	0.001399
FALSE	High	Master Protein	Q8WPD8	Complement component C3 OS=Ciona intestinalis OX=7719 GN=C3-1 PE=2 SV=1	0	6.151	2	3	17	3	1	1773	197	7.72	49.54	3	High
	Checked	Confidence	Annotated Sequence	Modifications	Modifications in Master Proteins	Qvality PEP	Qvality q-value	# Protein Groups	# Proteins	# PSMs	Master Protein Accessions	Positions in Master Proteins	# Missed Cleavages	Theo. MH+ [Da]	Found in Sample: [S1] F1: Sample	Confidence (by Search Engine): Sequest HT	Percolator q-Value (by Search Engine): Sequest HT	Percolator PEP (by Search Engine): Sequest HT	XCorr (by Search Engine): Sequest HT	Sequence in Protein	Positions in Protein	Peptide Group Modifications in Protein
	FALSE	High	[K].NVIEGTIVDVTSR.[G]			0.0150348	0	1	2	1	Q8WPD8	Q8WPD8 [1374-1386]	0	1402.75	High	High	0	0.002924	3.59	K.NVIEGTIVDVTSR.G	[1374-1386]
		Checked	Confidence	Identifying Node	PSM Ambiguity	Annotated Sequence	Modifications	# Protein Groups	# Proteins	Master Protein Accessions	Protein Accessions	# Missed Cleavages	Charge	DeltaScore	DeltaCn	Rank	Search Engine Rank	m/z [Da]	MH+ [Da]	Theo. MH+ [Da]	DeltaM [ppm]	Deltam/z [Da]	Activation Type	MS Order	Isolation Interference [%]	Ion Inject Time [ms]	RT [min]	First Scan	Spectrum File	File ID	XCorr	Percolator q-Value	Percolator PEP
		FALSE	High	Sequest HT (A2)	Unambiguous	[K].NVIEGTIVDVTSR.[G]		1	2	Q8WPD8	H2Y2X2; Q8WPD8	0	2	0.454	0	1	1	701.88	1402.75	1402.75	-0.82	-0.00057	HCD (High Energy Collision Dissociation)	MS2	32.6492	110	74.5902	23432	CA_Nov18.raw	F1	3.59	0	0.002924
	FALSE	High	[R].CETELTVTTNR.[N]	1xCarbamidomethyl [C1]		0.0323779	0	1	2	12	Q8WPD8	Q8WPD8 [565-575]	0	1323.62	High	High	0	0.04864	3.32	R.CETELTVTTNR.N	[565-575]
		Checked	Confidence	Identifying Node	PSM Ambiguity	Annotated Sequence	Modifications	# Protein Groups	# Proteins	Master Protein Accessions	Protein Accessions	# Missed Cleavages	Charge	DeltaScore	DeltaCn	Rank	Search Engine Rank	m/z [Da]	MH+ [Da]	Theo. MH+ [Da]	DeltaM [ppm]	Deltam/z [Da]	Activation Type	MS Order	Isolation Interference [%]	Ion Inject Time [ms]	RT [min]	First Scan	Spectrum File	File ID	XCorr	Percolator q-Value	Percolator PEP
		FALSE	High	Sequest HT (A2)	Unambiguous	[R].cETELTVTTNR.[N]	C1(Carbamidomethyl)	1	2	Q8WPD8	H2Y2X2; Q8WPD8	0	2	0.2966	0	1	1	662.315	1323.62	1323.62	0.82	0.00055	HCD (High Energy Collision Dissociation)	MS2	67.3427	110	18.4012	3506	CA_Nov18.raw	F1	2.36	0	0.06255
		FALSE	High	Sequest HT (A2)	Unambiguous	[R].cETELTVTTNR.[N]	C1(Carbamidomethyl)	1	2	Q8WPD8	H2Y2X2; Q8WPD8	0	2	0.3665	0	1	1	662.315	1323.62	1323.62	1.56	0.00103	HCD (High Energy Collision Dissociation)	MS2	13.4476	110	50.2186	14343	CA_Nov18.raw	F1	3.22	0	0.008364
		FALSE	High	Sequest HT (A2)	Unambiguous	[R].cETELTVTTNR.[N]	C1(Carbamidomethyl)	1	2	Q8WPD8	H2Y2X2; Q8WPD8	0	2	0.3441	0	1	1	662.315	1323.62	1323.62	1.93	0.00128	HCD (High Energy Collision Dissociation)	MS2	16.1299	110	50.5766	14475	CA_Nov18.raw	F1	3.11	0	0.01572
		FALSE	High	Sequest HT (A2)	Unambiguous	[R].cETELTVTTNR.[N]	C1(Carbamidomethyl)	1	2	Q8WPD8	H2Y2X2; Q8WPD8	0	2	0.3964	0	1	1	662.317	1323.63	1323.62	5.07	0.00335	HCD (High Energy Collision Dissociation)	MS2	37.7013	110	48.7957	13819	CA_Nov18.raw	F1	2.8	0	0.03848
		FALSE	High	Sequest HT (A2)	Unambiguous	[R].cETELTVTTNR.[N]	C1(Carbamidomethyl)	1	2	Q8WPD8	H2Y2X2; Q8WPD8	0	2	0.3806	0	1	1	662.316	1323.62	1323.62	2.67	0.00177	HCD (High Energy Collision Dissociation)	MS2	15.5289	110	49.5067	14081	CA_Nov18.raw	F1	3.1	0	0.03562
		FALSE	High	Sequest HT (A2)	Unambiguous	[R].cETELTVTTNR.[N]	C1(Carbamidomethyl)	1	2	Q8WPD8	H2Y2X2; Q8WPD8	0	2	0.3735	0	1	1	662.315	1323.62	1323.62	1.65	0.00109	HCD (High Energy Collision Dissociation)	MS2	30.9753	110	49.8633	14212	CA_Nov18.raw	F1	3.32	0	0.04864
		FALSE	High	Sequest HT (A2)	Unambiguous	[R].cETELTVTTNR.[N]	C1(Carbamidomethyl)	1	2	Q8WPD8	H2Y2X2; Q8WPD8	0	2	0.3624	0	1	1	662.317	1323.63	1323.62	3.96	0.00262	HCD (High Energy Collision Dissociation)	MS2	21.3051	110	49.1513	13950	CA_Nov18.raw	F1	2.98	0	0.03159
		FALSE	High	Sequest HT (A2)	Unambiguous	[R].cETELTVTTNR.[N]	C1(Carbamidomethyl)	1	2	Q8WPD8	H2Y2X2; Q8WPD8	0	2	0.3707	0	1	1	662.316	1323.63	1323.62	3.22	0.00213	HCD (High Energy Collision Dissociation)	MS2	31.6663	110	51.6442	14869	CA_Nov18.raw	F1	3.21	0	0.008076
		FALSE	High	Sequest HT (A2)	Unambiguous	[R].cETELTVTTNR.[N]	C1(Carbamidomethyl)	1	2	Q8WPD8	H2Y2X2; Q8WPD8	0	2	0.3462	0	1	1	662.315	1323.62	1323.62	1.47	0.00097	HCD (High Energy Collision Dissociation)	MS2	22.2321	110	50.9296	14605	CA_Nov18.raw	F1	3.12	0	0.01929
		FALSE	High	Sequest HT (A2)	Unambiguous	[R].cETELTVTTNR.[N]	C1(Carbamidomethyl)	1	2	Q8WPD8	H2Y2X2; Q8WPD8	0	2	0.4007	0	1	1	662.315	1323.62	1323.62	1.38	0.00091	HCD (High Energy Collision Dissociation)	MS2	31.3764	110	51.2873	14737	CA_Nov18.raw	F1	3.07	0	0.01564
		FALSE	High	Sequest HT (A2)	Unambiguous	[R].cETELTVTTNR.[N]	C1(Carbamidomethyl)	1	2	Q8WPD8	H2Y2X2; Q8WPD8	0	2	0.3366	0	1	1	662.316	1323.63	1323.62	3.31	0.00219	HCD (High Energy Collision Dissociation)	MS2	31.5643	110	52.001	15001	CA_Nov18.raw	F1	3.06	0.00318	0.149
		FALSE	High	Sequest HT (A2)	Unambiguous	[R].cETELTVTTNR.[N]	C1(Carbamidomethyl)	1	2	Q8WPD8	H2Y2X2; Q8WPD8	0	2	0.326	0	1	1	662.318	1323.63	1323.62	6.08	0.00402	HCD (High Energy Collision Dissociation)	MS2	51.8231	110	48.4409	13688	CA_Nov18.raw	F1	2.73	0.004207	0.1554
	FALSE	High	[R].IEITGPNGQR.[V]			0.0863096	0	1	2	4	Q8WPD8	Q8WPD8 [404-413]	0	1084.57	High	High	0.001103	0.128	2.83	R.IEITGPNGQR.V	[404-413]
		Checked	Confidence	Identifying Node	PSM Ambiguity	Annotated Sequence	Modifications	# Protein Groups	# Proteins	Master Protein Accessions	Protein Accessions	# Missed Cleavages	Charge	DeltaScore	DeltaCn	Rank	Search Engine Rank	m/z [Da]	MH+ [Da]	Theo. MH+ [Da]	DeltaM [ppm]	Deltam/z [Da]	Activation Type	MS Order	Isolation Interference [%]	Ion Inject Time [ms]	RT [min]	First Scan	Spectrum File	File ID	XCorr	Percolator q-Value	Percolator PEP
		FALSE	High	Sequest HT (A2)	Unambiguous	[R].IEITGPNGQR.[V]		1	2	Q8WPD8	H2Y2X2; Q8WPD8	0	2	0.2381	0	1	1	542.792	1084.58	1084.57	1.09	0.00059	HCD (High Energy Collision Dissociation)	MS2	22.0654	110	55.9311	16453	CA_Nov18.raw	F1	2.31	0	0.03359
		FALSE	High	Sequest HT (A2)	Unambiguous	[R].IEITGPNGQR.[V]		1	2	Q8WPD8	H2Y2X2; Q8WPD8	0	2	0.2275	0	1	1	542.791	1084.58	1084.57	0.87	0.00047	HCD (High Energy Collision Dissociation)	MS2	14.5664	110	55.5736	16321	CA_Nov18.raw	F1	2.55	0	0.02988
		FALSE	High	Sequest HT (A2)	Unambiguous	[R].IEITGPNGQR.[V]		1	2	Q8WPD8	H2Y2X2; Q8WPD8	0	2	0.265	0	1	1	542.791	1084.57	1084.57	-0.15	-8e-05	HCD (High Energy Collision Dissociation)	MS2	36.0244	110	56.2874	16585	CA_Nov18.raw	F1	2.83	0.001103	0.128
		FALSE	High	Sequest HT (A2)	Unambiguous	[R].IEITGPNGQR.[V]		1	2	Q8WPD8	H2Y2X2; Q8WPD8	0	2	0.156	0	1	1	542.791	1084.58	1084.57	0.53	0.00029	HCD (High Energy Collision Dissociation)	MS2	55.0964	110	54.8481	16053	CA_Nov18.raw	F1	2.18	0.006149	0.1788
FALSE	High	Master Protein	H2XNV5	Uncharacterized protein OS=Ciona intestinalis OX=7719 PE=4 SV=1	0	15.683	8	6	16	6	1	927	107.3	5.38	47.51	6	High
	Checked	Confidence	Annotated Sequence	Modifications	Modifications in Master Proteins	Qvality PEP	Qvality q-value	# Protein Groups	# Proteins	# PSMs	Master Protein Accessions	Positions in Master Proteins	# Missed Cleavages	Theo. MH+ [Da]	Found in Sample: [S1] F1: Sample	Confidence (by Search Engine): Sequest HT	Percolator q-Value (by Search Engine): Sequest HT	Percolator PEP (by Search Engine): Sequest HT	XCorr (by Search Engine): Sequest HT	Sequence in Protein	Positions in Protein	Peptide Group Modifications in Protein
	FALSE	High	[R].NEFAQIANELYPWITK.[I]			0.00524276	0	1	6	1	H2XNV5	H2XNV5 [628-643]	0	1936.98	High	High	0	0.0007261	3.96	R.NEFAQIANELYPWITK.I	[628-643]
		Checked	Confidence	Identifying Node	PSM Ambiguity	Annotated Sequence	Modifications	# Protein Groups	# Proteins	Master Protein Accessions	Protein Accessions	# Missed Cleavages	Charge	DeltaScore	DeltaCn	Rank	Search Engine Rank	m/z [Da]	MH+ [Da]	Theo. MH+ [Da]	DeltaM [ppm]	Deltam/z [Da]	Activation Type	MS Order	Isolation Interference [%]	Ion Inject Time [ms]	RT [min]	First Scan	Spectrum File	File ID	XCorr	Percolator q-Value	Percolator PEP
		FALSE	High	Sequest HT (A2)	Unambiguous	[R].NEFAQIANELYPWITK.[I]		1	6	H2XNV5	A0A1W2WGT1; A0A1W2WGX8; H2XN50; A0A1W2WH13; A0A1W2WKR3; H2XNV5	0	2	0.5	0	1	1	968.995	1936.98	1936.98	0.72	0.0007	HCD (High Energy Collision Dissociation)	MS2	9.76603	110	75.21	23664	CA_Nov18.raw	F1	3.96	0	0.0007261
	FALSE	High	[KR].LVSIGAEEIVDGNAK.[M]			0.00150746	0	1	256	1	H2XNV5	H2XNV5 [101-115]	0	1514.81	High	High	0	0.0001402	4.45	R.LVSIGAEEIVDGNAK.M	[101-115]
		Checked	Confidence	Identifying Node	PSM Ambiguity	Annotated Sequence	Modifications	# Protein Groups	# Proteins	Master Protein Accessions	Protein Accessions	# Missed Cleavages	Charge	DeltaScore	DeltaCn	Rank	Search Engine Rank	m/z [Da]	MH+ [Da]	Theo. MH+ [Da]	DeltaM [ppm]	Deltam/z [Da]	Activation Type	MS Order	Isolation Interference [%]	Ion Inject Time [ms]	RT [min]	First Scan	Spectrum File	File ID	XCorr	Percolator q-Value	Percolator PEP
		FALSE	High	Sequest HT (A2)	Unambiguous	[KR].LVSIGAEEIVDGNAK.[M]		1	256	H2XNV5	I3KU65; A0A287AA30; A0A1S3NRF5; H2NYP5; A0A0S7M4Y5; H2TTL6; A0A2R9C4D8; A0A146Y9R6; A0A1A8J9W2; A0A383ZY73; L5KQ96; A0A2Y9P5S7; G3SYC3; A0A0S7I857; J3S3X7; G7NNI8; A0A2K6U4G5; A0A154MF98; A0A340YDR8; A0A091EJ30; A0A2K5YJ69; A0A1D5NXS9; A0A2K6GNW5; G3VWC6; A0A087RFN7; A0A151P6X1; A0A2U3VN43; A0A2K5Q1L0; H2TJE4; G3TUP3; A0A2I4CME9; A0A1S3AFW9; A0A2K6ME87; A0A1S3SYG9; A0A2Y9LAX8; A0A2I4CMD4; A0A2K6C…	0	2	0.4764	0	1	1	757.907	1514.81	1514.81	0.9	0.00068	HCD (High Energy Collision Dissociation)	MS2	26.694	110	74.148	23267	CA_Nov18.raw	F1	4.45	0	0.0001402
	FALSE	High	[K].VLGLNQENER.[L]			0.108744	0	1	6	5	H2XNV5	H2XNV5 [259-268]	0	1171.61	High	High	0	0.04429	2.81	K.VLGLNQENER.L	[259-268]
		Checked	Confidence	Identifying Node	PSM Ambiguity	Annotated Sequence	Modifications	# Protein Groups	# Proteins	Master Protein Accessions	Protein Accessions	# Missed Cleavages	Charge	DeltaScore	DeltaCn	Rank	Search Engine Rank	m/z [Da]	MH+ [Da]	Theo. MH+ [Da]	DeltaM [ppm]	Deltam/z [Da]	Activation Type	MS Order	Isolation Interference [%]	Ion Inject Time [ms]	RT [min]	First Scan	Spectrum File	File ID	XCorr	Percolator q-Value	Percolator PEP
		FALSE	High	Sequest HT (A2)	Unambiguous	[K].VLGLNQENER.[L]		1	6	H2XNV5	A0A1W2WGT1; A0A1W2WGX8; H2XN50; A0A1W2WH13; A0A1W2WKR3; H2XNV5	0	2	0.1053	0	1	1	586.309	1171.61	1171.61	2.85	0.00167	HCD (High Energy Collision Dissociation)	MS2	8.88085	110	68.9153	21306	CA_Nov18.raw	F1	2.66	0	0.05367
		FALSE	High	Sequest HT (A2)	Unambiguous	[K].VLGLNQENER.[L]		1	6	H2XNV5	A0A1W2WGT1; A0A1W2WGX8; H2XN50; A0A1W2WH13; A0A1W2WKR3; H2XNV5	0	2	0.0971	0	1	1	586.307	1171.61	1171.61	-0.28	-0.00016	HCD (High Energy Collision Dissociation)	MS2	37.5321	86.877	68.2065	21040	CA_Nov18.raw	F1	2.78	0	0.04085
		FALSE	High	Sequest HT (A2)	Unambiguous	[K].VLGLNQENER.[L]		1	6	H2XNV5	A0A1W2WGT1; A0A1W2WGX8; H2XN50; A0A1W2WH13; A0A1W2WKR3; H2XNV5	0	2	0.0961	0	1	1	586.307	1171.61	1171.61	-0.38	-0.00022	HCD (High Energy Collision Dissociation)	MS2	34.4786	110	68.5589	21172	CA_Nov18.raw	F1	2.81	0	0.04429
		FALSE	High	Sequest HT (A2)	Selected	[K].VLGLNQENER.[L]		1	6	H2XNV5	A0A1W2WGT1; A0A1W2WGX8; H2XN50; A0A1W2WH13; A0A1W2WKR3; H2XNV5	0	2	0.0437	0	1	1	586.306	1171.6	1171.61	-1.43	-0.00083	HCD (High Energy Collision Dissociation)	MS2	53.8373	56.804	67.8547	20908	CA_Nov18.raw	F1	2.52	0	0.05694
		FALSE	High	Sequest HT (A2)	Unambiguous	[K].VLGLNQENER.[L]		1	6	H2XNV5	A0A1W2WGT1; A0A1W2WGX8; H2XN50; A0A1W2WH13; A0A1W2WKR3; H2XNV5	0	2	0.0648	0	1	1	586.306	1171.61	1171.61	-1.11	-0.00065	HCD (High Energy Collision Dissociation)	MS2	50.696	110	67.4893	20771	CA_Nov18.raw	F1	2.47	0	0.063
	FALSE	High	[K].GLTQEQMNEFR.[AS]			0.0810762	0	1	156	8	H2XNV5	H2XNV5 [737-747]	0	1352.63	High	High	0	0.04484	3.5	K.GLTQEQMNEFR.S	[737-747]
		Checked	Confidence	Identifying Node	PSM Ambiguity	Annotated Sequence	Modifications	# Protein Groups	# Proteins	Master Protein Accessions	Protein Accessions	# Missed Cleavages	Charge	DeltaScore	DeltaCn	Rank	Search Engine Rank	m/z [Da]	MH+ [Da]	Theo. MH+ [Da]	DeltaM [ppm]	Deltam/z [Da]	Activation Type	MS Order	Isolation Interference [%]	Ion Inject Time [ms]	RT [min]	First Scan	Spectrum File	File ID	XCorr	Percolator q-Value	Percolator PEP
		FALSE	High	Sequest HT (A2)	Unambiguous	[K].GITQEQMNEFR.[AS]		1	142		A0A2I3S2J2; A0A2Y9J2V6; A0A2J8UDU7; U3EFF9; A0A2U3WWF8; A0A2K5ZF06; B7Z4K1; A0A1S3A1P5; A0A2I2UFC8; A0A099Z3Q9; A0A2K6E8I2; V9KAC5; A0A2U4BVM5; L9KZJ1; A0A2K6LZI2; A0A2K5RAJ5; G3VUD5; A0A1U7SJU2; A0A2K5ZES3; H2N3B7; A0A2Y9S1X7; D2I0F0; A0A2Y9HJF8; A0A2I3M229; Q9CTH3; A0A2K5VVQ2; A0A2K5ZES0; A0A1S3A1N9; A0A2K5RAE7; A0A2K5VVZ5; A0A2Y9LH21; Q59FD9; A0A096N9J6; A0A2K6GN91; F7CZM9; W5P0L8; A0A2F0B3B9;…	0	2		0	1	2	676.816	1352.62	1352.63	-1.22	-0.00082	HCD (High Energy Collision Dissociation)	MS2	33.2177	110	70.0881	21745	CA_Nov18.raw	F1	3.5	0	0.04484
		FALSE	High	Sequest HT (A2)	Unambiguous	[K].GLTQEQMNEFR.[AS]		1	14	H2XNV5	H2Y426; H2Y429; H2Y427; H2Y432; A0A1W2WGT1; A0A1W2WGX8; H2XN50; H2Y425; H2Y433; H2Y430; A0A1W2WH13; H2Y431; A0A1W2WKR3; H2XNV5	0	2	0	0	1	1	676.816	1352.63	1352.63	-0.76	-0.00052	HCD (High Energy Collision Dissociation)	MS2	45.4048	110	70.4403	21877	CA_Nov18.raw	F1	3.29	0	0.04356
		FALSE	High	Sequest HT (A2)	Unambiguous	[K].GITQEQMNEFR.[AS]		1	142		A0A2I3S2J2; A0A2Y9J2V6; A0A2J8UDU7; U3EFF9; A0A2U3WWF8; A0A2K5ZF06; B7Z4K1; A0A1S3A1P5; A0A2I2UFC8; A0A099Z3Q9; A0A2K6E8I2; V9KAC5; A0A2U4BVM5; L9KZJ1; A0A2K6LZI2; A0A2K5RAJ5; G3VUD5; A0A1U7SJU2; A0A2K5ZES3; H2N3B7; A0A2Y9S1X7; D2I0F0; A0A2Y9HJF8; A0A2I3M229; Q9CTH3; A0A2K5VVQ2; A0A2K5ZES0; A0A1S3A1N9; A0A2K5RAE7; A0A2K5VVZ5; A0A2Y9LH21; Q59FD9; A0A096N9J6; A0A2K6GN91; F7CZM9; W5P0L8; A0A2F0B3B9;…	0	2		0	1	2	676.816	1352.63	1352.63	-0.76	-0.00052	HCD (High Energy Collision Dissociation)	MS2	45.4048	110	70.4403	21877	CA_Nov18.raw	F1	3.29	0	0.04356
		FALSE	High	Sequest HT (A2)	Unambiguous	[K].GLTQEQMNEFR.[AS]		1	14	H2XNV5	H2Y426; H2Y429; H2Y427; H2Y432; A0A1W2WGT1; A0A1W2WGX8; H2XN50; H2Y425; H2Y433; H2Y430; A0A1W2WH13; H2Y431; A0A1W2WKR3; H2XNV5	0	2	0	0	1	1	676.816	1352.62	1352.63	-1.22	-0.00082	HCD (High Energy Collision Dissociation)	MS2	33.2177	110	70.0881	21745	CA_Nov18.raw	F1	3.5	0	0.04484
		FALSE	High	Sequest HT (A2)	Unambiguous	[K].GITQEQMNEFR.[AS]		1	142		A0A2I3S2J2; A0A2Y9J2V6; A0A2J8UDU7; U3EFF9; A0A2U3WWF8; A0A2K5ZF06; B7Z4K1; A0A1S3A1P5; A0A2I2UFC8; A0A099Z3Q9; A0A2K6E8I2; V9KAC5; A0A2U4BVM5; L9KZJ1; A0A2K6LZI2; A0A2K5RAJ5; G3VUD5; A0A1U7SJU2; A0A2K5ZES3; H2N3B7; A0A2Y9S1X7; D2I0F0; A0A2Y9HJF8; A0A2I3M229; Q9CTH3; A0A2K5VVQ2; A0A2K5ZES0; A0A1S3A1N9; A0A2K5RAE7; A0A2K5VVZ5; A0A2Y9LH21; Q59FD9; A0A096N9J6; A0A2K6GN91; F7CZM9; W5P0L8; A0A2F0B3B9;…	0	2	0	0	1	1	676.817	1352.63	1352.63	-0.13	-9e-05	HCD (High Energy Collision Dissociation)	MS2	34.8992	110	69.7354	21613	CA_Nov18.raw	F1	3.28	0	0.0274
		FALSE	High	Sequest HT (A2)	Unambiguous	[K].GLTQEQMNEFR.[AS]		1	14	H2XNV5	H2Y426; H2Y429; H2Y427; H2Y432; A0A1W2WGT1; A0A1W2WGX8; H2XN50; H2Y425; H2Y433; H2Y430; A0A1W2WH13; H2Y431; A0A1W2WKR3; H2XNV5	0	2		0	1	2	676.817	1352.63	1352.63	-0.13	-9e-05	HCD (High Energy Collision Dissociation)	MS2	34.8992	110	69.7354	21613	CA_Nov18.raw	F1	3.28	0	0.0274
		FALSE	High	Sequest HT (A2)	Unambiguous	[K].GITQEQMNEFR.[AS]		1	142		A0A2I3S2J2; A0A2Y9J2V6; A0A2J8UDU7; U3EFF9; A0A2U3WWF8; A0A2K5ZF06; B7Z4K1; A0A1S3A1P5; A0A2I2UFC8; A0A099Z3Q9; A0A2K6E8I2; V9KAC5; A0A2U4BVM5; L9KZJ1; A0A2K6LZI2; A0A2K5RAJ5; G3VUD5; A0A1U7SJU2; A0A2K5ZES3; H2N3B7; A0A2Y9S1X7; D2I0F0; A0A2Y9HJF8; A0A2I3M229; Q9CTH3; A0A2K5VVQ2; A0A2K5ZES0; A0A1S3A1N9; A0A2K5RAE7; A0A2K5VVZ5; A0A2Y9LH21; Q59FD9; A0A096N9J6; A0A2K6GN91; F7CZM9; W5P0L8; A0A2F0B3B9;…	0	2	0	0	1	1	676.815	1352.62	1352.63	-2.03	-0.00137	HCD (High Energy Collision Dissociation)	MS2	39.4401	110	69.3412	21466	CA_Nov18.raw	F1	1.68	0.001103	0.08273
		FALSE	High	Sequest HT (A2)	Unambiguous	[K].GLTQEQMNEFR.[AS]		1	14	H2XNV5	H2Y426; H2Y429; H2Y427; H2Y432; A0A1W2WGT1; A0A1W2WGX8; H2XN50; H2Y425; H2Y433; H2Y430; A0A1W2WH13; H2Y431; A0A1W2WKR3; H2XNV5	0	2		0	1	2	676.815	1352.62	1352.63	-2.03	-0.00137	HCD (High Energy Collision Dissociation)	MS2	39.4401	110	69.3412	21466	CA_Nov18.raw	F1	1.68	0.001103	0.08273
	FALSE	High	[R].FAIQDISVEESSAK.[E]			0.00389169	0	1	14	1	H2XNV5	H2XNV5 [128-141]	0	1523.76	High	High	0	0.0004899	3.72	R.FAIQDISVEESSAK.E	[128-141]
		Checked	Confidence	Identifying Node	PSM Ambiguity	Annotated Sequence	Modifications	# Protein Groups	# Proteins	Master Protein Accessions	Protein Accessions	# Missed Cleavages	Charge	DeltaScore	DeltaCn	Rank	Search Engine Rank	m/z [Da]	MH+ [Da]	Theo. MH+ [Da]	DeltaM [ppm]	Deltam/z [Da]	Activation Type	MS Order	Isolation Interference [%]	Ion Inject Time [ms]	RT [min]	First Scan	Spectrum File	File ID	XCorr	Percolator q-Value	Percolator PEP
		FALSE	High	Sequest HT (A2)	Unambiguous	[R].FAIQDISVEESSAK.[E]		1	14	H2XNV5	H2Y426; H2Y429; H2Y427; A0A1W2WGT1; A0A1W2WGX8; W5NAI1; H2XN50; H2Y434; H2Y425; H2Y430; A0A1W2WH13; H2Y431; A0A1W2WKR3; H2XNV5	0	2	0.457	0	1	1	762.384	1523.76	1523.76	1.64	0.00125	HCD (High Energy Collision Dissociation)	MS2	42.2822	110	74.1552	23270	CA_Nov18.raw	F1	3.72	0	0.0004899
	FALSE	High	[K].GITQEQMNEFR.[AS]	1xOxidation [M7]		0.108001	0	1	156	6	H2XNV5	H2XNV5 [737-747]	0	1368.62	High	High	0	0.04052	2.62	K.GLTQEQMNEFR.S	[737-747]
		Checked	Confidence	Identifying Node	PSM Ambiguity	Annotated Sequence	Modifications	# Protein Groups	# Proteins	Master Protein Accessions	Protein Accessions	# Missed Cleavages	Charge	DeltaScore	DeltaCn	Rank	Search Engine Rank	m/z [Da]	MH+ [Da]	Theo. MH+ [Da]	DeltaM [ppm]	Deltam/z [Da]	Activation Type	MS Order	Isolation Interference [%]	Ion Inject Time [ms]	RT [min]	First Scan	Spectrum File	File ID	XCorr	Percolator q-Value	Percolator PEP
		FALSE	High	Sequest HT (A2)	Unambiguous	[K].GITQEQmNEFR.[AS]	M7(Oxidation)	1	142		A0A2I3S2J2; A0A2Y9J2V6; A0A2J8UDU7; U3EFF9; A0A2U3WWF8; A0A2K5ZF06; B7Z4K1; A0A1S3A1P5; A0A2I2UFC8; A0A099Z3Q9; A0A2K6E8I2; V9KAC5; A0A2U4BVM5; L9KZJ1; A0A2K6LZI2; A0A2K5RAJ5; G3VUD5; A0A1U7SJU2; A0A2K5ZES3; H2N3B7; A0A2Y9S1X7; D2I0F0; A0A2Y9HJF8; A0A2I3M229; Q9CTH3; A0A2K5VVQ2; A0A2K5ZES0; A0A1S3A1N9; A0A2K5RAE7; A0A2K5VVZ5; A0A2Y9LH21; Q59FD9; A0A096N9J6; A0A2K6GN91; F7CZM9; W5P0L8; A0A2F0B3B9;…	0	2	0	0	1	1	684.813	1368.62	1368.62	-1.32	-0.0009	HCD (High Energy Collision Dissociation)	MS2	11.1437	110	61.0533	18349	CA_Nov18.raw	F1	2.43	0	0.0453
		FALSE	High	Sequest HT (A2)	Unambiguous	[K].GLTQEQmNEFR.[AS]	M7(Oxidation)	1	14	H2XNV5	H2Y426; H2Y429; H2Y427; H2Y432; A0A1W2WGT1; A0A1W2WGX8; H2XN50; H2Y425; H2Y433; H2Y430; A0A1W2WH13; H2Y431; A0A1W2WKR3; H2XNV5	0	2		0	1	2	684.813	1368.62	1368.62	-1.32	-0.0009	HCD (High Energy Collision Dissociation)	MS2	11.1437	110	61.0533	18349	CA_Nov18.raw	F1	2.43	0	0.0453
		FALSE	High	Sequest HT (A2)	Unambiguous	[K].GITQEQmNEFR.[AS]	M7(Oxidation)	1	142		A0A2I3S2J2; A0A2Y9J2V6; A0A2J8UDU7; U3EFF9; A0A2U3WWF8; A0A2K5ZF06; B7Z4K1; A0A1S3A1P5; A0A2I2UFC8; A0A099Z3Q9; A0A2K6E8I2; V9KAC5; A0A2U4BVM5; L9KZJ1; A0A2K6LZI2; A0A2K5RAJ5; G3VUD5; A0A1U7SJU2; A0A2K5ZES3; H2N3B7; A0A2Y9S1X7; D2I0F0; A0A2Y9HJF8; A0A2I3M229; Q9CTH3; A0A2K5VVQ2; A0A2K5ZES0; A0A1S3A1N9; A0A2K5RAE7; A0A2K5VVZ5; A0A2Y9LH21; Q59FD9; A0A096N9J6; A0A2K6GN91; F7CZM9; W5P0L8; A0A2F0B3B9;…	0	2	0	0	1	1	684.814	1368.62	1368.62	-0.25	-0.00017	HCD (High Energy Collision Dissociation)	MS2	36.9718	110	60.2991	18067	CA_Nov18.raw	F1	2.62	0	0.04052
		FALSE	High	Sequest HT (A2)	Unambiguous	[K].GLTQEQmNEFR.[AS]	M7(Oxidation)	1	14	H2XNV5	H2Y426; H2Y429; H2Y427; H2Y432; A0A1W2WGT1; A0A1W2WGX8; H2XN50; H2Y425; H2Y433; H2Y430; A0A1W2WH13; H2Y431; A0A1W2WKR3; H2XNV5	0	2		0	1	2	684.814	1368.62	1368.62	-0.25	-0.00017	HCD (High Energy Collision Dissociation)	MS2	36.9718	110	60.2991	18067	CA_Nov18.raw	F1	2.62	0	0.04052
		FALSE	High	Sequest HT (A2)	Unambiguous	[K].GITQEQmNEFR.[AS]	M7(Oxidation)	1	142		A0A2I3S2J2; A0A2Y9J2V6; A0A2J8UDU7; U3EFF9; A0A2U3WWF8; A0A2K5ZF06; B7Z4K1; A0A1S3A1P5; A0A2I2UFC8; A0A099Z3Q9; A0A2K6E8I2; V9KAC5; A0A2U4BVM5; L9KZJ1; A0A2K6LZI2; A0A2K5RAJ5; G3VUD5; A0A1U7SJU2; A0A2K5ZES3; H2N3B7; A0A2Y9S1X7; D2I0F0; A0A2Y9HJF8; A0A2I3M229; Q9CTH3; A0A2K5VVQ2; A0A2K5ZES0; A0A1S3A1N9; A0A2K5RAE7; A0A2K5VVZ5; A0A2Y9LH21; Q59FD9; A0A096N9J6; A0A2K6GN91; F7CZM9; W5P0L8; A0A2F0B3B9;…	0	2		0	1	2	684.814	1368.62	1368.62	-0.61	-0.00042	HCD (High Energy Collision Dissociation)	MS2	33.6804	110	60.6814	18210	CA_Nov18.raw	F1	2.48	0.001103	0.09119
		FALSE	High	Sequest HT (A2)	Unambiguous	[K].GLTQEQmNEFR.[AS]	M7(Oxidation)	1	14	H2XNV5	H2Y426; H2Y429; H2Y427; H2Y432; A0A1W2WGT1; A0A1W2WGX8; H2XN50; H2Y425; H2Y433; H2Y430; A0A1W2WH13; H2Y431; A0A1W2WKR3; H2XNV5	0	2	0	0	1	1	684.814	1368.62	1368.62	-0.61	-0.00042	HCD (High Energy Collision Dissociation)	MS2	33.6804	110	60.6814	18210	CA_Nov18.raw	F1	2.48	0.001103	0.09119
	FALSE	High	[K].LVQDIANAWK.[G]			0.195535	0.00365573	1	6	1	H2XNV5	H2XNV5 [354-363]	0	1157.63	High	High	0.001103	0.0917	2.85	K.LVQDIANAWK.G	[354-363]
		Checked	Confidence	Identifying Node	PSM Ambiguity	Annotated Sequence	Modifications	# Protein Groups	# Proteins	Master Protein Accessions	Protein Accessions	# Missed Cleavages	Charge	DeltaScore	DeltaCn	Rank	Search Engine Rank	m/z [Da]	MH+ [Da]	Theo. MH+ [Da]	DeltaM [ppm]	Deltam/z [Da]	Activation Type	MS Order	Isolation Interference [%]	Ion Inject Time [ms]	RT [min]	First Scan	Spectrum File	File ID	XCorr	Percolator q-Value	Percolator PEP
		FALSE	High	Sequest HT (A2)	Unambiguous	[K].LVQDIANAWK.[G]		1	6	H2XNV5	A0A1W2WGT1; A0A1W2WGX8; H2XN50; A0A1W2WH13; A0A1W2WKR3; H2XNV5	0	2	0.3895	0	1	1	579.319	1157.63	1157.63	-0.47	-0.00027	HCD (High Energy Collision Dissociation)	MS2	32.1286	110	74.7445	23490	CA_Nov18.raw	F1	2.85	0.001103	0.0917
FALSE	High	Master Protein	A0A287B5W2	Uncharacterized protein OS=Sus scrofa OX=9823 GN=LOC100302368 PE=3 SV=1	0	4.787	12	2	14	2	1	246	25.9	7.18	39.61	2	High
	Checked	Confidence	Annotated Sequence	Modifications	Modifications in Master Proteins	Qvality PEP	Qvality q-value	# Protein Groups	# Proteins	# PSMs	Master Protein Accessions	Positions in Master Proteins	# Missed Cleavages	Theo. MH+ [Da]	Found in Sample: [S1] F1: Sample	Confidence (by Search Engine): Sequest HT	Percolator q-Value (by Search Engine): Sequest HT	Percolator PEP (by Search Engine): Sequest HT	XCorr (by Search Engine): Sequest HT	Sequence in Protein	Positions in Protein	Peptide Group Modifications in Protein
	FALSE	High	[K].LSSPATINSR.[V]			0.080234	0	1	25	26	A0A287B5W2	A0A287B5W2 [113-122]	0	1045.56	High	High	0	0.04028	2.71	K.LSSPATLNSR.V	[113-122]
		Checked	Confidence	Identifying Node	PSM Ambiguity	Annotated Sequence	Modifications	# Protein Groups	# Proteins	Master Protein Accessions	Protein Accessions	# Missed Cleavages	Charge	DeltaScore	DeltaCn	Rank	Search Engine Rank	m/z [Da]	MH+ [Da]	Theo. MH+ [Da]	DeltaM [ppm]	Deltam/z [Da]	Activation Type	MS Order	Isolation Interference [%]	Ion Inject Time [ms]	RT [min]	First Scan	Spectrum File	File ID	XCorr	Percolator q-Value	Percolator PEP
		FALSE	High	Sequest HT (A2)	Unambiguous	[K].LSSPATLNSR.[V]		1	24	A0A287B5W2	A0A287B5W2; M3YB18; M3Y336; A0A384CL34; P00761; A0A2Y9IQS8; A0A337SC83; A0A2Y9K2I4; A0A2U3YIR8; A0A2Y9HAM3; C5IWV5; M3WP64; A0A2U3ZX89; A0A2U3X3I1; F1PCE8; P06871; A0A2Y9HAE6; A0A337S8S6; G1LI59; A0A384CL32; A0A2U3ZYB3; G1LI64; A0A2Y9K8T9; D2HP16	0	2	0	0	1	1	523.288	1045.57	1045.56	4.78	0.0025	HCD (High Energy Collision Dissociation)	MS2	40.8353	110	53.5289	15565	CA_Nov18.raw	F1	2.44	0	0.04369
		FALSE	High	Sequest HT (A2)	Unambiguous	[K].LSSPATINSR.[V]		1	1		A0A287CVQ7	0	2		0	1	2	523.288	1045.57	1045.56	4.78	0.0025	HCD (High Energy Collision Dissociation)	MS2	40.8353	110	53.5289	15565	CA_Nov18.raw	F1	2.44	0	0.04369
		FALSE	High	Sequest HT (A2)	Unambiguous	[K].LSSPATLNSR.[V]		1	24	A0A287B5W2	A0A287B5W2; M3YB18; M3Y336; A0A384CL34; P00761; A0A2Y9IQS8; A0A337SC83; A0A2Y9K2I4; A0A2U3YIR8; A0A2Y9HAM3; C5IWV5; M3WP64; A0A2U3ZX89; A0A2U3X3I1; F1PCE8; P06871; A0A2Y9HAE6; A0A337S8S6; G1LI59; A0A384CL32; A0A2U3ZYB3; G1LI64; A0A2Y9K8T9; D2HP16	0	2		0	1	2	523.287	1045.57	1045.56	2.22	0.00116	HCD (High Energy Collision Dissociation)	MS2	24.6241	110	53.1661	15431	CA_Nov18.raw	F1	2.6	0	0.05864
		FALSE	High	Sequest HT (A2)	Unambiguous	[K].LSSPATINSR.[V]		1	1		A0A287CVQ7	0	2	0	0	1	1	523.286	1045.57	1045.56	1.87	0.00098	HCD (High Energy Collision Dissociation)	MS2	25.5283	98.511	52.4481	15166	CA_Nov18.raw	F1	2.65	0	0.05303
		FALSE	High	Sequest HT (A2)	Unambiguous	[K].LSSPATLNSR.[V]		1	24	A0A287B5W2	A0A287B5W2; M3YB18; M3Y336; A0A384CL34; P00761; A0A2Y9IQS8; A0A337SC83; A0A2Y9K2I4; A0A2U3YIR8; A0A2Y9HAM3; C5IWV5; M3WP64; A0A2U3ZX89; A0A2U3X3I1; F1PCE8; P06871; A0A2Y9HAE6; A0A337S8S6; G1LI59; A0A384CL32; A0A2U3ZYB3; G1LI64; A0A2Y9K8T9; D2HP16	0	2		0	1	2	523.286	1045.57	1045.56	1.87	0.00098	HCD (High Energy Collision Dissociation)	MS2	25.5283	98.511	52.4481	15166	CA_Nov18.raw	F1	2.65	0	0.05303
		FALSE	High	Sequest HT (A2)	Unambiguous	[K].LSSPATINSR.[V]		1	1		A0A287CVQ7	0	2	0	0	1	1	523.286	1045.56	1045.56	1.05	0.00055	HCD (High Energy Collision Dissociation)	MS2	24.9331	101.816	52.8055	15298	CA_Nov18.raw	F1	2.66	0	0.04715
		FALSE	High	Sequest HT (A2)	Unambiguous	[K].LSSPATLNSR.[V]		1	24	A0A287B5W2	A0A287B5W2; M3YB18; M3Y336; A0A384CL34; P00761; A0A2Y9IQS8; A0A337SC83; A0A2Y9K2I4; A0A2U3YIR8; A0A2Y9HAM3; C5IWV5; M3WP64; A0A2U3ZX89; A0A2U3X3I1; F1PCE8; P06871; A0A2Y9HAE6; A0A337S8S6; G1LI59; A0A384CL32; A0A2U3ZYB3; G1LI64; A0A2Y9K8T9; D2HP16	0	2		0	1	2	523.286	1045.56	1045.56	1.05	0.00055	HCD (High Energy Collision Dissociation)	MS2	24.9331	101.816	52.8055	15298	CA_Nov18.raw	F1	2.66	0	0.04715
		FALSE	High	Sequest HT (A2)	Unambiguous	[K].LSSPATINSR.[V]		1	1		A0A287CVQ7	0	2	0	0	1	1	523.287	1045.57	1045.56	2.22	0.00116	HCD (High Energy Collision Dissociation)	MS2	24.6241	110	53.1661	15431	CA_Nov18.raw	F1	2.6	0	0.05864
		FALSE	High	Sequest HT (A2)	Unambiguous	[K].LSSPATINSR.[V]		1	1		A0A287CVQ7	0	2	0	0	1	1	523.286	1045.57	1045.56	1.4	0.00073	HCD (High Energy Collision Dissociation)	MS2	46.3073	110	50.3123	14378	CA_Nov18.raw	F1	2.52	0	0.02711
		FALSE	High	Sequest HT (A2)	Unambiguous	[K].LSSPATLNSR.[V]		1	24	A0A287B5W2	A0A287B5W2; M3YB18; M3Y336; A0A384CL34; P00761; A0A2Y9IQS8; A0A337SC83; A0A2Y9K2I4; A0A2U3YIR8; A0A2Y9HAM3; C5IWV5; M3WP64; A0A2U3ZX89; A0A2U3X3I1; F1PCE8; P06871; A0A2Y9HAE6; A0A337S8S6; G1LI59; A0A384CL32; A0A2U3ZYB3; G1LI64; A0A2Y9K8T9; D2HP16	0	2		0	1	2	523.286	1045.57	1045.56	1.63	0.00085	HCD (High Energy Collision Dissociation)	MS2	53.914	110	49.9546	14246	CA_Nov18.raw	F1	2.71	0	0.04028
		FALSE	High	Sequest HT (A2)	Unambiguous	[K].LSSPATLNSR.[V]		1	24	A0A287B5W2	A0A287B5W2; M3YB18; M3Y336; A0A384CL34; P00761; A0A2Y9IQS8; A0A337SC83; A0A2Y9K2I4; A0A2U3YIR8; A0A2Y9HAM3; C5IWV5; M3WP64; A0A2U3ZX89; A0A2U3X3I1; F1PCE8; P06871; A0A2Y9HAE6; A0A337S8S6; G1LI59; A0A384CL32; A0A2U3ZYB3; G1LI64; A0A2Y9K8T9; D2HP16	0	2		0	1	2	523.286	1045.57	1045.56	1.4	0.00073	HCD (High Energy Collision Dissociation)	MS2	46.3073	110	50.3123	14378	CA_Nov18.raw	F1	2.52	0	0.02711
		FALSE	High	Sequest HT (A2)	Unambiguous	[K].LSSPATINSR.[V]		1	1		A0A287CVQ7	0	2	0	0	1	1	523.286	1045.57	1045.56	1.63	0.00085	HCD (High Energy Collision Dissociation)	MS2	53.914	110	49.9546	14246	CA_Nov18.raw	F1	2.71	0	0.04028
		FALSE	High	Sequest HT (A2)	Unambiguous	[K].LSSPATLNSR.[V]		1	24	A0A287B5W2	A0A287B5W2; M3YB18; M3Y336; A0A384CL34; P00761; A0A2Y9IQS8; A0A337SC83; A0A2Y9K2I4; A0A2U3YIR8; A0A2Y9HAM3; C5IWV5; M3WP64; A0A2U3ZX89; A0A2U3X3I1; F1PCE8; P06871; A0A2Y9HAE6; A0A337S8S6; G1LI59; A0A384CL32; A0A2U3ZYB3; G1LI64; A0A2Y9K8T9; D2HP16	0	2	0	0	1	1	523.285	1045.56	1045.56	-1.4	-0.00073	HCD (High Energy Collision Dissociation)	MS2	61.6037	110	49.5993	14115	CA_Nov18.raw	F1	2.45	0	0.04786
		FALSE	High	Sequest HT (A2)	Unambiguous	[K].LSSPATINSR.[V]		1	1		A0A287CVQ7	0	2		0	1	2	523.285	1045.56	1045.56	-1.4	-0.00073	HCD (High Energy Collision Dissociation)	MS2	61.6037	110	49.5993	14115	CA_Nov18.raw	F1	2.45	0	0.04786
		FALSE	High	Sequest HT (A2)	Unambiguous	[K].LSSPATLNSR.[V]		1	24	A0A287B5W2	A0A287B5W2; M3YB18; M3Y336; A0A384CL34; P00761; A0A2Y9IQS8; A0A337SC83; A0A2Y9K2I4; A0A2U3YIR8; A0A2Y9HAM3; C5IWV5; M3WP64; A0A2U3ZX89; A0A2U3X3I1; F1PCE8; P06871; A0A2Y9HAE6; A0A337S8S6; G1LI59; A0A384CL32; A0A2U3ZYB3; G1LI64; A0A2Y9K8T9; D2HP16	0	2		0	1	2	523.286	1045.57	1045.56	1.75	0.00091	HCD (High Energy Collision Dissociation)	MS2	41.5805	110	50.6679	14509	CA_Nov18.raw	F1	2.54	0	0.04182
		FALSE	High	Sequest HT (A2)	Unambiguous	[K].LSSPATLNSR.[V]		1	24	A0A287B5W2	A0A287B5W2; M3YB18; M3Y336; A0A384CL34; P00761; A0A2Y9IQS8; A0A337SC83; A0A2Y9K2I4; A0A2U3YIR8; A0A2Y9HAM3; C5IWV5; M3WP64; A0A2U3ZX89; A0A2U3X3I1; F1PCE8; P06871; A0A2Y9HAE6; A0A337S8S6; G1LI59; A0A384CL32; A0A2U3ZYB3; G1LI64; A0A2Y9K8T9; D2HP16	0	2	0	0	1	1	523.286	1045.56	1045.56	0.7	0.00037	HCD (High Energy Collision Dissociation)	MS2	28.6362	110	51.7343	14902	CA_Nov18.raw	F1	2.7	0	0.04599
		FALSE	High	Sequest HT (A2)	Unambiguous	[K].LSSPATINSR.[V]		1	1		A0A287CVQ7	0	2		0	1	2	523.286	1045.56	1045.56	0.7	0.00037	HCD (High Energy Collision Dissociation)	MS2	28.6362	110	51.7343	14902	CA_Nov18.raw	F1	2.7	0	0.04599
		FALSE	High	Sequest HT (A2)	Unambiguous	[K].LSSPATINSR.[V]		1	1		A0A287CVQ7	0	2	0	0	1	1	523.286	1045.56	1045.56	1.28	0.00067	HCD (High Energy Collision Dissociation)	MS2	32.1809	92.529	52.091	15034	CA_Nov18.raw	F1	2.57	0	0.03555
		FALSE	High	Sequest HT (A2)	Unambiguous	[K].LSSPATLNSR.[V]		1	24	A0A287B5W2	A0A287B5W2; M3YB18; M3Y336; A0A384CL34; P00761; A0A2Y9IQS8; A0A337SC83; A0A2Y9K2I4; A0A2U3YIR8; A0A2Y9HAM3; C5IWV5; M3WP64; A0A2U3ZX89; A0A2U3X3I1; F1PCE8; P06871; A0A2Y9HAE6; A0A337S8S6; G1LI59; A0A384CL32; A0A2U3ZYB3; G1LI64; A0A2Y9K8T9; D2HP16	0	2		0	1	2	523.286	1045.56	1045.56	1.28	0.00067	HCD (High Energy Collision Dissociation)	MS2	32.1809	92.529	52.091	15034	CA_Nov18.raw	F1	2.57	0	0.03555
		FALSE	High	Sequest HT (A2)	Unambiguous	[K].LSSPATLNSR.[V]		1	24	A0A287B5W2	A0A287B5W2; M3YB18; M3Y336; A0A384CL34; P00761; A0A2Y9IQS8; A0A337SC83; A0A2Y9K2I4; A0A2U3YIR8; A0A2Y9HAM3; C5IWV5; M3WP64; A0A2U3ZX89; A0A2U3X3I1; F1PCE8; P06871; A0A2Y9HAE6; A0A337S8S6; G1LI59; A0A384CL32; A0A2U3ZYB3; G1LI64; A0A2Y9K8T9; D2HP16	0	2	0	0	1	1	523.286	1045.56	1045.56	1.05	0.00055	HCD (High Energy Collision Dissociation)	MS2	39.1225	110	51.0198	14638	CA_Nov18.raw	F1	2.56	0	0.0497
		FALSE	High	Sequest HT (A2)	Unambiguous	[K].LSSPATINSR.[V]		1	1		A0A287CVQ7	0	2		0	1	2	523.286	1045.56	1045.56	1.05	0.00055	HCD (High Energy Collision Dissociation)	MS2	39.1225	110	51.0198	14638	CA_Nov18.raw	F1	2.56	0	0.0497
		FALSE	High	Sequest HT (A2)	Unambiguous	[K].LSSPATLNSR.[V]		1	24	A0A287B5W2	A0A287B5W2; M3YB18; M3Y336; A0A384CL34; P00761; A0A2Y9IQS8; A0A337SC83; A0A2Y9K2I4; A0A2U3YIR8; A0A2Y9HAM3; C5IWV5; M3WP64; A0A2U3ZX89; A0A2U3X3I1; F1PCE8; P06871; A0A2Y9HAE6; A0A337S8S6; G1LI59; A0A384CL32; A0A2U3ZYB3; G1LI64; A0A2Y9K8T9; D2HP16	0	2	0	0	1	1	523.286	1045.57	1045.56	1.63	0.00085	HCD (High Energy Collision Dissociation)	MS2	32.4334	110	51.3776	14770	CA_Nov18.raw	F1	2.6	0	0.04207
		FALSE	High	Sequest HT (A2)	Unambiguous	[K].LSSPATINSR.[V]		1	1		A0A287CVQ7	0	2		0	1	2	523.286	1045.57	1045.56	1.63	0.00085	HCD (High Energy Collision Dissociation)	MS2	32.4334	110	51.3776	14770	CA_Nov18.raw	F1	2.6	0	0.04207
		FALSE	High	Sequest HT (A2)	Unambiguous	[K].LSSPATINSR.[V]		1	1		A0A287CVQ7	0	2	0	0	1	1	523.286	1045.57	1045.56	1.75	0.00091	HCD (High Energy Collision Dissociation)	MS2	41.5805	110	50.6679	14509	CA_Nov18.raw	F1	2.54	0	0.04182
		FALSE	High	Sequest HT (A2)	Unambiguous	[K].LSSPATINSR.[V]		1	1		A0A287CVQ7	0	2	0	0	1	1	523.285	1045.56	1045.56	-0.12	-6e-05	HCD (High Energy Collision Dissociation)	MS2	67.9355	110	49.2239	13977	CA_Nov18.raw	F1	2.48	0.001103	0.09125
		FALSE	High	Sequest HT (A2)	Unambiguous	[K].LSSPATLNSR.[V]		1	24	A0A287B5W2	A0A287B5W2; M3YB18; M3Y336; A0A384CL34; P00761; A0A2Y9IQS8; A0A337SC83; A0A2Y9K2I4; A0A2U3YIR8; A0A2Y9HAM3; C5IWV5; M3WP64; A0A2U3ZX89; A0A2U3X3I1; F1PCE8; P06871; A0A2Y9HAE6; A0A337S8S6; G1LI59; A0A384CL32; A0A2U3ZYB3; G1LI64; A0A2Y9K8T9; D2HP16	0	2		0	1	2	523.285	1045.56	1045.56	-0.12	-6e-05	HCD (High Energy Collision Dissociation)	MS2	67.9355	110	49.2239	13977	CA_Nov18.raw	F1	2.48	0.001103	0.09125
	FALSE	High	[R].LGEHNIDVLEGNEQFINAAK.[I]			0.00455781	0	1	3	1	A0A287B5W2	A0A287B5W2 [73-92]	0	2211.1	High	High	0	0.0006029	6.14	R.LGEHNIDVLEGNEQFINAAK.I	[73-92]
		Checked	Confidence	Identifying Node	PSM Ambiguity	Annotated Sequence	Modifications	# Protein Groups	# Proteins	Master Protein Accessions	Protein Accessions	# Missed Cleavages	Charge	DeltaScore	DeltaCn	Rank	Search Engine Rank	m/z [Da]	MH+ [Da]	Theo. MH+ [Da]	DeltaM [ppm]	Deltam/z [Da]	Activation Type	MS Order	Isolation Interference [%]	Ion Inject Time [ms]	RT [min]	First Scan	Spectrum File	File ID	XCorr	Percolator q-Value	Percolator PEP
		FALSE	High	Sequest HT (A2)	Selected	[R].LGEHNIDVLEGNEQFINAAK.[I]		1	3	A0A287B5W2	A0A287B5W2; P00761; C5IWV5	0	3	0.0309	0	1	1	737.703	2211.09	2211.1	-4.25	-0.00313	HCD (High Energy Collision Dissociation)	MS2	6.2078	110	75.0236	23594	CA_Nov18.raw	F1	6.14	0	0.0006029
FALSE	High	Master Protein	A0A1W5BEQ5	mannan-binding lectin serine protease 1-like isoform X1 OS=Ciona intestinalis OX=7719 GN=LOC100185892 PE=3 SV=1	0	5.48	4	2	13	2	1	633	71.5	7.3	40.65	2	High
	Checked	Confidence	Annotated Sequence	Modifications	Modifications in Master Proteins	Qvality PEP	Qvality q-value	# Protein Groups	# Proteins	# PSMs	Master Protein Accessions	Positions in Master Proteins	# Missed Cleavages	Theo. MH+ [Da]	Found in Sample: [S1] F1: Sample	Confidence (by Search Engine): Sequest HT	Percolator q-Value (by Search Engine): Sequest HT	Percolator PEP (by Search Engine): Sequest HT	XCorr (by Search Engine): Sequest HT	Sequence in Protein	Positions in Protein	Peptide Group Modifications in Protein
	FALSE	High	[K].LSDCTQVIQAGPGK.[T]	1xCarbamidomethyl [C4]		0.000934803	0	1	2	9	A0A1W5BEQ5	A0A1W5BEQ5 [108-121]	0	1473.74	High	High	0	0.00012	4.31	K.LSDCTQVIQAGPGK.T	[108-121]
		Checked	Confidence	Identifying Node	PSM Ambiguity	Annotated Sequence	Modifications	# Protein Groups	# Proteins	Master Protein Accessions	Protein Accessions	# Missed Cleavages	Charge	DeltaScore	DeltaCn	Rank	Search Engine Rank	m/z [Da]	MH+ [Da]	Theo. MH+ [Da]	DeltaM [ppm]	Deltam/z [Da]	Activation Type	MS Order	Isolation Interference [%]	Ion Inject Time [ms]	RT [min]	First Scan	Spectrum File	File ID	XCorr	Percolator q-Value	Percolator PEP
		FALSE	High	Sequest HT (A2)	Unambiguous	[K].LSDcTQVIQAGPGK.[T]	C4(Carbamidomethyl)	1	2	A0A1W5BEQ5	A0A1W5BEQ5; A0A1W5BIT3	0	2	0.5277	0	1	1	737.371	1473.74	1473.74	-1.07	-0.00079	HCD (High Energy Collision Dissociation)	MS2	57.2119	110	47.5824	13372	CA_Nov18.raw	F1	2.71	0	0.05175
		FALSE	High	Sequest HT (A2)	Unambiguous	[K].LSDcTQVIQAGPGK.[T]	C4(Carbamidomethyl)	1	2	A0A1W5BEQ5	A0A1W5BEQ5; A0A1W5BIT3	0	2	0.4528	0	1	1	737.373	1473.74	1473.74	1.58	0.00117	HCD (High Energy Collision Dissociation)	MS2	38.3141	110	47.9333	13501	CA_Nov18.raw	F1	2.54	0	0.02933
		FALSE	High	Sequest HT (A2)	Unambiguous	[K].LSDcTQVIQAGPGK.[T]	C4(Carbamidomethyl)	1	2	A0A1W5BEQ5	A0A1W5BEQ5; A0A1W5BIT3	0	2	0.4822	0	1	1	737.373	1473.74	1473.74	1.83	0.00135	HCD (High Energy Collision Dissociation)	MS2	46.9557	110	48.2842	13630	CA_Nov18.raw	F1	3.65	0	7.486e-05
		FALSE	High	Sequest HT (A2)	Unambiguous	[K].LSDcTQVIQAGPGK.[T]	C4(Carbamidomethyl)	1	2	A0A1W5BEQ5	A0A1W5BEQ5; A0A1W5BIT3	0	2	0.5642	0	1	1	737.372	1473.74	1473.74	0.09	7e-05	HCD (High Energy Collision Dissociation)	MS2	38.48	110	50.0719	14289	CA_Nov18.raw	F1	3.97	0	0.0001397
		FALSE	High	Sequest HT (A2)	Unambiguous	[K].LSDcTQVIQAGPGK.[T]	C4(Carbamidomethyl)	1	2	A0A1W5BEQ5	A0A1W5BEQ5; A0A1W5BIT3	0	2	0.5638	0	1	1	737.372	1473.74	1473.74	-0.07	-5e-05	HCD (High Energy Collision Dissociation)	MS2	32.7197	110	48.6415	13762	CA_Nov18.raw	F1	4.31	0	0.00012
		FALSE	High	Sequest HT (A2)	Unambiguous	[K].LSDcTQVIQAGPGK.[T]	C4(Carbamidomethyl)	1	2	A0A1W5BEQ5	A0A1W5BEQ5; A0A1W5BIT3	0	2	0.5723	0	1	1	737.371	1473.74	1473.74	-0.98	-0.00072	HCD (High Energy Collision Dissociation)	MS2	60.5498	110	50.4297	14421	CA_Nov18.raw	F1	3.39	0	0.002415
		FALSE	High	Sequest HT (A2)	Unambiguous	[K].LSDcTQVIQAGPGK.[T]	C4(Carbamidomethyl)	1	2	A0A1W5BEQ5	A0A1W5BEQ5; A0A1W5BIT3	0	2	0.5468	0	1	1	737.373	1473.74	1473.74	2.08	0.00153	HCD (High Energy Collision Dissociation)	MS2	23.8111	110	49.3565	14025	CA_Nov18.raw	F1	4.06	0	0.0001532
		FALSE	High	Sequest HT (A2)	Unambiguous	[K].LSDcTQVIQAGPGK.[T]	C4(Carbamidomethyl)	1	2	A0A1W5BEQ5	A0A1W5BEQ5; A0A1W5BIT3	0	2	0.5288	0	1	1	737.372	1473.74	1473.74	0.26	0.00019	HCD (High Energy Collision Dissociation)	MS2	24.2626	110	49.7142	14157	CA_Nov18.raw	F1	3.82	0	0.0001556
		FALSE	High	Sequest HT (A2)	Unambiguous	[K].LSDcTQVIQAGPGK.[T]	C4(Carbamidomethyl)	1	2	A0A1W5BEQ5	A0A1W5BEQ5; A0A1W5BIT3	0	2	0.5703	0	1	1	737.373	1473.74	1473.74	1.17	0.00086	HCD (High Energy Collision Dissociation)	MS2	21.2144	110	48.9996	13894	CA_Nov18.raw	F1	3.84	0	0.0001379
	FALSE	High	[R].CGDSETWEPSSR.[I]	1xCarbamidomethyl [C1]		0.115253	0	1	3	4	A0A1W5BEQ5	A0A1W5BEQ5 [315-326]	0	1410.56	High	High	0	0.04746	2.26	R.CGDSETWEPSSR.I	[315-326]
		Checked	Confidence	Identifying Node	PSM Ambiguity	Annotated Sequence	Modifications	# Protein Groups	# Proteins	Master Protein Accessions	Protein Accessions	# Missed Cleavages	Charge	DeltaScore	DeltaCn	Rank	Search Engine Rank	m/z [Da]	MH+ [Da]	Theo. MH+ [Da]	DeltaM [ppm]	Deltam/z [Da]	Activation Type	MS Order	Isolation Interference [%]	Ion Inject Time [ms]	RT [min]	First Scan	Spectrum File	File ID	XCorr	Percolator q-Value	Percolator PEP
		FALSE	High	Sequest HT (A2)	Unambiguous	[R].cGDSETWEPSSR.[I]	C1(Carbamidomethyl)	1	3	A0A1W5BEQ5	A0A1W5BEQ5; A0A1W5BIT3; F6R9Z3	0	2	0.6712	0	1	1	705.784	1410.56	1410.56	0.76	0.00054	HCD (High Energy Collision Dissociation)	MS2	51.3089	110	50.4961	14446	CA_Nov18.raw	F1	2.22	0	0.04427
		FALSE	High	Sequest HT (A2)	Unambiguous	[R].cGDSETWEPSSR.[I]	C1(Carbamidomethyl)	1	3	A0A1W5BEQ5	A0A1W5BEQ5; A0A1W5BIT3; F6R9Z3	0	2	0.6287	0	1	1	705.783	1410.56	1410.56	-0.45	-0.00032	HCD (High Energy Collision Dissociation)	MS2	56.6491	110	49.905	14228	CA_Nov18.raw	F1	2.02	0	0.07445
		FALSE	High	Sequest HT (A2)	Unambiguous	[R].cGDSETWEPSSR.[I]	C1(Carbamidomethyl)	1	3	A0A1W5BEQ5	A0A1W5BEQ5; A0A1W5BIT3; F6R9Z3	0	2	0.6681	0	1	1	705.783	1410.56	1410.56	-0.8	-0.00056	HCD (High Energy Collision Dissociation)	MS2	45.1726	110	51.0318	14643	CA_Nov18.raw	F1	2.26	0	0.04746
		FALSE	High	Sequest HT (A2)	Unambiguous	[R].cGDSETWEPSSR.[I]	C1(Carbamidomethyl)	1	3	A0A1W5BEQ5	A0A1W5BEQ5; A0A1W5BIT3; F6R9Z3	0	2	0.5459	0	1	1	705.784	1410.56	1410.56	0.85	0.0006	HCD (High Energy Collision Dissociation)	MS2	73.9571	110	52.1128	15043	CA_Nov18.raw	F1	1.85	0.001103	0.09675
FALSE	High	Master Protein	H2XZJ2	myosin regulatory light chain 12A OS=Ciona intestinalis OX=7719 GN=LOC100187178 PE=4 SV=1	0	7.434	20	3	13	3	1	173	20	4.88	36.11	3	High
	Checked	Confidence	Annotated Sequence	Modifications	Modifications in Master Proteins	Qvality PEP	Qvality q-value	# Protein Groups	# Proteins	# PSMs	Master Protein Accessions	Positions in Master Proteins	# Missed Cleavages	Theo. MH+ [Da]	Found in Sample: [S1] F1: Sample	Confidence (by Search Engine): Sequest HT	Percolator q-Value (by Search Engine): Sequest HT	Percolator PEP (by Search Engine): Sequest HT	XCorr (by Search Engine): Sequest HT	Sequence in Protein	Positions in Protein	Peptide Group Modifications in Protein
	FALSE	High	[R].NAFACFDEEGTGK.[I]	1xCarbamidomethyl [C5]		0.00522397	0	1	2	2	H2XZJ2	H2XZJ2 [104-116]	0	1445.6	High	High	0	0.0007226	3.48	R.NAFACFDEEGTGK.I	[104-116]
		Checked	Confidence	Identifying Node	PSM Ambiguity	Annotated Sequence	Modifications	# Protein Groups	# Proteins	Master Protein Accessions	Protein Accessions	# Missed Cleavages	Charge	DeltaScore	DeltaCn	Rank	Search Engine Rank	m/z [Da]	MH+ [Da]	Theo. MH+ [Da]	DeltaM [ppm]	Deltam/z [Da]	Activation Type	MS Order	Isolation Interference [%]	Ion Inject Time [ms]	RT [min]	First Scan	Spectrum File	File ID	XCorr	Percolator q-Value	Percolator PEP
		FALSE	High	Sequest HT (A2)	Selected	[R].NAFAcFDEEGTGK.[I]	C5(Carbamidomethyl)	1	2	H2XZJ2	H2XZJ2; H2YBL9	0	2	0.0292	0	1	1	723.301	1445.59	1445.6	-4.24	-0.00306	HCD (High Energy Collision Dissociation)	MS2	16.1441	110	72.9608	22824	CA_Nov18.raw	F1	3.43	0	0.001548
		FALSE	High	Sequest HT (A2)	Selected	[R].NAFAcFDEEGTGK.[I]	C5(Carbamidomethyl)	1	2	H2XZJ2	H2XZJ2; H2YBL9	0	2	0.0287	0	1	1	723.3	1445.59	1445.6	-4.75	-0.00343	HCD (High Energy Collision Dissociation)	MS2	36.4872	110	72.5944	22687	CA_Nov18.raw	F1	3.48	0	0.0007226
	FALSE	High	[K].LNGTDPEEVIR.[N]			0.0232451	0	1	12	4	H2XZJ2	H2XZJ2 [93-103]	0	1242.63	High	High	0	0.00844	3.56	K.LNGTDPEEVIR.N	[93-103]
		Checked	Confidence	Identifying Node	PSM Ambiguity	Annotated Sequence	Modifications	# Protein Groups	# Proteins	Master Protein Accessions	Protein Accessions	# Missed Cleavages	Charge	DeltaScore	DeltaCn	Rank	Search Engine Rank	m/z [Da]	MH+ [Da]	Theo. MH+ [Da]	DeltaM [ppm]	Deltam/z [Da]	Activation Type	MS Order	Isolation Interference [%]	Ion Inject Time [ms]	RT [min]	First Scan	Spectrum File	File ID	XCorr	Percolator q-Value	Percolator PEP
		FALSE	High	Sequest HT (A2)	Unambiguous	[K].LNGTDPEEVIR.[N]		1	12	H2XZJ2	H2XZJ2; A0A0B7BJJ1; Q6PHJ8; A0A0B7BL95; E4Y1G2; R7UXE6; A0A0B7BIE7; G5DYB3; H2YBL9; H0WIE0; A0A0B7BLV5; I3JRV4	0	2	0.0833	0	1	1	621.819	1242.63	1242.63	-1.05	-0.00065	HCD (High Energy Collision Dissociation)	MS2	30.473	110	63.5156	19274	CA_Nov18.raw	F1	3	0	0.005201
		FALSE	High	Sequest HT (A2)	Unambiguous	[K].LNGTDPEEVIR.[N]		1	12	H2XZJ2	H2XZJ2; A0A0B7BJJ1; Q6PHJ8; A0A0B7BL95; E4Y1G2; R7UXE6; A0A0B7BIE7; G5DYB3; H2YBL9; H0WIE0; A0A0B7BLV5; I3JRV4	0	2	0.0708	0	1	1	621.818	1242.63	1242.63	-2.62	-0.00163	HCD (High Energy Collision Dissociation)	MS2	9.06991	110	63.886	19413	CA_Nov18.raw	F1	3.53	0	0.01517
		FALSE	High	Sequest HT (A2)	Unambiguous	[K].LNGTDPEEVIR.[N]		1	12	H2XZJ2	H2XZJ2; A0A0B7BJJ1; Q6PHJ8; A0A0B7BL95; E4Y1G2; R7UXE6; A0A0B7BIE7; G5DYB3; H2YBL9; H0WIE0; A0A0B7BLV5; I3JRV4	0	2	0.08	0	1	1	621.819	1242.63	1242.63	-1.15	-0.00071	HCD (High Energy Collision Dissociation)	MS2	4.06074	110	64.2318	19543	CA_Nov18.raw	F1	3.5	0	0.008436
		FALSE	High	Sequest HT (A2)	Unambiguous	[K].LNGTDPEEVIR.[N]		1	12	H2XZJ2	H2XZJ2; A0A0B7BJJ1; Q6PHJ8; A0A0B7BL95; E4Y1G2; R7UXE6; A0A0B7BIE7; G5DYB3; H2YBL9; H0WIE0; A0A0B7BLV5; I3JRV4	0	2	0.059	0	1	1	621.818	1242.63	1242.63	-2.23	-0.00138	HCD (High Energy Collision Dissociation)	MS2	4.43744	95.086	64.5827	19675	CA_Nov18.raw	F1	3.56	0	0.00844
	FALSE	High	[K].EAFNMIDQNR.[ND]			0.198108	0.00365573	1	256	3	H2XZJ2	H2XZJ2 [35-44]	0	1237.56	High	High	0.001103	0.1165	2.7	K.EAFNMIDQNR.D	[35-44]
		Checked	Confidence	Identifying Node	PSM Ambiguity	Annotated Sequence	Modifications	# Protein Groups	# Proteins	Master Protein Accessions	Protein Accessions	# Missed Cleavages	Charge	DeltaScore	DeltaCn	Rank	Search Engine Rank	m/z [Da]	MH+ [Da]	Theo. MH+ [Da]	DeltaM [ppm]	Deltam/z [Da]	Activation Type	MS Order	Isolation Interference [%]	Ion Inject Time [ms]	RT [min]	First Scan	Spectrum File	File ID	XCorr	Percolator q-Value	Percolator PEP
		FALSE	High	Sequest HT (A2)	Unambiguous	[K].EAFNMIDQNR.[ND]		1	256	H2XZJ2	A0A0V1KT63; L8IIS3; A0A0V0TP75; A0A182J7J9; F6J1B9; A0A2K5DJI2; A0A2K6EKS9; A0A1A9XNI3; A0A142F4I7; G1T7S0; A0A2U3WST5; A0A340X5N0; L5LZY2; F7E1M0; A0A142F4J7; A0A1B0FBX6; A0A151NEL7; A0A293M4S7; A0A2L2Y3U7; A2I3Y5; A0A182E8W3; Q2F834; G1SDR2; Q8MJ94; A0A146MNV1; A0A1L8FSU2; A0A087UYV1; Q91625; A0A0V0UUC3; A0A2R9A7H3; A0A226NG26; A0A194R177; A0A091D7P7; A0A2B4RVX8; A0A2U3WST1; A0A0V1CNB7; A0A182R…	0	2	0.1435	0	1	1	619.285	1237.56	1237.56	-0.36	-0.00022	HCD (High Energy Collision Dissociation)	MS2	44.3856	110	72.2872	22571	CA_Nov18.raw	F1	2.37	0.001103	0.09327
		FALSE	High	Sequest HT (A2)	Unambiguous	[K].EAFNMIDQNR.[ND]		1	256	H2XZJ2	A0A0V1KT63; L8IIS3; A0A0V0TP75; A0A182J7J9; F6J1B9; A0A2K5DJI2; A0A2K6EKS9; A0A1A9XNI3; A0A142F4I7; G1T7S0; A0A2U3WST5; A0A340X5N0; L5LZY2; F7E1M0; A0A142F4J7; A0A1B0FBX6; A0A151NEL7; A0A293M4S7; A0A2L2Y3U7; A2I3Y5; A0A182E8W3; Q2F834; G1SDR2; Q8MJ94; A0A146MNV1; A0A1L8FSU2; A0A087UYV1; Q91625; A0A0V0UUC3; A0A2R9A7H3; A0A226NG26; A0A194R177; A0A091D7P7; A0A2B4RVX8; A0A2U3WST1; A0A0V1CNB7; A0A182R…	0	2	0.1544	0	1	1	619.287	1237.57	1237.56	3.58	0.00222	HCD (High Energy Collision Dissociation)	MS2	24.118	110	71.5865	22308	CA_Nov18.raw	F1	2.59	0.001103	0.1106
		FALSE	High	Sequest HT (A2)	Unambiguous	[K].EAFNMIDQNR.[ND]		1	256	H2XZJ2	A0A0V1KT63; L8IIS3; A0A0V0TP75; A0A182J7J9; F6J1B9; A0A2K5DJI2; A0A2K6EKS9; A0A1A9XNI3; A0A142F4I7; G1T7S0; A0A2U3WST5; A0A340X5N0; L5LZY2; F7E1M0; A0A142F4J7; A0A1B0FBX6; A0A151NEL7; A0A293M4S7; A0A2L2Y3U7; A2I3Y5; A0A182E8W3; Q2F834; G1SDR2; Q8MJ94; A0A146MNV1; A0A1L8FSU2; A0A087UYV1; Q91625; A0A0V0UUC3; A0A2R9A7H3; A0A226NG26; A0A194R177; A0A091D7P7; A0A2B4RVX8; A0A2U3WST1; A0A0V1CNB7; A0A182R…	0	2	0.1444	0	1	1	619.284	1237.56	1237.56	-2.43	-0.00151	HCD (High Energy Collision Dissociation)	MS2	25.6679	110	71.9312	22437	CA_Nov18.raw	F1	2.7	0.001103	0.1165
	FALSE	High	[K].EAFNMIDQNR.[ND]	1xOxidation [M5]		0.215578	0.00365573	1	256	4	H2XZJ2	H2XZJ2 [35-44]	0	1253.56	High	High	0.001103	0.105	2.39	K.EAFNMIDQNR.D	[35-44]
		Checked	Confidence	Identifying Node	PSM Ambiguity	Annotated Sequence	Modifications	# Protein Groups	# Proteins	Master Protein Accessions	Protein Accessions	# Missed Cleavages	Charge	DeltaScore	DeltaCn	Rank	Search Engine Rank	m/z [Da]	MH+ [Da]	Theo. MH+ [Da]	DeltaM [ppm]	Deltam/z [Da]	Activation Type	MS Order	Isolation Interference [%]	Ion Inject Time [ms]	RT [min]	First Scan	Spectrum File	File ID	XCorr	Percolator q-Value	Percolator PEP
		FALSE	High	Sequest HT (A2)	Unambiguous	[K].EAFNmIDQNR.[ND]	M5(Oxidation)	1	256	H2XZJ2	A0A0V1KT63; L8IIS3; A0A0V0TP75; A0A182J7J9; F6J1B9; A0A2K5DJI2; A0A2K6EKS9; A0A1A9XNI3; A0A142F4I7; G1T7S0; A0A2U3WST5; A0A340X5N0; L5LZY2; F7E1M0; A0A142F4J7; A0A1B0FBX6; A0A151NEL7; A0A293M4S7; A0A2L2Y3U7; A2I3Y5; A0A182E8W3; Q2F834; G1SDR2; Q8MJ94; A0A146MNV1; A0A1L8FSU2; A0A087UYV1; Q91625; A0A0V0UUC3; A0A2R9A7H3; A0A226NG26; A0A194R177; A0A091D7P7; A0A2B4RVX8; A0A2U3WST1; A0A0V1CNB7; A0A182R…	0	2	0.0571	0	1	1	627.282	1253.56	1253.56	-0.29	-0.00018	HCD (High Energy Collision Dissociation)	MS2	29.4925	110	56.3879	16623	CA_Nov18.raw	F1	1.75	0.001103	0.1206
		FALSE	High	Sequest HT (A2)	Unambiguous	[K].EAFNmIDQNR.[ND]	M5(Oxidation)	1	256	H2XZJ2	A0A0V1KT63; L8IIS3; A0A0V0TP75; A0A182J7J9; F6J1B9; A0A2K5DJI2; A0A2K6EKS9; A0A1A9XNI3; A0A142F4I7; G1T7S0; A0A2U3WST5; A0A340X5N0; L5LZY2; F7E1M0; A0A142F4J7; A0A1B0FBX6; A0A151NEL7; A0A293M4S7; A0A2L2Y3U7; A2I3Y5; A0A182E8W3; Q2F834; G1SDR2; Q8MJ94; A0A146MNV1; A0A1L8FSU2; A0A087UYV1; Q91625; A0A0V0UUC3; A0A2R9A7H3; A0A226NG26; A0A194R177; A0A091D7P7; A0A2B4RVX8; A0A2U3WST1; A0A0V1CNB7; A0A182R…	0	2	0.1464	0	1	1	627.283	1253.56	1253.56	0.68	0.00043	HCD (High Energy Collision Dissociation)	MS2	28.058	110	57.1287	16896	CA_Nov18.raw	F1	2.39	0.001103	0.105
		FALSE	High	Sequest HT (A2)	Unambiguous	[K].EAFNmIDQNR.[ND]	M5(Oxidation)	1	256	H2XZJ2	A0A0V1KT63; L8IIS3; A0A0V0TP75; A0A182J7J9; F6J1B9; A0A2K5DJI2; A0A2K6EKS9; A0A1A9XNI3; A0A142F4I7; G1T7S0; A0A2U3WST5; A0A340X5N0; L5LZY2; F7E1M0; A0A142F4J7; A0A1B0FBX6; A0A151NEL7; A0A293M4S7; A0A2L2Y3U7; A2I3Y5; A0A182E8W3; Q2F834; G1SDR2; Q8MJ94; A0A146MNV1; A0A1L8FSU2; A0A087UYV1; Q91625; A0A0V0UUC3; A0A2R9A7H3; A0A226NG26; A0A194R177; A0A091D7P7; A0A2B4RVX8; A0A2U3WST1; A0A0V1CNB7; A0A182R…	0	2	0.1768	0	1	1	627.283	1253.56	1253.56	0.19	0.00012	HCD (High Energy Collision Dissociation)	MS2	38.4172	110	57.4852	17028	CA_Nov18.raw	F1	1.98	0.001103	0.1079
		FALSE	High	Sequest HT (A2)	Unambiguous	[K].EAFNmIDQNR.[ND]	M5(Oxidation)	1	256	H2XZJ2	A0A0V1KT63; L8IIS3; A0A0V0TP75; A0A182J7J9; F6J1B9; A0A2K5DJI2; A0A2K6EKS9; A0A1A9XNI3; A0A142F4I7; G1T7S0; A0A2U3WST5; A0A340X5N0; L5LZY2; F7E1M0; A0A142F4J7; A0A1B0FBX6; A0A151NEL7; A0A293M4S7; A0A2L2Y3U7; A2I3Y5; A0A182E8W3; Q2F834; G1SDR2; Q8MJ94; A0A146MNV1; A0A1L8FSU2; A0A087UYV1; Q91625; A0A0V0UUC3; A0A2R9A7H3; A0A226NG26; A0A194R177; A0A091D7P7; A0A2B4RVX8; A0A2U3WST1; A0A0V1CNB7; A0A182R…	0	2	0.1892	0	1	1	627.283	1253.56	1253.56	1.17	0.00073	HCD (High Energy Collision Dissociation)	MS2	22.7868	110	56.7474	16756	CA_Nov18.raw	F1	1.85	0.00318	0.1482
FALSE	High	Master Protein	F7BPM7	Uncharacterized protein OS=Ciona intestinalis OX=7719 PE=4 SV=1	0	5.578	10	2	12	2	1	218	25	9.82	33.13	2	High
	Checked	Confidence	Annotated Sequence	Modifications	Modifications in Master Proteins	Qvality PEP	Qvality q-value	# Protein Groups	# Proteins	# PSMs	Master Protein Accessions	Positions in Master Proteins	# Missed Cleavages	Theo. MH+ [Da]	Found in Sample: [S1] F1: Sample	Confidence (by Search Engine): Sequest HT	Percolator q-Value (by Search Engine): Sequest HT	Percolator PEP (by Search Engine): Sequest HT	XCorr (by Search Engine): Sequest HT	Sequence in Protein	Positions in Protein	Peptide Group Modifications in Protein
	FALSE	High	[R].TLTDMTNDMDR.[V]			0.0207368	0	1	1	3	F7BPM7	F7BPM7 [181-191]	0	1312.55	High	High	0	0.004458	3.2	R.TLTDMTNDMDR.V	[181-191]
		Checked	Confidence	Identifying Node	PSM Ambiguity	Annotated Sequence	Modifications	# Protein Groups	# Proteins	Master Protein Accessions	Protein Accessions	# Missed Cleavages	Charge	DeltaScore	DeltaCn	Rank	Search Engine Rank	m/z [Da]	MH+ [Da]	Theo. MH+ [Da]	DeltaM [ppm]	Deltam/z [Da]	Activation Type	MS Order	Isolation Interference [%]	Ion Inject Time [ms]	RT [min]	First Scan	Spectrum File	File ID	XCorr	Percolator q-Value	Percolator PEP
		FALSE	High	Sequest HT (A2)	Unambiguous	[R].TLTDMTNDMDR.[V]		1	1	F7BPM7	F7BPM7	0	2	0.5188	0	1	1	656.778	1312.55	1312.55	-1.08	-0.00071	HCD (High Energy Collision Dissociation)	MS2	42.0793	110	65.1401	19885	CA_Nov18.raw	F1	3.2	0	0.004458
		FALSE	High	Sequest HT (A2)	Unambiguous	[R].TLTDMTNDMDR.[V]		1	1	F7BPM7	F7BPM7	0	2	0.5058	0	1	1	656.777	1312.55	1312.55	-3.03	-0.00199	HCD (High Energy Collision Dissociation)	MS2	58.1522	69.668	65.4904	20017	CA_Nov18.raw	F1	2.57	0	0.01204
		FALSE	High	Sequest HT (A2)	Unambiguous	[R].TLTDMTNDMDR.[V]		1	1	F7BPM7	F7BPM7	0	2	0.4848	0	1	1	656.776	1312.55	1312.55	-3.87	-0.00254	HCD (High Energy Collision Dissociation)	MS2	61.4575	110	64.7723	19747	CA_Nov18.raw	F1	2.64	0.006149	0.1713
	FALSE	High	[R].TLTDMTNDMDR.[V]	1xOxidation [M9]		0.037329	0	1	1	7	F7BPM7	F7BPM7 [181-191]	0	1328.55	High	High	0	0.02628	2.95	R.TLTDMTNDMDR.V	[181-191]
		Checked	Confidence	Identifying Node	PSM Ambiguity	Annotated Sequence	Modifications	# Protein Groups	# Proteins	Master Protein Accessions	Protein Accessions	# Missed Cleavages	Charge	DeltaScore	DeltaCn	Rank	Search Engine Rank	m/z [Da]	MH+ [Da]	Theo. MH+ [Da]	DeltaM [ppm]	Deltam/z [Da]	Activation Type	MS Order	Isolation Interference [%]	Ion Inject Time [ms]	RT [min]	First Scan	Spectrum File	File ID	XCorr	Percolator q-Value	Percolator PEP
		FALSE	High	Sequest HT (A2)	Unambiguous	[R].TLTDMTNDmDR.[V]	M9(Oxidation)	1	1	F7BPM7	F7BPM7	0	2	0.2881	0	1	1	664.777	1328.55	1328.55	1.02	0.00068	HCD (High Energy Collision Dissociation)	MS2	27.1128	110	50.3147	14379	CA_Nov18.raw	F1	2.95	0	0.02628
		FALSE	High	Sequest HT (A2)	Unambiguous	[R].TLTDMTNDmDR.[V]	M9(Oxidation)	1	1	F7BPM7	F7BPM7	0	2	0.3283	0	1	1	664.776	1328.55	1328.55	-0.18	-0.00012	HCD (High Energy Collision Dissociation)	MS2	53.3525	110	49.2167	13974	CA_Nov18.raw	F1	1.98	0	0.06427
		FALSE	High	Sequest HT (A2)	Unambiguous	[R].TLTDMTNDmDR.[V]	M9(Oxidation)	1	1	F7BPM7	F7BPM7	0	2	0.2587	0	1	1	664.777	1328.55	1328.55	1.02	0.00068	HCD (High Energy Collision Dissociation)	MS2	57.5755	110	51.9932	14999	CA_Nov18.raw	F1	2.59	0	0.01707
		FALSE	High	Sequest HT (A2)	Unambiguous	[R].TLTDMTNDmDR.[V]	M9(Oxidation)	1	1	F7BPM7	F7BPM7	0	2	0.2761	0	1	1	664.777	1328.55	1328.55	1.48	0.00098	HCD (High Energy Collision Dissociation)	MS2	36.4732	110	50.6727	14511	CA_Nov18.raw	F1	2.68	0	0.009759
		FALSE	High	Sequest HT (A2)	Unambiguous	[R].TLTDMTNDmDR.[V]	M9(Oxidation)	1	1	F7BPM7	F7BPM7	0	2	0.3226	0	1	1	664.776	1328.55	1328.55	0.01	1e-05	HCD (High Energy Collision Dissociation)	MS2	49.936	110	51.2307	14716	CA_Nov18.raw	F1	2.79	0	0.02451
		FALSE	High	Sequest HT (A2)	Unambiguous	[R].TLTDMTNDmDR.[V]	M9(Oxidation)	1	1	F7BPM7	F7BPM7	0	2	0.3755	0	1	1	664.777	1328.55	1328.55	1.2	0.0008	HCD (High Energy Collision Dissociation)	MS2	48.9439	110	51.6244	14862	CA_Nov18.raw	F1	2.69	0.001103	0.1033
		FALSE	High	Sequest HT (A2)	Unambiguous	[R].TLTDMTNDmDR.[V]	M9(Oxidation)	1	1	F7BPM7	F7BPM7	0	2	0.364	0	1	1	664.777	1328.55	1328.55	0.28	0.00019	HCD (High Energy Collision Dissociation)	MS2	34.1731	110	49.9371	14240	CA_Nov18.raw	F1	2.61	0.006149	0.1727
	FALSE	High	[R].LINSFNTSPTR.[T]			0.145095	0	1	1	2	F7BPM7	F7BPM7 [55-65]	0	1249.65	High	High	0	0.0607	3.24	R.LINSFNTSPTR.T	[55-65]
		Checked	Confidence	Identifying Node	PSM Ambiguity	Annotated Sequence	Modifications	# Protein Groups	# Proteins	Master Protein Accessions	Protein Accessions	# Missed Cleavages	Charge	DeltaScore	DeltaCn	Rank	Search Engine Rank	m/z [Da]	MH+ [Da]	Theo. MH+ [Da]	DeltaM [ppm]	Deltam/z [Da]	Activation Type	MS Order	Isolation Interference [%]	Ion Inject Time [ms]	RT [min]	First Scan	Spectrum File	File ID	XCorr	Percolator q-Value	Percolator PEP
		FALSE	High	Sequest HT (A2)	Unambiguous	[R].LINSFNTSPTR.[T]		1	1	F7BPM7	F7BPM7	0	2	0.2562	0	1	1	625.33	1249.65	1249.65	-1.2	-0.00075	HCD (High Energy Collision Dissociation)	MS2	3.78203	48.071	67.6482	20830	CA_Nov18.raw	F1	3.24	0	0.0607
		FALSE	High	Sequest HT (A2)	Unambiguous	[R].LINSFNTSPTR.[T]		1	1	F7BPM7	F7BPM7	0	2	0.3407	0	1	1	625.331	1249.65	1249.65	0.17	0.0001	HCD (High Energy Collision Dissociation)	MS2	8.87133	110	67.9985	20962	CA_Nov18.raw	F1	3.17	0.001103	0.08029
FALSE	High	Master Protein	A0A1W3JCW3	P-selectin-like OS=Ciona intestinalis OX=7719 GN=LOC104265569 PE=4 SV=1	0	3.339	3	2	11	1	1	714	77.1	4.83	34.71	2	High
	Checked	Confidence	Annotated Sequence	Modifications	Modifications in Master Proteins	Qvality PEP	Qvality q-value	# Protein Groups	# Proteins	# PSMs	Master Protein Accessions	Positions in Master Proteins	# Missed Cleavages	Theo. MH+ [Da]	Found in Sample: [S1] F1: Sample	Confidence (by Search Engine): Sequest HT	Percolator q-Value (by Search Engine): Sequest HT	Percolator PEP (by Search Engine): Sequest HT	XCorr (by Search Engine): Sequest HT	Sequence in Protein	Positions in Protein	Peptide Group Modifications in Protein
	FALSE	High	[KR].DVLITLTDGR.[SA]			0.136566	0	2	4	8	A0A1W3JCW3; A0A1W5BH85	A0A1W3JCW3 [630-639]; A0A1W5BH85 [197-206]; [1512-1521]	0	1102.61	High	High	0	0.05583	2.37	K.DVLLTITDGR.S	[630-639]
		Checked	Confidence	Identifying Node	PSM Ambiguity	Annotated Sequence	Modifications	# Protein Groups	# Proteins	Master Protein Accessions	Protein Accessions	# Missed Cleavages	Charge	DeltaScore	DeltaCn	Rank	Search Engine Rank	m/z [Da]	MH+ [Da]	Theo. MH+ [Da]	DeltaM [ppm]	Deltam/z [Da]	Activation Type	MS Order	Isolation Interference [%]	Ion Inject Time [ms]	RT [min]	First Scan	Spectrum File	File ID	XCorr	Percolator q-Value	Percolator PEP
		FALSE	High	Sequest HT (A2)	Unambiguous	[KR].DVIITITDGR.[SA]		1	1	A0A1W5BH85	A0A1W5BH85	0	2		0	1	4	551.808	1102.61	1102.61	-0.98	-0.00054	HCD (High Energy Collision Dissociation)	MS2	21.0701	110	74.3297	23335	CA_Nov18.raw	F1	2.37	0	0.05583
		FALSE	High	Sequest HT (A2)	Unambiguous	[KR].DVLLTITDGR.[SA]		1	1	A0A1W3JCW3	A0A1W3JCW3	0	2		0	1	3	551.808	1102.61	1102.61	-0.98	-0.00054	HCD (High Energy Collision Dissociation)	MS2	21.0701	110	74.3297	23335	CA_Nov18.raw	F1	2.37	0	0.05583
		FALSE	High	Sequest HT (A2)	Unambiguous	[KR].DVILTITDGR.[SA]		2	2		A0A1W2W3W1; F6ZX85	0	2		0	1	2	551.808	1102.61	1102.61	-0.98	-0.00054	HCD (High Energy Collision Dissociation)	MS2	21.0701	110	74.3297	23335	CA_Nov18.raw	F1	2.37	0	0.05583
		FALSE	High	Sequest HT (A2)	Unambiguous	[KR].DVLITLTDGR.[SA]		1	1	A0A1W5BH85	A0A1W5BH85	0	2	0	0	1	1	551.808	1102.61	1102.61	-0.98	-0.00054	HCD (High Energy Collision Dissociation)	MS2	21.0701	110	74.3297	23335	CA_Nov18.raw	F1	2.37	0	0.05583
		FALSE	High	Sequest HT (A2)	Unambiguous	[KR].DVILTITDGR.[SA]		2	2		A0A1W2W3W1; F6ZX85	0	2	0	0	1	1	551.808	1102.61	1102.61	-1.98	-0.00109	HCD (High Energy Collision Dissociation)	MS2	15.6125	110	74.7276	23483	CA_Nov18.raw	F1	2.29	0.001103	0.1233
		FALSE	High	Sequest HT (A2)	Unambiguous	[KR].DVLITLTDGR.[SA]		1	1	A0A1W5BH85	A0A1W5BH85	0	2		0	1	4	551.808	1102.61	1102.61	-1.98	-0.00109	HCD (High Energy Collision Dissociation)	MS2	15.6125	110	74.7276	23483	CA_Nov18.raw	F1	2.29	0.001103	0.1233
		FALSE	High	Sequest HT (A2)	Unambiguous	[KR].DVIITITDGR.[SA]		1	1	A0A1W5BH85	A0A1W5BH85	0	2		0	1	3	551.808	1102.61	1102.61	-1.98	-0.00109	HCD (High Energy Collision Dissociation)	MS2	15.6125	110	74.7276	23483	CA_Nov18.raw	F1	2.29	0.001103	0.1233
		FALSE	High	Sequest HT (A2)	Unambiguous	[KR].DVLLTITDGR.[SA]		1	1	A0A1W3JCW3	A0A1W3JCW3	0	2		0	1	2	551.808	1102.61	1102.61	-1.98	-0.00109	HCD (High Energy Collision Dissociation)	MS2	15.6125	110	74.7276	23483	CA_Nov18.raw	F1	2.29	0.001103	0.1233
	FALSE	High	[R].ACDNNFIQNPR.[S]	1xCarbamidomethyl [C2]		0.0328421	0	1	1	9	A0A1W3JCW3	A0A1W3JCW3 [72-82]	0	1348.61	High	High	0	0.01185	3.74	R.ACDNNFIQNPR.S	[72-82]
		Checked	Confidence	Identifying Node	PSM Ambiguity	Annotated Sequence	Modifications	# Protein Groups	# Proteins	Master Protein Accessions	Protein Accessions	# Missed Cleavages	Charge	DeltaScore	DeltaCn	Rank	Search Engine Rank	m/z [Da]	MH+ [Da]	Theo. MH+ [Da]	DeltaM [ppm]	Deltam/z [Da]	Activation Type	MS Order	Isolation Interference [%]	Ion Inject Time [ms]	RT [min]	First Scan	Spectrum File	File ID	XCorr	Percolator q-Value	Percolator PEP
		FALSE	High	Sequest HT (A2)	Unambiguous	[R].AcDNNFIQNPR.[S]	C2(Carbamidomethyl)	1	1	A0A1W3JCW3	A0A1W3JCW3	0	2	0.5683	0	1	1	674.807	1348.61	1348.61	-0.19	-0.00013	HCD (High Energy Collision Dissociation)	MS2	15.0935	110	57.9559	17201	CA_Nov18.raw	F1	3.66	0	0.008199
		FALSE	High	Sequest HT (A2)	Unambiguous	[R].AcDNNFIQNPR.[S]	C2(Carbamidomethyl)	1	1	A0A1W3JCW3	A0A1W3JCW3	0	2	0.5886	0	1	1	674.807	1348.61	1348.61	0.26	0.00018	HCD (High Energy Collision Dissociation)	MS2	19.5499	110	58.3159	17334	CA_Nov18.raw	F1	3.67	0	0.009215
		FALSE	High	Sequest HT (A2)	Unambiguous	[R].AcDNNFIQNPR.[S]	C2(Carbamidomethyl)	1	1	A0A1W3JCW3	A0A1W3JCW3	0	2	0.6061	0	1	1	674.807	1348.61	1348.61	0.81	0.00054	HCD (High Energy Collision Dissociation)	MS2	33.0927	110	58.6753	17467	CA_Nov18.raw	F1	3.3	0	0.009198
		FALSE	High	Sequest HT (A2)	Unambiguous	[R].AcDNNFIQNPR.[S]	C2(Carbamidomethyl)	1	1	A0A1W3JCW3	A0A1W3JCW3	0	2	0.4455	0	1	1	674.807	1348.61	1348.61	-0.37	-0.00025	HCD (High Energy Collision Dissociation)	MS2	14.5654	110	57.6024	17071	CA_Nov18.raw	F1	3.21	0	0.01081
		FALSE	High	Sequest HT (A2)	Unambiguous	[R].AcDNNFIQNPR.[S]	C2(Carbamidomethyl)	1	1	A0A1W3JCW3	A0A1W3JCW3	0	2	0.5722	0	1	1	674.807	1348.61	1348.61	0.17	0.00012	HCD (High Energy Collision Dissociation)	MS2	4.28669	110	57.5729	17060	CA_Nov18.raw	F1	3.74	0	0.01185
		FALSE	High	Sequest HT (A2)	Unambiguous	[R].AcDNNFIQNPR.[S]	C2(Carbamidomethyl)	1	1	A0A1W3JCW3	A0A1W3JCW3	0	2	0.4831	0	1	1	674.808	1348.61	1348.61	1.08	0.00073	HCD (High Energy Collision Dissociation)	MS2	16.6138	110	56.8551	16795	CA_Nov18.raw	F1	3.25	0	0.02898
		FALSE	High	Sequest HT (A2)	Unambiguous	[R].AcDNNFIQNPR.[S]	C2(Carbamidomethyl)	1	1	A0A1W3JCW3	A0A1W3JCW3	0	2	0.5568	0	1	1	674.807	1348.61	1348.61	-0.01	0	HCD (High Energy Collision Dissociation)	MS2	9.87911	110	57.213	16927	CA_Nov18.raw	F1	3.61	0	0.02898
		FALSE	High	Sequest HT (A2)	Unambiguous	[R].AcDNNFIQNPR.[S]	C2(Carbamidomethyl)	1	1	A0A1W3JCW3	A0A1W3JCW3	0	2	0.3696	0	1	1	674.804	1348.6	1348.61	-3.45	-0.00232	HCD (High Energy Collision Dissociation)	MS2	37.3289	110	56.1527	16536	CA_Nov18.raw	F1	2.76	0	0.01623
		FALSE	High	Sequest HT (A2)	Unambiguous	[R].AcDNNFIQNPR.[S]	C2(Carbamidomethyl)	1	1	A0A1W3JCW3	A0A1W3JCW3	0	2	0.3719	0	1	1	674.807	1348.61	1348.61	0.63	0.00042	HCD (High Energy Collision Dissociation)	MS2	30.7144	110	56.5027	16665	CA_Nov18.raw	F1	2.85	0	0.01479
FALSE	High	Master Protein	A0A1W2W1A7	troponin C, body wall muscle OS=Ciona intestinalis OX=7719 GN=LOC100175754 PE=4 SV=1	0	8.235	16	2	10	2	1	158	18.3	4.16	34.18	2	High	Acetyl [N-Term]
	Checked	Confidence	Annotated Sequence	Modifications	Modifications in Master Proteins	Qvality PEP	Qvality q-value	# Protein Groups	# Proteins	# PSMs	Master Protein Accessions	Positions in Master Proteins	# Missed Cleavages	Theo. MH+ [Da]	Found in Sample: [S1] F1: Sample	Confidence (by Search Engine): Sequest HT	Percolator q-Value (by Search Engine): Sequest HT	Percolator PEP (by Search Engine): Sequest HT	XCorr (by Search Engine): Sequest HT	Sequence in Protein	Positions in Protein	Peptide Group Modifications in Protein
	FALSE	High	[-].MEINLSDEQKTEFR.[A]	1xAcetyl [N-Term]	A0A1W2W1A7 1xAcetyl [N-Term]	0.0104367	0	1	1	1	A0A1W2W1A7	A0A1W2W1A7 [1-14]	1	1781.84	High	High	0	0.0018	5.2	-.MEINLSDEQKTEFR.A	[1-14]	1xAcetyl [N-Term]
		Checked	Confidence	Identifying Node	PSM Ambiguity	Annotated Sequence	Modifications	# Protein Groups	# Proteins	Master Protein Accessions	Protein Accessions	# Missed Cleavages	Charge	DeltaScore	DeltaCn	Rank	Search Engine Rank	m/z [Da]	MH+ [Da]	Theo. MH+ [Da]	DeltaM [ppm]	Deltam/z [Da]	Activation Type	MS Order	Isolation Interference [%]	Ion Inject Time [ms]	RT [min]	First Scan	Spectrum File	File ID	XCorr	Percolator q-Value	Percolator PEP
		FALSE	High	Sequest HT (A2)	Unambiguous	[-].mEINLSDEQKTEFR.[A]	N-Term(Prot)(Acetyl)	1	1	A0A1W2W1A7	A0A1W2W1A7	1	2	0.6462	0	1	1	891.423	1781.84	1781.84	1.1	0.00098	HCD (High Energy Collision Dissociation)	MS2	20.6595	110	74.4794	23391	CA_Nov18.raw	F1	5.2	0	0.0018
	FALSE	High	[K].MLGQNPTAEDLR.[E]			0.0108561	0	1	2	5	A0A1W2W1A7	A0A1W2W1A7 [40-51]	0	1344.66	High	High	0	0.003744	3.73	K.MLGQNPTAEDLR.E	[40-51]
		Checked	Confidence	Identifying Node	PSM Ambiguity	Annotated Sequence	Modifications	# Protein Groups	# Proteins	Master Protein Accessions	Protein Accessions	# Missed Cleavages	Charge	DeltaScore	DeltaCn	Rank	Search Engine Rank	m/z [Da]	MH+ [Da]	Theo. MH+ [Da]	DeltaM [ppm]	Deltam/z [Da]	Activation Type	MS Order	Isolation Interference [%]	Ion Inject Time [ms]	RT [min]	First Scan	Spectrum File	File ID	XCorr	Percolator q-Value	Percolator PEP
		FALSE	High	Sequest HT (A2)	Unambiguous	[K].MLGQNPTAEDLR.[E]		1	2	A0A1W2W1A7	F6YSA0; A0A1W2W1A7	0	2	0.4258	0	1	1	672.832	1344.66	1344.66	-0.26	-0.00018	HCD (High Energy Collision Dissociation)	MS2	6.02049	110	69.1138	21380	CA_Nov18.raw	F1	3.57	0	0.001899
		FALSE	High	Sequest HT (A2)	Unambiguous	[K].MLGQNPTAEDLR.[E]		1	2	A0A1W2W1A7	F6YSA0; A0A1W2W1A7	0	2	0.4477	0	1	1	672.832	1344.66	1344.66	-0.9	-0.0006	HCD (High Energy Collision Dissociation)	MS2	10.3035	110	69.4664	21512	CA_Nov18.raw	F1	3.73	0	0.003744
		FALSE	High	Sequest HT (A2)	Unambiguous	[K].MLGQNPTAEDLR.[E]		1	2	A0A1W2W1A7	F6YSA0; A0A1W2W1A7	0	2	0.3347	0	1	1	672.831	1344.65	1344.66	-2.44	-0.00164	HCD (High Energy Collision Dissociation)	MS2	42.1996	110	68.0423	20979	CA_Nov18.raw	F1	2.45	0	0.005085
		FALSE	High	Sequest HT (A2)	Unambiguous	[K].MLGQNPTAEDLR.[E]		1	2	A0A1W2W1A7	F6YSA0; A0A1W2W1A7	0	2	0.4557	0	1	1	672.832	1344.66	1344.66	-0.9	-0.0006	HCD (High Energy Collision Dissociation)	MS2	14.8946	110	68.4125	21117	CA_Nov18.raw	F1	3.05	0	0.002111
		FALSE	High	Sequest HT (A2)	Unambiguous	[K].MLGQNPTAEDLR.[E]		1	2	A0A1W2W1A7	F6YSA0; A0A1W2W1A7	0	2	0.4878	0	1	1	672.832	1344.66	1344.66	-0.17	-0.00011	HCD (High Energy Collision Dissociation)	MS2	15.5681	110	68.764	21249	CA_Nov18.raw	F1	3.69	0	0.004204
	FALSE	High	[K].MLGQNPTAEDLR.[E]	1xOxidation [M1]		0.00999764	0	1	2	4	A0A1W2W1A7	A0A1W2W1A7 [40-51]	0	1360.65	High	High	0	0.001891	3.27	K.MLGQNPTAEDLR.E	[40-51]
		Checked	Confidence	Identifying Node	PSM Ambiguity	Annotated Sequence	Modifications	# Protein Groups	# Proteins	Master Protein Accessions	Protein Accessions	# Missed Cleavages	Charge	DeltaScore	DeltaCn	Rank	Search Engine Rank	m/z [Da]	MH+ [Da]	Theo. MH+ [Da]	DeltaM [ppm]	Deltam/z [Da]	Activation Type	MS Order	Isolation Interference [%]	Ion Inject Time [ms]	RT [min]	First Scan	Spectrum File	File ID	XCorr	Percolator q-Value	Percolator PEP
		FALSE	High	Sequest HT (A2)	Unambiguous	[K].mLGQNPTAEDLR.[E]	M1(Oxidation)	1	2	A0A1W2W1A7	F6YSA0; A0A1W2W1A7	0	2	0.4309	0	1	1	680.831	1360.65	1360.65	1.42	0.00096	HCD (High Energy Collision Dissociation)	MS2	59.1086	110	58.4969	17401	CA_Nov18.raw	F1	3.04	0	0.002333
		FALSE	High	Sequest HT (A2)	Unambiguous	[K].mLGQNPTAEDLR.[E]	M1(Oxidation)	1	2	A0A1W2W1A7	F6YSA0; A0A1W2W1A7	0	2	0.4469	0	1	1	680.83	1360.65	1360.65	0.52	0.00035	HCD (High Energy Collision Dissociation)	MS2	31.9956	110	59.1806	17653	CA_Nov18.raw	F1	3.11	0	0.001703
		FALSE	High	Sequest HT (A2)	Unambiguous	[K].mLGQNPTAEDLR.[E]	M1(Oxidation)	1	2	A0A1W2W1A7	F6YSA0; A0A1W2W1A7	0	2	0.5114	0	1	1	680.83	1360.65	1360.65	-0.29	-0.0002	HCD (High Energy Collision Dissociation)	MS2	37.812	110	59.5378	17785	CA_Nov18.raw	F1	3.07	0	0.001706
		FALSE	High	Sequest HT (A2)	Unambiguous	[K].mLGQNPTAEDLR.[E]	M1(Oxidation)	1	2	A0A1W2W1A7	F6YSA0; A0A1W2W1A7	0	2	0.4771	0	1	1	680.831	1360.65	1360.65	1.33	0.0009	HCD (High Energy Collision Dissociation)	MS2	58.8987	110	59.8947	17917	CA_Nov18.raw	F1	3.27	0	0.001891
FALSE	High	Master Protein	A0A1W3JK15	inter-alpha-trypsin inhibitor heavy chain H3 OS=Ciona intestinalis OX=7719 GN=LOC100186312 PE=4 SV=1	0	9.101	3	4	9	4	1	1586	173.9	7.9	25.52	4	High
	Checked	Confidence	Annotated Sequence	Modifications	Modifications in Master Proteins	Qvality PEP	Qvality q-value	# Protein Groups	# Proteins	# PSMs	Master Protein Accessions	Positions in Master Proteins	# Missed Cleavages	Theo. MH+ [Da]	Found in Sample: [S1] F1: Sample	Confidence (by Search Engine): Sequest HT	Percolator q-Value (by Search Engine): Sequest HT	Percolator PEP (by Search Engine): Sequest HT	XCorr (by Search Engine): Sequest HT	Sequence in Protein	Positions in Protein	Peptide Group Modifications in Protein
	FALSE	High	[R].VLPLTDPVTIDNLFEGK.[I]			0.00120643	0	1	2	1	A0A1W3JK15	A0A1W3JK15 [438-454]	0	1871.02	High	High	0	0.0001047	4.07	R.VLPLTDPVTIDNLFEGK.I	[438-454]
		Checked	Confidence	Identifying Node	PSM Ambiguity	Annotated Sequence	Modifications	# Protein Groups	# Proteins	Master Protein Accessions	Protein Accessions	# Missed Cleavages	Charge	DeltaScore	DeltaCn	Rank	Search Engine Rank	m/z [Da]	MH+ [Da]	Theo. MH+ [Da]	DeltaM [ppm]	Deltam/z [Da]	Activation Type	MS Order	Isolation Interference [%]	Ion Inject Time [ms]	RT [min]	First Scan	Spectrum File	File ID	XCorr	Percolator q-Value	Percolator PEP
		FALSE	High	Sequest HT (A2)	Unambiguous	[R].VLPLTDPVTIDNLFEGK.[I]		1	2	A0A1W3JK15	A0A1W3JK15; F6QVU4	0	2	0.484	0	1	1	936.009	1871.01	1871.02	-2.49	-0.00233	HCD (High Energy Collision Dissociation)	MS2	7.06476	110	75.1412	23638	CA_Nov18.raw	F1	4.07	0	0.0001047
	FALSE	High	[R].CLVEDDVGSAEK.[I]	1xCarbamidomethyl [C1]		0.0124827	0	1	1	6	A0A1W3JK15	A0A1W3JK15 [153-164]	0	1321.59	High	High	0	0.002283	3.03	R.CLVEDDVGSAEK.I	[153-164]
		Checked	Confidence	Identifying Node	PSM Ambiguity	Annotated Sequence	Modifications	# Protein Groups	# Proteins	Master Protein Accessions	Protein Accessions	# Missed Cleavages	Charge	DeltaScore	DeltaCn	Rank	Search Engine Rank	m/z [Da]	MH+ [Da]	Theo. MH+ [Da]	DeltaM [ppm]	Deltam/z [Da]	Activation Type	MS Order	Isolation Interference [%]	Ion Inject Time [ms]	RT [min]	First Scan	Spectrum File	File ID	XCorr	Percolator q-Value	Percolator PEP
		FALSE	High	Sequest HT (A2)	Unambiguous	[R].cLVEDDVGSAEK.[I]	C1(Carbamidomethyl)	1	1	A0A1W3JK15	A0A1W3JK15	0	2	0.4116	0	1	1	661.299	1321.59	1321.59	-2.11	-0.00139	HCD (High Energy Collision Dissociation)	MS2	18.3207	110	56.6788	16730	CA_Nov18.raw	F1	2.77	0	0.03678
		FALSE	High	Sequest HT (A2)	Unambiguous	[R].cLVEDDVGSAEK.[I]	C1(Carbamidomethyl)	1	1	A0A1W3JK15	A0A1W3JK15	0	2	0.4323	0	1	1	661.3	1321.59	1321.59	-1.19	-0.00078	HCD (High Energy Collision Dissociation)	MS2	13.6449	110	55.963	16465	CA_Nov18.raw	F1	3.03	0	0.002283
		FALSE	High	Sequest HT (A2)	Unambiguous	[R].cLVEDDVGSAEK.[I]	C1(Carbamidomethyl)	1	1	A0A1W3JK15	A0A1W3JK15	0	2	0.45	0	1	1	661.3	1321.59	1321.59	-0.26	-0.00017	HCD (High Energy Collision Dissociation)	MS2	19.6159	110	56.3193	16597	CA_Nov18.raw	F1	2.6	0	0.004108
		FALSE	High	Sequest HT (A2)	Unambiguous	[R].cLVEDDVGSAEK.[I]	C1(Carbamidomethyl)	1	1	A0A1W3JK15	A0A1W3JK15	0	2	0.4176	0	1	1	661.303	1321.6	1321.59	3.89	0.00257	HCD (High Energy Collision Dissociation)	MS2	24.8662	110	54.8927	16069	CA_Nov18.raw	F1	2.73	0	0.01114
		FALSE	High	Sequest HT (A2)	Unambiguous	[R].cLVEDDVGSAEK.[I]	C1(Carbamidomethyl)	1	1	A0A1W3JK15	A0A1W3JK15	0	2	0.3849	0	1	1	661.301	1321.59	1321.59	0.29	0.00019	HCD (High Energy Collision Dissociation)	MS2	22.9895	110	55.2484	16201	CA_Nov18.raw	F1	2.65	0	0.01815
		FALSE	High	Sequest HT (A2)	Unambiguous	[R].cLVEDDVGSAEK.[I]	C1(Carbamidomethyl)	1	1	A0A1W3JK15	A0A1W3JK15	0	2	0.3672	0	1	1	661.301	1321.59	1321.59	0.2	0.00013	HCD (High Energy Collision Dissociation)	MS2	9.01661	110	55.6058	16333	CA_Nov18.raw	F1	2.56	0	0.006238
	FALSE	High	[K].AGAAYFADNSR.[S]			0.104001	0	1	1	1	A0A1W3JK15	A0A1W3JK15 [41-51]	0	1142.52	High	High	0	0.03847	2.54	K.AGAAYFADNSR.S	[41-51]
		Checked	Confidence	Identifying Node	PSM Ambiguity	Annotated Sequence	Modifications	# Protein Groups	# Proteins	Master Protein Accessions	Protein Accessions	# Missed Cleavages	Charge	DeltaScore	DeltaCn	Rank	Search Engine Rank	m/z [Da]	MH+ [Da]	Theo. MH+ [Da]	DeltaM [ppm]	Deltam/z [Da]	Activation Type	MS Order	Isolation Interference [%]	Ion Inject Time [ms]	RT [min]	First Scan	Spectrum File	File ID	XCorr	Percolator q-Value	Percolator PEP
		FALSE	High	Sequest HT (A2)	Unambiguous	[K].AGAAYFADNSR.[S]		1	1	A0A1W3JK15	A0A1W3JK15	0	2	0.4567	0	1	1	571.764	1142.52	1142.52	-2.03	-0.00116	HCD (High Energy Collision Dissociation)	MS2	33.7649	110	61.1316	18378	CA_Nov18.raw	F1	2.54	0	0.03847
	FALSE	High	[R].EIENALAAER.[TA]			0.187381	0.00365573	1	3	1	A0A1W3JK15	A0A1W3JK15 [1287-1296]	0	1115.57	High	High	0.001103	0.0862	2.57	R.EIENALAAER.T	[1287-1296]
		Checked	Confidence	Identifying Node	PSM Ambiguity	Annotated Sequence	Modifications	# Protein Groups	# Proteins	Master Protein Accessions	Protein Accessions	# Missed Cleavages	Charge	DeltaScore	DeltaCn	Rank	Search Engine Rank	m/z [Da]	MH+ [Da]	Theo. MH+ [Da]	DeltaM [ppm]	Deltam/z [Da]	Activation Type	MS Order	Isolation Interference [%]	Ion Inject Time [ms]	RT [min]	First Scan	Spectrum File	File ID	XCorr	Percolator q-Value	Percolator PEP
		FALSE	High	Sequest HT (A2)	Unambiguous	[R].EIENALAAER.[TA]		1	3	A0A1W3JK15	A0A1W3JK15; F6QW56; H2ZHS4	0	2	0.3074	0	1	1	558.287	1115.57	1115.57	-1.74	-0.00097	HCD (High Energy Collision Dissociation)	MS2	51.7897	110	64.0733	19484	CA_Nov18.raw	F1	2.57	0.001103	0.0862
FALSE	High	Master Protein	A0A154PEX9	Calmodulin-2 (Fragment) OS=Dufourea novaeangliae OX=178035 GN=WN55_01508 PE=4 SV=1	0	3.921	13	2	9	1	1	171	19.3	4.36	37.41	2	High	Acetyl [N-Term]
	Checked	Confidence	Annotated Sequence	Modifications	Modifications in Master Proteins	Qvality PEP	Qvality q-value	# Protein Groups	# Proteins	# PSMs	Master Protein Accessions	Positions in Master Proteins	# Missed Cleavages	Theo. MH+ [Da]	Found in Sample: [S1] F1: Sample	Confidence (by Search Engine): Sequest HT	Percolator q-Value (by Search Engine): Sequest HT	Percolator PEP (by Search Engine): Sequest HT	XCorr (by Search Engine): Sequest HT	Sequence in Protein	Positions in Protein	Peptide Group Modifications in Protein
	FALSE	High	[-].ADQLTEEQIAEFK.[E]	1xAcetyl [N-Term]	A0A154PEX9 1xAcetyl [N-Term]	0.007372	0	1	27	8	A0A154PEX9	A0A154PEX9 [1-13]	0	1563.75	High	High	0	0.002193	4.88	-.ADQLTEEQIAEFK.E	[1-13]	1xAcetyl [N-Term]
		Checked	Confidence	Identifying Node	PSM Ambiguity	Annotated Sequence	Modifications	# Protein Groups	# Proteins	Master Protein Accessions	Protein Accessions	# Missed Cleavages	Charge	DeltaScore	DeltaCn	Rank	Search Engine Rank	m/z [Da]	MH+ [Da]	Theo. MH+ [Da]	DeltaM [ppm]	Deltam/z [Da]	Activation Type	MS Order	Isolation Interference [%]	Ion Inject Time [ms]	RT [min]	First Scan	Spectrum File	File ID	XCorr	Percolator q-Value	Percolator PEP
		FALSE	High	Sequest HT (A2)	Unambiguous	[-].aDQLTEEQIAEFK.[E]	N-Term(Prot)(Acetyl)	1	27	A0A154PEX9	A0A1B0G2V8; A0A2K6RB68; A0A074ZCV8; A0A023FFH5; E2R8S4; A0A2K5ZZ82; A0A0R3WMP2; A0A091S6D9; A0A2K6E3E1; A0A2I3HBQ9; H0YWL0; A0A2H6NKY3; A0A0L7K3Z1; A0A0N8K0M2; M3Y9M2; A0A2R8PBE2; A0A267GX31; A0A2G8KSQ8; A0A2K6F6V7; A0A146X8T5; A0A1I8JD57; A0A2K6SXD1; A0A1I8IP89; A0A2G9S9F8; A0A1B0ARQ2; A0A154PEX9; A0A0J7KAV5	0	2	0.625	0	1	1	782.382	1563.76	1563.75	1.65	0.00129	HCD (High Energy Collision Dissociation)	MS2	10.8623	110	57.9288	17191	CA_Nov18.raw	F1	4.88	0	0.002193
		FALSE	High	Sequest HT (A2)	Unambiguous	[-].aDQLTEEQIAEFK.[E]	N-Term(Prot)(Acetyl)	1	27	A0A154PEX9	A0A1B0G2V8; A0A2K6RB68; A0A074ZCV8; A0A023FFH5; E2R8S4; A0A2K5ZZ82; A0A0R3WMP2; A0A091S6D9; A0A2K6E3E1; A0A2I3HBQ9; H0YWL0; A0A2H6NKY3; A0A0L7K3Z1; A0A0N8K0M2; M3Y9M2; A0A2R8PBE2; A0A267GX31; A0A2G8KSQ8; A0A2K6F6V7; A0A146X8T5; A0A1I8JD57; A0A2K6SXD1; A0A1I8IP89; A0A2G9S9F8; A0A1B0ARQ2; A0A154PEX9; A0A0J7KAV5	0	2	0.6372	0	1	1	782.382	1563.76	1563.75	1.96	0.00153	HCD (High Energy Collision Dissociation)	MS2	22.4975	110	58.2863	17323	CA_Nov18.raw	F1	4.41	0	0.01088
		FALSE	High	Sequest HT (A2)	Unambiguous	[-].aDQLTEEQIAEFK.[E]	N-Term(Prot)(Acetyl)	1	27	A0A154PEX9	A0A1B0G2V8; A0A2K6RB68; A0A074ZCV8; A0A023FFH5; E2R8S4; A0A2K5ZZ82; A0A0R3WMP2; A0A091S6D9; A0A2K6E3E1; A0A2I3HBQ9; H0YWL0; A0A2H6NKY3; A0A0L7K3Z1; A0A0N8K0M2; M3Y9M2; A0A2R8PBE2; A0A267GX31; A0A2G8KSQ8; A0A2K6F6V7; A0A146X8T5; A0A1I8JD57; A0A2K6SXD1; A0A1I8IP89; A0A2G9S9F8; A0A1B0ARQ2; A0A154PEX9; A0A0J7KAV5	0	2	0.5758	0	1	1	782.381	1563.76	1563.75	1.1	0.00086	HCD (High Energy Collision Dissociation)	MS2	36.1461	110	58.6626	17463	CA_Nov18.raw	F1	3.63	0	0.003831
		FALSE	High	Sequest HT (A2)	Unambiguous	[-].aDQLTEEQIAEFK.[E]	N-Term(Prot)(Acetyl)	1	27	A0A154PEX9	A0A1B0G2V8; A0A2K6RB68; A0A074ZCV8; A0A023FFH5; E2R8S4; A0A2K5ZZ82; A0A0R3WMP2; A0A091S6D9; A0A2K6E3E1; A0A2I3HBQ9; H0YWL0; A0A2H6NKY3; A0A0L7K3Z1; A0A0N8K0M2; M3Y9M2; A0A2R8PBE2; A0A267GX31; A0A2G8KSQ8; A0A2K6F6V7; A0A146X8T5; A0A1I8JD57; A0A2K6SXD1; A0A1I8IP89; A0A2G9S9F8; A0A1B0ARQ2; A0A154PEX9; A0A0J7KAV5	0	2	0.6095	0	1	1	782.382	1563.76	1563.75	1.42	0.00111	HCD (High Energy Collision Dissociation)	MS2	1.63867	49.636	56.8527	16794	CA_Nov18.raw	F1	4.43	0	0.001487
		FALSE	High	Sequest HT (A2)	Unambiguous	[-].aDQLTEEQIAEFK.[E]	N-Term(Prot)(Acetyl)	1	27	A0A154PEX9	A0A1B0G2V8; A0A2K6RB68; A0A074ZCV8; A0A023FFH5; E2R8S4; A0A2K5ZZ82; A0A0R3WMP2; A0A091S6D9; A0A2K6E3E1; A0A2I3HBQ9; H0YWL0; A0A2H6NKY3; A0A0L7K3Z1; A0A0N8K0M2; M3Y9M2; A0A2R8PBE2; A0A267GX31; A0A2G8KSQ8; A0A2K6F6V7; A0A146X8T5; A0A1I8JD57; A0A2K6SXD1; A0A1I8IP89; A0A2G9S9F8; A0A1B0ARQ2; A0A154PEX9; A0A0J7KAV5	0	2	0.6458	0	1	1	782.381	1563.76	1563.75	1.1	0.00086	HCD (High Energy Collision Dissociation)	MS2	1.44285	42.293	57.2106	16926	CA_Nov18.raw	F1	4.8	0	0.002738
		FALSE	High	Sequest HT (A2)	Unambiguous	[-].aDQLTEEQIAEFK.[E]	N-Term(Prot)(Acetyl)	1	27	A0A154PEX9	A0A1B0G2V8; A0A2K6RB68; A0A074ZCV8; A0A023FFH5; E2R8S4; A0A2K5ZZ82; A0A0R3WMP2; A0A091S6D9; A0A2K6E3E1; A0A2I3HBQ9; H0YWL0; A0A2H6NKY3; A0A0L7K3Z1; A0A0N8K0M2; M3Y9M2; A0A2R8PBE2; A0A267GX31; A0A2G8KSQ8; A0A2K6F6V7; A0A146X8T5; A0A1I8JD57; A0A2K6SXD1; A0A1I8IP89; A0A2G9S9F8; A0A1B0ARQ2; A0A154PEX9; A0A0J7KAV5	0	2	0.6506	0	1	1	782.381	1563.75	1563.75	0.32	0.00025	HCD (High Energy Collision Dissociation)	MS2	2.2495	57.538	57.568	17058	CA_Nov18.raw	F1	4.78	0	0.00606
		FALSE	High	Sequest HT (A2)	Unambiguous	[-].aDQLTEEQIAEFK.[E]	N-Term(Prot)(Acetyl)	1	27	A0A154PEX9	A0A1B0G2V8; A0A2K6RB68; A0A074ZCV8; A0A023FFH5; E2R8S4; A0A2K5ZZ82; A0A0R3WMP2; A0A091S6D9; A0A2K6E3E1; A0A2I3HBQ9; H0YWL0; A0A2H6NKY3; A0A0L7K3Z1; A0A0N8K0M2; M3Y9M2; A0A2R8PBE2; A0A267GX31; A0A2G8KSQ8; A0A2K6F6V7; A0A146X8T5; A0A1I8JD57; A0A2K6SXD1; A0A1I8IP89; A0A2G9S9F8; A0A1B0ARQ2; A0A154PEX9; A0A0J7KAV5	0	2	0.6	0	1	1	782.38	1563.75	1563.75	0.01	1e-05	HCD (High Energy Collision Dissociation)	MS2	19.3856	110	56.1382	16530	CA_Nov18.raw	F1	4.2	0	0.001669
		FALSE	High	Sequest HT (A2)	Unambiguous	[-].aDQLTEEQIAEFK.[E]	N-Term(Prot)(Acetyl)	1	27	A0A154PEX9	A0A1B0G2V8; A0A2K6RB68; A0A074ZCV8; A0A023FFH5; E2R8S4; A0A2K5ZZ82; A0A0R3WMP2; A0A091S6D9; A0A2K6E3E1; A0A2I3HBQ9; H0YWL0; A0A2H6NKY3; A0A0L7K3Z1; A0A0N8K0M2; M3Y9M2; A0A2R8PBE2; A0A267GX31; A0A2G8KSQ8; A0A2K6F6V7; A0A146X8T5; A0A1I8JD57; A0A2K6SXD1; A0A1I8IP89; A0A2G9S9F8; A0A1B0ARQ2; A0A154PEX9; A0A0J7KAV5	0	2	0.5926	0	1	1	782.381	1563.76	1563.75	1.03	0.0008	HCD (High Energy Collision Dissociation)	MS2	5.42416	110	56.4955	16662	CA_Nov18.raw	F1	4.59	0	0.001136
	FALSE	High	[KR].DTDSEEELR.[ED]			0.216976	0.00365573	2	263	2	F7D7P2; A0A154PEX9	F7D7P2 [79-87]; A0A154PEX9 [78-86]	0	1093.46	High	High	0.001103	0.1056	1.68	K.DTDSEEEIR.E	[78-86]
		Checked	Confidence	Identifying Node	PSM Ambiguity	Annotated Sequence	Modifications	# Protein Groups	# Proteins	Master Protein Accessions	Protein Accessions	# Missed Cleavages	Charge	DeltaScore	DeltaCn	Rank	Search Engine Rank	m/z [Da]	MH+ [Da]	Theo. MH+ [Da]	DeltaM [ppm]	Deltam/z [Da]	Activation Type	MS Order	Isolation Interference [%]	Ion Inject Time [ms]	RT [min]	First Scan	Spectrum File	File ID	XCorr	Percolator q-Value	Percolator PEP
		FALSE	High	Sequest HT (A2)	Selected	[KR].DTDSEEELR.[ED]		2	7		A0A2T7PZD6; K1PRH3; A0A2C9JEQ1; A0A1W0X0B1; A0A0B6ZQ69; A0A2R4PCX2; A0A2R4PCV9	0	2	0	0	1	1	547.237	1093.47	1093.46	1.35	0.00074	HCD (High Energy Collision Dissociation)	MS2	58.9711	110	14.1978	2367	CA_Nov18.raw	F1	1.68	0.001103	0.1056
		FALSE	High	Sequest HT (A2)	Rejected	[KR].DTDSEEEIR.[ED]		2	256	F7D7P2; A0A154PEX9	A0A1B0G2V8; K4DIE3; Q6XHG6; A0A368GTS1; A0A146LM09; A0A0X3PNV4; A0A212DCD0; A0A0L7RA75; H0VQP0; A0A0K8SBL0; A0A068X7I1; A0A2K5DWR7; A0A183RX72; U3DHI3; A0A2K5RSR6; A0A2T7NZA9; L8YCJ4; K9J1F5; A0A2C9JXG2; E3VX43; A0A2R7WM72; A0A1V9XF89; A0A2I2Y8S0; I2CT79; A0A287BCG9; A0A2R8ZC56; A0A1X7VAN2; B4DCU2; L9JEG0; A0A158QM85; G3I9A7; A0A291L8M1; A0A0F7VK27; A0A2K5N406; A0A183HLJ3; A0A0G2R282; G3V226; A0A…	0	2		0	1	2	547.237	1093.47	1093.46	1.35	0.00074	HCD (High Energy Collision Dissociation)	MS2	58.9711	110	14.1978	2367	CA_Nov18.raw	F1	1.68	0.001103	0.1056
FALSE	High	Master Protein	A0A061I3J0	Keratin, type I cytoskeletal 10-like protein OS=Cricetulus griseus OX=10029 GN=H671_7g18232 PE=3 SV=1	0	4.744	2	2	9	2	1	1117	124.3	4.93	25.39	2	High
	Checked	Confidence	Annotated Sequence	Modifications	Modifications in Master Proteins	Qvality PEP	Qvality q-value	# Protein Groups	# Proteins	# PSMs	Master Protein Accessions	Positions in Master Proteins	# Missed Cleavages	Theo. MH+ [Da]	Found in Sample: [S1] F1: Sample	Confidence (by Search Engine): Sequest HT	Percolator q-Value (by Search Engine): Sequest HT	Percolator PEP (by Search Engine): Sequest HT	XCorr (by Search Engine): Sequest HT	Sequence in Protein	Positions in Protein	Peptide Group Modifications in Protein
	FALSE	High	[K].QSLEASLAETEGR.[Y]			0.0121304	0	1	60	2	A0A061I3J0	A0A061I3J0 [238-250]	0	1390.68	High	High	0	0.002195	3.3	K.QSLEASLAETEGR.Y	[238-250]
		Checked	Confidence	Identifying Node	PSM Ambiguity	Annotated Sequence	Modifications	# Protein Groups	# Proteins	Master Protein Accessions	Protein Accessions	# Missed Cleavages	Charge	DeltaScore	DeltaCn	Rank	Search Engine Rank	m/z [Da]	MH+ [Da]	Theo. MH+ [Da]	DeltaM [ppm]	Deltam/z [Da]	Activation Type	MS Order	Isolation Interference [%]	Ion Inject Time [ms]	RT [min]	First Scan	Spectrum File	File ID	XCorr	Percolator q-Value	Percolator PEP
		FALSE	High	Sequest HT (A2)	Unambiguous	[K].QSLEASLAETEGR.[Y]		1	60	A0A061I3J0	A0A2J8WAI1; A0A2K5S9A7; A0A2R9BVY1; A0A2K5KCV3; M3VXR1; G5AX66; A0A2K6FGX9; A0A2K5P113; A0A2K6Q0U0; G3U8C3; G1QNX1; H2QCX3; F6SQQ0; A0A1U8C3P8; P13645; A0A0D9S2X0; G3QDX0; A0A286XNZ7; Q2ENC7; H2NU64; A0A212D6R3; F7B5G7; F7C3I4; A0A2R8P3H4; A0A061I3J0; A2A513; W5Q160; F6WDW3; F7CLT7; H0WM31; Q6IFW6; A0A2K5XS94; G7NIA0; A0A096P5I5; A0A286XC53; G1T1V0; A0A2K6UY56; A0A286XKP4; A0A2K5WPI4; F7D750; F7B…	0	2	0.0818	0	1	1	695.843	1390.68	1390.68	-2.13	-0.00148	HCD (High Energy Collision Dissociation)	MS2	42.312	110	72.0602	22486	CA_Nov18.raw	F1	3.3	0	0.002195
		FALSE	High	Sequest HT (A2)	Unambiguous	[K].QSLEASLAETEGR.[Y]		1	60	A0A061I3J0	A0A2J8WAI1; A0A2K5S9A7; A0A2R9BVY1; A0A2K5KCV3; M3VXR1; G5AX66; A0A2K6FGX9; A0A2K5P113; A0A2K6Q0U0; G3U8C3; G1QNX1; H2QCX3; F6SQQ0; A0A1U8C3P8; P13645; A0A0D9S2X0; G3QDX0; A0A286XNZ7; Q2ENC7; H2NU64; A0A212D6R3; F7B5G7; F7C3I4; A0A2R8P3H4; A0A061I3J0; A2A513; W5Q160; F6WDW3; F7CLT7; H0WM31; Q6IFW6; A0A2K5XS94; G7NIA0; A0A096P5I5; A0A286XC53; G1T1V0; A0A2K6UY56; A0A286XKP4; A0A2K5WPI4; F7D750; F7B…	0	2	0.0886	0	1	1	695.842	1390.68	1390.68	-3.18	-0.00221	HCD (High Energy Collision Dissociation)	MS2	52.1788	110	72.4334	22626	CA_Nov18.raw	F1	3.16	0	0.006381
	FALSE	High	[R].ALEESNYELEGK.[I]			0.0328421	0	1	61	7	A0A061I3J0	A0A061I3J0 [17-28]	0	1381.65	High	High	0	0.008208	3.03	R.ALEESNYELEGK.I	[17-28]
		Checked	Confidence	Identifying Node	PSM Ambiguity	Annotated Sequence	Modifications	# Protein Groups	# Proteins	Master Protein Accessions	Protein Accessions	# Missed Cleavages	Charge	DeltaScore	DeltaCn	Rank	Search Engine Rank	m/z [Da]	MH+ [Da]	Theo. MH+ [Da]	DeltaM [ppm]	Deltam/z [Da]	Activation Type	MS Order	Isolation Interference [%]	Ion Inject Time [ms]	RT [min]	First Scan	Spectrum File	File ID	XCorr	Percolator q-Value	Percolator PEP
		FALSE	High	Sequest HT (A2)	Unambiguous	[R].ALEESNYELEGK.[I]		1	61	A0A061I3J0	A0A2J8WAI1; A0A2K5S9A7; A0A2Y9JUU1; A0A2R9BVY1; A0A2K5KCV3; M3VXR1; G5AX66; A0A2K5P113; A0A2K6Q0U0; G3U8C3; G1QNX1; H2QCX3; F6SQQ0; P13645; A0A2Y9JZC5; A0A0D9S2X0; G3QDX0; Q2ENC7; H2NU64; A0A384C0F0; D2HR32; G1LNT6; A0A2Y9JVL2; A0A2Y9I6U5; F7B5G7; G1LNQ2; A0A2R8P3H4; A0A2Y9R9C5; A0A2Y9JV32; A0A061I3J0; A2A513; A0A2Y9IB96; F6WDW3; H0WM31; A0A2K5XS94; A0A2U3ZBH3; G7NIA0; A0A1A6GK82; M3YT67; A0A096P…	0	2	0.4306	0	1	1	691.328	1381.65	1381.65	0.05	4e-05	HCD (High Energy Collision Dissociation)	MS2	69.7176	110	58.3661	17353	CA_Nov18.raw	F1	2.09	0	0.008869
		FALSE	High	Sequest HT (A2)	Unambiguous	[R].ALEESNYELEGK.[I]		1	61	A0A061I3J0	A0A2J8WAI1; A0A2K5S9A7; A0A2Y9JUU1; A0A2R9BVY1; A0A2K5KCV3; M3VXR1; G5AX66; A0A2K5P113; A0A2K6Q0U0; G3U8C3; G1QNX1; H2QCX3; F6SQQ0; P13645; A0A2Y9JZC5; A0A0D9S2X0; G3QDX0; Q2ENC7; H2NU64; A0A384C0F0; D2HR32; G1LNT6; A0A2Y9JVL2; A0A2Y9I6U5; F7B5G7; G1LNQ2; A0A2R8P3H4; A0A2Y9R9C5; A0A2Y9JV32; A0A061I3J0; A2A513; A0A2Y9IB96; F6WDW3; H0WM31; A0A2K5XS94; A0A2U3ZBH3; G7NIA0; A0A1A6GK82; M3YT67; A0A096P…	0	2	0.4719	0	1	1	691.327	1381.65	1381.65	-0.39	-0.00027	HCD (High Energy Collision Dissociation)	MS2	47.8786	110	58.7404	17491	CA_Nov18.raw	F1	2.67	0	0.00911
		FALSE	High	Sequest HT (A2)	Unambiguous	[R].ALEESNYELEGK.[I]		1	61	A0A061I3J0	A0A2J8WAI1; A0A2K5S9A7; A0A2Y9JUU1; A0A2R9BVY1; A0A2K5KCV3; M3VXR1; G5AX66; A0A2K5P113; A0A2K6Q0U0; G3U8C3; G1QNX1; H2QCX3; F6SQQ0; P13645; A0A2Y9JZC5; A0A0D9S2X0; G3QDX0; Q2ENC7; H2NU64; A0A384C0F0; D2HR32; G1LNT6; A0A2Y9JVL2; A0A2Y9I6U5; F7B5G7; G1LNQ2; A0A2R8P3H4; A0A2Y9R9C5; A0A2Y9JV32; A0A061I3J0; A2A513; A0A2Y9IB96; F6WDW3; H0WM31; A0A2K5XS94; A0A2U3ZBH3; G7NIA0; A0A1A6GK82; M3YT67; A0A096P…	0	2	0.4559	0	1	1	691.328	1381.65	1381.65	1.11	0.00077	HCD (High Energy Collision Dissociation)	MS2	58.6154	110	59.0912	17620	CA_Nov18.raw	F1	2.72	0	0.01427
		FALSE	High	Sequest HT (A2)	Unambiguous	[R].ALEESNYELEGK.[I]		1	61	A0A061I3J0	A0A2J8WAI1; A0A2K5S9A7; A0A2Y9JUU1; A0A2R9BVY1; A0A2K5KCV3; M3VXR1; G5AX66; A0A2K5P113; A0A2K6Q0U0; G3U8C3; G1QNX1; H2QCX3; F6SQQ0; P13645; A0A2Y9JZC5; A0A0D9S2X0; G3QDX0; Q2ENC7; H2NU64; A0A384C0F0; D2HR32; G1LNT6; A0A2Y9JVL2; A0A2Y9I6U5; F7B5G7; G1LNQ2; A0A2R8P3H4; A0A2Y9R9C5; A0A2Y9JV32; A0A061I3J0; A2A513; A0A2Y9IB96; F6WDW3; H0WM31; A0A2K5XS94; A0A2U3ZBH3; G7NIA0; A0A1A6GK82; M3YT67; A0A096P…	0	2	0.4496	0	1	1	691.328	1381.65	1381.65	0.23	0.00016	HCD (High Energy Collision Dissociation)	MS2	53.0628	110	59.4467	17751	CA_Nov18.raw	F1	2.78	0	0.01341
		FALSE	High	Sequest HT (A2)	Unambiguous	[R].ALEESNYELEGK.[I]		1	61	A0A061I3J0	A0A2J8WAI1; A0A2K5S9A7; A0A2Y9JUU1; A0A2R9BVY1; A0A2K5KCV3; M3VXR1; G5AX66; A0A2K5P113; A0A2K6Q0U0; G3U8C3; G1QNX1; H2QCX3; F6SQQ0; P13645; A0A2Y9JZC5; A0A0D9S2X0; G3QDX0; Q2ENC7; H2NU64; A0A384C0F0; D2HR32; G1LNT6; A0A2Y9JVL2; A0A2Y9I6U5; F7B5G7; G1LNQ2; A0A2R8P3H4; A0A2Y9R9C5; A0A2Y9JV32; A0A061I3J0; A2A513; A0A2Y9IB96; F6WDW3; H0WM31; A0A2K5XS94; A0A2U3ZBH3; G7NIA0; A0A1A6GK82; M3YT67; A0A096P…	0	2	0.4917	0	1	1	691.328	1381.65	1381.65	0.23	0.00016	HCD (High Energy Collision Dissociation)	MS2	55.8515	110	59.8063	17884	CA_Nov18.raw	F1	3.03	0	0.008208
		FALSE	High	Sequest HT (A2)	Unambiguous	[R].ALEESNYELEGK.[I]		1	61	A0A061I3J0	A0A2J8WAI1; A0A2K5S9A7; A0A2Y9JUU1; A0A2R9BVY1; A0A2K5KCV3; M3VXR1; G5AX66; A0A2K5P113; A0A2K6Q0U0; G3U8C3; G1QNX1; H2QCX3; F6SQQ0; P13645; A0A2Y9JZC5; A0A0D9S2X0; G3QDX0; Q2ENC7; H2NU64; A0A384C0F0; D2HR32; G1LNT6; A0A2Y9JVL2; A0A2Y9I6U5; F7B5G7; G1LNQ2; A0A2R8P3H4; A0A2Y9R9C5; A0A2Y9JV32; A0A061I3J0; A2A513; A0A2Y9IB96; F6WDW3; H0WM31; A0A2K5XS94; A0A2U3ZBH3; G7NIA0; A0A1A6GK82; M3YT67; A0A096P…	0	2	0.4189	0	1	1	691.326	1381.64	1381.65	-2.33	-0.00161	HCD (High Energy Collision Dissociation)	MS2	47.0784	110	60.1623	18015	CA_Nov18.raw	F1	2.65	0	0.009681
		FALSE	High	Sequest HT (A2)	Unambiguous	[R].ALEESNYELEGK.[I]		1	61	A0A061I3J0	A0A2J8WAI1; A0A2K5S9A7; A0A2Y9JUU1; A0A2R9BVY1; A0A2K5KCV3; M3VXR1; G5AX66; A0A2K5P113; A0A2K6Q0U0; G3U8C3; G1QNX1; H2QCX3; F6SQQ0; P13645; A0A2Y9JZC5; A0A0D9S2X0; G3QDX0; Q2ENC7; H2NU64; A0A384C0F0; D2HR32; G1LNT6; A0A2Y9JVL2; A0A2Y9I6U5; F7B5G7; G1LNQ2; A0A2R8P3H4; A0A2Y9R9C5; A0A2Y9JV32; A0A061I3J0; A2A513; A0A2Y9IB96; F6WDW3; H0WM31; A0A2K5XS94; A0A2U3ZBH3; G7NIA0; A0A1A6GK82; M3YT67; A0A096P…	0	2	0.4027	0	1	1	691.332	1381.66	1381.65	6.42	0.00443	HCD (High Energy Collision Dissociation)	MS2	25.9194	110	60.5154	18147	CA_Nov18.raw	F1	2.98	0	0.02116
FALSE	High	Master Protein	A0A1W2WJB8	uncharacterized protein LOC100185480 OS=Ciona intestinalis OX=7719 GN=LOC100185480 PE=4 SV=1	0	1.846	3	1	9	1	1	381	40.4	7.62	24.27	1	High
	Checked	Confidence	Annotated Sequence	Modifications	Modifications in Master Proteins	Qvality PEP	Qvality q-value	# Protein Groups	# Proteins	# PSMs	Master Protein Accessions	Positions in Master Proteins	# Missed Cleavages	Theo. MH+ [Da]	Found in Sample: [S1] F1: Sample	Confidence (by Search Engine): Sequest HT	Percolator q-Value (by Search Engine): Sequest HT	Percolator PEP (by Search Engine): Sequest HT	XCorr (by Search Engine): Sequest HT	Sequence in Protein	Positions in Protein	Peptide Group Modifications in Protein
	FALSE	High	[R].SEVADCITEAK.[A]	1xCarbamidomethyl [C6]		0.0497572	0	1	1	9	A0A1W2WJB8	A0A1W2WJB8 [62-72]	0	1222.56	High	High	0	0.01782	2.88	R.SEVADCITEAK.A	[62-72]
		Checked	Confidence	Identifying Node	PSM Ambiguity	Annotated Sequence	Modifications	# Protein Groups	# Proteins	Master Protein Accessions	Protein Accessions	# Missed Cleavages	Charge	DeltaScore	DeltaCn	Rank	Search Engine Rank	m/z [Da]	MH+ [Da]	Theo. MH+ [Da]	DeltaM [ppm]	Deltam/z [Da]	Activation Type	MS Order	Isolation Interference [%]	Ion Inject Time [ms]	RT [min]	First Scan	Spectrum File	File ID	XCorr	Percolator q-Value	Percolator PEP
		FALSE	High	Sequest HT (A2)	Unambiguous	[R].SEVADcITEAK.[A]	C6(Carbamidomethyl)	1	1	A0A1W2WJB8	A0A1W2WJB8	0	2	0.4106	0	1	1	611.783	1222.56	1222.56	-2.54	-0.00155	HCD (High Energy Collision Dissociation)	MS2	40.423	110	52.2792	15104	CA_Nov18.raw	F1	2.46	0	0.01583
		FALSE	High	Sequest HT (A2)	Unambiguous	[R].SEVADcITEAK.[A]	C6(Carbamidomethyl)	1	1	A0A1W2WJB8	A0A1W2WJB8	0	2	0.4549	0	1	1	611.784	1222.56	1222.56	-1.24	-0.00076	HCD (High Energy Collision Dissociation)	MS2	5.43601	110	50.1285	14310	CA_Nov18.raw	F1	2.88	0	0.02003
		FALSE	High	Sequest HT (A2)	Unambiguous	[R].SEVADcITEAK.[A]	C6(Carbamidomethyl)	1	1	A0A1W2WJB8	A0A1W2WJB8	0	2	0.4375	0	1	1	611.785	1222.56	1222.56	0.35	0.00022	HCD (High Energy Collision Dissociation)	MS2	7.23985	110	50.4865	14442	CA_Nov18.raw	F1	2.88	0	0.01782
		FALSE	High	Sequest HT (A2)	Unambiguous	[R].SEVADcITEAK.[A]	C6(Carbamidomethyl)	1	1	A0A1W2WJB8	A0A1W2WJB8	0	2	0.3925	0	1	1	611.784	1222.56	1222.56	-0.45	-0.00027	HCD (High Energy Collision Dissociation)	MS2	19.3291	110	49.4132	14046	CA_Nov18.raw	F1	2.65	0	0.01915
		FALSE	High	Sequest HT (A2)	Unambiguous	[R].SEVADcITEAK.[A]	C6(Carbamidomethyl)	1	1	A0A1W2WJB8	A0A1W2WJB8	0	2	0.4345	0	1	1	611.784	1222.56	1222.56	-1.04	-0.00064	HCD (High Energy Collision Dissociation)	MS2	10.0869	110	49.7709	14178	CA_Nov18.raw	F1	2.67	0	0.01976
		FALSE	High	Sequest HT (A2)	Unambiguous	[R].SEVADcITEAK.[A]	C6(Carbamidomethyl)	1	1	A0A1W2WJB8	A0A1W2WJB8	0	2	0.3944	0	1	1	611.784	1222.56	1222.56	-0.25	-0.00015	HCD (High Energy Collision Dissociation)	MS2	26.0703	110	51.9171	14970	CA_Nov18.raw	F1	2.51	0	0.04701
		FALSE	High	Sequest HT (A2)	Unambiguous	[R].SEVADcITEAK.[A]	C6(Carbamidomethyl)	1	1	A0A1W2WJB8	A0A1W2WJB8	0	2	0.3592	0	1	1	611.785	1222.56	1222.56	1.25	0.00077	HCD (High Energy Collision Dissociation)	MS2	20.1283	110	51.5579	14837	CA_Nov18.raw	F1	2.84	0	0.01426
		FALSE	High	Sequest HT (A2)	Unambiguous	[R].SEVADcITEAK.[A]	C6(Carbamidomethyl)	1	1	A0A1W2WJB8	A0A1W2WJB8	0	2	0.4562	0	1	1	611.785	1222.56	1222.56	0.15	9e-05	HCD (High Energy Collision Dissociation)	MS2	11.2024	110	50.8396	14572	CA_Nov18.raw	F1	2.74	0	0.0393
		FALSE	High	Sequest HT (A2)	Unambiguous	[R].SEVADcITEAK.[A]	C6(Carbamidomethyl)	1	1	A0A1W2WJB8	A0A1W2WJB8	0	2	0.4563	0	1	1	611.785	1222.56	1222.56	0.75	0.00046	HCD (High Energy Collision Dissociation)	MS2	10.5858	110	51.1988	14704	CA_Nov18.raw	F1	2.63	0	0.02092
FALSE	High	Master Protein	F6U1H7	lamin-L(II)-like isoform X1 OS=Ciona intestinalis OX=7719 GN=LOC100176656 PE=3 SV=2	0	3.365	5	2	8	2	1	465	53.7	5.52	24.41	2	High
	Checked	Confidence	Annotated Sequence	Modifications	Modifications in Master Proteins	Qvality PEP	Qvality q-value	# Protein Groups	# Proteins	# PSMs	Master Protein Accessions	Positions in Master Proteins	# Missed Cleavages	Theo. MH+ [Da]	Found in Sample: [S1] F1: Sample	Confidence (by Search Engine): Sequest HT	Percolator q-Value (by Search Engine): Sequest HT	Percolator PEP (by Search Engine): Sequest HT	XCorr (by Search Engine): Sequest HT	Sequence in Protein	Positions in Protein	Peptide Group Modifications in Protein
	FALSE	High	[RK].LYQEEVSEIR.[K]			0.166934	0	1	3	1	F6U1H7	F6U1H7 [209-218]	0	1265.64	High	High	0	0.07353	2.32	K.LYQEEVSEIR.K	[209-218]
		Checked	Confidence	Identifying Node	PSM Ambiguity	Annotated Sequence	Modifications	# Protein Groups	# Proteins	Master Protein Accessions	Protein Accessions	# Missed Cleavages	Charge	DeltaScore	DeltaCn	Rank	Search Engine Rank	m/z [Da]	MH+ [Da]	Theo. MH+ [Da]	DeltaM [ppm]	Deltam/z [Da]	Activation Type	MS Order	Isolation Interference [%]	Ion Inject Time [ms]	RT [min]	First Scan	Spectrum File	File ID	XCorr	Percolator q-Value	Percolator PEP
		FALSE	High	Sequest HT (A2)	Unambiguous	[RK].LYQEEVSEIR.[K]		1	3	F6U1H7	Q9GNN4; F6U1H7; A0A1W3JRW2	0	2	0.3276	0	1	1	633.324	1265.64	1265.64	3.32	0.0021	HCD (High Energy Collision Dissociation)	MS2	33.2707	110	67.1103	20628	CA_Nov18.raw	F1	2.32	0	0.07353
	FALSE	High	[R].VQDLEGQVATER.[E]			0.0255034	0	1	3	7	F6U1H7	F6U1H7 [319-330]	0	1344.68	High	High	0	0.05146	3.52	R.VQDLEGQVATER.E	[319-330]
		Checked	Confidence	Identifying Node	PSM Ambiguity	Annotated Sequence	Modifications	# Protein Groups	# Proteins	Master Protein Accessions	Protein Accessions	# Missed Cleavages	Charge	DeltaScore	DeltaCn	Rank	Search Engine Rank	m/z [Da]	MH+ [Da]	Theo. MH+ [Da]	DeltaM [ppm]	Deltam/z [Da]	Activation Type	MS Order	Isolation Interference [%]	Ion Inject Time [ms]	RT [min]	First Scan	Spectrum File	File ID	XCorr	Percolator q-Value	Percolator PEP
		FALSE	High	Sequest HT (A2)	Unambiguous	[R].VQDLEGQVATER.[E]		1	3	F6U1H7	Q9GNN4; F6U1H7; A0A1W3JRW2	0	2	0.3378	0	1	1	672.842	1344.68	1344.68	1.69	0.00114	HCD (High Energy Collision Dissociation)	MS2	31.7538	110	52.7154	15265	CA_Nov18.raw	F1	2.96	0	0.03946
		FALSE	High	Sequest HT (A2)	Unambiguous	[R].VQDLEGQVATER.[E]		1	3	F6U1H7	Q9GNN4; F6U1H7; A0A1W3JRW2	0	2	0.3309	0	1	1	672.845	1344.68	1344.68	4.78	0.00321	HCD (High Energy Collision Dissociation)	MS2	21.6215	110	53.075	15397	CA_Nov18.raw	F1	2.78	0	0.03216
		FALSE	High	Sequest HT (A2)	Unambiguous	[R].VQDLEGQVATER.[E]		1	3	F6U1H7	Q9GNN4; F6U1H7; A0A1W3JRW2	0	2	0.3949	0	1	1	672.842	1344.68	1344.68	1.24	0.00083	HCD (High Energy Collision Dissociation)	MS2	18.743	110	51.622	14861	CA_Nov18.raw	F1	3.52	0	0.05146
		FALSE	High	Sequest HT (A2)	Unambiguous	[R].VQDLEGQVATER.[E]		1	3	F6U1H7	Q9GNN4; F6U1H7; A0A1W3JRW2	0	2	0.328	0	1	1	672.842	1344.68	1344.68	0.51	0.00034	HCD (High Energy Collision Dissociation)	MS2	28.1394	110	51.9787	14993	CA_Nov18.raw	F1	3.14	0	0.005868
		FALSE	High	Sequest HT (A2)	Unambiguous	[R].VQDLEGQVATER.[E]		1	3	F6U1H7	Q9GNN4; F6U1H7; A0A1W3JRW2	0	2	0.3655	0	1	1	672.842	1344.68	1344.68	1.6	0.00108	HCD (High Energy Collision Dissociation)	MS2	38.5052	110	50.8922	14592	CA_Nov18.raw	F1	3.42	0	0.02615
		FALSE	High	Sequest HT (A2)	Unambiguous	[R].VQDLEGQVATER.[E]		1	3	F6U1H7	Q9GNN4; F6U1H7; A0A1W3JRW2	0	2	0.3408	0	1	1	672.842	1344.68	1344.68	1.24	0.00083	HCD (High Energy Collision Dissociation)	MS2	29.8478	110	51.265	14729	CA_Nov18.raw	F1	3.14	0	0.01152
		FALSE	High	Sequest HT (A2)	Unambiguous	[R].VQDLEGQVATER.[E]		1	3	F6U1H7	Q9GNN4; F6U1H7; A0A1W3JRW2	0	2	0.3185	0	1	1	672.841	1344.67	1344.68	-1.21	-0.00081	HCD (High Energy Collision Dissociation)	MS2	29.8165	110	52.3643	15135	CA_Nov18.raw	F1	3.14	0.001103	0.08991
FALSE	High	Master Protein	F6TMF3	tropomyosin-like protein isoform X1 OS=Ciona intestinalis OX=7719 GN=tropm1 PE=4 SV=1	0	8.409	10	2	8	2	1	242	28.2	4.67	24.54	2	High
	Checked	Confidence	Annotated Sequence	Modifications	Modifications in Master Proteins	Qvality PEP	Qvality q-value	# Protein Groups	# Proteins	# PSMs	Master Protein Accessions	Positions in Master Proteins	# Missed Cleavages	Theo. MH+ [Da]	Found in Sample: [S1] F1: Sample	Confidence (by Search Engine): Sequest HT	Percolator q-Value (by Search Engine): Sequest HT	Percolator PEP (by Search Engine): Sequest HT	XCorr (by Search Engine): Sequest HT	Sequence in Protein	Positions in Protein	Peptide Group Modifications in Protein
	FALSE	High	[R].LDDKVQALEDEAK.[Q]			0.00221411	0	1	3	2	F6TMF3	F6TMF3 [137-149]	1	1473.74	High	High	0	0.0002328	4.88	R.LDDKVQALEDEAK.Q	[137-149]
		Checked	Confidence	Identifying Node	PSM Ambiguity	Annotated Sequence	Modifications	# Protein Groups	# Proteins	Master Protein Accessions	Protein Accessions	# Missed Cleavages	Charge	DeltaScore	DeltaCn	Rank	Search Engine Rank	m/z [Da]	MH+ [Da]	Theo. MH+ [Da]	DeltaM [ppm]	Deltam/z [Da]	Activation Type	MS Order	Isolation Interference [%]	Ion Inject Time [ms]	RT [min]	First Scan	Spectrum File	File ID	XCorr	Percolator q-Value	Percolator PEP
		FALSE	High	Sequest HT (A2)	Unambiguous	[R].LDDKVQALEDEAK.[Q]		1	3	F6TMF3	Q9NDQ4; Q9U759; F6TMF3	1	3	0.3449	0	1	1	491.918	1473.74	1473.74	-2.07	-0.00101	HCD (High Energy Collision Dissociation)	MS2	17.3796	110	74.9136	23553	CA_Nov18.raw	F1	4.32	0	0.0216
		FALSE	High	Sequest HT (A2)	Unambiguous	[R].LDDKVQALEDEAK.[Q]		1	3	F6TMF3	Q9NDQ4; Q9U759; F6TMF3	1	2	0.416	0	1	1	737.373	1473.74	1473.74	-2.84	-0.00209	HCD (High Energy Collision Dissociation)	MS2	35.4083	110	74.9184	23555	CA_Nov18.raw	F1	4.88	0	0.0002328
	FALSE	High	[R].ESGQDMDGILK.[A]			0.0501106	0	1	3	3	F6TMF3	F6TMF3 [153-163]	0	1192.55	High	High	0	0.01721	3.21	R.ESGQDMDGILK.A	[153-163]
		Checked	Confidence	Identifying Node	PSM Ambiguity	Annotated Sequence	Modifications	# Protein Groups	# Proteins	Master Protein Accessions	Protein Accessions	# Missed Cleavages	Charge	DeltaScore	DeltaCn	Rank	Search Engine Rank	m/z [Da]	MH+ [Da]	Theo. MH+ [Da]	DeltaM [ppm]	Deltam/z [Da]	Activation Type	MS Order	Isolation Interference [%]	Ion Inject Time [ms]	RT [min]	First Scan	Spectrum File	File ID	XCorr	Percolator q-Value	Percolator PEP
		FALSE	High	Sequest HT (A2)	Unambiguous	[R].ESGQDMDGILK.[A]		1	3	F6TMF3	Q9NDQ4; Q9U759; F6TMF3	0	2	0.4884	0	1	1	596.778	1192.55	1192.55	-1.53	-0.00091	HCD (High Energy Collision Dissociation)	MS2	48.7112	110	66.7065	20476	CA_Nov18.raw	F1	3.01	0	0.02376
		FALSE	High	Sequest HT (A2)	Unambiguous	[R].ESGQDMDGILK.[A]		1	3	F6TMF3	Q9NDQ4; Q9U759; F6TMF3	0	2	0.4984	0	1	1	596.778	1192.55	1192.55	-1.83	-0.00109	HCD (High Energy Collision Dissociation)	MS2	7.182	52.739	67.0643	20610	CA_Nov18.raw	F1	3.21	0	0.01721
		FALSE	High	Sequest HT (A2)	Unambiguous	[R].ESGQDMDGILK.[A]		1	3	F6TMF3	Q9NDQ4; Q9U759; F6TMF3	0	2	0.4175	0	1	1	596.779	1192.55	1192.55	-0.4	-0.00024	HCD (High Energy Collision Dissociation)	MS2	21.4116	53.95	67.414	20742	CA_Nov18.raw	F1	2.97	0	0.01439
	FALSE	High	[R].ESGQDMDGILK.[A]	1xOxidation [M6]		0.132927	0	1	3	3	F6TMF3	F6TMF3 [153-163]	0	1208.55	High	High	0.004207	0.1569	2.19	R.ESGQDMDGILK.A	[153-163]
		Checked	Confidence	Identifying Node	PSM Ambiguity	Annotated Sequence	Modifications	# Protein Groups	# Proteins	Master Protein Accessions	Protein Accessions	# Missed Cleavages	Charge	DeltaScore	DeltaCn	Rank	Search Engine Rank	m/z [Da]	MH+ [Da]	Theo. MH+ [Da]	DeltaM [ppm]	Deltam/z [Da]	Activation Type	MS Order	Isolation Interference [%]	Ion Inject Time [ms]	RT [min]	First Scan	Spectrum File	File ID	XCorr	Percolator q-Value	Percolator PEP
		FALSE	High	Sequest HT (A2)	Unambiguous	[R].ESGQDmDGILK.[A]	M6(Oxidation)	1	3	F6TMF3	Q9NDQ4; Q9U759; F6TMF3	0	2	0.3223	0	1	1	604.778	1208.55	1208.55	2.4	0.00145	HCD (High Energy Collision Dissociation)	MS2	37.1711	110	53.0822	15400	CA_Nov18.raw	F1	2.11	0	0.05387
		FALSE	High	Sequest HT (A2)	Unambiguous	[R].ESGQDmDGILK.[A]	M6(Oxidation)	1	3	F6TMF3	Q9NDQ4; Q9U759; F6TMF3	0	2	0.3011	0	1	1	604.777	1208.55	1208.55	-0.03	-2e-05	HCD (High Energy Collision Dissociation)	MS2	41.0675	110	53.4364	15531	CA_Nov18.raw	F1	1.86	0.00318	0.1405
		FALSE	High	Sequest HT (A2)	Unambiguous	[R].ESGQDmDGILK.[A]	M6(Oxidation)	1	3	F6TMF3	Q9NDQ4; Q9U759; F6TMF3	0	2	0.3288	0	1	1	604.777	1208.55	1208.55	0.07	5e-05	HCD (High Energy Collision Dissociation)	MS2	60.3462	110	52.2472	15092	CA_Nov18.raw	F1	2.19	0.004207	0.1569
FALSE	High	Master Protein	F6WYW5	Protein disulfide-isomerase OS=Ciona intestinalis OX=7719 GN=LOC100179353 PE=3 SV=2	0	3.121	4	1	8	1	1	488	53.9	6.25	21.66	1	High
	Checked	Confidence	Annotated Sequence	Modifications	Modifications in Master Proteins	Qvality PEP	Qvality q-value	# Protein Groups	# Proteins	# PSMs	Master Protein Accessions	Positions in Master Proteins	# Missed Cleavages	Theo. MH+ [Da]	Found in Sample: [S1] F1: Sample	Confidence (by Search Engine): Sequest HT	Percolator q-Value (by Search Engine): Sequest HT	Percolator PEP (by Search Engine): Sequest HT	XCorr (by Search Engine): Sequest HT	Sequence in Protein	Positions in Protein	Peptide Group Modifications in Protein
	FALSE	High	[K].SEEPPADNDGPVTVVTGK.[T]			0.00541488	0	1	2	8	F6WYW5	F6WYW5 [364-381]	0	1811.87	High	High	0	0.0007565	3.18	K.SEEPPADNDGPVTVVTGK.T	[364-381]
		Checked	Confidence	Identifying Node	PSM Ambiguity	Annotated Sequence	Modifications	# Protein Groups	# Proteins	Master Protein Accessions	Protein Accessions	# Missed Cleavages	Charge	DeltaScore	DeltaCn	Rank	Search Engine Rank	m/z [Da]	MH+ [Da]	Theo. MH+ [Da]	DeltaM [ppm]	Deltam/z [Da]	Activation Type	MS Order	Isolation Interference [%]	Ion Inject Time [ms]	RT [min]	First Scan	Spectrum File	File ID	XCorr	Percolator q-Value	Percolator PEP
		FALSE	High	Sequest HT (A2)	Unambiguous	[K].SEEPPADNDGPVTVVTGK.[T]		1	2	F6WYW5	A0A1W2WFH9; F6WYW5	0	2	0.4676	0	1	1	906.44	1811.87	1811.87	4.05	0.00367	HCD (High Energy Collision Dissociation)	MS2	23.8831	110	57.5186	17040	CA_Nov18.raw	F1	2.78	0	0.01229
		FALSE	High	Sequest HT (A2)	Unambiguous	[K].SEEPPADNDGPVTVVTGK.[T]		1	2	F6WYW5	A0A1W2WFH9; F6WYW5	0	2	0.5855	0	1	1	906.439	1811.87	1811.87	3.17	0.00287	HCD (High Energy Collision Dissociation)	MS2	17.2	110	56.7353	16751	CA_Nov18.raw	F1	3.04	0	0.01631
		FALSE	High	Sequest HT (A2)	Unambiguous	[K].SEEPPADNDGPVTVVTGK.[T]		1	2	F6WYW5	A0A1W2WFH9; F6WYW5	0	2	0.594	0	1	1	906.438	1811.87	1811.87	1.55	0.00141	HCD (High Energy Collision Dissociation)	MS2	12.5544	110	57.0993	16885	CA_Nov18.raw	F1	2.66	0	0.002366
		FALSE	High	Sequest HT (A2)	Unambiguous	[K].SEEPPADNDGPVTVVTGK.[T]		1	2	F6WYW5	A0A1W2WFH9; F6WYW5	0	2	0.5552	0	1	1	906.437	1811.87	1811.87	0.54	0.00049	HCD (High Energy Collision Dissociation)	MS2	29.7726	110	56.0221	16487	CA_Nov18.raw	F1	2.99	0	0.004581
		FALSE	High	Sequest HT (A2)	Unambiguous	[K].SEEPPADNDGPVTVVTGK.[T]		1	2	F6WYW5	A0A1W2WFH9; F6WYW5	0	2	0.566	0	1	1	906.434	1811.86	1811.87	-2.29	-0.00207	HCD (High Energy Collision Dissociation)	MS2	18.7593	110	56.3807	16620	CA_Nov18.raw	F1	3.18	0	0.0007565
		FALSE	High	Sequest HT (A2)	Unambiguous	[K].SEEPPADNDGPVTVVTGK.[T]		1	2	F6WYW5	A0A1W2WFH9; F6WYW5	0	2	0.5236	0	1	1	906.435	1811.86	1811.87	-1.34	-0.00122	HCD (High Energy Collision Dissociation)	MS2	48.3077	110	54.9566	16093	CA_Nov18.raw	F1	1.91	0	0.01945
		FALSE	High	Sequest HT (A2)	Unambiguous	[K].SEEPPADNDGPVTVVTGK.[T]		1	2	F6WYW5	A0A1W2WFH9; F6WYW5	0	2	0.3713	0	1	1	906.438	1811.87	1811.87	1.08	0.00098	HCD (High Energy Collision Dissociation)	MS2	61.8375	110	55.3185	16227	CA_Nov18.raw	F1	2.02	0	0.01277
		FALSE	High	Sequest HT (A2)	Unambiguous	[K].SEEPPADNDGPVTVVTGK.[T]		1	2	F6WYW5	A0A1W2WFH9; F6WYW5	0	2	0.6104	0	1	1	906.437	1811.87	1811.87	0.27	0.00025	HCD (High Energy Collision Dissociation)	MS2	34.4903	110	55.6649	16355	CA_Nov18.raw	F1	3.08	0	0.001427
FALSE	High	Master Protein	H0WUU3	Uncharacterized protein OS=Otolemur garnettii OX=30611 GN=KRT1 PE=3 SV=1	0	7.949	6	3	7	3	1	650	66.5	7.09	23.51	3	High
	Checked	Confidence	Annotated Sequence	Modifications	Modifications in Master Proteins	Qvality PEP	Qvality q-value	# Protein Groups	# Proteins	# PSMs	Master Protein Accessions	Positions in Master Proteins	# Missed Cleavages	Theo. MH+ [Da]	Found in Sample: [S1] F1: Sample	Confidence (by Search Engine): Sequest HT	Percolator q-Value (by Search Engine): Sequest HT	Percolator PEP (by Search Engine): Sequest HT	XCorr (by Search Engine): Sequest HT	Sequence in Protein	Positions in Protein	Peptide Group Modifications in Protein
	FALSE	High	[K].QISNLQQSISDAEQR.[G]			0.00209795	0	1	18	3	H0WUU3	H0WUU3 [428-442]	0	1716.85	High	High	0	0.0003677	4.2	K.QISNLQQSISDAEQR.G	[428-442]
		Checked	Confidence	Identifying Node	PSM Ambiguity	Annotated Sequence	Modifications	# Protein Groups	# Proteins	Master Protein Accessions	Protein Accessions	# Missed Cleavages	Charge	DeltaScore	DeltaCn	Rank	Search Engine Rank	m/z [Da]	MH+ [Da]	Theo. MH+ [Da]	DeltaM [ppm]	Deltam/z [Da]	Activation Type	MS Order	Isolation Interference [%]	Ion Inject Time [ms]	RT [min]	First Scan	Spectrum File	File ID	XCorr	Percolator q-Value	Percolator PEP
		FALSE	High	Sequest HT (A2)	Unambiguous	[K].QISNLQQSISDAEQR.[G]		1	18	H0WUU3	G3QLP7; H0WUU3; H6VRF8; H6VRG0; P04264; A5A6M6; A0A2J8SXI1; H6VRG3; H2NHE3; A0A1S3GGC0; H6VRF9; A0A1U7TL88; A0A2J8KDE9; H6VRG2; A0A2K6EZY0; H2R1Z0; A0A2R9BBJ1; H6VRG1	0	2	0.0805	0	1	1	858.929	1716.85	1716.85	0.15	0.00013	HCD (High Energy Collision Dissociation)	MS2	40.6693	110	67.9496	20944	CA_Nov18.raw	F1	3.85	0	0.0002169
		FALSE	High	Sequest HT (A2)	Unambiguous	[K].QISNLQQSISDAEQR.[G]		1	18	H0WUU3	G3QLP7; H0WUU3; H6VRF8; H6VRG0; P04264; A5A6M6; A0A2J8SXI1; H6VRG3; H2NHE3; A0A1S3GGC0; H6VRF9; A0A1U7TL88; A0A2J8KDE9; H6VRG2; A0A2K6EZY0; H2R1Z0; A0A2R9BBJ1; H6VRG1	0	2	0.1357	0	1	1	858.929	1716.85	1716.85	0.22	0.00019	HCD (High Energy Collision Dissociation)	MS2	28.0519	110	68.2924	21072	CA_Nov18.raw	F1	4.2	0	0.0003677
		FALSE	High	Sequest HT (A2)	Unambiguous	[K].QISNLQQSISDAEQR.[G]		1	18	H0WUU3	G3QLP7; H0WUU3; H6VRF8; H6VRG0; P04264; A5A6M6; A0A2J8SXI1; H6VRG3; H2NHE3; A0A1S3GGC0; H6VRF9; A0A1U7TL88; A0A2J8KDE9; H6VRG2; A0A2K6EZY0; H2R1Z0; A0A2R9BBJ1; H6VRG1	0	2	0.0955	0	1	1	858.929	1716.85	1716.85	-0.07	-6e-05	HCD (High Energy Collision Dissociation)	MS2	29.2206	110	68.6445	21204	CA_Nov18.raw	F1	3.56	0	0.001128
	FALSE	High	[R].TNAENEFVTLK.[K]			0.0925007	0	1	68	4	H0WUU3	H0WUU3 [288-298]	0	1265.64	High	High	0	0.04463	2.67	R.TNAENEFVTLK.K	[288-298]
		Checked	Confidence	Identifying Node	PSM Ambiguity	Annotated Sequence	Modifications	# Protein Groups	# Proteins	Master Protein Accessions	Protein Accessions	# Missed Cleavages	Charge	DeltaScore	DeltaCn	Rank	Search Engine Rank	m/z [Da]	MH+ [Da]	Theo. MH+ [Da]	DeltaM [ppm]	Deltam/z [Da]	Activation Type	MS Order	Isolation Interference [%]	Ion Inject Time [ms]	RT [min]	First Scan	Spectrum File	File ID	XCorr	Percolator q-Value	Percolator PEP
		FALSE	High	Sequest HT (A2)	Unambiguous	[R].TNAENEFVTLK.[K]		1	1	H0WUU3	H0WUU3	0	2	0	0	1	1	633.321	1265.64	1265.64	-1.41	-0.00089	HCD (High Energy Collision Dissociation)	MS2	59.7252	110	70.1519	21769	CA_Nov18.raw	F1	2.67	0	0.04463
		FALSE	High	Sequest HT (A2)	Unambiguous	[R].TNAENEFVTIK.[K]		1	67		A0A2K5MDS2; F6QEN0; G1P4P2; H2RBT7; A0A2U3WCU1; G3QLP7; D2HLN3; A0A2I3H0I1; H6VRF8; H6VRG0; G5ALS8; A0A2Y9KPX9; F1PTY1; A0A2U3ZLJ4; G1LZ32; Q6EIY9; P04264; A0A2K5MDQ1; A0A2K6CZV9; A5A6M6; A0A2J8SXI1; P04104; H6VRG3; H2NHE3; A0A2K5S0J5; A0A2K6RDQ4; G1U9I8; A0A2K5JBT0; A0A2K6TMH1; A0A2K5U926; Q6IMF3; I3M820; A0A1S3GGC0; H6VRF9; A0A2Y9GT18; F7B786; A0A2K5CVS4; A0A096NAU0; F7B7X0; A0A091CUF9; A0A2K5X…	0	2		0	1	2	633.321	1265.64	1265.64	-1.41	-0.00089	HCD (High Energy Collision Dissociation)	MS2	59.7252	110	70.1519	21769	CA_Nov18.raw	F1	2.67	0	0.04463
		FALSE	High	Sequest HT (A2)	Unambiguous	[R].TNAENEFVTIK.[K]		1	67		A0A2K5MDS2; F6QEN0; G1P4P2; H2RBT7; A0A2U3WCU1; G3QLP7; D2HLN3; A0A2I3H0I1; H6VRF8; H6VRG0; G5ALS8; A0A2Y9KPX9; F1PTY1; A0A2U3ZLJ4; G1LZ32; Q6EIY9; P04264; A0A2K5MDQ1; A0A2K6CZV9; A5A6M6; A0A2J8SXI1; P04104; H6VRG3; H2NHE3; A0A2K5S0J5; A0A2K6RDQ4; G1U9I8; A0A2K5JBT0; A0A2K6TMH1; A0A2K5U926; Q6IMF3; I3M820; A0A1S3GGC0; H6VRF9; A0A2Y9GT18; F7B786; A0A2K5CVS4; A0A096NAU0; F7B7X0; A0A091CUF9; A0A2K5X…	0	2	0	0	1	1	633.321	1265.63	1265.64	-1.8	-0.00114	HCD (High Energy Collision Dissociation)	MS2	53.166	110	70.5084	21903	CA_Nov18.raw	F1	2.61	0	0.03288
		FALSE	High	Sequest HT (A2)	Unambiguous	[R].TNAENEFVTLK.[K]		1	1	H0WUU3	H0WUU3	0	2		0	1	2	633.321	1265.63	1265.64	-1.8	-0.00114	HCD (High Energy Collision Dissociation)	MS2	53.166	110	70.5084	21903	CA_Nov18.raw	F1	2.61	0	0.03288
	FALSE	High	[R].FLEQQNQVLQTK.[W]			0.00944067	0	1	209	2	H0WUU3	H0WUU3 [210-221]	0	1475.79	High	High	0	0.001576	3.71	R.FLEQQNQVLQTK.W	[210-221]
		Checked	Confidence	Identifying Node	PSM Ambiguity	Annotated Sequence	Modifications	# Protein Groups	# Proteins	Master Protein Accessions	Protein Accessions	# Missed Cleavages	Charge	DeltaScore	DeltaCn	Rank	Search Engine Rank	m/z [Da]	MH+ [Da]	Theo. MH+ [Da]	DeltaM [ppm]	Deltam/z [Da]	Activation Type	MS Order	Isolation Interference [%]	Ion Inject Time [ms]	RT [min]	First Scan	Spectrum File	File ID	XCorr	Percolator q-Value	Percolator PEP
		FALSE	High	Sequest HT (A2)	Unambiguous	[R].FLEQQNQVLQTK.[W]		1	209	H0WUU3	G7PID4; A0A1U7TQA0; A0A2K5MDS2; A0A1D5R845; A0A2R9ANL2; A0A091CQ61; F6QEN0; H2NHE2; A0A2K5XUJ7; G1P4P2; A0A2K5VPA4; H2RBT7; H2Q602; A0A2K6E1K1; Q7Z794; A0A2Y9ED99; A0A2K6F006; H2RIK0; A0A1S2ZES8; A0A1S2ZET0; A0A2U3WCU1; F1PTX4; L9L981; G3QLP7; S9WX05; H0WUU3; A0A0G2JXH6; D2HLN3; A0A0G2JZQ9; A0A2I3H0I1; G3VF31; P35908; Q9R0H5; H6VRF8; G3MZ71; H6VRG0; G5ALS8; Q6NXH9; G5ALS6; A0A286X9U0; G1S7P2; G3V…	0	2	0.4906	0	1	1	738.395	1475.78	1475.79	-2.03	-0.0015	HCD (High Energy Collision Dissociation)	MS2	14.973	110	66.3638	20346	CA_Nov18.raw	F1	3.71	0	0.001576
		FALSE	High	Sequest HT (A2)	Unambiguous	[R].FLEQQNQVLQTK.[W]		1	209	H0WUU3	G7PID4; A0A1U7TQA0; A0A2K5MDS2; A0A1D5R845; A0A2R9ANL2; A0A091CQ61; F6QEN0; H2NHE2; A0A2K5XUJ7; G1P4P2; A0A2K5VPA4; H2RBT7; H2Q602; A0A2K6E1K1; Q7Z794; A0A2Y9ED99; A0A2K6F006; H2RIK0; A0A1S2ZES8; A0A1S2ZET0; A0A2U3WCU1; F1PTX4; L9L981; G3QLP7; S9WX05; H0WUU3; A0A0G2JXH6; D2HLN3; A0A0G2JZQ9; A0A2I3H0I1; G3VF31; P35908; Q9R0H5; H6VRF8; G3MZ71; H6VRG0; G5ALS8; Q6NXH9; G5ALS6; A0A286X9U0; G1S7P2; G3V…	0	2	0.3836	0	1	1	738.394	1475.78	1475.79	-3.02	-0.00223	HCD (High Energy Collision Dissociation)	MS2	34.6687	110	66.0062	20212	CA_Nov18.raw	F1	2.92	0	0.01468
FALSE	High	Master Protein	F6QJU4	Uncharacterized protein OS=Ciona intestinalis OX=7719 PE=4 SV=2	0	2.156	5	1	7	1	1	238	26.6	4.67	23.74	1	High
	Checked	Confidence	Annotated Sequence	Modifications	Modifications in Master Proteins	Qvality PEP	Qvality q-value	# Protein Groups	# Proteins	# PSMs	Master Protein Accessions	Positions in Master Proteins	# Missed Cleavages	Theo. MH+ [Da]	Found in Sample: [S1] F1: Sample	Confidence (by Search Engine): Sequest HT	Percolator q-Value (by Search Engine): Sequest HT	Percolator PEP (by Search Engine): Sequest HT	XCorr (by Search Engine): Sequest HT	Sequence in Protein	Positions in Protein	Peptide Group Modifications in Protein
	FALSE	High	[R].ITDLNMTDQTK.[I]			0.0290977	0	1	3	7	F6QJU4	F6QJU4 [145-155]	0	1279.62	High	High	0	0.007023	3.61	R.ITDLNMTDQTK.I	[145-155]
		Checked	Confidence	Identifying Node	PSM Ambiguity	Annotated Sequence	Modifications	# Protein Groups	# Proteins	Master Protein Accessions	Protein Accessions	# Missed Cleavages	Charge	DeltaScore	DeltaCn	Rank	Search Engine Rank	m/z [Da]	MH+ [Da]	Theo. MH+ [Da]	DeltaM [ppm]	Deltam/z [Da]	Activation Type	MS Order	Isolation Interference [%]	Ion Inject Time [ms]	RT [min]	First Scan	Spectrum File	File ID	XCorr	Percolator q-Value	Percolator PEP
		FALSE	High	Sequest HT (A2)	Unambiguous	[R].ITDLNMTDQTK.[I]		1	3	F6QJU4	A0A1W2WMW9; A0A1W2WN23; F6QJU4	0	2	0.2636	0	1	1	640.312	1279.62	1279.62	-2.42	-0.00155	HCD (High Energy Collision Dissociation)	MS2	46.6635	110	57.6295	17081	CA_Nov18.raw	F1	3.3	0	0.03252
		FALSE	High	Sequest HT (A2)	Unambiguous	[R].ITDLNMTDQTK.[I]		1	3	F6QJU4	A0A1W2WMW9; A0A1W2WN23; F6QJU4	0	2	0.2408	0	1	1	640.314	1279.62	1279.62	1.3	0.00083	HCD (High Energy Collision Dissociation)	MS2	22.6367	110	56.9118	16816	CA_Nov18.raw	F1	3.53	0	0.01407
		FALSE	High	Sequest HT (A2)	Unambiguous	[R].ITDLNMTDQTK.[I]		1	3	F6QJU4	A0A1W2WMW9; A0A1W2WN23; F6QJU4	0	2	0.2241	0	1	1	640.313	1279.62	1279.62	-0.7	-0.00045	HCD (High Energy Collision Dissociation)	MS2	37.6617	110	57.2697	16948	CA_Nov18.raw	F1	3.57	0	0.06147
		FALSE	High	Sequest HT (A2)	Unambiguous	[R].ITDLNMTDQTK.[I]		1	3	F6QJU4	A0A1W2WMW9; A0A1W2WN23; F6QJU4	0	2	0.2244	0	1	1	640.315	1279.62	1279.62	2.26	0.00144	HCD (High Energy Collision Dissociation)	MS2	32.8227	110	56.5547	16684	CA_Nov18.raw	F1	3.61	0	0.007023
		FALSE	High	Sequest HT (A2)	Unambiguous	[R].ITDLNMTDQTK.[I]		1	3	F6QJU4	A0A1W2WMW9; A0A1W2WN23; F6QJU4	0	2	0.1826	0	1	1	640.315	1279.62	1279.62	2.45	0.00156	HCD (High Energy Collision Dissociation)	MS2	27.8877	110	56.1998	16553	CA_Nov18.raw	F1	3.34	0	0.006984
		FALSE	High	Sequest HT (A2)	Unambiguous	[R].ITDLNMTDQTK.[I]		1	3	F6QJU4	A0A1W2WMW9; A0A1W2WN23; F6QJU4	0	2	0.2448	0	1	1	640.315	1279.62	1279.62	1.97	0.00126	HCD (High Energy Collision Dissociation)	MS2	40.1756	110	55.8435	16421	CA_Nov18.raw	F1	3.35	0	0.008408
		FALSE	High	Sequest HT (A2)	Unambiguous	[R].ITDLNMTDQTK.[I]		1	3	F6QJU4	A0A1W2WMW9; A0A1W2WN23; F6QJU4	0	2	0.198	0	1	1	640.314	1279.62	1279.62	0.73	0.00047	HCD (High Energy Collision Dissociation)	MS2	50.1298	110	55.4921	16291	CA_Nov18.raw	F1	3.03	0.001103	0.08326
FALSE	High	Master Protein	Q967E1	Heat shock protein 90 OS=Dendronephthya klunzingeri OX=84964 GN=hsp90 gene PE=2 SV=1	0	4.264	3	2	7	2	1	733	84.3	4.89	16.98	2	High
	Checked	Confidence	Annotated Sequence	Modifications	Modifications in Master Proteins	Qvality PEP	Qvality q-value	# Protein Groups	# Proteins	# PSMs	Master Protein Accessions	Positions in Master Proteins	# Missed Cleavages	Theo. MH+ [Da]	Found in Sample: [S1] F1: Sample	Confidence (by Search Engine): Sequest HT	Percolator q-Value (by Search Engine): Sequest HT	Percolator PEP (by Search Engine): Sequest HT	XCorr (by Search Engine): Sequest HT	Sequence in Protein	Positions in Protein	Peptide Group Modifications in Protein
	FALSE	High	[KR].DQVSNSAFVER.[V]			0.0351391	0	1	45	5	Q967E1	Q967E1 [502-512]	0	1251.6	High	High	0	0.03848	2.53	K.DQVSNSAFVER.V	[502-512]
		Checked	Confidence	Identifying Node	PSM Ambiguity	Annotated Sequence	Modifications	# Protein Groups	# Proteins	Master Protein Accessions	Protein Accessions	# Missed Cleavages	Charge	DeltaScore	DeltaCn	Rank	Search Engine Rank	m/z [Da]	MH+ [Da]	Theo. MH+ [Da]	DeltaM [ppm]	Deltam/z [Da]	Activation Type	MS Order	Isolation Interference [%]	Ion Inject Time [ms]	RT [min]	First Scan	Spectrum File	File ID	XCorr	Percolator q-Value	Percolator PEP
		FALSE	High	Sequest HT (A2)	Selected	[KR].DQVSNSAFVER.[V]		1	45	Q967E1	Q967E1; H2YHC5; H2YHC3; F6YNJ1; L7Q331; L7Q382; A0A0M4E803; B4MMG6; H2YHC4; M9PBL3; B3M5T3; Q5I5Q5; O02192; L7Q335; L7Q468; A0A1W3JCR7; L7Q4S8; A0MSZ9; L7Q4T5; B4GRQ0; H2YHC6; M4WR12; A0A1W4W222; L7Q0Y8; L7Q4U0; H2YHC1; B3NFX5; L7Q476; A0A0P6FGY6; H2YHC2; B4PGL1; B4KXG8; L7Q498; L7Q355; A0A1Z1JMZ2; A0A240FEJ7; Q5I5Q4; L7Q346; P04809; L7Q386; L7Q327; B4QP43; A0A0P6FIZ0; B4MRW8; A0A0P6IPY3	0	2	0.0171	0	1	1	626.301	1251.6	1251.6	-0.72	-0.00045	HCD (High Energy Collision Dissociation)	MS2	51.9232	110	53.2602	15466	CA_Nov18.raw	F1	1.75	0	0.0547
		FALSE	High	Sequest HT (A2)	Unambiguous	[KR].DQVSNSAFVER.[V]		1	45	Q967E1	Q967E1; H2YHC5; H2YHC3; F6YNJ1; L7Q331; L7Q382; A0A0M4E803; B4MMG6; H2YHC4; M9PBL3; B3M5T3; Q5I5Q5; O02192; L7Q335; L7Q468; A0A1W3JCR7; L7Q4S8; A0MSZ9; L7Q4T5; B4GRQ0; H2YHC6; M4WR12; A0A1W4W222; L7Q0Y8; L7Q4U0; H2YHC1; B3NFX5; L7Q476; A0A0P6FGY6; H2YHC2; B4PGL1; B4KXG8; L7Q498; L7Q355; A0A1Z1JMZ2; A0A240FEJ7; Q5I5Q4; L7Q346; P04809; L7Q386; L7Q327; B4QP43; A0A0P6FIZ0; B4MRW8; A0A0P6IPY3	0	2	0.2265	0	1	1	626.303	1251.6	1251.6	1.23	0.00077	HCD (High Energy Collision Dissociation)	MS2	46.6364	110	52.5202	15193	CA_Nov18.raw	F1	2.34	0	0.02045
		FALSE	High	Sequest HT (A2)	Unambiguous	[KR].DQVSNSAFVER.[V]		1	45	Q967E1	Q967E1; H2YHC5; H2YHC3; F6YNJ1; L7Q331; L7Q382; A0A0M4E803; B4MMG6; H2YHC4; M9PBL3; B3M5T3; Q5I5Q5; O02192; L7Q335; L7Q468; A0A1W3JCR7; L7Q4S8; A0MSZ9; L7Q4T5; B4GRQ0; H2YHC6; M4WR12; A0A1W4W222; L7Q0Y8; L7Q4U0; H2YHC1; B3NFX5; L7Q476; A0A0P6FGY6; H2YHC2; B4PGL1; B4KXG8; L7Q498; L7Q355; A0A1Z1JMZ2; A0A240FEJ7; Q5I5Q4; L7Q346; P04809; L7Q386; L7Q327; B4QP43; A0A0P6FIZ0; B4MRW8; A0A0P6IPY3	0	2	0.1937	0	1	1	626.304	1251.6	1251.6	4.26	0.00266	HCD (High Energy Collision Dissociation)	MS2	41.3224	110	52.9093	15337	CA_Nov18.raw	F1	2.53	0	0.03848
		FALSE	High	Sequest HT (A2)	Unambiguous	[KR].DQVSNSAFVER.[V]		1	45	Q967E1	Q967E1; H2YHC5; H2YHC3; F6YNJ1; L7Q331; L7Q382; A0A0M4E803; B4MMG6; H2YHC4; M9PBL3; B3M5T3; Q5I5Q5; O02192; L7Q335; L7Q468; A0A1W3JCR7; L7Q4S8; A0MSZ9; L7Q4T5; B4GRQ0; H2YHC6; M4WR12; A0A1W4W222; L7Q0Y8; L7Q4U0; H2YHC1; B3NFX5; L7Q476; A0A0P6FGY6; H2YHC2; B4PGL1; B4KXG8; L7Q498; L7Q355; A0A1Z1JMZ2; A0A240FEJ7; Q5I5Q4; L7Q346; P04809; L7Q386; L7Q327; B4QP43; A0A0P6FIZ0; B4MRW8; A0A0P6IPY3	0	2	0.2076	0	1	1	626.303	1251.6	1251.6	2.21	0.00138	HCD (High Energy Collision Dissociation)	MS2	47.7225	110	52.1621	15061	CA_Nov18.raw	F1	2.36	0	0.009
		FALSE	High	Sequest HT (A2)	Unambiguous	[KR].DQVSNSAFVER.[V]		1	45	Q967E1	Q967E1; H2YHC5; H2YHC3; F6YNJ1; L7Q331; L7Q382; A0A0M4E803; B4MMG6; H2YHC4; M9PBL3; B3M5T3; Q5I5Q5; O02192; L7Q335; L7Q468; A0A1W3JCR7; L7Q4S8; A0MSZ9; L7Q4T5; B4GRQ0; H2YHC6; M4WR12; A0A1W4W222; L7Q0Y8; L7Q4U0; H2YHC1; B3NFX5; L7Q476; A0A0P6FGY6; H2YHC2; B4PGL1; B4KXG8; L7Q498; L7Q355; A0A1Z1JMZ2; A0A240FEJ7; Q5I5Q4; L7Q346; P04809; L7Q386; L7Q327; B4QP43; A0A0P6FIZ0; B4MRW8; A0A0P6IPY3	0	2	0.1185	0	1	1	626.302	1251.6	1251.6	1.04	0.00065	HCD (High Energy Collision Dissociation)	MS2	40.1897	110	51.7808	14920	CA_Nov18.raw	F1	2.11	0	0.01838
	FALSE	High	[R].ELISNSSDAIDK.[IFY]			0.0260548	0	1	268	8	Q967E1	Q967E1 [45-56]	0	1291.64	High	High	0	0.00605	3	R.ELISNSSDALDK.I	[45-56]
		Checked	Confidence	Identifying Node	PSM Ambiguity	Annotated Sequence	Modifications	# Protein Groups	# Proteins	Master Protein Accessions	Protein Accessions	# Missed Cleavages	Charge	DeltaScore	DeltaCn	Rank	Search Engine Rank	m/z [Da]	MH+ [Da]	Theo. MH+ [Da]	DeltaM [ppm]	Deltam/z [Da]	Activation Type	MS Order	Isolation Interference [%]	Ion Inject Time [ms]	RT [min]	First Scan	Spectrum File	File ID	XCorr	Percolator q-Value	Percolator PEP
		FALSE	High	Sequest HT (A2)	Unambiguous	[R].ELISNSSDAIDK.[IFY]		1	2		A0A369SDF7; D7URP3	0	2		0	1	4	646.322	1291.64	1291.64	-0.74	-0.00048	HCD (High Energy Collision Dissociation)	MS2	44.9174	110	61.4735	18507	CA_Nov18.raw	F1	2.9	0	0.009443
		FALSE	High	Sequest HT (A2)	Unambiguous	[R].ELISNSSDAIDK.[IFY]		1	2		A0A369SDF7; D7URP3	0	2	0	0	1	1	646.322	1291.64	1291.64	-1.12	-0.00072	HCD (High Energy Collision Dissociation)	MS2	36.5418	110	60.9405	18307	CA_Nov18.raw	F1	3	0	0.00605
		FALSE	High	Sequest HT (A2)	Unambiguous	[R].EIISNSSDALDK.[IFY]		1	9		V9KGV8; A0A0P7WQN4; C5HDF5; A0JMA1; A0A1W4ZLV1; F7A8V6; F7A8V0; A0A154PJL6; A7XGM3	0	2		0	1	2	646.322	1291.64	1291.64	-1.12	-0.00072	HCD (High Energy Collision Dissociation)	MS2	36.5418	110	60.9405	18307	CA_Nov18.raw	F1	3	0	0.00605
		FALSE	High	Sequest HT (A2)	Unambiguous	[R].ELLSNSSDALDK.[IFY]		1	1		A0A0C2MT43	0	2		0	1	3	646.322	1291.64	1291.64	-1.12	-0.00072	HCD (High Energy Collision Dissociation)	MS2	36.5418	110	60.9405	18307	CA_Nov18.raw	F1	3	0	0.00605
		FALSE	High	Sequest HT (A2)	Unambiguous	[R].ELISNSSDALDK.[IFY]		1	256	Q967E1	A0A0N0BG90; E0XJL0; F6XY03; A0A023EVX5; A0A0V0GA46; H2ZL52; A0A2W1BH57; A0A287AQK7; A0A2A3EH30; A0A182JG07; Q967E1; A0A1L8DU91; V5TFY5; A0A2K6LAI9; E9J341; I6LKT2; A0A1V9X472; S7NCW2; Q2WG66; A0A2K5HV84; A0A2R9BSJ1; A0A0K0DSJ7; A0A2K5V116; A0A1S2ZF33; H2YHC5; D6WMW9; A0A0K0FLQ6; A0A023W7V2; B4DTA5; A2TF02; A0A097P4E0; A0A158N8L6; A0A023EUA3; A0A2K6P633; A0A2Y9G1I5; A0A2Y9G032; A8D0B5; A0A2Y9E388;…	0	2		0	1	4	646.322	1291.64	1291.64	-1.12	-0.00072	HCD (High Energy Collision Dissociation)	MS2	36.5418	110	60.9405	18307	CA_Nov18.raw	F1	3	0	0.00605
		FALSE	High	Sequest HT (A2)	Unambiguous	[R].EIISNSSDALDK.[IFY]		1	9		V9KGV8; A0A0P7WQN4; C5HDF5; A0JMA1; A0A1W4ZLV1; F7A8V6; F7A8V0; A0A154PJL6; A7XGM3	0	2	0	0	1	1	646.322	1291.64	1291.64	-0.74	-0.00048	HCD (High Energy Collision Dissociation)	MS2	44.9174	110	61.4735	18507	CA_Nov18.raw	F1	2.9	0	0.009443
		FALSE	High	Sequest HT (A2)	Unambiguous	[R].ELLSNSSDALDK.[IFY]		1	1		A0A0C2MT43	0	2		0	1	2	646.322	1291.64	1291.64	-0.74	-0.00048	HCD (High Energy Collision Dissociation)	MS2	44.9174	110	61.4735	18507	CA_Nov18.raw	F1	2.9	0	0.009443
		FALSE	High	Sequest HT (A2)	Unambiguous	[R].ELISNSSDALDK.[IFY]		1	256	Q967E1	A0A0N0BG90; E0XJL0; F6XY03; A0A023EVX5; A0A0V0GA46; H2ZL52; A0A2W1BH57; A0A287AQK7; A0A2A3EH30; A0A182JG07; Q967E1; A0A1L8DU91; V5TFY5; A0A2K6LAI9; E9J341; I6LKT2; A0A1V9X472; S7NCW2; Q2WG66; A0A2K5HV84; A0A2R9BSJ1; A0A0K0DSJ7; A0A2K5V116; A0A1S2ZF33; H2YHC5; D6WMW9; A0A0K0FLQ6; A0A023W7V2; B4DTA5; A2TF02; A0A097P4E0; A0A158N8L6; A0A023EUA3; A0A2K6P633; A0A2Y9G1I5; A0A2Y9G032; A8D0B5; A0A2Y9E388;…	0	2		0	1	3	646.322	1291.64	1291.64	-0.74	-0.00048	HCD (High Energy Collision Dissociation)	MS2	44.9174	110	61.4735	18507	CA_Nov18.raw	F1	2.9	0	0.009443
FALSE	High	Master Protein	A0A1W3JNH0	peroxidase OS=Ciona intestinalis OX=7719 GN=LOC100177188 PE=4 SV=1	0	2.671	2	2	7	2	1	960	105.6	9.19	15.39	2	High
	Checked	Confidence	Annotated Sequence	Modifications	Modifications in Master Proteins	Qvality PEP	Qvality q-value	# Protein Groups	# Proteins	# PSMs	Master Protein Accessions	Positions in Master Proteins	# Missed Cleavages	Theo. MH+ [Da]	Found in Sample: [S1] F1: Sample	Confidence (by Search Engine): Sequest HT	Percolator q-Value (by Search Engine): Sequest HT	Percolator PEP (by Search Engine): Sequest HT	XCorr (by Search Engine): Sequest HT	Sequence in Protein	Positions in Protein	Peptide Group Modifications in Protein
	FALSE	High	[R].IMCDNLQDQR.[S]	1xCarbamidomethyl [C3]		0.0589472	0	1	1	5	A0A1W3JNH0	A0A1W3JNH0 [621-630]	0	1292.57	High	High	0	0.03922	2.46	R.IMCDNLQDQR.S	[621-630]
		Checked	Confidence	Identifying Node	PSM Ambiguity	Annotated Sequence	Modifications	# Protein Groups	# Proteins	Master Protein Accessions	Protein Accessions	# Missed Cleavages	Charge	DeltaScore	DeltaCn	Rank	Search Engine Rank	m/z [Da]	MH+ [Da]	Theo. MH+ [Da]	DeltaM [ppm]	Deltam/z [Da]	Activation Type	MS Order	Isolation Interference [%]	Ion Inject Time [ms]	RT [min]	First Scan	Spectrum File	File ID	XCorr	Percolator q-Value	Percolator PEP
		FALSE	High	Sequest HT (A2)	Unambiguous	[R].IMcDNLQDQR.[S]	C3(Carbamidomethyl)	1	1	A0A1W3JNH0	A0A1W3JNH0	0	2	0.4454	0	1	1	646.788	1292.57	1292.57	-2.16	-0.0014	HCD (High Energy Collision Dissociation)	MS2	60.1585	110	53.4412	15533	CA_Nov18.raw	F1	2.38	0	0.01788
		FALSE	High	Sequest HT (A2)	Unambiguous	[R].IMcDNLQDQR.[S]	C3(Carbamidomethyl)	1	1	A0A1W3JNH0	A0A1W3JNH0	0	2	0.3146	0	1	1	646.789	1292.57	1292.57	-0.37	-0.00024	HCD (High Energy Collision Dissociation)	MS2	50.5839	110	53.7983	15665	CA_Nov18.raw	F1	2.13	0	0.05091
		FALSE	High	Sequest HT (A2)	Unambiguous	[R].IMcDNLQDQR.[S]	C3(Carbamidomethyl)	1	1	A0A1W3JNH0	A0A1W3JNH0	0	2	0.3022	0	1	1	646.788	1292.57	1292.57	-2.54	-0.00164	HCD (High Energy Collision Dissociation)	MS2	63.3824	110	54.2739	15840	CA_Nov18.raw	F1	1.82	0	0.03173
		FALSE	High	Sequest HT (A2)	Unambiguous	[R].IMcDNLQDQR.[S]	C3(Carbamidomethyl)	1	1	A0A1W3JNH0	A0A1W3JNH0	0	2	0.283	0	1	1	646.789	1292.57	1292.57	-0.56	-0.00036	HCD (High Energy Collision Dissociation)	MS2	79.7161	110	52.6955	15258	CA_Nov18.raw	F1	2.12	0	0.04396
		FALSE	High	Sequest HT (A2)	Unambiguous	[R].IMcDNLQDQR.[S]	C3(Carbamidomethyl)	1	1	A0A1W3JNH0	A0A1W3JNH0	0	2	0.4309	0	1	1	646.788	1292.57	1292.57	-2.35	-0.00152	HCD (High Energy Collision Dissociation)	MS2	71.874	110	53.06	15392	CA_Nov18.raw	F1	2.46	0	0.03922
	FALSE	High	[R].VANAIGFCR.[N]	1xCarbamidomethyl [C8]		0.23664	0.00365573	1	2	2	A0A1W3JNH0	A0A1W3JNH0 [892-900]	0	1007.51	High	High	0.001103	0.1193	2.34	R.VANAIGFCR.N	[892-900]
		Checked	Confidence	Identifying Node	PSM Ambiguity	Annotated Sequence	Modifications	# Protein Groups	# Proteins	Master Protein Accessions	Protein Accessions	# Missed Cleavages	Charge	DeltaScore	DeltaCn	Rank	Search Engine Rank	m/z [Da]	MH+ [Da]	Theo. MH+ [Da]	DeltaM [ppm]	Deltam/z [Da]	Activation Type	MS Order	Isolation Interference [%]	Ion Inject Time [ms]	RT [min]	First Scan	Spectrum File	File ID	XCorr	Percolator q-Value	Percolator PEP
		FALSE	High	Sequest HT (A2)	Unambiguous	[R].VANAIGFcR.[N]	C8(Carbamidomethyl)	1	2	A0A1W3JNH0	F6Q6M5; A0A1W3JNH0	0	2	0.2265	0	1	1	504.259	1007.51	1007.51	1.3	0.00066	HCD (High Energy Collision Dissociation)	MS2	29.117	110	70.8961	22049	CA_Nov18.raw	F1	2.34	0.001103	0.1193
		FALSE	High	Sequest HT (A2)	Unambiguous	[R].VANAIGFcR.[N]	C8(Carbamidomethyl)	1	2	A0A1W3JNH0	F6Q6M5; A0A1W3JNH0	0	2	0.2477	0	1	1	504.258	1007.51	1007.51	-0.21	-0.00011	HCD (High Energy Collision Dissociation)	MS2	49.5557	110	70.4839	21894	CA_Nov18.raw	F1	2.14	0.00318	0.1507
FALSE	High	Master Protein	A0A1W2WBX5	isobutyryl-CoA dehydrogenase, mitochondrial OS=Ciona intestinalis OX=7719 GN=LOC100176464 PE=3 SV=1	0	6.793	6	2	7	2	1	422	46.4	8.38	22.34	2	High
	Checked	Confidence	Annotated Sequence	Modifications	Modifications in Master Proteins	Qvality PEP	Qvality q-value	# Protein Groups	# Proteins	# PSMs	Master Protein Accessions	Positions in Master Proteins	# Missed Cleavages	Theo. MH+ [Da]	Found in Sample: [S1] F1: Sample	Confidence (by Search Engine): Sequest HT	Percolator q-Value (by Search Engine): Sequest HT	Percolator PEP (by Search Engine): Sequest HT	XCorr (by Search Engine): Sequest HT	Sequence in Protein	Positions in Protein	Peptide Group Modifications in Protein
	FALSE	High	[R].INISSTSLGGAQK.[S]			0.0341531	0	1	1	4	A0A1W2WBX5	A0A1W2WBX5 [286-298]	0	1275.69	High	High	0	0.00866	3.38	R.INISSTSLGGAQK.S	[286-298]
		Checked	Confidence	Identifying Node	PSM Ambiguity	Annotated Sequence	Modifications	# Protein Groups	# Proteins	Master Protein Accessions	Protein Accessions	# Missed Cleavages	Charge	DeltaScore	DeltaCn	Rank	Search Engine Rank	m/z [Da]	MH+ [Da]	Theo. MH+ [Da]	DeltaM [ppm]	Deltam/z [Da]	Activation Type	MS Order	Isolation Interference [%]	Ion Inject Time [ms]	RT [min]	First Scan	Spectrum File	File ID	XCorr	Percolator q-Value	Percolator PEP
		FALSE	High	Sequest HT (A2)	Unambiguous	[R].INISSTSLGGAQK.[S]		1	1	A0A1W2WBX5	A0A1W2WBX5	0	2	0.3136	0	1	1	638.348	1275.69	1275.69	-1.59	-0.00101	HCD (High Energy Collision Dissociation)	MS2	56.0083	110	61.019	18336	CA_Nov18.raw	F1	3.38	0	0.00866
		FALSE	High	Sequest HT (A2)	Unambiguous	[R].INISSTSLGGAQK.[S]		1	1	A0A1W2WBX5	A0A1W2WBX5	0	2	0.2197	0	1	1	638.348	1275.69	1275.69	-1.97	-0.00126	HCD (High Energy Collision Dissociation)	MS2	59.7954	110	61.3757	18470	CA_Nov18.raw	F1	3.14	0	0.009284
		FALSE	High	Sequest HT (A2)	Unambiguous	[R].INISSTSLGGAQK.[S]		1	1	A0A1W2WBX5	A0A1W2WBX5	0	2	0.2888	0	1	1	638.349	1275.69	1275.69	-0.44	-0.00028	HCD (High Energy Collision Dissociation)	MS2	57.1818	110	60.6423	18195	CA_Nov18.raw	F1	3.29	0	0.01
		FALSE	High	Sequest HT (A2)	Unambiguous	[R].INISSTSLGGAQK.[S]		1	1	A0A1W2WBX5	A0A1W2WBX5	0	2	0.2035	0	1	1	638.349	1275.69	1275.69	0.71	0.00045	HCD (High Energy Collision Dissociation)	MS2	53.5731	110	60.2578	18051	CA_Nov18.raw	F1	2.85	0	0.02717
	FALSE	High	[R].VNQILEGTNEIMR.[L]			0.0135051	0	1	2	1	A0A1W2WBX5	A0A1W2WBX5 [401-413]	0	1516.78	High	High	0	0.002526	3.87	R.VNQILEGTNEIMR.L	[401-413]
		Checked	Confidence	Identifying Node	PSM Ambiguity	Annotated Sequence	Modifications	# Protein Groups	# Proteins	Master Protein Accessions	Protein Accessions	# Missed Cleavages	Charge	DeltaScore	DeltaCn	Rank	Search Engine Rank	m/z [Da]	MH+ [Da]	Theo. MH+ [Da]	DeltaM [ppm]	Deltam/z [Da]	Activation Type	MS Order	Isolation Interference [%]	Ion Inject Time [ms]	RT [min]	First Scan	Spectrum File	File ID	XCorr	Percolator q-Value	Percolator PEP
		FALSE	High	Sequest HT (A2)	Unambiguous	[R].VNQILEGTNEIMR.[L]		1	2	A0A1W2WBX5	A0A1W2WBX5; H2YH53	0	2	0.3049	0	1	1	758.893	1516.78	1516.78	0.2	0.00015	HCD (High Energy Collision Dissociation)	MS2	40.4074	110	74.3398	23338	CA_Nov18.raw	F1	3.87	0	0.002526
	FALSE	High	[R].VNQILEGTNEIMR.[L]	1xOxidation [M12]		0.0302602	0	1	2	2	A0A1W2WBX5	A0A1W2WBX5 [401-413]	0	1532.77	High	High	0	0.007365	3.03	R.VNQILEGTNEIMR.L	[401-413]
		Checked	Confidence	Identifying Node	PSM Ambiguity	Annotated Sequence	Modifications	# Protein Groups	# Proteins	Master Protein Accessions	Protein Accessions	# Missed Cleavages	Charge	DeltaScore	DeltaCn	Rank	Search Engine Rank	m/z [Da]	MH+ [Da]	Theo. MH+ [Da]	DeltaM [ppm]	Deltam/z [Da]	Activation Type	MS Order	Isolation Interference [%]	Ion Inject Time [ms]	RT [min]	First Scan	Spectrum File	File ID	XCorr	Percolator q-Value	Percolator PEP
		FALSE	High	Sequest HT (A2)	Unambiguous	[R].VNQILEGTNEImR.[L]	M12(Oxidation)	1	2	A0A1W2WBX5	A0A1W2WBX5; H2YH53	0	2	0.3267	0	1	1	766.889	1532.77	1532.77	-1.59	-0.00121	HCD (High Energy Collision Dissociation)	MS2	24.798	110	66.4367	20374	CA_Nov18.raw	F1	3.03	0	0.007365
		FALSE	High	Sequest HT (A2)	Unambiguous	[R].VNQILEGTNEImR.[L]	M12(Oxidation)	1	2	A0A1W2WBX5	A0A1W2WBX5; H2YH53	0	2	0.3011	0	1	1	766.89	1532.77	1532.77	-1.19	-0.00091	HCD (High Energy Collision Dissociation)	MS2	38.6042	110	66.0527	20229	CA_Nov18.raw	F1	2.79	0.001103	0.09255
FALSE	High	Master Protein	A0A1W5B4J1	major vault protein isoform X1 OS=Ciona intestinalis OX=7719 GN=LOC100185054 PE=4 SV=1	0	4.405	3	2	7	2	1	903	100.8	6.2	18.38	2	High
	Checked	Confidence	Annotated Sequence	Modifications	Modifications in Master Proteins	Qvality PEP	Qvality q-value	# Protein Groups	# Proteins	# PSMs	Master Protein Accessions	Positions in Master Proteins	# Missed Cleavages	Theo. MH+ [Da]	Found in Sample: [S1] F1: Sample	Confidence (by Search Engine): Sequest HT	Percolator q-Value (by Search Engine): Sequest HT	Percolator PEP (by Search Engine): Sequest HT	XCorr (by Search Engine): Sequest HT	Sequence in Protein	Positions in Protein	Peptide Group Modifications in Protein
	FALSE	High	[R].AIAVAGPEMQVK.[L]			0.0234952	0	1	4	2	A0A1W5B4J1	A0A1W5B4J1 [833-844]	0	1213.66	High	High	0	0.005259	3.34	R.AIAVAGPEMQVK.L	[833-844]
		Checked	Confidence	Identifying Node	PSM Ambiguity	Annotated Sequence	Modifications	# Protein Groups	# Proteins	Master Protein Accessions	Protein Accessions	# Missed Cleavages	Charge	DeltaScore	DeltaCn	Rank	Search Engine Rank	m/z [Da]	MH+ [Da]	Theo. MH+ [Da]	DeltaM [ppm]	Deltam/z [Da]	Activation Type	MS Order	Isolation Interference [%]	Ion Inject Time [ms]	RT [min]	First Scan	Spectrum File	File ID	XCorr	Percolator q-Value	Percolator PEP
		FALSE	High	Sequest HT (A2)	Unambiguous	[R].AIAVAGPEMQVK.[L]		1	4	A0A1W5B4J1	A0A1W5B4J1; F7B9N2; A0A1W2VZL9; A0A1W5BAP0	0	2	0.4192	0	1	1	607.333	1213.66	1213.66	-2.4	-0.00146	HCD (High Energy Collision Dissociation)	MS2	28.6054	74.891	67.6189	20819	CA_Nov18.raw	F1	3.34	0	0.005259
		FALSE	High	Sequest HT (A2)	Unambiguous	[R].AIAVAGPEMQVK.[L]		1	4	A0A1W5B4J1	A0A1W5B4J1; F7B9N2; A0A1W2VZL9; A0A1W5BAP0	0	2	0.3837	0	1	1	607.334	1213.66	1213.66	0.01	1e-05	HCD (High Energy Collision Dissociation)	MS2	37.4489	110	67.9788	20955	CA_Nov18.raw	F1	3.31	0.001103	0.08073
	FALSE	High	[RK].IEGEAAVEQAR.[L]			0.0305852	0	1	9	5	A0A1W5B4J1	A0A1W5B4J1 [759-769]	0	1172.59	High	High	0	0.04805	2.54	R.IEGEAAVEQAR.L	[759-769]
		Checked	Confidence	Identifying Node	PSM Ambiguity	Annotated Sequence	Modifications	# Protein Groups	# Proteins	Master Protein Accessions	Protein Accessions	# Missed Cleavages	Charge	DeltaScore	DeltaCn	Rank	Search Engine Rank	m/z [Da]	MH+ [Da]	Theo. MH+ [Da]	DeltaM [ppm]	Deltam/z [Da]	Activation Type	MS Order	Isolation Interference [%]	Ion Inject Time [ms]	RT [min]	First Scan	Spectrum File	File ID	XCorr	Percolator q-Value	Percolator PEP
		FALSE	High	Sequest HT (A2)	Unambiguous	[RK].IEGEAAVEQAR.[L]		1	9	A0A1W5B4J1	A0A1W5B4J1; A0A0B7A6U1; F7B9N2; A0A1W2VZL9; K1QQR1; H2ZJH1; A0A1W5BAP0; A0A2C9K4Y9; A0A0B7A739	0	2	0.1659	0	1	1	586.801	1172.59	1172.59	2.84	0.00166	HCD (High Energy Collision Dissociation)	MS2	56.9695	110	41.4821	11156	CA_Nov18.raw	F1	2.17	0	0.007486
		FALSE	High	Sequest HT (A2)	Unambiguous	[RK].IEGEAAVEQAR.[L]		1	9	A0A1W5B4J1	A0A1W5B4J1; A0A0B7A6U1; F7B9N2; A0A1W2VZL9; K1QQR1; H2ZJH1; A0A1W5BAP0; A0A2C9K4Y9; A0A0B7A739	0	2	0.2675	0	1	1	586.8	1172.59	1172.59	1.8	0.00105	HCD (High Energy Collision Dissociation)	MS2	55.697	110	41.8541	11291	CA_Nov18.raw	F1	2.43	0	0.01368
		FALSE	High	Sequest HT (A2)	Unambiguous	[RK].IEGEAAVEQAR.[L]		1	9	A0A1W5B4J1	A0A1W5B4J1; A0A0B7A6U1; F7B9N2; A0A1W2VZL9; K1QQR1; H2ZJH1; A0A1W5BAP0; A0A2C9K4Y9; A0A0B7A739	0	2	0.2585	0	1	1	586.8	1172.59	1172.59	2.63	0.00154	HCD (High Energy Collision Dissociation)	MS2	51.0441	110	42.21	11417	CA_Nov18.raw	F1	2.36	0	0.03851
		FALSE	High	Sequest HT (A2)	Unambiguous	[RK].IEGEAAVEQAR.[L]		1	9	A0A1W5B4J1	A0A1W5B4J1; A0A0B7A6U1; F7B9N2; A0A1W2VZL9; K1QQR1; H2ZJH1; A0A1W5BAP0; A0A2C9K4Y9; A0A0B7A739	0	2	0.2598	0	1	1	586.799	1172.59	1172.59	-0.18	-0.00011	HCD (High Energy Collision Dissociation)	MS2	56.4214	110	42.6155	11564	CA_Nov18.raw	F1	2.54	0	0.04805
		FALSE	High	Sequest HT (A2)	Unambiguous	[RK].IEGEAAVEQAR.[L]		1	9	A0A1W5B4J1	A0A1W5B4J1; A0A0B7A6U1; F7B9N2; A0A1W2VZL9; K1QQR1; H2ZJH1; A0A1W5BAP0; A0A2C9K4Y9; A0A0B7A739	0	2	0.2545	0	1	1	586.799	1172.59	1172.59	-0.6	-0.00035	HCD (High Energy Collision Dissociation)	MS2	61.685	110	40.5794	10837	CA_Nov18.raw	F1	2.24	0.002167	0.137
FALSE	High	Master Protein	A0A1W5BL81	cubilin isoform X1 OS=Ciona intestinalis OX=7719 GN=LOC100184359 PE=4 SV=1	0	3.598	3	2	7	2	1	1001	110	8.73	17.11	2	High
	Checked	Confidence	Annotated Sequence	Modifications	Modifications in Master Proteins	Qvality PEP	Qvality q-value	# Protein Groups	# Proteins	# PSMs	Master Protein Accessions	Positions in Master Proteins	# Missed Cleavages	Theo. MH+ [Da]	Found in Sample: [S1] F1: Sample	Confidence (by Search Engine): Sequest HT	Percolator q-Value (by Search Engine): Sequest HT	Percolator PEP (by Search Engine): Sequest HT	XCorr (by Search Engine): Sequest HT	Sequence in Protein	Positions in Protein	Peptide Group Modifications in Protein
	FALSE	High	[R].SFCTSGTQLDK.[F]	1xCarbamidomethyl [C3]		0.0918631	0	1	4	2	A0A1W5BL81	A0A1W5BL81 [950-960]	0	1243.56	High	High	0	0.0325	2.12	R.SFCTSGTQLDK.F	[950-960]
		Checked	Confidence	Identifying Node	PSM Ambiguity	Annotated Sequence	Modifications	# Protein Groups	# Proteins	Master Protein Accessions	Protein Accessions	# Missed Cleavages	Charge	DeltaScore	DeltaCn	Rank	Search Engine Rank	m/z [Da]	MH+ [Da]	Theo. MH+ [Da]	DeltaM [ppm]	Deltam/z [Da]	Activation Type	MS Order	Isolation Interference [%]	Ion Inject Time [ms]	RT [min]	First Scan	Spectrum File	File ID	XCorr	Percolator q-Value	Percolator PEP
		FALSE	High	Sequest HT (A2)	Unambiguous	[R].SFcTSGTQLDK.[F]	C3(Carbamidomethyl)	1	4	A0A1W5BL81	A0A1W5BL82; A0A1W5BRB3; A0A1W5BL81; A0A1W5BQ01	0	2	0.5094	0	1	1	622.285	1243.56	1243.56	-0.12	-7e-05	HCD (High Energy Collision Dissociation)	MS2	51.9272	110	56.4509	16646	CA_Nov18.raw	F1	2.12	0	0.0325
		FALSE	High	Sequest HT (A2)	Unambiguous	[R].SFcTSGTQLDK.[F]	C3(Carbamidomethyl)	1	4	A0A1W5BL81	A0A1W5BL82; A0A1W5BRB3; A0A1W5BL81; A0A1W5BQ01	0	2	0.414	0	1	1	622.286	1243.56	1243.56	2.14	0.00133	HCD (High Energy Collision Dissociation)	MS2	46.0962	110	55.5953	16330	CA_Nov18.raw	F1	1.86	0	0.03378
	FALSE	High	[K].SPNYPGNYPQNIDCK.[Y]	1xCarbamidomethyl [C14]		0.0314689	0	1	3	5	A0A1W5BL81	A0A1W5BL81 [786-800]	0	1766.78	High	High	0	0.04333	2.77	K.SPNYPGNYPQNIDCK.Y	[786-800]
		Checked	Confidence	Identifying Node	PSM Ambiguity	Annotated Sequence	Modifications	# Protein Groups	# Proteins	Master Protein Accessions	Protein Accessions	# Missed Cleavages	Charge	DeltaScore	DeltaCn	Rank	Search Engine Rank	m/z [Da]	MH+ [Da]	Theo. MH+ [Da]	DeltaM [ppm]	Deltam/z [Da]	Activation Type	MS Order	Isolation Interference [%]	Ion Inject Time [ms]	RT [min]	First Scan	Spectrum File	File ID	XCorr	Percolator q-Value	Percolator PEP
		FALSE	High	Sequest HT (A2)	Unambiguous	[K].SPNYPGNYPQNIDcK.[Y]	C14(Carbamidomethyl)	1	3	A0A1W5BL81	A0A1W5BL82; A0A1W5BL81; A0A1W5BQ01	0	2	0.6173	0	1	1	883.894	1766.78	1766.78	0.45	0.0004	HCD (High Energy Collision Dissociation)	MS2	38.6462	110	50.5862	14479	CA_Nov18.raw	F1	2.77	0	0.04333
		FALSE	High	Sequest HT (A2)	Unambiguous	[K].SPNYPGNYPQNIDcK.[Y]	C14(Carbamidomethyl)	1	3	A0A1W5BL81	A0A1W5BL82; A0A1W5BL81; A0A1W5BQ01	0	2	0.4651	0	1	1	883.894	1766.78	1766.78	0.31	0.00027	HCD (High Energy Collision Dissociation)	MS2	33.655	110	51.6466	14870	CA_Nov18.raw	F1	2.58	0	0.02017
		FALSE	High	Sequest HT (A2)	Unambiguous	[K].SPNYPGNYPQNIDcK.[Y]	C14(Carbamidomethyl)	1	3	A0A1W5BL81	A0A1W5BL82; A0A1W5BL81; A0A1W5BQ01	0	2	0.4052	0	1	1	883.895	1766.78	1766.78	1.76	0.00156	HCD (High Energy Collision Dissociation)	MS2	24.3578	110	51.2922	14739	CA_Nov18.raw	F1	2.69	0	0.00776
		FALSE	High	Sequest HT (A2)	Unambiguous	[K].SPNYPGNYPQNIDcK.[Y]	C14(Carbamidomethyl)	1	3	A0A1W5BL81	A0A1W5BL82; A0A1W5BL81; A0A1W5BQ01	0	2	0.4922	0	1	1	883.894	1766.78	1766.78	0.24	0.00021	HCD (High Energy Collision Dissociation)	MS2	25.1524	110	50.9345	14607	CA_Nov18.raw	F1	2.58	0.001103	0.08992
		FALSE	High	Sequest HT (A2)	Unambiguous	[K].SPNYPGNYPQNIDcK.[Y]	C14(Carbamidomethyl)	1	3	A0A1W5BL81	A0A1W5BL82; A0A1W5BL81; A0A1W5BQ01	0	2	0.3984	0	1	1	883.895	1766.78	1766.78	1.62	0.00143	HCD (High Energy Collision Dissociation)	MS2	16.5988	110	52.3962	15147	CA_Nov18.raw	F1	2.51	0.006951	0.1995
FALSE	High	Master Protein	A0A1W5BCF8	ADP-ribosylation factor 2-like OS=Ciona intestinalis OX=7719 GN=LOC108949548 PE=3 SV=1	0	1.474	6	1	6	1	1	181	20.3	6.2	16.56	1	High
	Checked	Confidence	Annotated Sequence	Modifications	Modifications in Master Proteins	Qvality PEP	Qvality q-value	# Protein Groups	# Proteins	# PSMs	Master Protein Accessions	Positions in Master Proteins	# Missed Cleavages	Theo. MH+ [Da]	Found in Sample: [S1] F1: Sample	Confidence (by Search Engine): Sequest HT	Percolator q-Value (by Search Engine): Sequest HT	Percolator PEP (by Search Engine): Sequest HT	XCorr (by Search Engine): Sequest HT	Sequence in Protein	Positions in Protein	Peptide Group Modifications in Protein
	FALSE	High	[R].LTEAQEELTR.[M]			0.094113	0	1	1	6	A0A1W5BCF8	A0A1W5BCF8 [100-109]	0	1189.61	High	High	0	0.03558	2.87	R.LTEAQEELTR.M	[100-109]
		Checked	Confidence	Identifying Node	PSM Ambiguity	Annotated Sequence	Modifications	# Protein Groups	# Proteins	Master Protein Accessions	Protein Accessions	# Missed Cleavages	Charge	DeltaScore	DeltaCn	Rank	Search Engine Rank	m/z [Da]	MH+ [Da]	Theo. MH+ [Da]	DeltaM [ppm]	Deltam/z [Da]	Activation Type	MS Order	Isolation Interference [%]	Ion Inject Time [ms]	RT [min]	First Scan	Spectrum File	File ID	XCorr	Percolator q-Value	Percolator PEP
		FALSE	High	Sequest HT (A2)	Unambiguous	[R].LTEAQEELTR.[M]		1	1	A0A1W5BCF8	A0A1W5BCF8	0	2	0.213	0	1	1	595.307	1189.61	1189.61	0.49	0.00029	HCD (High Energy Collision Dissociation)	MS2	41.3167	110	57.7538	17127	CA_Nov18.raw	F1	2.77	0	0.05071
		FALSE	High	Sequest HT (A2)	Unambiguous	[R].LTEAQEELTR.[M]		1	1	A0A1W5BCF8	A0A1W5BCF8	0	2	0.1509	0	1	1	595.308	1189.61	1189.61	1.62	0.00096	HCD (High Energy Collision Dissociation)	MS2	32.5188	110	57.0365	16862	CA_Nov18.raw	F1	2.85	0	0.04046
		FALSE	High	Sequest HT (A2)	Unambiguous	[R].LTEAQEELTR.[M]		1	1	A0A1W5BCF8	A0A1W5BCF8	0	2	0.1533	0	1	1	595.307	1189.61	1189.61	1.21	0.00072	HCD (High Energy Collision Dissociation)	MS2	36.427	110	57.3989	16996	CA_Nov18.raw	F1	2.74	0	0.04263
		FALSE	High	Sequest HT (A2)	Unambiguous	[R].LTEAQEELTR.[M]		1	1	A0A1W5BCF8	A0A1W5BCF8	0	2	0.1463	0	1	1	595.308	1189.61	1189.61	1.72	0.00103	HCD (High Energy Collision Dissociation)	MS2	32.2455	110	56.6812	16731	CA_Nov18.raw	F1	2.87	0	0.03558
		FALSE	High	Sequest HT (A2)	Unambiguous	[R].LTEAQEELTR.[M]		1	1	A0A1W5BCF8	A0A1W5BCF8	0	2	0.0927	0	1	1	595.307	1189.61	1189.61	0.7	0.00041	HCD (High Energy Collision Dissociation)	MS2	46.6443	110	55.9654	16466	CA_Nov18.raw	F1	2.48	0	0.05987
		FALSE	High	Sequest HT (A2)	Unambiguous	[R].LTEAQEELTR.[M]		1	1	A0A1W5BCF8	A0A1W5BCF8	0	2	0.1923	0	1	1	595.308	1189.61	1189.61	2.24	0.00133	HCD (High Energy Collision Dissociation)	MS2	39.6444	110	56.3241	16599	CA_Nov18.raw	F1	2.86	0	0.03361
FALSE	High	Master Protein	F6YJQ4	uncharacterized protein LOC100185212 OS=Ciona intestinalis OX=7719 GN=LOC100185212 PE=4 SV=2	0	4.337	5	1	6	1	1	271	29.7	7.85	19.78	1	High
	Checked	Confidence	Annotated Sequence	Modifications	Modifications in Master Proteins	Qvality PEP	Qvality q-value	# Protein Groups	# Proteins	# PSMs	Master Protein Accessions	Positions in Master Proteins	# Missed Cleavages	Theo. MH+ [Da]	Found in Sample: [S1] F1: Sample	Confidence (by Search Engine): Sequest HT	Percolator q-Value (by Search Engine): Sequest HT	Percolator PEP (by Search Engine): Sequest HT	XCorr (by Search Engine): Sequest HT	Sequence in Protein	Positions in Protein	Peptide Group Modifications in Protein
	FALSE	High	[R].LGDALCTASEGECK.[N]	2xCarbamidomethyl [C6; C13]		0.000647987	0	1	1	6	F6YJQ4	F6YJQ4 [69-82]	0	1510.65	High	High	0	4.607e-05	3.9	R.LGDALCTASEGECK.N	[69-82]
		Checked	Confidence	Identifying Node	PSM Ambiguity	Annotated Sequence	Modifications	# Protein Groups	# Proteins	Master Protein Accessions	Protein Accessions	# Missed Cleavages	Charge	DeltaScore	DeltaCn	Rank	Search Engine Rank	m/z [Da]	MH+ [Da]	Theo. MH+ [Da]	DeltaM [ppm]	Deltam/z [Da]	Activation Type	MS Order	Isolation Interference [%]	Ion Inject Time [ms]	RT [min]	First Scan	Spectrum File	File ID	XCorr	Percolator q-Value	Percolator PEP
		FALSE	High	Sequest HT (A2)	Unambiguous	[R].LGDALcTASEGEcK.[N]	C6(Carbamidomethyl); C13(Carbamidomethyl)	1	1	F6YJQ4	F6YJQ4	0	2	0.3445	0	1	1	755.826	1510.64	1510.65	-4.23	-0.0032	HCD (High Energy Collision Dissociation)	MS2	14.0103	110	57.9385	17195	CA_Nov18.raw	F1	2.38	0	0.04166
		FALSE	High	Sequest HT (A2)	Unambiguous	[R].LGDALcTASEGEcK.[N]	C6(Carbamidomethyl); C13(Carbamidomethyl)	1	1	F6YJQ4	F6YJQ4	0	2	0.4766	0	1	1	755.828	1510.65	1510.65	-1	-0.00076	HCD (High Energy Collision Dissociation)	MS2	30.9315	110	56.919	16819	CA_Nov18.raw	F1	3.42	0	0.01904
		FALSE	High	Sequest HT (A2)	Unambiguous	[R].LGDALcTASEGEcK.[N]	C6(Carbamidomethyl); C13(Carbamidomethyl)	1	1	F6YJQ4	F6YJQ4	0	2	0.4164	0	1	1	755.828	1510.65	1510.65	-1.24	-0.00094	HCD (High Energy Collision Dissociation)	MS2	36.4439	110	57.2817	16953	CA_Nov18.raw	F1	3.05	0	0.02488
		FALSE	High	Sequest HT (A2)	Unambiguous	[R].LGDALcTASEGEcK.[N]	C6(Carbamidomethyl); C13(Carbamidomethyl)	1	1	F6YJQ4	F6YJQ4	0	2	0.5128	0	1	1	755.83	1510.65	1510.65	0.61	0.00046	HCD (High Energy Collision Dissociation)	MS2	25.9031	110	56.562	16687	CA_Nov18.raw	F1	3.9	0	4.607e-05
		FALSE	High	Sequest HT (A2)	Unambiguous	[R].LGDALcTASEGEcK.[N]	C6(Carbamidomethyl); C13(Carbamidomethyl)	1	1	F6YJQ4	F6YJQ4	0	2	0.4477	0	1	1	755.831	1510.65	1510.65	1.99	0.0015	HCD (High Energy Collision Dissociation)	MS2	19.3945	110	55.8508	16424	CA_Nov18.raw	F1	3.73	0	8.644e-05
		FALSE	High	Sequest HT (A2)	Unambiguous	[R].LGDALcTASEGEcK.[N]	C6(Carbamidomethyl); C13(Carbamidomethyl)	1	1	F6YJQ4	F6YJQ4	0	2	0.4772	0	1	1	755.829	1510.65	1510.65	-0.68	-0.00051	HCD (High Energy Collision Dissociation)	MS2	23.2537	110	56.2046	16555	CA_Nov18.raw	F1	3.29	0	0.001714
FALSE	High	Master Protein	A0A1W2W5W9	alkyl/aryl-sulfatase BDS1-like OS=Ciona intestinalis OX=7719 GN=LOC100176398 PE=4 SV=1	0	14.598	8	3	6	3	1	617	70	5.21	24.88	3	High
	Checked	Confidence	Annotated Sequence	Modifications	Modifications in Master Proteins	Qvality PEP	Qvality q-value	# Protein Groups	# Proteins	# PSMs	Master Protein Accessions	Positions in Master Proteins	# Missed Cleavages	Theo. MH+ [Da]	Found in Sample: [S1] F1: Sample	Confidence (by Search Engine): Sequest HT	Percolator q-Value (by Search Engine): Sequest HT	Percolator PEP (by Search Engine): Sequest HT	XCorr (by Search Engine): Sequest HT	Sequence in Protein	Positions in Protein	Peptide Group Modifications in Protein
	FALSE	High	[R].YMNLNYEPDDIVMQVK.[L]			0.000948335	0	1	1	1	A0A1W2W5W9	A0A1W2W5W9 [320-335]	0	1971.92	High	High	0	7.631e-05	4.83	R.YMNLNYEPDDIVMQVK.L	[320-335]
		Checked	Confidence	Identifying Node	PSM Ambiguity	Annotated Sequence	Modifications	# Protein Groups	# Proteins	Master Protein Accessions	Protein Accessions	# Missed Cleavages	Charge	DeltaScore	DeltaCn	Rank	Search Engine Rank	m/z [Da]	MH+ [Da]	Theo. MH+ [Da]	DeltaM [ppm]	Deltam/z [Da]	Activation Type	MS Order	Isolation Interference [%]	Ion Inject Time [ms]	RT [min]	First Scan	Spectrum File	File ID	XCorr	Percolator q-Value	Percolator PEP
		FALSE	High	Sequest HT (A2)	Unambiguous	[R].YMNLNYEPDDIVMQVK.[L]		1	1	A0A1W2W5W9	A0A1W2W5W9	0	2	0.6046	0	1	1	986.461	1971.91	1971.92	-2.63	-0.0026	HCD (High Energy Collision Dissociation)	MS2	14.5612	110	74.5631	23422	CA_Nov18.raw	F1	4.83	0	7.631e-05
	FALSE	High	[R].YMNLNYEPDDIVMQVK.[L]	1xOxidation [M2]		0.0772166	0	1	1	1	A0A1W2W5W9	A0A1W2W5W9 [320-335]	0	1987.91	High	High	0	0.02566	4.42	R.YMNLNYEPDDIVMQVK.L	[320-335]
		Checked	Confidence	Identifying Node	PSM Ambiguity	Annotated Sequence	Modifications	# Protein Groups	# Proteins	Master Protein Accessions	Protein Accessions	# Missed Cleavages	Charge	DeltaScore	DeltaCn	Rank	Search Engine Rank	m/z [Da]	MH+ [Da]	Theo. MH+ [Da]	DeltaM [ppm]	Deltam/z [Da]	Activation Type	MS Order	Isolation Interference [%]	Ion Inject Time [ms]	RT [min]	First Scan	Spectrum File	File ID	XCorr	Percolator q-Value	Percolator PEP
		FALSE	High	Sequest HT (A2)	Unambiguous	[R].YmNLNYEPDDIVMQVK.[L]	M2(Oxidation)	1	1	A0A1W2W5W9	A0A1W2W5W9	0	2	0.0588	0	1	1	994.459	1987.91	1987.91	-1.28	-0.00128	HCD (High Energy Collision Dissociation)	MS2	6.78468	110	74.2243	23295	CA_Nov18.raw	F1	4.42	0	0.02566
	FALSE	High	[R].SIYQGLIGWFDGDAASLNPLTK.[K]			3.69813e-05	0	1	1	1	A0A1W2W5W9	A0A1W2W5W9 [359-380]	0	2366.2	High	High	0	1.059e-06	5.44	R.SIYQGLIGWFDGDAASLNPLTK.K	[359-380]
		Checked	Confidence	Identifying Node	PSM Ambiguity	Annotated Sequence	Modifications	# Protein Groups	# Proteins	Master Protein Accessions	Protein Accessions	# Missed Cleavages	Charge	DeltaScore	DeltaCn	Rank	Search Engine Rank	m/z [Da]	MH+ [Da]	Theo. MH+ [Da]	DeltaM [ppm]	Deltam/z [Da]	Activation Type	MS Order	Isolation Interference [%]	Ion Inject Time [ms]	RT [min]	First Scan	Spectrum File	File ID	XCorr	Percolator q-Value	Percolator PEP
		FALSE	High	Sequest HT (A2)	Unambiguous	[R].SIYQGLIGWFDGDAASLNPLTK.[K]		1	1	A0A1W2W5W9	A0A1W2W5W9	0	2	0.682	0	1	1	1183.61	2366.2	2366.2	0.72	0.00085	HCD (High Energy Collision Dissociation)	MS2	0	110	75.2642	23684	CA_Nov18.raw	F1	5.44	0	1.059e-06
	FALSE	High	[R].ALAVSQISATGR.[N]			0.00775153	0	1	1	3	A0A1W2W5W9	A0A1W2W5W9 [456-467]	0	1173.66	High	High	0	0.004793	3.53	R.ALAVSQISATGR.N	[456-467]
		Checked	Confidence	Identifying Node	PSM Ambiguity	Annotated Sequence	Modifications	# Protein Groups	# Proteins	Master Protein Accessions	Protein Accessions	# Missed Cleavages	Charge	DeltaScore	DeltaCn	Rank	Search Engine Rank	m/z [Da]	MH+ [Da]	Theo. MH+ [Da]	DeltaM [ppm]	Deltam/z [Da]	Activation Type	MS Order	Isolation Interference [%]	Ion Inject Time [ms]	RT [min]	First Scan	Spectrum File	File ID	XCorr	Percolator q-Value	Percolator PEP
		FALSE	High	Sequest HT (A2)	Unambiguous	[R].ALAVSQISATGR.[N]		1	1	A0A1W2W5W9	A0A1W2W5W9	0	2	0.3739	0	1	1	587.332	1173.66	1173.66	-1.66	-0.00097	HCD (High Energy Collision Dissociation)	MS2	40.0833	53.184	64.0614	19479	CA_Nov18.raw	F1	3.53	0	0.004793
		FALSE	High	Sequest HT (A2)	Unambiguous	[R].ALAVSQISATGR.[N]		1	1	A0A1W2W5W9	A0A1W2W5W9	0	2	0.3856	0	1	1	587.332	1173.66	1173.66	-2.08	-0.00122	HCD (High Energy Collision Dissociation)	MS2	30.5551	50.239	64.412	19611	CA_Nov18.raw	F1	3.19	0	0.002811
		FALSE	High	Sequest HT (A2)	Unambiguous	[R].ALAVSQISATGR.[N]		1	1	A0A1W2W5W9	A0A1W2W5W9	0	2	0.4133	0	1	1	587.331	1173.66	1173.66	-2.49	-0.00146	HCD (High Energy Collision Dissociation)	MS2	29.0328	94.847	64.7627	19743	CA_Nov18.raw	F1	3.46	0	0.001217
FALSE	High	Master Protein	F6PP44	Fructose-bisphosphate aldolase OS=Ciona intestinalis OX=7719 GN=LOC100178673 PE=3 SV=2	0	2.396	4	1	6	1	1	364	39.5	6.99	19.91	1	High
	Checked	Confidence	Annotated Sequence	Modifications	Modifications in Master Proteins	Qvality PEP	Qvality q-value	# Protein Groups	# Proteins	# PSMs	Master Protein Accessions	Positions in Master Proteins	# Missed Cleavages	Theo. MH+ [Da]	Found in Sample: [S1] F1: Sample	Confidence (by Search Engine): Sequest HT	Percolator q-Value (by Search Engine): Sequest HT	Percolator PEP (by Search Engine): Sequest HT	XCorr (by Search Engine): Sequest HT	Sequence in Protein	Positions in Protein	Peptide Group Modifications in Protein
	FALSE	High	[K].DETTTQGLDGLGDR.[C]			0.019102	0	1	3	6	F6PP44	F6PP44 [121-134]	0	1477.68	High	High	0	0.00821	3.81	K.DETTTQGLDGLGDR.C	[121-134]
		Checked	Confidence	Identifying Node	PSM Ambiguity	Annotated Sequence	Modifications	# Protein Groups	# Proteins	Master Protein Accessions	Protein Accessions	# Missed Cleavages	Charge	DeltaScore	DeltaCn	Rank	Search Engine Rank	m/z [Da]	MH+ [Da]	Theo. MH+ [Da]	DeltaM [ppm]	Deltam/z [Da]	Activation Type	MS Order	Isolation Interference [%]	Ion Inject Time [ms]	RT [min]	First Scan	Spectrum File	File ID	XCorr	Percolator q-Value	Percolator PEP
		FALSE	High	Sequest HT (A2)	Unambiguous	[K].DETTTQGLDGLGDR.[C]		1	3	F6PP44	A0A1W3JTL1; F6PP44; A0A1W2W6I3	0	2	0.5202	0	1	1	739.343	1477.68	1477.68	1.28	0.00094	HCD (High Energy Collision Dissociation)	MS2	26.9248	110	53.493	15552	CA_Nov18.raw	F1	3.21	0	0.004015
		FALSE	High	Sequest HT (A2)	Unambiguous	[K].DETTTQGLDGLGDR.[C]		1	3	F6PP44	A0A1W3JTL1; F6PP44; A0A1W2W6I3	0	2	0.5676	0	1	1	739.344	1477.68	1477.68	2.76	0.00204	HCD (High Energy Collision Dissociation)	MS2	20.9572	110	53.8516	15684	CA_Nov18.raw	F1	3.4	0	0.00535
		FALSE	High	Sequest HT (A2)	Unambiguous	[K].DETTTQGLDGLGDR.[C]		1	3	F6PP44	A0A1W3JTL1; F6PP44; A0A1W2W6I3	0	2	0.5223	0	1	1	739.344	1477.68	1477.68	2.52	0.00186	HCD (High Energy Collision Dissociation)	MS2	10.1903	110	54.2062	15815	CA_Nov18.raw	F1	3.81	0	0.00821
		FALSE	High	Sequest HT (A2)	Unambiguous	[K].DETTTQGLDGLGDR.[C]		1	3	F6PP44	A0A1W3JTL1; F6PP44; A0A1W2W6I3	0	2	0.5408	0	1	1	739.341	1477.68	1477.68	-0.71	-0.00052	HCD (High Energy Collision Dissociation)	MS2	14.0817	110	54.5672	15948	CA_Nov18.raw	F1	3.31	0	0.01226
		FALSE	High	Sequest HT (A2)	Unambiguous	[K].DETTTQGLDGLGDR.[C]		1	3	F6PP44	A0A1W3JTL1; F6PP44; A0A1W2W6I3	0	2	0.4441	0	1	1	739.342	1477.68	1477.68	0.7	0.00052	HCD (High Energy Collision Dissociation)	MS2	27.9943	110	54.9296	16083	CA_Nov18.raw	F1	3.31	0	0.004339
		FALSE	High	Sequest HT (A2)	Unambiguous	[K].DETTTQGLDGLGDR.[C]		1	3	F6PP44	A0A1W3JTL1; F6PP44; A0A1W2W6I3	0	2	0.4792	0	1	1	739.344	1477.68	1477.68	2.35	0.00174	HCD (High Energy Collision Dissociation)	MS2	25.6489	110	53.1438	15423	CA_Nov18.raw	F1	2.88	0.001103	0.1209
FALSE	High	Master Protein	F6YVF5	Uncharacterized protein OS=Ciona intestinalis OX=7719 GN=LOC100181538 PE=4 SV=2	0	17.214	35	3	5	3	1	157	18.1	4.58	21.03	3	High
	Checked	Confidence	Annotated Sequence	Modifications	Modifications in Master Proteins	Qvality PEP	Qvality q-value	# Protein Groups	# Proteins	# PSMs	Master Protein Accessions	Positions in Master Proteins	# Missed Cleavages	Theo. MH+ [Da]	Found in Sample: [S1] F1: Sample	Confidence (by Search Engine): Sequest HT	Percolator q-Value (by Search Engine): Sequest HT	Percolator PEP (by Search Engine): Sequest HT	XCorr (by Search Engine): Sequest HT	Sequence in Protein	Positions in Protein	Peptide Group Modifications in Protein
	FALSE	High	[K].YVMQGTGEPLSDEEVTIMMK.[E]			0.000289769	0	1	2	1	F6YVF5	F6YVF5 [111-130]	0	2258.04	High	High	0	1.596e-05	4.76	K.YVMQGTGEPLSDEEVTIMMK.E	[111-130]
		Checked	Confidence	Identifying Node	PSM Ambiguity	Annotated Sequence	Modifications	# Protein Groups	# Proteins	Master Protein Accessions	Protein Accessions	# Missed Cleavages	Charge	DeltaScore	DeltaCn	Rank	Search Engine Rank	m/z [Da]	MH+ [Da]	Theo. MH+ [Da]	DeltaM [ppm]	Deltam/z [Da]	Activation Type	MS Order	Isolation Interference [%]	Ion Inject Time [ms]	RT [min]	First Scan	Spectrum File	File ID	XCorr	Percolator q-Value	Percolator PEP
		FALSE	High	Sequest HT (A2)	Unambiguous	[K].YVMQGTGEPLSDEEVTIMMK.[E]		1	2	F6YVF5	F6YVF5; A0A1W2WDT6	0	2	0.6513	0	1	1	1129.52	2258.03	2258.04	-4.56	-0.00515	HCD (High Energy Collision Dissociation)	MS2	5.69629	110	74.4992	23398	CA_Nov18.raw	F1	4.76	0	1.596e-05
	FALSE	High	[K].MMTLLGWDPSQNELEQVIR.[A]			0.000674109	0	1	2	1	F6YVF5	F6YVF5 [36-54]	0	2260.11	High	High	0	4.863e-05	5.32	K.MMTLLGWDPSQNELEQVIR.A	[36-54]
		Checked	Confidence	Identifying Node	PSM Ambiguity	Annotated Sequence	Modifications	# Protein Groups	# Proteins	Master Protein Accessions	Protein Accessions	# Missed Cleavages	Charge	DeltaScore	DeltaCn	Rank	Search Engine Rank	m/z [Da]	MH+ [Da]	Theo. MH+ [Da]	DeltaM [ppm]	Deltam/z [Da]	Activation Type	MS Order	Isolation Interference [%]	Ion Inject Time [ms]	RT [min]	First Scan	Spectrum File	File ID	XCorr	Percolator q-Value	Percolator PEP
		FALSE	High	Sequest HT (A2)	Unambiguous	[K].MMTLLGWDPSQNELEQVIR.[A]		1	2	F6YVF5	F6YVF5; A0A1W2WDT6	0	2	0.6729	0	1	1	1130.56	2260.11	2260.11	-1.47	-0.00166	HCD (High Energy Collision Dissociation)	MS2	2.53778	110	75.1779	23652	CA_Nov18.raw	F1	5.32	0	4.863e-05
	FALSE	High	[K].VFDKDGSGYIEWEELK.[Y]			0.00170332	0	1	3	1	F6YVF5	F6YVF5 [95-110]	1	1914.91	High	High	0	0.000165	5.98	K.VFDKDGSGYIEWEELK.Y	[95-110]
		Checked	Confidence	Identifying Node	PSM Ambiguity	Annotated Sequence	Modifications	# Protein Groups	# Proteins	Master Protein Accessions	Protein Accessions	# Missed Cleavages	Charge	DeltaScore	DeltaCn	Rank	Search Engine Rank	m/z [Da]	MH+ [Da]	Theo. MH+ [Da]	DeltaM [ppm]	Deltam/z [Da]	Activation Type	MS Order	Isolation Interference [%]	Ion Inject Time [ms]	RT [min]	First Scan	Spectrum File	File ID	XCorr	Percolator q-Value	Percolator PEP
		FALSE	High	Sequest HT (A2)	Unambiguous	[K].VFDKDGSGYIEWEELK.[Y]		1	3	F6YVF5	F6YVF5; H2Z3V7; A0A1W2WDT6	1	2	0.6037	0	1	1	957.957	1914.91	1914.91	-2.84	-0.00272	HCD (High Energy Collision Dissociation)	MS2	12.6841	110	75.1533	23643	CA_Nov18.raw	F1	5.98	0	0.000165
	FALSE	High	[K].YVMQGTGEPLSDEEVTIMMK.[E]	1xOxidation [M]		0.000664491	0	1	2	2	F6YVF5	F6YVF5 [111-130]	0	2274.03	High	High	0	4.771e-05	4.97	K.YVMQGTGEPLSDEEVTIMMK.E	[111-130]
		Checked	Confidence	Identifying Node	PSM Ambiguity	Annotated Sequence	Modifications	# Protein Groups	# Proteins	Master Protein Accessions	Protein Accessions	# Missed Cleavages	Charge	DeltaScore	DeltaCn	Rank	Search Engine Rank	m/z [Da]	MH+ [Da]	Theo. MH+ [Da]	DeltaM [ppm]	Deltam/z [Da]	Activation Type	MS Order	Isolation Interference [%]	Ion Inject Time [ms]	RT [min]	First Scan	Spectrum File	File ID	XCorr	Percolator q-Value	Percolator PEP
		FALSE	High	Sequest HT (A2)	Unambiguous	[K].YVMQGTGEPLSDEEVTIMmK.[E]	M19(Oxidation)	1	2	F6YVF5	F6YVF5; A0A1W2WDT6	0	2	0.006	0	1	1	1137.52	2274.03	2274.03	0.28	0.00032	HCD (High Energy Collision Dissociation)	MS2	3.28933	110	74.057	23233	CA_Nov18.raw	F1	4.97	0	4.771e-05
		FALSE	High	Sequest HT (A2)	Unambiguous	[K].YVMQGTGEPLSDEEVTImMK.[E]	M18(Oxidation)	1	2	F6YVF5	F6YVF5; A0A1W2WDT6	0	2		0.006	2	2	1137.52	2274.03	2274.03	0.28	0.00032	HCD (High Energy Collision Dissociation)	MS2	3.28933	110	74.057	23233	CA_Nov18.raw	F1	4.94	0	4.795e-05
FALSE	High	Master Protein	T1HVE5	Uncharacterized protein (Fragment) OS=Rhodnius prolixus OX=13249 PE=3 SV=1	0	5.318	5	1	5	1	1	374	41.5	5.48	22.23	1	High	Acetyl [N-Term]
	Checked	Confidence	Annotated Sequence	Modifications	Modifications in Master Proteins	Qvality PEP	Qvality q-value	# Protein Groups	# Proteins	# PSMs	Master Protein Accessions	Positions in Master Proteins	# Missed Cleavages	Theo. MH+ [Da]	Found in Sample: [S1] F1: Sample	Confidence (by Search Engine): Sequest HT	Percolator q-Value (by Search Engine): Sequest HT	Percolator PEP (by Search Engine): Sequest HT	XCorr (by Search Engine): Sequest HT	Sequence in Protein	Positions in Protein	Peptide Group Modifications in Protein
	FALSE	High	[-].DDDVAALVVDNGSGMCK.[A]	1xAcetyl [N-Term]; 1xCarbamidomethyl [C16]	T1HVE5 1xAcetyl [N-Term]	0.000116758	0	1	1	5	T1HVE5	T1HVE5 [1-17]	0	1807.78	High	High	0	0.0001051	4.68	-.DDDVAALVVDNGSGMCK.A	[1-17]	1xAcetyl [N-Term]
		Checked	Confidence	Identifying Node	PSM Ambiguity	Annotated Sequence	Modifications	# Protein Groups	# Proteins	Master Protein Accessions	Protein Accessions	# Missed Cleavages	Charge	DeltaScore	DeltaCn	Rank	Search Engine Rank	m/z [Da]	MH+ [Da]	Theo. MH+ [Da]	DeltaM [ppm]	Deltam/z [Da]	Activation Type	MS Order	Isolation Interference [%]	Ion Inject Time [ms]	RT [min]	First Scan	Spectrum File	File ID	XCorr	Percolator q-Value	Percolator PEP
		FALSE	High	Sequest HT (A2)	Unambiguous	[-].dDDVAALVVDNGSGMcK.[A]	N-Term(Prot)(Acetyl); C16(Carbamidomethyl)	1	1	T1HVE5	T1HVE5	0	2	0.6822	0	1	1	904.393	1807.78	1807.78	-2.27	-0.00205	HCD (High Energy Collision Dissociation)	MS2	36.41	110	58.296	17327	CA_Nov18.raw	F1	3.87	0	0.000191
		FALSE	High	Sequest HT (A2)	Unambiguous	[-].dDDVAALVVDNGSGMcK.[A]	N-Term(Prot)(Acetyl); C16(Carbamidomethyl)	1	1	T1HVE5	T1HVE5	0	2	0.6816	0	1	1	904.397	1807.79	1807.78	1.51	0.00137	HCD (High Energy Collision Dissociation)	MS2	14.3367	110	58.6456	17456	CA_Nov18.raw	F1	4.46	0	4.813e-06
		FALSE	High	Sequest HT (A2)	Unambiguous	[-].dDDVAALVVDNGSGMcK.[A]	N-Term(Prot)(Acetyl); C16(Carbamidomethyl)	1	1	T1HVE5	T1HVE5	0	2	0.7346	0	1	1	904.396	1807.78	1807.78	0.3	0.00027	HCD (High Energy Collision Dissociation)	MS2	12.0986	110	59.0012	17587	CA_Nov18.raw	F1	4.56	0	0.0002284
		FALSE	High	Sequest HT (A2)	Unambiguous	[-].dDDVAALVVDNGSGMcK.[A]	N-Term(Prot)(Acetyl); C16(Carbamidomethyl)	1	1	T1HVE5	T1HVE5	0	2	0.7054	0	1	1	904.396	1807.78	1807.78	0.43	0.00039	HCD (High Energy Collision Dissociation)	MS2	18.5517	110	59.3591	17719	CA_Nov18.raw	F1	4.65	0	9.918e-05
		FALSE	High	Sequest HT (A2)	Unambiguous	[-].dDDVAALVVDNGSGMcK.[A]	N-Term(Prot)(Acetyl); C16(Carbamidomethyl)	1	1	T1HVE5	T1HVE5	0	2	0.7201	0	1	1	904.397	1807.79	1807.78	1.51	0.00137	HCD (High Energy Collision Dissociation)	MS2	21.889	110	59.7164	17851	CA_Nov18.raw	F1	4.68	0	0.0001051
FALSE	High	Master Protein	F6YEQ2	Uncharacterized protein OS=Ciona intestinalis OX=7719 PE=4 SV=2	0	3.486	4	2	5	2	1	615	66	6.64	13.1	2	High
	Checked	Confidence	Annotated Sequence	Modifications	Modifications in Master Proteins	Qvality PEP	Qvality q-value	# Protein Groups	# Proteins	# PSMs	Master Protein Accessions	Positions in Master Proteins	# Missed Cleavages	Theo. MH+ [Da]	Found in Sample: [S1] F1: Sample	Confidence (by Search Engine): Sequest HT	Percolator q-Value (by Search Engine): Sequest HT	Percolator PEP (by Search Engine): Sequest HT	XCorr (by Search Engine): Sequest HT	Sequence in Protein	Positions in Protein	Peptide Group Modifications in Protein
	FALSE	High	[K].QLDENQLLSIAGSR.[S]			0.0335509	0	1	1	1	F6YEQ2	F6YEQ2 [570-583]	0	1543.81	High	High	0	0.008473	3.59	K.QLDENQLLSIAGSR.S	[570-583]
		Checked	Confidence	Identifying Node	PSM Ambiguity	Annotated Sequence	Modifications	# Protein Groups	# Proteins	Master Protein Accessions	Protein Accessions	# Missed Cleavages	Charge	DeltaScore	DeltaCn	Rank	Search Engine Rank	m/z [Da]	MH+ [Da]	Theo. MH+ [Da]	DeltaM [ppm]	Deltam/z [Da]	Activation Type	MS Order	Isolation Interference [%]	Ion Inject Time [ms]	RT [min]	First Scan	Spectrum File	File ID	XCorr	Percolator q-Value	Percolator PEP
		FALSE	High	Sequest HT (A2)	Unambiguous	[K].QLDENQLLSIAGSR.[S]		1	1	F6YEQ2	F6YEQ2	0	2	0.4206	0	1	1	772.408	1543.81	1543.81	1	0.00077	HCD (High Energy Collision Dissociation)	MS2	47.0119	110	74.2021	23287	CA_Nov18.raw	F1	3.59	0	0.008473
	FALSE	High	[R].LSESICTNPCAH.[-]	2xCarbamidomethyl [C6; C10]		0.104001	0	1	1	4	F6YEQ2	F6YEQ2 [604-615]	0	1388.59	High	High	0	0.0441	2.5	R.LSESICTNPCAH.-	[604-615]
		Checked	Confidence	Identifying Node	PSM Ambiguity	Annotated Sequence	Modifications	# Protein Groups	# Proteins	Master Protein Accessions	Protein Accessions	# Missed Cleavages	Charge	DeltaScore	DeltaCn	Rank	Search Engine Rank	m/z [Da]	MH+ [Da]	Theo. MH+ [Da]	DeltaM [ppm]	Deltam/z [Da]	Activation Type	MS Order	Isolation Interference [%]	Ion Inject Time [ms]	RT [min]	First Scan	Spectrum File	File ID	XCorr	Percolator q-Value	Percolator PEP
		FALSE	High	Sequest HT (A2)	Unambiguous	[R].LSESIcTNPcAH.[-]	C6(Carbamidomethyl); C10(Carbamidomethyl)	1	1	F6YEQ2	F6YEQ2	0	2	0.508	0	1	1	694.797	1388.59	1388.59	-5.1	-0.00354	HCD (High Energy Collision Dissociation)	MS2	54.1313	110	44.5454	12261	CA_Nov18.raw	F1	2.5	0	0.0441
		FALSE	High	Sequest HT (A2)	Unambiguous	[R].LSESIcTNPcAH.[-]	C6(Carbamidomethyl); C10(Carbamidomethyl)	1	1	F6YEQ2	F6YEQ2	0	2	0.4483	0	1	1	694.799	1388.59	1388.59	-2.29	-0.00159	HCD (High Energy Collision Dissociation)	MS2	77.3381	110	43.4163	11852	CA_Nov18.raw	F1	2.03	0	0.03854
		FALSE	High	Sequest HT (A2)	Unambiguous	[R].LSESIcTNPcAH.[-]	C6(Carbamidomethyl); C10(Carbamidomethyl)	1	1	F6YEQ2	F6YEQ2	0	2	0.5221	0	1	1	694.8	1388.59	1388.59	-0.79	-0.00055	HCD (High Energy Collision Dissociation)	MS2	44.8139	110	45.3286	12546	CA_Nov18.raw	F1	2.49	0.001103	0.08023
		FALSE	High	Sequest HT (A2)	Unambiguous	[R].LSESIcTNPcAH.[-]	C6(Carbamidomethyl); C10(Carbamidomethyl)	1	1	F6YEQ2	F6YEQ2	0	2	0.5403	0	1	1	694.8	1388.59	1388.59	0	0	HCD (High Energy Collision Dissociation)	MS2	62.132	110	44.8995	12390	CA_Nov18.raw	F1	2.48	0.006149	0.1774
FALSE	High	Master Protein	A0A1W2W2H8	E-selectin-like OS=Ciona intestinalis OX=7719 GN=LOC100180078 PE=4 SV=1	0	2.565	3	1	5	1	1	519	57.5	6.98	15.01	1	High
	Checked	Confidence	Annotated Sequence	Modifications	Modifications in Master Proteins	Qvality PEP	Qvality q-value	# Protein Groups	# Proteins	# PSMs	Master Protein Accessions	Positions in Master Proteins	# Missed Cleavages	Theo. MH+ [Da]	Found in Sample: [S1] F1: Sample	Confidence (by Search Engine): Sequest HT	Percolator q-Value (by Search Engine): Sequest HT	Percolator PEP (by Search Engine): Sequest HT	XCorr (by Search Engine): Sequest HT	Sequence in Protein	Positions in Protein	Peptide Group Modifications in Protein
	FALSE	High	[R].VITGPGNENNIIK.[D]			0.0142495	0	1	1	5	A0A1W2W2H8	A0A1W2W2H8 [478-490]	0	1368.75	High	High	0	0.002723	3.55	R.VITGPGNENNIIK.D	[478-490]
		Checked	Confidence	Identifying Node	PSM Ambiguity	Annotated Sequence	Modifications	# Protein Groups	# Proteins	Master Protein Accessions	Protein Accessions	# Missed Cleavages	Charge	DeltaScore	DeltaCn	Rank	Search Engine Rank	m/z [Da]	MH+ [Da]	Theo. MH+ [Da]	DeltaM [ppm]	Deltam/z [Da]	Activation Type	MS Order	Isolation Interference [%]	Ion Inject Time [ms]	RT [min]	First Scan	Spectrum File	File ID	XCorr	Percolator q-Value	Percolator PEP
		FALSE	High	Sequest HT (A2)	Unambiguous	[R].VITGPGNENNIIK.[D]		1	1	A0A1W2W2H8	A0A1W2W2H8	0	2	0.4953	0	1	1	684.876	1368.75	1368.75	-2.01	-0.00137	HCD (High Energy Collision Dissociation)	MS2	25.1277	106.671	65.2276	19918	CA_Nov18.raw	F1	3.19	0	0.003617
		FALSE	High	Sequest HT (A2)	Unambiguous	[R].VITGPGNENNIIK.[D]		1	1	A0A1W2W2H8	A0A1W2W2H8	0	2	0.4789	0	1	1	684.877	1368.75	1368.75	-1.74	-0.00119	HCD (High Energy Collision Dissociation)	MS2	19.3103	110	64.8747	19785	CA_Nov18.raw	F1	3.55	0	0.002723
		FALSE	High	Sequest HT (A2)	Unambiguous	[R].VITGPGNENNIIK.[D]		1	1	A0A1W2W2H8	A0A1W2W2H8	0	2	0.419	0	1	1	684.877	1368.75	1368.75	-1.56	-0.00107	HCD (High Energy Collision Dissociation)	MS2	39.9191	110	64.5266	19654	CA_Nov18.raw	F1	3.15	0	0.005084
		FALSE	High	Sequest HT (A2)	Unambiguous	[R].VITGPGNENNIIK.[D]		1	1	A0A1W2W2H8	A0A1W2W2H8	0	2	0.4261	0	1	1	684.878	1368.75	1368.75	-0.31	-0.00021	HCD (High Energy Collision Dissociation)	MS2	25.858	110	65.578	20050	CA_Nov18.raw	F1	2.91	0	0.005513
		FALSE	High	Sequest HT (A2)	Unambiguous	[R].VITGPGNENNIIK.[D]		1	1	A0A1W2W2H8	A0A1W2W2H8	0	2	0.3484	0	1	1	684.877	1368.75	1368.75	-0.76	-0.00052	HCD (High Energy Collision Dissociation)	MS2	54.9736	110	64.1806	19524	CA_Nov18.raw	F1	2.21	0.001103	0.1144
FALSE	High	Master Protein	H2Y2G2	vinculin-like OS=Ciona intestinalis OX=7719 GN=LOC100185663 PE=4 SV=1	0	5.067	2	2	5	2	1	1062	116.2	5.49	16.21	2	High
	Checked	Confidence	Annotated Sequence	Modifications	Modifications in Master Proteins	Qvality PEP	Qvality q-value	# Protein Groups	# Proteins	# PSMs	Master Protein Accessions	Positions in Master Proteins	# Missed Cleavages	Theo. MH+ [Da]	Found in Sample: [S1] F1: Sample	Confidence (by Search Engine): Sequest HT	Percolator q-Value (by Search Engine): Sequest HT	Percolator PEP (by Search Engine): Sequest HT	XCorr (by Search Engine): Sequest HT	Sequence in Protein	Positions in Protein	Peptide Group Modifications in Protein
	FALSE	High	[K].CNDIGIMTEK.[L]	1xCarbamidomethyl [C1]		0.116837	0	1	1	2	H2Y2G2	H2Y2G2 [325-334]	0	1180.53	High	High	0	0.04596	3.26	K.CNDIGIMTEK.L	[325-334]
		Checked	Confidence	Identifying Node	PSM Ambiguity	Annotated Sequence	Modifications	# Protein Groups	# Proteins	Master Protein Accessions	Protein Accessions	# Missed Cleavages	Charge	DeltaScore	DeltaCn	Rank	Search Engine Rank	m/z [Da]	MH+ [Da]	Theo. MH+ [Da]	DeltaM [ppm]	Deltam/z [Da]	Activation Type	MS Order	Isolation Interference [%]	Ion Inject Time [ms]	RT [min]	First Scan	Spectrum File	File ID	XCorr	Percolator q-Value	Percolator PEP
		FALSE	High	Sequest HT (A2)	Unambiguous	[K].cNDIGIMTEK.[L]	C1(Carbamidomethyl)	1	1	H2Y2G2	H2Y2G2	0	2	0.4328	0	1	1	590.77	1180.53	1180.53	-1.6	-0.00094	HCD (High Energy Collision Dissociation)	MS2	51.4597	110	66.5731	20425	CA_Nov18.raw	F1	3.05	0	0.04508
		FALSE	High	Sequest HT (A2)	Unambiguous	[K].cNDIGIMTEK.[L]	C1(Carbamidomethyl)	1	1	H2Y2G2	H2Y2G2	0	2	0.4049	0	1	1	590.769	1180.53	1180.53	-2.22	-0.00131	HCD (High Energy Collision Dissociation)	MS2	42.6742	110	66.9278	20559	CA_Nov18.raw	F1	3.26	0	0.04596
	FALSE	High	[K].ALASGGLPQTLEAK.[L]			0.00189717	0	1	1	3	H2Y2G2	H2Y2G2 [487-500]	0	1355.75	High	High	0	0.02273	3.66	K.ALASGGLPQTLEAK.L	[487-500]
		Checked	Confidence	Identifying Node	PSM Ambiguity	Annotated Sequence	Modifications	# Protein Groups	# Proteins	Master Protein Accessions	Protein Accessions	# Missed Cleavages	Charge	DeltaScore	DeltaCn	Rank	Search Engine Rank	m/z [Da]	MH+ [Da]	Theo. MH+ [Da]	DeltaM [ppm]	Deltam/z [Da]	Activation Type	MS Order	Isolation Interference [%]	Ion Inject Time [ms]	RT [min]	First Scan	Spectrum File	File ID	XCorr	Percolator q-Value	Percolator PEP
		FALSE	High	Sequest HT (A2)	Unambiguous	[K].ALASGGLPQTLEAK.[L]		1	1	H2Y2G2	H2Y2G2	0	2	0.5355	0	1	1	678.381	1355.76	1355.75	1.76	0.0012	HCD (High Energy Collision Dissociation)	MS2	35.4797	110	71.0256	22097	CA_Nov18.raw	F1	3.66	0	0.02273
		FALSE	High	Sequest HT (A2)	Unambiguous	[K].ALASGGLPQTLEAK.[L]		1	1	H2Y2G2	H2Y2G2	0	2	0.4213	0	1	1	678.381	1355.75	1355.75	1.4	0.00095	HCD (High Energy Collision Dissociation)	MS2	41.2662	110	71.3769	22229	CA_Nov18.raw	F1	3.56	0	0.0001902
		FALSE	High	Sequest HT (A2)	Unambiguous	[K].ALASGGLPQTLEAK.[L]		1	1	H2Y2G2	H2Y2G2	0	2	0.4254	0	1	1	678.377	1355.75	1355.75	-4.54	-0.00308	HCD (High Energy Collision Dissociation)	MS2	39.2798	110	71.7402	22366	CA_Nov18.raw	F1	2.68	0	0.02629
FALSE	High	Master Protein	A0A1W2W5Y3	histone H1.0-like OS=Ciona intestinalis OX=7719 GN=LOC100177222 PE=3 SV=1	0	1.689	6	1	5	1	1	190	20.4	10.7	14.04	1	High
	Checked	Confidence	Annotated Sequence	Modifications	Modifications in Master Proteins	Qvality PEP	Qvality q-value	# Protein Groups	# Proteins	# PSMs	Master Protein Accessions	Positions in Master Proteins	# Missed Cleavages	Theo. MH+ [Da]	Found in Sample: [S1] F1: Sample	Confidence (by Search Engine): Sequest HT	Percolator q-Value (by Search Engine): Sequest HT	Percolator PEP (by Search Engine): Sequest HT	XCorr (by Search Engine): Sequest HT	Sequence in Protein	Positions in Protein	Peptide Group Modifications in Protein
	FALSE	High	[K].IVNTVGVGASGR.[F]			0.0650477	0	1	2	5	A0A1W2W5Y3	A0A1W2W5Y3 [74-85]	0	1129.63	High	High	0	0.07579	2.96	K.IVNTVGVGASGR.F	[74-85]
		Checked	Confidence	Identifying Node	PSM Ambiguity	Annotated Sequence	Modifications	# Protein Groups	# Proteins	Master Protein Accessions	Protein Accessions	# Missed Cleavages	Charge	DeltaScore	DeltaCn	Rank	Search Engine Rank	m/z [Da]	MH+ [Da]	Theo. MH+ [Da]	DeltaM [ppm]	Deltam/z [Da]	Activation Type	MS Order	Isolation Interference [%]	Ion Inject Time [ms]	RT [min]	First Scan	Spectrum File	File ID	XCorr	Percolator q-Value	Percolator PEP
		FALSE	High	Sequest HT (A2)	Unambiguous	[K].IVNTVGVGASGR.[F]		1	2	A0A1W2W5Y3	A0A1W2W5Y3; F6YTT5	0	2	0.1348	0	1	1	565.319	1129.63	1129.63	-1.64	-0.00093	HCD (High Energy Collision Dissociation)	MS2	0.783375	80.608	61.8933	18664	CA_Nov18.raw	F1	2.82	0	0.02046
		FALSE	High	Sequest HT (A2)	Unambiguous	[K].IVNTVGVGASGR.[F]		1	2	A0A1W2W5Y3	A0A1W2W5Y3; F6YTT5	0	2	0.1281	0	1	1	565.319	1129.63	1129.63	-1.53	-0.00087	HCD (High Energy Collision Dissociation)	MS2	4.82655	54.339	62.2421	18795	CA_Nov18.raw	F1	2.81	0	0.039
		FALSE	High	Sequest HT (A2)	Unambiguous	[K].IVNTVGVGASGR.[F]		1	2	A0A1W2W5Y3	A0A1W2W5Y3; F6YTT5	0	2	0.1689	0	1	1	565.32	1129.63	1129.63	-0.56	-0.00032	HCD (High Energy Collision Dissociation)	MS2	4.98041	60.707	62.5938	18927	CA_Nov18.raw	F1	2.96	0	0.07579
		FALSE	High	Sequest HT (A2)	Unambiguous	[K].IVNTVGVGASGR.[F]		1	2	A0A1W2W5Y3	A0A1W2W5Y3; F6YTT5	0	2	0.146	0	1	1	565.319	1129.63	1129.63	-1.43	-0.00081	HCD (High Energy Collision Dissociation)	MS2	9.08501	99.653	62.9497	19061	CA_Nov18.raw	F1	2.74	0	0.05138
		FALSE	High	Sequest HT (A2)	Unambiguous	[K].IVNTVGVGASGR.[F]		1	2	A0A1W2W5Y3	A0A1W2W5Y3; F6YTT5	0	2	0.0667	0	1	1	565.317	1129.63	1129.63	-5.64	-0.00319	HCD (High Energy Collision Dissociation)	MS2	20.5843	110	61.5493	18535	CA_Nov18.raw	F1	2.7	0.001103	0.09866
FALSE	High	Master Protein	A0A1W5BHQ7	lipopolysaccharide-binding protein isoform X2 OS=Ciona intestinalis OX=7719 GN=LOC100183082 PE=4 SV=1	0	2.373	3	1	5	1	1	376	40.8	8.66	14.65	1	High
	Checked	Confidence	Annotated Sequence	Modifications	Modifications in Master Proteins	Qvality PEP	Qvality q-value	# Protein Groups	# Proteins	# PSMs	Master Protein Accessions	Positions in Master Proteins	# Missed Cleavages	Theo. MH+ [Da]	Found in Sample: [S1] F1: Sample	Confidence (by Search Engine): Sequest HT	Percolator q-Value (by Search Engine): Sequest HT	Percolator PEP (by Search Engine): Sequest HT	XCorr (by Search Engine): Sequest HT	Sequence in Protein	Positions in Protein	Peptide Group Modifications in Protein
	FALSE	High	[K].SAIQSQANSILR.[N]			0.0199383	0	1	2	5	A0A1W5BHQ7	A0A1W5BHQ7 [98-109]	0	1287.7	High	High	0	0.004233	3.21	K.SAIQSQANSILR.N	[98-109]
		Checked	Confidence	Identifying Node	PSM Ambiguity	Annotated Sequence	Modifications	# Protein Groups	# Proteins	Master Protein Accessions	Protein Accessions	# Missed Cleavages	Charge	DeltaScore	DeltaCn	Rank	Search Engine Rank	m/z [Da]	MH+ [Da]	Theo. MH+ [Da]	DeltaM [ppm]	Deltam/z [Da]	Activation Type	MS Order	Isolation Interference [%]	Ion Inject Time [ms]	RT [min]	First Scan	Spectrum File	File ID	XCorr	Percolator q-Value	Percolator PEP
		FALSE	High	Sequest HT (A2)	Unambiguous	[K].SAIQSQANSILR.[N]		1	2	A0A1W5BHQ7	A0A1W5BHQ7; F6WP45	0	2	0.2704	0	1	1	644.353	1287.7	1287.7	-1.86	-0.0012	HCD (High Energy Collision Dissociation)	MS2	24.628	110	70.2623	21810	CA_Nov18.raw	F1	3.18	0	0.004788
		FALSE	High	Sequest HT (A2)	Unambiguous	[K].SAIQSQANSILR.[N]		1	2	A0A1W5BHQ7	A0A1W5BHQ7; F6WP45	0	2	0.3107	0	1	1	644.353	1287.7	1287.7	-2.33	-0.0015	HCD (High Energy Collision Dissociation)	MS2	17.1858	110	70.6133	21942	CA_Nov18.raw	F1	3.09	0	0.00696
		FALSE	High	Sequest HT (A2)	Unambiguous	[K].SAIQSQANSILR.[N]		1	2	A0A1W5BHQ7	A0A1W5BHQ7; F6WP45	0	2	0.16	0	1	1	644.354	1287.7	1287.7	-1.39	-0.00089	HCD (High Energy Collision Dissociation)	MS2	70.0666	110	69.1918	21410	CA_Nov18.raw	F1	2.25	0	0.009811
		FALSE	High	Sequest HT (A2)	Unambiguous	[K].SAIQSQANSILR.[N]		1	2	A0A1W5BHQ7	A0A1W5BHQ7; F6WP45	0	2	0.3219	0	1	1	644.353	1287.7	1287.7	-1.58	-0.00101	HCD (High Energy Collision Dissociation)	MS2	41.3477	101.496	69.5566	21546	CA_Nov18.raw	F1	2.92	0	0.005358
		FALSE	High	Sequest HT (A2)	Unambiguous	[K].SAIQSQANSILR.[N]		1	2	A0A1W5BHQ7	A0A1W5BHQ7; F6WP45	0	2	0.3022	0	1	1	644.353	1287.7	1287.7	-2.43	-0.00156	HCD (High Energy Collision Dissociation)	MS2	33.6262	98.227	69.907	21677	CA_Nov18.raw	F1	3.21	0	0.004233
FALSE	High	Master Protein	P62184	Calmodulin OS=Renilla reniformis OX=6136 PE=1 SV=2	0	6.943	22	2	5	1	1	149	16.8	4.23	19.05	2	High
	Checked	Confidence	Annotated Sequence	Modifications	Modifications in Master Proteins	Qvality PEP	Qvality q-value	# Protein Groups	# Proteins	# PSMs	Master Protein Accessions	Positions in Master Proteins	# Missed Cleavages	Theo. MH+ [Da]	Found in Sample: [S1] F1: Sample	Confidence (by Search Engine): Sequest HT	Percolator q-Value (by Search Engine): Sequest HT	Percolator PEP (by Search Engine): Sequest HT	XCorr (by Search Engine): Sequest HT	Sequence in Protein	Positions in Protein	Peptide Group Modifications in Protein
	FALSE	High	[R].VFDKDGDGFISAAELR.[H]			0.111381	0	2	6	1	F7D7P2; P62184	F7D7P2 [92-107]; P62184 [92-107]	1	1739.86	High	High	0	0.04224	1.9	R.VFDKDGDGFISAAELR.H	[92-107]
		Checked	Confidence	Identifying Node	PSM Ambiguity	Annotated Sequence	Modifications	# Protein Groups	# Proteins	Master Protein Accessions	Protein Accessions	# Missed Cleavages	Charge	DeltaScore	DeltaCn	Rank	Search Engine Rank	m/z [Da]	MH+ [Da]	Theo. MH+ [Da]	DeltaM [ppm]	Deltam/z [Da]	Activation Type	MS Order	Isolation Interference [%]	Ion Inject Time [ms]	RT [min]	First Scan	Spectrum File	File ID	XCorr	Percolator q-Value	Percolator PEP
		FALSE	High	Sequest HT (A2)	Unambiguous	[R].VFDKDGDGFISAAELR.[H]		2	6	F7D7P2; P62184	A0A0G2R282; F7D7P2; P02595; F7D7Y2; P62184; R7TCJ4	1	3	0.2368	0	1	1	580.624	1739.86	1739.86	-1.36	-0.00079	HCD (High Energy Collision Dissociation)	MS2	57.616	110	75.5302	23779	CA_Nov18.raw	F1	1.9	0	0.04224
	FALSE	High	[RK].EADLDGDGQVNYEEFVK.[M]			7.50529e-05	0	1	29	8	P62184	P62184 [128-144]	0	1927.86	High	High	0	2.664e-05	5.62	R.EADIDGDGQVNYEEFVK.M	[128-144]
		Checked	Confidence	Identifying Node	PSM Ambiguity	Annotated Sequence	Modifications	# Protein Groups	# Proteins	Master Protein Accessions	Protein Accessions	# Missed Cleavages	Charge	DeltaScore	DeltaCn	Rank	Search Engine Rank	m/z [Da]	MH+ [Da]	Theo. MH+ [Da]	DeltaM [ppm]	Deltam/z [Da]	Activation Type	MS Order	Isolation Interference [%]	Ion Inject Time [ms]	RT [min]	First Scan	Spectrum File	File ID	XCorr	Percolator q-Value	Percolator PEP
		FALSE	High	Sequest HT (A2)	Unambiguous	[RK].EADLDGDGQVNYEEFVK.[M]		1	5		V4AAY6; A0A1X7V9V0; V4A9G1; V4AIS4; K1QRR1	0	2	0	0	1	1	964.428	1927.85	1927.86	-3.21	-0.00309	HCD (High Energy Collision Dissociation)	MS2	5.60239	110	71.9605	22448	CA_Nov18.raw	F1	4.95	0	2.698e-06
		FALSE	High	Sequest HT (A2)	Unambiguous	[RK].EADIDGDGQVNYEEFVK.[M]		1	24	P62184	A0A0X3PNV4; A0A1W5T6S6; H2ZQV5; A0A1X7VAR6; Q6EEV2; E9LZR7; A0A0L8GJ67; F6T2A6; B6E135; M1XMP1; Q9XZP2; A0A0C4JLF6; A0A068EXU7; K1PYA6; A0A210PKR0; A0A369S7U5; Q5DA21; V9PP04; A0A2C9KEZ6; Q5DGZ4; P62184; K9LM65; G4VT44; A0A1J0D0M5	0	2		0	1	2	964.428	1927.85	1927.86	-3.21	-0.00309	HCD (High Energy Collision Dissociation)	MS2	5.60239	110	71.9605	22448	CA_Nov18.raw	F1	4.95	0	2.698e-06
		FALSE	High	Sequest HT (A2)	Unambiguous	[RK].EADLDGDGQVNYEEFVK.[M]		1	5		V4AAY6; A0A1X7V9V0; V4A9G1; V4AIS4; K1QRR1	0	2	0	0	1	1	964.429	1927.85	1927.86	-2.7	-0.0026	HCD (High Energy Collision Dissociation)	MS2	0	96.868	72.3116	22580	CA_Nov18.raw	F1	5.62	0	2.664e-05
		FALSE	High	Sequest HT (A2)	Unambiguous	[RK].EADIDGDGQVNYEEFVK.[M]		1	24	P62184	A0A0X3PNV4; A0A1W5T6S6; H2ZQV5; A0A1X7VAR6; Q6EEV2; E9LZR7; A0A0L8GJ67; F6T2A6; B6E135; M1XMP1; Q9XZP2; A0A0C4JLF6; A0A068EXU7; K1PYA6; A0A210PKR0; A0A369S7U5; Q5DA21; V9PP04; A0A2C9KEZ6; Q5DGZ4; P62184; K9LM65; G4VT44; A0A1J0D0M5	0	2		0	1	2	964.429	1927.85	1927.86	-2.7	-0.0026	HCD (High Energy Collision Dissociation)	MS2	0	96.868	72.3116	22580	CA_Nov18.raw	F1	5.62	0	2.664e-05
		FALSE	High	Sequest HT (A2)	Unambiguous	[RK].EADIDGDGQVNYEEFVK.[M]		1	24	P62184	A0A0X3PNV4; A0A1W5T6S6; H2ZQV5; A0A1X7VAR6; Q6EEV2; E9LZR7; A0A0L8GJ67; F6T2A6; B6E135; M1XMP1; Q9XZP2; A0A0C4JLF6; A0A068EXU7; K1PYA6; A0A210PKR0; A0A369S7U5; Q5DA21; V9PP04; A0A2C9KEZ6; Q5DGZ4; P62184; K9LM65; G4VT44; A0A1J0D0M5	0	2	0	0	1	1	964.429	1927.85	1927.86	-2.38	-0.0023	HCD (High Energy Collision Dissociation)	MS2	3.86449	110	72.663	22712	CA_Nov18.raw	F1	5.39	0	5.825e-06
		FALSE	High	Sequest HT (A2)	Unambiguous	[RK].EADLDGDGQVNYEEFVK.[M]		1	5		V4AAY6; A0A1X7V9V0; V4A9G1; V4AIS4; K1QRR1	0	2	0	0	1	1	964.429	1927.85	1927.86	-2.51	-0.00242	HCD (High Energy Collision Dissociation)	MS2	0	110	71.5985	22313	CA_Nov18.raw	F1	3.08	0	0.008187
		FALSE	High	Sequest HT (A2)	Unambiguous	[RK].EADIDGDGQVNYEEFVK.[M]		1	24	P62184	A0A0X3PNV4; A0A1W5T6S6; H2ZQV5; A0A1X7VAR6; Q6EEV2; E9LZR7; A0A0L8GJ67; F6T2A6; B6E135; M1XMP1; Q9XZP2; A0A0C4JLF6; A0A068EXU7; K1PYA6; A0A210PKR0; A0A369S7U5; Q5DA21; V9PP04; A0A2C9KEZ6; Q5DGZ4; P62184; K9LM65; G4VT44; A0A1J0D0M5	0	2		0	1	2	964.429	1927.85	1927.86	-2.51	-0.00242	HCD (High Energy Collision Dissociation)	MS2	0	110	71.5985	22313	CA_Nov18.raw	F1	3.08	0	0.008187
		FALSE	High	Sequest HT (A2)	Unambiguous	[RK].EADLDGDGQVNYEEFVK.[M]		1	5		V4AAY6; A0A1X7V9V0; V4A9G1; V4AIS4; K1QRR1	0	2		0	1	2	964.429	1927.85	1927.86	-2.38	-0.0023	HCD (High Energy Collision Dissociation)	MS2	3.86449	110	72.663	22712	CA_Nov18.raw	F1	5.39	0	5.825e-06
FALSE	High	Master Protein	A0A1Y3AZ36	NADH:ubiquinone oxidoreductase-like protein OS=Euroglyphus maynei OX=6958 GN=BLA29_002413 PE=4 SV=1	0.005	1.044	4	1	4	1	1	205	24.1	9.52	10.59	1	High
	Checked	Confidence	Annotated Sequence	Modifications	Modifications in Master Proteins	Qvality PEP	Qvality q-value	# Protein Groups	# Proteins	# PSMs	Master Protein Accessions	Positions in Master Proteins	# Missed Cleavages	Theo. MH+ [Da]	Found in Sample: [S1] F1: Sample	Confidence (by Search Engine): Sequest HT	Percolator q-Value (by Search Engine): Sequest HT	Percolator PEP (by Search Engine): Sequest HT	XCorr (by Search Engine): Sequest HT	Sequence in Protein	Positions in Protein	Peptide Group Modifications in Protein
	FALSE	High	[K].TSISEEEIR.[K]			0.193626	0.00365573	1	1	4	A0A1Y3AZ36	A0A1Y3AZ36 [13-21]	0	1063.53	High	High	0.001103	0.1114	2.73	K.TSISEEEIR.K	[13-21]
		Checked	Confidence	Identifying Node	PSM Ambiguity	Annotated Sequence	Modifications	# Protein Groups	# Proteins	Master Protein Accessions	Protein Accessions	# Missed Cleavages	Charge	DeltaScore	DeltaCn	Rank	Search Engine Rank	m/z [Da]	MH+ [Da]	Theo. MH+ [Da]	DeltaM [ppm]	Deltam/z [Da]	Activation Type	MS Order	Isolation Interference [%]	Ion Inject Time [ms]	RT [min]	First Scan	Spectrum File	File ID	XCorr	Percolator q-Value	Percolator PEP
		FALSE	High	Sequest HT (A2)	Unambiguous	[K].TSISEEEIR.[K]		1	1	A0A1Y3AZ36	A0A1Y3AZ36	0	2	0.1444	0	1	1	532.268	1063.53	1063.53	2.13	0.00113	HCD (High Energy Collision Dissociation)	MS2	35.5501	110	58.4354	17378	CA_Nov18.raw	F1	2.7	0.001103	0.1034
		FALSE	High	Sequest HT (A2)	Unambiguous	[K].TSISEEEIR.[K]		1	1	A0A1Y3AZ36	A0A1Y3AZ36	0	2	0.126	0	1	1	532.267	1063.53	1063.53	0.52	0.00028	HCD (High Energy Collision Dissociation)	MS2	19.1764	110	58.7908	17509	CA_Nov18.raw	F1	2.62	0.001103	0.1247
		FALSE	High	Sequest HT (A2)	Unambiguous	[K].TSISEEEIR.[K]		1	1	A0A1Y3AZ36	A0A1Y3AZ36	0	2	0.1102	0	1	1	532.267	1063.53	1063.53	-0.28	-0.00015	HCD (High Energy Collision Dissociation)	MS2	27.6172	110	59.5058	17773	CA_Nov18.raw	F1	2.54	0.001103	0.09041
		FALSE	High	Sequest HT (A2)	Unambiguous	[K].TSISEEEIR.[K]		1	1	A0A1Y3AZ36	A0A1Y3AZ36	0	2	0.1868	0	1	1	532.267	1063.53	1063.53	-0.05	-3e-05	HCD (High Energy Collision Dissociation)	MS2	35.249	110	59.1487	17641	CA_Nov18.raw	F1	2.73	0.001103	0.1114
FALSE	High	Master Protein	A0A1W5BG81	IgGFc-binding protein-like OS=Ciona intestinalis OX=7719 GN=LOC100180810 PE=4 SV=1	0	12.164	2	2	4	2	1	3242	357.4	5.63	17.67	2	High
	Checked	Confidence	Annotated Sequence	Modifications	Modifications in Master Proteins	Qvality PEP	Qvality q-value	# Protein Groups	# Proteins	# PSMs	Master Protein Accessions	Positions in Master Proteins	# Missed Cleavages	Theo. MH+ [Da]	Found in Sample: [S1] F1: Sample	Confidence (by Search Engine): Sequest HT	Percolator q-Value (by Search Engine): Sequest HT	Percolator PEP (by Search Engine): Sequest HT	XCorr (by Search Engine): Sequest HT	Sequence in Protein	Positions in Protein	Peptide Group Modifications in Protein
	FALSE	High	[R].EQVEGLCGDFDDDASNDFR.[T]	1xCarbamidomethyl [C7]		5.23796e-06	0	1	1	3	A0A1W5BG81	A0A1W5BG81 [1400-1418]; [1618-1636]	0	2188.87	High	High	0	2.121e-06	5.51	R.EQVEGLCGDFDDDASNDFR.T; R.EQVEGLCGDFDDDASNDFR.T	[1400-1418]; [1618-1636]
		Checked	Confidence	Identifying Node	PSM Ambiguity	Annotated Sequence	Modifications	# Protein Groups	# Proteins	Master Protein Accessions	Protein Accessions	# Missed Cleavages	Charge	DeltaScore	DeltaCn	Rank	Search Engine Rank	m/z [Da]	MH+ [Da]	Theo. MH+ [Da]	DeltaM [ppm]	Deltam/z [Da]	Activation Type	MS Order	Isolation Interference [%]	Ion Inject Time [ms]	RT [min]	First Scan	Spectrum File	File ID	XCorr	Percolator q-Value	Percolator PEP
		FALSE	High	Sequest HT (A2)	Unambiguous	[R].EQVEGLcGDFDDDASNDFR.[T]	C7(Carbamidomethyl)	1	1	A0A1W5BG81	A0A1W5BG81	0	2	0.7723	0	1	1	1094.93	2188.86	2188.87	-4.69	-0.00514	HCD (High Energy Collision Dissociation)	MS2	0	110	72.0919	22498	CA_Nov18.raw	F1	5.05	0	8.063e-08
		FALSE	High	Sequest HT (A2)	Unambiguous	[R].EQVEGLcGDFDDDASNDFR.[T]	C7(Carbamidomethyl)	1	1	A0A1W5BG81	A0A1W5BG81	0	3	0.6781	0	1	1	730.294	2188.87	2188.87	-2.25	-0.00164	HCD (High Energy Collision Dissociation)	MS2	35.6078	110	72.2041	22540	CA_Nov18.raw	F1	4.07	0	0.0001093
		FALSE	High	Sequest HT (A2)	Unambiguous	[R].EQVEGLcGDFDDDASNDFR.[T]	C7(Carbamidomethyl)	1	1	A0A1W5BG81	A0A1W5BG81	0	2	0.7768	0	1	1	1094.94	2188.87	2188.87	-1.9	-0.00208	HCD (High Energy Collision Dissociation)	MS2	0	110	72.4628	22637	CA_Nov18.raw	F1	5.51	0	2.121e-06
	FALSE	High	[R].IGAAMECLPNSR.[Y]	1xCarbamidomethyl [C7]		0.173704	0	1	2	1	A0A1W5BG81	A0A1W5BG81 [708-719]	0	1318.62	High	High	0	0.07779	3.04	R.IGAAMECLPNSR.Y	[708-719]
		Checked	Confidence	Identifying Node	PSM Ambiguity	Annotated Sequence	Modifications	# Protein Groups	# Proteins	Master Protein Accessions	Protein Accessions	# Missed Cleavages	Charge	DeltaScore	DeltaCn	Rank	Search Engine Rank	m/z [Da]	MH+ [Da]	Theo. MH+ [Da]	DeltaM [ppm]	Deltam/z [Da]	Activation Type	MS Order	Isolation Interference [%]	Ion Inject Time [ms]	RT [min]	First Scan	Spectrum File	File ID	XCorr	Percolator q-Value	Percolator PEP
		FALSE	High	Sequest HT (A2)	Unambiguous	[R].IGAAMEcLPNSR.[Y]	C7(Carbamidomethyl)	1	2	A0A1W5BG81	A0A1W5BG81; H2Y2J7	0	2	0.4178	0	1	1	659.814	1318.62	1318.62	-2.61	-0.00172	HCD (High Energy Collision Dissociation)	MS2	54.9874	110	65.1498	19889	CA_Nov18.raw	F1	3.04	0	0.07779
FALSE	High	Master Protein	A0A182ELN7	Uncharacterized protein OS=Onchocerca ochengi OX=42157 PE=3 SV=1	0	1.643	2	1	4	1	1	618	66.3	5.96	11.33	1	High
	Checked	Confidence	Annotated Sequence	Modifications	Modifications in Master Proteins	Qvality PEP	Qvality q-value	# Protein Groups	# Proteins	# PSMs	Master Protein Accessions	Positions in Master Proteins	# Missed Cleavages	Theo. MH+ [Da]	Found in Sample: [S1] F1: Sample	Confidence (by Search Engine): Sequest HT	Percolator q-Value (by Search Engine): Sequest HT	Percolator PEP (by Search Engine): Sequest HT	XCorr (by Search Engine): Sequest HT	Sequence in Protein	Positions in Protein	Peptide Group Modifications in Protein
	FALSE	High	[KR].VGGATEIEVK.[E]			0.0705105	0	1	3	8	A0A182ELN7	A0A182ELN7 [452-461]	0	1002.55	High	High	0	0.02274	3.07	K.VGGATELEVK.E	[452-461]
		Checked	Confidence	Identifying Node	PSM Ambiguity	Annotated Sequence	Modifications	# Protein Groups	# Proteins	Master Protein Accessions	Protein Accessions	# Missed Cleavages	Charge	DeltaScore	DeltaCn	Rank	Search Engine Rank	m/z [Da]	MH+ [Da]	Theo. MH+ [Da]	DeltaM [ppm]	Deltam/z [Da]	Activation Type	MS Order	Isolation Interference [%]	Ion Inject Time [ms]	RT [min]	First Scan	Spectrum File	File ID	XCorr	Percolator q-Value	Percolator PEP
		FALSE	High	Sequest HT (A2)	Unambiguous	[KR].VGGATELEVK.[E]		1	2	A0A182ELN7	A0A182ELN7; P91886	0	2	0	0	1	1	501.777	1002.55	1002.55	0.69	0.00034	HCD (High Energy Collision Dissociation)	MS2	16.8063	110	56.086	16511	CA_Nov18.raw	F1	2.47	0	0.07321
		FALSE	High	Sequest HT (A2)	Unambiguous	[KR].VGGATEIEVK.[E]		1	1		A0A2C9JN15	0	2		0	1	2	501.777	1002.55	1002.55	0.69	0.00034	HCD (High Energy Collision Dissociation)	MS2	16.8063	110	56.086	16511	CA_Nov18.raw	F1	2.47	0	0.07321
		FALSE	High	Sequest HT (A2)	Unambiguous	[KR].VGGATELEVK.[E]		1	2	A0A182ELN7	A0A182ELN7; P91886	0	2		0	1	2	501.778	1002.55	1002.55	1.29	0.00065	HCD (High Energy Collision Dissociation)	MS2	13.095	110	55.7288	16379	CA_Nov18.raw	F1	2.86	0	0.03699
		FALSE	High	Sequest HT (A2)	Unambiguous	[KR].VGGATEIEVK.[E]		1	1		A0A2C9JN15	0	2	0	0	1	1	501.778	1002.55	1002.55	1.96	0.00098	HCD (High Energy Collision Dissociation)	MS2	38.0112	110	55.0157	16115	CA_Nov18.raw	F1	2.93	0	0.03135
		FALSE	High	Sequest HT (A2)	Unambiguous	[KR].VGGATELEVK.[E]		1	2	A0A182ELN7	A0A182ELN7; P91886	0	2		0	1	2	501.778	1002.55	1002.55	1.96	0.00098	HCD (High Energy Collision Dissociation)	MS2	38.0112	110	55.0157	16115	CA_Nov18.raw	F1	2.93	0	0.03135
		FALSE	High	Sequest HT (A2)	Unambiguous	[KR].VGGATEIEVK.[E]		1	1		A0A2C9JN15	0	2	0	0	1	1	501.777	1002.55	1002.55	0.5	0.00025	HCD (High Energy Collision Dissociation)	MS2	27.2199	110	55.375	16248	CA_Nov18.raw	F1	3.07	0	0.02274
		FALSE	High	Sequest HT (A2)	Unambiguous	[KR].VGGATELEVK.[E]		1	2	A0A182ELN7	A0A182ELN7; P91886	0	2		0	1	2	501.777	1002.55	1002.55	0.5	0.00025	HCD (High Energy Collision Dissociation)	MS2	27.2199	110	55.375	16248	CA_Nov18.raw	F1	3.07	0	0.02274
		FALSE	High	Sequest HT (A2)	Unambiguous	[KR].VGGATEIEVK.[E]		1	1		A0A2C9JN15	0	2	0	0	1	1	501.778	1002.55	1002.55	1.29	0.00065	HCD (High Energy Collision Dissociation)	MS2	13.095	110	55.7288	16379	CA_Nov18.raw	F1	2.86	0	0.03699
FALSE	High	Master Protein	F7BFW8	fatty acid-binding protein, liver-like OS=Ciona intestinalis OX=7719 GN=LOC100178903 PE=4 SV=1	0	6.652	28	3	4	3	1	128	14.3	8.62	12.24	3	High
	Checked	Confidence	Annotated Sequence	Modifications	Modifications in Master Proteins	Qvality PEP	Qvality q-value	# Protein Groups	# Proteins	# PSMs	Master Protein Accessions	Positions in Master Proteins	# Missed Cleavages	Theo. MH+ [Da]	Found in Sample: [S1] F1: Sample	Confidence (by Search Engine): Sequest HT	Percolator q-Value (by Search Engine): Sequest HT	Percolator PEP (by Search Engine): Sequest HT	XCorr (by Search Engine): Sequest HT	Sequence in Protein	Positions in Protein	Peptide Group Modifications in Protein
	FALSE	High	[K].VTINMVGSQMVTK.[G]			0.0104367	0	1	1	2	F7BFW8	F7BFW8 [83-95]	0	1407.73	High	High	0	0.001798	3.83	K.VTINMVGSQMVTK.G	[83-95]
		Checked	Confidence	Identifying Node	PSM Ambiguity	Annotated Sequence	Modifications	# Protein Groups	# Proteins	Master Protein Accessions	Protein Accessions	# Missed Cleavages	Charge	DeltaScore	DeltaCn	Rank	Search Engine Rank	m/z [Da]	MH+ [Da]	Theo. MH+ [Da]	DeltaM [ppm]	Deltam/z [Da]	Activation Type	MS Order	Isolation Interference [%]	Ion Inject Time [ms]	RT [min]	First Scan	Spectrum File	File ID	XCorr	Percolator q-Value	Percolator PEP
		FALSE	High	Sequest HT (A2)	Unambiguous	[K].VTINMVGSQMVTK.[G]		1	1	F7BFW8	F7BFW8	0	2	0.4021	0	1	1	704.369	1407.73	1407.73	-2.33	-0.00164	HCD (High Energy Collision Dissociation)	MS2	23.1429	110	66.5487	20416	CA_Nov18.raw	F1	3.83	0	0.001798
		FALSE	High	Sequest HT (A2)	Unambiguous	[K].VTINMVGSQMVTK.[G]		1	1	F7BFW8	F7BFW8	0	2	0.1541	0	1	1	704.371	1407.73	1407.73	0.62	0.00043	HCD (High Energy Collision Dissociation)	MS2	37.2319	110	67.5944	20810	CA_Nov18.raw	F1	2.66	0.005176	0.1648
	FALSE	High	[R].KVFPTTEITK.[D]			0.116439	0	1	1	1	F7BFW8	F7BFW8 [36-45]	1	1163.67	High	High	0	0.04486	3.34	R.KVFPTTEITK.D	[36-45]
		Checked	Confidence	Identifying Node	PSM Ambiguity	Annotated Sequence	Modifications	# Protein Groups	# Proteins	Master Protein Accessions	Protein Accessions	# Missed Cleavages	Charge	DeltaScore	DeltaCn	Rank	Search Engine Rank	m/z [Da]	MH+ [Da]	Theo. MH+ [Da]	DeltaM [ppm]	Deltam/z [Da]	Activation Type	MS Order	Isolation Interference [%]	Ion Inject Time [ms]	RT [min]	First Scan	Spectrum File	File ID	XCorr	Percolator q-Value	Percolator PEP
		FALSE	High	Sequest HT (A2)	Unambiguous	[R].KVFPTTEITK.[D]		1	1	F7BFW8	F7BFW8	1	2	0.2695	0	1	1	582.335	1163.66	1163.67	-2.95	-0.00171	HCD (High Energy Collision Dissociation)	MS2	22.6629	110	75.1484	23641	CA_Nov18.raw	F1	3.34	0	0.04486
	FALSE	High	[K].GVGVPDEYIEIAR.[K]			0.0144549	0	1	1	1	F7BFW8	F7BFW8 [23-35]	0	1417.73	High	High	0	0.002763	2.41	K.GVGVPDEYIEIAR.K	[23-35]
		Checked	Confidence	Identifying Node	PSM Ambiguity	Annotated Sequence	Modifications	# Protein Groups	# Proteins	Master Protein Accessions	Protein Accessions	# Missed Cleavages	Charge	DeltaScore	DeltaCn	Rank	Search Engine Rank	m/z [Da]	MH+ [Da]	Theo. MH+ [Da]	DeltaM [ppm]	Deltam/z [Da]	Activation Type	MS Order	Isolation Interference [%]	Ion Inject Time [ms]	RT [min]	First Scan	Spectrum File	File ID	XCorr	Percolator q-Value	Percolator PEP
		FALSE	High	Sequest HT (A2)	Unambiguous	[K].GVGVPDEYIEIAR.[K]		1	1	F7BFW8	F7BFW8	0	2	0.3195	0	1	1	709.369	1417.73	1417.73	-1.08	-0.00077	HCD (High Energy Collision Dissociation)	MS2	39.5878	110	74.5166	23404	CA_Nov18.raw	F1	2.41	0	0.002763
FALSE	High	Master Protein	A0A2J7Q061	Endoplasmin OS=Cryptotermes secundus OX=105785 GN=Hsp90b1 PE=3 SV=1	0	3.037	3	2	4	1	1	647	74.1	5.2	11.64	2	High
	Checked	Confidence	Annotated Sequence	Modifications	Modifications in Master Proteins	Qvality PEP	Qvality q-value	# Protein Groups	# Proteins	# PSMs	Master Protein Accessions	Positions in Master Proteins	# Missed Cleavages	Theo. MH+ [Da]	Found in Sample: [S1] F1: Sample	Confidence (by Search Engine): Sequest HT	Percolator q-Value (by Search Engine): Sequest HT	Percolator PEP (by Search Engine): Sequest HT	XCorr (by Search Engine): Sequest HT	Sequence in Protein	Positions in Protein	Peptide Group Modifications in Protein
	FALSE	High	[R].ELISNASDALDK.[IVL-]			0.0366712	0	2	385	3	A0A2J7Q061; A0A182L962	A0A2J7Q061 [103-114]; A0A182L962 [104-115]	0	1275.64	High	High	0	0.009504	3.15	R.ELISNASDALDK.I	[103-114]
		Checked	Confidence	Identifying Node	PSM Ambiguity	Annotated Sequence	Modifications	# Protein Groups	# Proteins	Master Protein Accessions	Protein Accessions	# Missed Cleavages	Charge	DeltaScore	DeltaCn	Rank	Search Engine Rank	m/z [Da]	MH+ [Da]	Theo. MH+ [Da]	DeltaM [ppm]	Deltam/z [Da]	Activation Type	MS Order	Isolation Interference [%]	Ion Inject Time [ms]	RT [min]	First Scan	Spectrum File	File ID	XCorr	Percolator q-Value	Percolator PEP
		FALSE	High	Sequest HT (A2)	Unambiguous	[R].EIISNASDALDK.[IVL-]		2	23		J3RZR4; B2L3L4; A0A2B4RG70; A0A1W7RGQ5; A0A0U1YUY9; B2L3K3; T1DMS6; G3WYP8; Q9NBF6; G3WYP7; A0A0C5B181; H6UWK9; K0BUQ7; A0A098LZH8; U3F801; M7AXI1; A0A0F7Z1R1; G1KQE0; A4K535; V8NTA5; Q9U7B2; F6PGI9; A0A0B8RQH6	0	2		0	1	2	638.323	1275.64	1275.64	-3.21	-0.00204	HCD (High Energy Collision Dissociation)	MS2	29.9761	110	66.3515	20342	CA_Nov18.raw	F1	3.15	0	0.009504
		FALSE	High	Sequest HT (A2)	Unambiguous	[R].ELISNASDAIDK.[IVL-]		2	106		A0A0P5WIC0; A0A1I8Q2U6; B3M022; A0A0P5WRT4; A0A0P5SUB3; Q1RKX0; A0A0P5WJW4; A0A0L0CR87; A0A034WZ96; A0A0P5QHF2; B4QY60; B4K9R5; A0A0P5TSY7; A0A0P5DMJ2; B4IGY3; A0A0P5Z7H7; A0A1W4UCS7; A0A0N8D1H7; A0A0A1WN50; J3JYQ1; A0A0P5QV63; A0A1I8MGA1; B4JEQ0; N6TY32; A0A0N8BLZ3; A0A0P5WRD8; A0A0K8W6M6; A0A0N7ZT90; A0A0P4YKL4; A0A0P5DX39; A0A0P5EJA0; B4NFG3; A0A0P5WHM4; A0A0P5Z131; A0A0P4XQT8; A0A267DD20; A0A…	0	2		0	1	3	638.323	1275.64	1275.64	-3.21	-0.00204	HCD (High Energy Collision Dissociation)	MS2	29.9761	110	66.3515	20342	CA_Nov18.raw	F1	3.15	0	0.009504
		FALSE	High	Sequest HT (A2)	Unambiguous	[R].ELISNASDALDK.[IVL-]		2	256	A0A2J7Q061; A0A182L962	G8IRJ9; U3CJF9; A0A0A1XFV4; A0A2K6C9I3; G1SWK6; G1TBC1; A0A384DAW8; A0A2I3NHS0; A0A2U3V878; A0A2K5K0P5; A0A182GLE0; L5JMU6; Q56UH3; A0A2R7VT79; G5E507; I0FUR7; A0A0V1BKR1; A0A212DEV2; A0A2U3WHG4; A0A1S3AM25; A0A0V1CZN1; F8W026; W5Q4E1; L5KIH3; A0A0D9S294; A0A2K5KXF6; H2DKZ8; H0X5W3; V9ILG4; Q9NBF4; F1P8N6; A0A1Q3F4N0; A0A2K6L3P1; A0A2Y9H7F4; A0A2J7Q061; A0A238BYW4; A0A2K5QYA4; A0A267H7F2; A0A0B6Z…	0	2	0	0	1	1	638.323	1275.64	1275.64	-3.21	-0.00204	HCD (High Energy Collision Dissociation)	MS2	29.9761	110	66.3515	20342	CA_Nov18.raw	F1	3.15	0	0.009504
	FALSE	High	[K].EVENSPFVER.[L]			0.203344	0.00365573	1	13	3	A0A2J7Q061	A0A2J7Q061 [550-559]	0	1205.58	High	High	0.001103	0.09665	2.91	K.EVENSPFVER.L	[550-559]
		Checked	Confidence	Identifying Node	PSM Ambiguity	Annotated Sequence	Modifications	# Protein Groups	# Proteins	Master Protein Accessions	Protein Accessions	# Missed Cleavages	Charge	DeltaScore	DeltaCn	Rank	Search Engine Rank	m/z [Da]	MH+ [Da]	Theo. MH+ [Da]	DeltaM [ppm]	Deltam/z [Da]	Activation Type	MS Order	Isolation Interference [%]	Ion Inject Time [ms]	RT [min]	First Scan	Spectrum File	File ID	XCorr	Percolator q-Value	Percolator PEP
		FALSE	High	Sequest HT (A2)	Unambiguous	[K].EVENSPFVER.[L]		1	13	A0A2J7Q061	F6XY03; H2ZL52; A0A2J7Q061; A0A0K0CZI7; G8XSQ3; A0A1I7YZE4; H2ZL53; A0A0U3SX48; A0A1W3JU78; H2ZL54; H2ZL55; H2ZL56; A0A067RL09	0	2	0.3402	0	1	1	603.292	1205.58	1205.58	-1.67	-0.001	HCD (High Energy Collision Dissociation)	MS2	38.6392	110	66.0794	20239	CA_Nov18.raw	F1	2.91	0.001103	0.09665
		FALSE	High	Sequest HT (A2)	Unambiguous	[K].EVENSPFVER.[L]		1	13	A0A2J7Q061	F6XY03; H2ZL52; A0A2J7Q061; A0A0K0CZI7; G8XSQ3; A0A1I7YZE4; H2ZL53; A0A0U3SX48; A0A1W3JU78; H2ZL54; H2ZL55; H2ZL56; A0A067RL09	0	2	0.3297	0	1	1	603.292	1205.58	1205.58	-2.17	-0.00131	HCD (High Energy Collision Dissociation)	MS2	11.0137	96.571	66.4295	20371	CA_Nov18.raw	F1	2.76	0.00318	0.1478
		FALSE	High	Sequest HT (A2)	Unambiguous	[K].EVENSPFVER.[L]		1	13	A0A2J7Q061	F6XY03; H2ZL52; A0A2J7Q061; A0A0K0CZI7; G8XSQ3; A0A1I7YZE4; H2ZL53; A0A0U3SX48; A0A1W3JU78; H2ZL54; H2ZL55; H2ZL56; A0A067RL09	0	2	0.3251	0	1	1	603.293	1205.58	1205.58	-1.16	-0.0007	HCD (High Energy Collision Dissociation)	MS2	26.9399	70.866	66.7819	20504	CA_Nov18.raw	F1	2.83	0.00318	0.1405
FALSE	High	Master Protein	A0A1W3JRI0	r27a protein isoform X1 OS=Ciona intestinalis OX=7719 GN=r27a PE=4 SV=1	0	8.82	19	2	4	1	1	155	17.7	9.79	16.7	2	High
	Checked	Confidence	Annotated Sequence	Modifications	Modifications in Master Proteins	Qvality PEP	Qvality q-value	# Protein Groups	# Proteins	# PSMs	Master Protein Accessions	Positions in Master Proteins	# Missed Cleavages	Theo. MH+ [Da]	Found in Sample: [S1] F1: Sample	Confidence (by Search Engine): Sequest HT	Percolator q-Value (by Search Engine): Sequest HT	Percolator PEP (by Search Engine): Sequest HT	XCorr (by Search Engine): Sequest HT	Sequence in Protein	Positions in Protein	Peptide Group Modifications in Protein
	FALSE	High	[KE-].IQDKEGIPPDQQR.[LKA]			0.118441	0	2	258	6	G7PTR1; A0A1W3JRI0	G7PTR1 [30-42]; [106-118]; A0A1W3JRI0 [30-42]	1	1523.78	High	High	0	0.04586	3.73	K.IQDKEGIPPDQQR.L	[30-42]
		Checked	Confidence	Identifying Node	PSM Ambiguity	Annotated Sequence	Modifications	# Protein Groups	# Proteins	Master Protein Accessions	Protein Accessions	# Missed Cleavages	Charge	DeltaScore	DeltaCn	Rank	Search Engine Rank	m/z [Da]	MH+ [Da]	Theo. MH+ [Da]	DeltaM [ppm]	Deltam/z [Da]	Activation Type	MS Order	Isolation Interference [%]	Ion Inject Time [ms]	RT [min]	First Scan	Spectrum File	File ID	XCorr	Percolator q-Value	Percolator PEP
		FALSE	High	Sequest HT (A2)	Unambiguous	[KE-].LQDKEGIPPDQQR.[LKA]		2	1		A0A2L2YKA2	1	2		0	1	3	762.39	1523.77	1523.78	-5.97	-0.00455	HCD (High Energy Collision Dissociation)	MS2	45.674	110	74.519	23405	CA_Nov18.raw	F1	3.25	0	0.0522
		FALSE	High	Sequest HT (A2)	Unambiguous	[KE-].IQDKEGLPPDQQR.[LKA]		2	1		A0A0P5B0K3	1	2		0	1	2	762.39	1523.77	1523.78	-5.97	-0.00455	HCD (High Energy Collision Dissociation)	MS2	45.674	110	74.519	23405	CA_Nov18.raw	F1	3.25	0	0.0522
		FALSE	High	Sequest HT (A2)	Unambiguous	[KE-].IQDKEGIPPDQQR.[LKA]		2	256	G7PTR1; A0A1W3JRI0	M0R1V7; Q4VKK1; A0A2I3H4R3; A0A2K5M102; A0A2J8LT54; A0A2Y9SHP9; A0A2C9F3G2; A0A2I3GS79; A0A340XMW2; I7G2R7; G3QG34; A0A2R8MFU6; A0A2I3MSA3; A0A0V0UJW8; A0A1E1WCV6; A0A2K5YBD5; F1PDG4; A0A2K6BAH3; A0A2J8XIW0; G1MLE1; A0A1D5QVS6; A0A2I3G229; A0A2K5PJD8; A0A2K6NG98; L8HN31; A0A0V0UP34; A0A2K6QBI7; Q8I7E0; A0A2K6SFP0; H2RFW6; A0A2I3H1Q9; A0A2K5WUK3; A0A2K6U3F2; A0A2K6U3I0; A0A0X3Q271; G1QDQ7; F7FV67;…	1	2	0	0	1	1	762.39	1523.77	1523.78	-5.97	-0.00455	HCD (High Energy Collision Dissociation)	MS2	45.674	110	74.519	23405	CA_Nov18.raw	F1	3.25	0	0.0522
		FALSE	High	Sequest HT (A2)	Unambiguous	[KE-].IQDKEGLPPDQQR.[LKA]		2	1		A0A0P5B0K3	1	3		0	1	3	508.598	1523.78	1523.78	-1.38	-0.0007	HCD (High Energy Collision Dissociation)	MS2	12.503	110	74.5606	23421	CA_Nov18.raw	F1	3.73	0	0.04586
		FALSE	High	Sequest HT (A2)	Unambiguous	[KE-].LQDKEGIPPDQQR.[LKA]		2	1		A0A2L2YKA2	1	3		0	1	2	508.598	1523.78	1523.78	-1.38	-0.0007	HCD (High Energy Collision Dissociation)	MS2	12.503	110	74.5606	23421	CA_Nov18.raw	F1	3.73	0	0.04586
		FALSE	High	Sequest HT (A2)	Unambiguous	[KE-].IQDKEGIPPDQQR.[LKA]		2	256	G7PTR1; A0A1W3JRI0	M0R1V7; Q4VKK1; A0A2I3H4R3; A0A2K5M102; A0A2J8LT54; A0A2Y9SHP9; A0A2C9F3G2; A0A2I3GS79; A0A340XMW2; I7G2R7; G3QG34; A0A2R8MFU6; A0A2I3MSA3; A0A0V0UJW8; A0A1E1WCV6; A0A2K5YBD5; F1PDG4; A0A2K6BAH3; A0A2J8XIW0; G1MLE1; A0A1D5QVS6; A0A2I3G229; A0A2K5PJD8; A0A2K6NG98; L8HN31; A0A0V0UP34; A0A2K6QBI7; Q8I7E0; A0A2K6SFP0; H2RFW6; A0A2I3H1Q9; A0A2K5WUK3; A0A2K6U3F2; A0A2K6U3I0; A0A0X3Q271; G1QDQ7; F7FV67;…	1	3	0	0	1	1	508.598	1523.78	1523.78	-1.38	-0.0007	HCD (High Energy Collision Dissociation)	MS2	12.503	110	74.5606	23421	CA_Nov18.raw	F1	3.73	0	0.04586
	FALSE	High	[K].TITLEVEASDSIDNVK.[QSTA]			0.00149129	0	1	21	2	A0A1W3JRI0	A0A1W3JRI0 [12-27]	0	1733.88	High	High	0	0.0001382	5.09	K.TITLEVEASDSIDNVK.A	[12-27]
		Checked	Confidence	Identifying Node	PSM Ambiguity	Annotated Sequence	Modifications	# Protein Groups	# Proteins	Master Protein Accessions	Protein Accessions	# Missed Cleavages	Charge	DeltaScore	DeltaCn	Rank	Search Engine Rank	m/z [Da]	MH+ [Da]	Theo. MH+ [Da]	DeltaM [ppm]	Deltam/z [Da]	Activation Type	MS Order	Isolation Interference [%]	Ion Inject Time [ms]	RT [min]	First Scan	Spectrum File	File ID	XCorr	Percolator q-Value	Percolator PEP
		FALSE	High	Sequest HT (A2)	Unambiguous	[K].TITLEVEASDSIDNVK.[QSTA]		1	21	A0A1W3JRI0	H2YEI0; H2YEI2; H2Z481; Q8I7E0; H2Z472; H2Z477; H2YAB2; A0A1W5BIB4; F6VJQ1; H2Z480; H2Z479; H2Z475; F6ZJN8; A0A1W3JG08; H2YEI1; H2Z473; H2Z474; A0A1W5BKG5; A0A1W3JRI0; Q8MY15; H2Z476	0	3	0.069	0	1	1	578.632	1733.88	1733.88	0.98	0.00057	HCD (High Energy Collision Dissociation)	MS2	0	110	74.1528	23269	CA_Nov18.raw	F1	4.64	0	0.00457
		FALSE	High	Sequest HT (A2)	Selected	[K].TITLEVEASDSIDNVK.[QSTA]		1	21	A0A1W3JRI0	H2YEI0; H2YEI2; H2Z481; Q8I7E0; H2Z472; H2Z477; H2YAB2; A0A1W5BIB4; F6VJQ1; H2Z480; H2Z479; H2Z475; F6ZJN8; A0A1W3JG08; H2YEI1; H2Z473; H2Z474; A0A1W5BKG5; A0A1W3JRI0; Q8MY15; H2Z476	0	2	0.0275	0	1	1	867.444	1733.88	1733.88	0.67	0.00058	HCD (High Energy Collision Dissociation)	MS2	13.6934	110	74.1924	23283	CA_Nov18.raw	F1	5.09	0	0.0001382
FALSE	High	Master Protein	G7PTR1	Polyubiquitin-C OS=Macaca fascicularis OX=9541 GN=EGM_07462 PE=4 SV=1	0	6.619	38	2	4	1	1	153	17.2	6.58	11.5	2	High
	Checked	Confidence	Annotated Sequence	Modifications	Modifications in Master Proteins	Qvality PEP	Qvality q-value	# Protein Groups	# Proteins	# PSMs	Master Protein Accessions	Positions in Master Proteins	# Missed Cleavages	Theo. MH+ [Da]	Found in Sample: [S1] F1: Sample	Confidence (by Search Engine): Sequest HT	Percolator q-Value (by Search Engine): Sequest HT	Percolator PEP (by Search Engine): Sequest HT	XCorr (by Search Engine): Sequest HT	Sequence in Protein	Positions in Protein	Peptide Group Modifications in Protein
	FALSE	High	[KE-].IQDKEGIPPDQQR.[LKA]			0.118441	0	2	258	6	G7PTR1; A0A1W3JRI0	G7PTR1 [30-42]; [106-118]; A0A1W3JRI0 [30-42]	1	1523.78	High	High	0	0.04586	3.73	K.IQDKEGIPPDQQR.L; K.IQDKEGIPPDQQR.L	[30-42]; [106-118]
		Checked	Confidence	Identifying Node	PSM Ambiguity	Annotated Sequence	Modifications	# Protein Groups	# Proteins	Master Protein Accessions	Protein Accessions	# Missed Cleavages	Charge	DeltaScore	DeltaCn	Rank	Search Engine Rank	m/z [Da]	MH+ [Da]	Theo. MH+ [Da]	DeltaM [ppm]	Deltam/z [Da]	Activation Type	MS Order	Isolation Interference [%]	Ion Inject Time [ms]	RT [min]	First Scan	Spectrum File	File ID	XCorr	Percolator q-Value	Percolator PEP
		FALSE	High	Sequest HT (A2)	Unambiguous	[KE-].LQDKEGIPPDQQR.[LKA]		2	1		A0A2L2YKA2	1	2		0	1	3	762.39	1523.77	1523.78	-5.97	-0.00455	HCD (High Energy Collision Dissociation)	MS2	45.674	110	74.519	23405	CA_Nov18.raw	F1	3.25	0	0.0522
		FALSE	High	Sequest HT (A2)	Unambiguous	[KE-].IQDKEGLPPDQQR.[LKA]		2	1		A0A0P5B0K3	1	2		0	1	2	762.39	1523.77	1523.78	-5.97	-0.00455	HCD (High Energy Collision Dissociation)	MS2	45.674	110	74.519	23405	CA_Nov18.raw	F1	3.25	0	0.0522
		FALSE	High	Sequest HT (A2)	Unambiguous	[KE-].IQDKEGIPPDQQR.[LKA]		2	256	G7PTR1; A0A1W3JRI0	M0R1V7; Q4VKK1; A0A2I3H4R3; A0A2K5M102; A0A2J8LT54; A0A2Y9SHP9; A0A2C9F3G2; A0A2I3GS79; A0A340XMW2; I7G2R7; G3QG34; A0A2R8MFU6; A0A2I3MSA3; A0A0V0UJW8; A0A1E1WCV6; A0A2K5YBD5; F1PDG4; A0A2K6BAH3; A0A2J8XIW0; G1MLE1; A0A1D5QVS6; A0A2I3G229; A0A2K5PJD8; A0A2K6NG98; L8HN31; A0A0V0UP34; A0A2K6QBI7; Q8I7E0; A0A2K6SFP0; H2RFW6; A0A2I3H1Q9; A0A2K5WUK3; A0A2K6U3F2; A0A2K6U3I0; A0A0X3Q271; G1QDQ7; F7FV67;…	1	2	0	0	1	1	762.39	1523.77	1523.78	-5.97	-0.00455	HCD (High Energy Collision Dissociation)	MS2	45.674	110	74.519	23405	CA_Nov18.raw	F1	3.25	0	0.0522
		FALSE	High	Sequest HT (A2)	Unambiguous	[KE-].IQDKEGLPPDQQR.[LKA]		2	1		A0A0P5B0K3	1	3		0	1	3	508.598	1523.78	1523.78	-1.38	-0.0007	HCD (High Energy Collision Dissociation)	MS2	12.503	110	74.5606	23421	CA_Nov18.raw	F1	3.73	0	0.04586
		FALSE	High	Sequest HT (A2)	Unambiguous	[KE-].LQDKEGIPPDQQR.[LKA]		2	1		A0A2L2YKA2	1	3		0	1	2	508.598	1523.78	1523.78	-1.38	-0.0007	HCD (High Energy Collision Dissociation)	MS2	12.503	110	74.5606	23421	CA_Nov18.raw	F1	3.73	0	0.04586
		FALSE	High	Sequest HT (A2)	Unambiguous	[KE-].IQDKEGIPPDQQR.[LKA]		2	256	G7PTR1; A0A1W3JRI0	M0R1V7; Q4VKK1; A0A2I3H4R3; A0A2K5M102; A0A2J8LT54; A0A2Y9SHP9; A0A2C9F3G2; A0A2I3GS79; A0A340XMW2; I7G2R7; G3QG34; A0A2R8MFU6; A0A2I3MSA3; A0A0V0UJW8; A0A1E1WCV6; A0A2K5YBD5; F1PDG4; A0A2K6BAH3; A0A2J8XIW0; G1MLE1; A0A1D5QVS6; A0A2I3G229; A0A2K5PJD8; A0A2K6NG98; L8HN31; A0A0V0UP34; A0A2K6QBI7; Q8I7E0; A0A2K6SFP0; H2RFW6; A0A2I3H1Q9; A0A2K5WUK3; A0A2K6U3F2; A0A2K6U3I0; A0A0X3Q271; G1QDQ7; F7FV67;…	1	3	0	0	1	1	508.598	1523.78	1523.78	-1.38	-0.0007	HCD (High Energy Collision Dissociation)	MS2	12.503	110	74.5606	23421	CA_Nov18.raw	F1	3.73	0	0.04586
	FALSE	High	[K].TITLEVEPSDTIENVK.[AGS-TVDC]			0.00116805	0	1	257	2	G7PTR1	G7PTR1 [12-27]; [88-103]	0	1787.93	High	High	0	0.0001004	4.52	K.TITLEVEPSDTLENVK.A; K.TITLEVEPSDTIENVK.A	[12-27]; [88-103]
		Checked	Confidence	Identifying Node	PSM Ambiguity	Annotated Sequence	Modifications	# Protein Groups	# Proteins	Master Protein Accessions	Protein Accessions	# Missed Cleavages	Charge	DeltaScore	DeltaCn	Rank	Search Engine Rank	m/z [Da]	MH+ [Da]	Theo. MH+ [Da]	DeltaM [ppm]	Deltam/z [Da]	Activation Type	MS Order	Isolation Interference [%]	Ion Inject Time [ms]	RT [min]	First Scan	Spectrum File	File ID	XCorr	Percolator q-Value	Percolator PEP
		FALSE	High	Sequest HT (A2)	Unambiguous	[K].TITLEVEPSDTIENVK.[AGS-TVDC]		1	256	G7PTR1	A0A341AP36; A0A0V0Z8D3; A0A2K5M102; A0A212CWX8; A0A0V1K317; A0A2Y9SHP9; A0A1S3WP22; A0A2C9F3G2; A0A340XMW2; I7G2R7; A0A0V0G2K1; G3QG34; A0A2R8ZKP8; A0A2I3MSA3; A0A2I2Z0N2; A0A369S518; A0A0V0UJW8; A0A0V0Z8E2; A0A1E1WCV6; A0A2K5YBD5; Q4GX78; F1PDG4; G1MLE1; A0A0V0Z8L6; A0A1D5QVS6; A0A2I3G229; A0A023EJQ0; A0A2K6NG98; A0A023EFW2; A0A0V0YV55; B0B037; L8HN31; Q8WQK2; Q45TR8; A0A2K5TIX3; A0A2K6SFP0; A0A…	0	2	0	0	1	1	894.467	1787.93	1787.93	-0.14	-0.00013	HCD (High Energy Collision Dissociation)	MS2	5.27771	110	74.0545	23232	CA_Nov18.raw	F1	4.52	0	0.0001004
		FALSE	High	Sequest HT (A2)	Unambiguous	[K].TITLEVEPSDTLENVK.[AGS-TVDC]		1	2	G7PTR1	G7PTR1; A0A287BNS9	0	2		0	1	2	894.467	1787.93	1787.93	-0.14	-0.00013	HCD (High Energy Collision Dissociation)	MS2	5.27771	110	74.0545	23232	CA_Nov18.raw	F1	4.52	0	0.0001004
FALSE	High	Master Protein	A0A1W2WBU5	villin-1 isoform X1 OS=Ciona intestinalis OX=7719 GN=LOC100185031 PE=4 SV=1	0	1.656	1	1	4	1	1	846	94.6	5.66	10.62	1	High
	Checked	Confidence	Annotated Sequence	Modifications	Modifications in Master Proteins	Qvality PEP	Qvality q-value	# Protein Groups	# Proteins	# PSMs	Master Protein Accessions	Positions in Master Proteins	# Missed Cleavages	Theo. MH+ [Da]	Found in Sample: [S1] F1: Sample	Confidence (by Search Engine): Sequest HT	Percolator q-Value (by Search Engine): Sequest HT	Percolator PEP (by Search Engine): Sequest HT	XCorr (by Search Engine): Sequest HT	Sequence in Protein	Positions in Protein	Peptide Group Modifications in Protein
	FALSE	High	[K].LNPAIPDEIASR.[N]			0.0690443	0	1	2	4	A0A1W2WBU5	A0A1W2WBU5 [236-247]	0	1295.7	High	High	0	0.04817	2.85	K.LNPAIPDEIASR.N	[236-247]
		Checked	Confidence	Identifying Node	PSM Ambiguity	Annotated Sequence	Modifications	# Protein Groups	# Proteins	Master Protein Accessions	Protein Accessions	# Missed Cleavages	Charge	DeltaScore	DeltaCn	Rank	Search Engine Rank	m/z [Da]	MH+ [Da]	Theo. MH+ [Da]	DeltaM [ppm]	Deltam/z [Da]	Activation Type	MS Order	Isolation Interference [%]	Ion Inject Time [ms]	RT [min]	First Scan	Spectrum File	File ID	XCorr	Percolator q-Value	Percolator PEP
		FALSE	High	Sequest HT (A2)	Unambiguous	[K].LNPAIPDEIASR.[N]		1	2	A0A1W2WBU5	F7AKV1; A0A1W2WBU5	0	2	0.3282	0	1	1	648.353	1295.7	1295.7	1.86	0.00121	HCD (High Energy Collision Dissociation)	MS2	55.1984	110	72.065	22488	CA_Nov18.raw	F1	2.62	0	0.02209
		FALSE	High	Sequest HT (A2)	Unambiguous	[K].LNPAIPDEIASR.[N]		1	2	A0A1W2WBU5	F7AKV1; A0A1W2WBU5	0	2	0.4456	0	1	1	648.352	1295.7	1295.7	0.54	0.00035	HCD (High Energy Collision Dissociation)	MS2	32.4927	110	71.3158	22206	CA_Nov18.raw	F1	2.85	0	0.04817
		FALSE	High	Sequest HT (A2)	Unambiguous	[K].LNPAIPDEIASR.[N]		1	2	A0A1W2WBU5	F7AKV1; A0A1W2WBU5	0	2	0.4388	0	1	1	648.351	1295.7	1295.7	-0.12	-8e-05	HCD (High Energy Collision Dissociation)	MS2	35.8969	110	71.6695	22339	CA_Nov18.raw	F1	2.78	0	0.04589
		FALSE	High	Sequest HT (A2)	Unambiguous	[K].LNPAIPDEIASR.[N]		1	2	A0A1W2WBU5	F7AKV1; A0A1W2WBU5	0	2	0.2996	0	1	1	648.351	1295.69	1295.7	-0.97	-0.00063	HCD (High Energy Collision Dissociation)	MS2	58.5296	110	70.9719	22077	CA_Nov18.raw	F1	2.37	0.001103	0.1245
FALSE	High	Master Protein	A0A067RKS7	V-type proton ATPase proteolipid subunit (Fragment) OS=Zootermopsis nevadensis OX=136037 GN=L798_14502 PE=3 SV=1	0	1.71	8	1	4	1	1	132	13.5	9.04	6.04	1	High
	Checked	Confidence	Annotated Sequence	Modifications	Modifications in Master Proteins	Qvality PEP	Qvality q-value	# Protein Groups	# Proteins	# PSMs	Master Protein Accessions	Positions in Master Proteins	# Missed Cleavages	Theo. MH+ [Da]	Found in Sample: [S1] F1: Sample	Confidence (by Search Engine): Sequest HT	Percolator q-Value (by Search Engine): Sequest HT	Percolator PEP (by Search Engine): Sequest HT	XCorr (by Search Engine): Sequest HT	Sequence in Protein	Positions in Protein	Peptide Group Modifications in Protein
	FALSE	High	[-].SALGAAYGTAK.[S]			0.062802	0	1	1	4	A0A067RKS7	A0A067RKS7 [1-11]	0	1009.53	High	High	0	0.01963	2.18	-.SALGAAYGTAK.S	[1-11]
		Checked	Confidence	Identifying Node	PSM Ambiguity	Annotated Sequence	Modifications	# Protein Groups	# Proteins	Master Protein Accessions	Protein Accessions	# Missed Cleavages	Charge	DeltaScore	DeltaCn	Rank	Search Engine Rank	m/z [Da]	MH+ [Da]	Theo. MH+ [Da]	DeltaM [ppm]	Deltam/z [Da]	Activation Type	MS Order	Isolation Interference [%]	Ion Inject Time [ms]	RT [min]	First Scan	Spectrum File	File ID	XCorr	Percolator q-Value	Percolator PEP
		FALSE	High	Sequest HT (A2)	Unambiguous	[-].SALGAAYGTAK.[S]		1	1	A0A067RKS7	A0A067RKS7	0	2	0.3427	0	1	1	505.269	1009.53	1009.53	-1.44	-0.00073	HCD (High Energy Collision Dissociation)	MS2	44.2385	110	53.5003	15555	CA_Nov18.raw	F1	2.13	0	0.0195
		FALSE	High	Sequest HT (A2)	Unambiguous	[-].SALGAAYGTAK.[S]		1	1	A0A067RKS7	A0A067RKS7	0	2	0.2486	0	1	1	505.27	1009.53	1009.53	1.58	0.0008	HCD (High Energy Collision Dissociation)	MS2	44.2095	110	53.8661	15690	CA_Nov18.raw	F1	1.73	0	0.0318
		FALSE	High	Sequest HT (A2)	Unambiguous	[-].SALGAAYGTAK.[S]		1	1	A0A067RKS7	A0A067RKS7	0	2	0.3624	0	1	1	505.269	1009.53	1009.53	-0.11	-6e-05	HCD (High Energy Collision Dissociation)	MS2	56.9213	110	53.1214	15415	CA_Nov18.raw	F1	2.18	0	0.01963
		FALSE	High	Sequest HT (A2)	Unambiguous	[-].SALGAAYGTAK.[S]		1	1	A0A067RKS7	A0A067RKS7	0	2	0.1761	0	1	1	505.269	1009.53	1009.53	0.37	0.00019	HCD (High Energy Collision Dissociation)	MS2	31.3887	110	52.3159	15118	CA_Nov18.raw	F1	1.42	0	0.03327
FALSE	High	Master Protein	F6UV18	Tubulin alpha chain OS=Ciona intestinalis OX=7719 GN=LOC100186959 PE=3 SV=1	0	1.338	2	1	4	1	1	447	49.7	5.25	10.5	1	High
	Checked	Confidence	Annotated Sequence	Modifications	Modifications in Master Proteins	Qvality PEP	Qvality q-value	# Protein Groups	# Proteins	# PSMs	Master Protein Accessions	Positions in Master Proteins	# Missed Cleavages	Theo. MH+ [Da]	Found in Sample: [S1] F1: Sample	Confidence (by Search Engine): Sequest HT	Percolator q-Value (by Search Engine): Sequest HT	Percolator PEP (by Search Engine): Sequest HT	XCorr (by Search Engine): Sequest HT	Sequence in Protein	Positions in Protein	Peptide Group Modifications in Protein
	FALSE	High	[K].DVTAAIAAVK.[Q]			0.118441	0	1	1	4	F6UV18	F6UV18 [323-332]	0	958.557	High	High	0	0.04591	2.78	K.DVTAAIAAVK.Q	[323-332]
		Checked	Confidence	Identifying Node	PSM Ambiguity	Annotated Sequence	Modifications	# Protein Groups	# Proteins	Master Protein Accessions	Protein Accessions	# Missed Cleavages	Charge	DeltaScore	DeltaCn	Rank	Search Engine Rank	m/z [Da]	MH+ [Da]	Theo. MH+ [Da]	DeltaM [ppm]	Deltam/z [Da]	Activation Type	MS Order	Isolation Interference [%]	Ion Inject Time [ms]	RT [min]	First Scan	Spectrum File	File ID	XCorr	Percolator q-Value	Percolator PEP
		FALSE	High	Sequest HT (A2)	Unambiguous	[K].DVTAAIAAVK.[Q]		1	1	F6UV18	F6UV18	0	2	0.2554	0	1	1	479.781	958.555	958.557	-2.13	-0.00102	HCD (High Energy Collision Dissociation)	MS2	28.295	110	65.23	19919	CA_Nov18.raw	F1	2.78	0	0.04591
		FALSE	High	Sequest HT (A2)	Unambiguous	[K].DVTAAIAAVK.[Q]		1	1	F6UV18	F6UV18	0	2	0.3534	0	1	1	479.782	958.557	958.557	0.74	0.00035	HCD (High Energy Collision Dissociation)	MS2	47.1	110	64.8623	19781	CA_Nov18.raw	F1	2.32	0	0.06743
		FALSE	High	Sequest HT (A2)	Unambiguous	[K].DVTAAIAAVK.[Q]		1	1	F6UV18	F6UV18	0	2	0.2582	0	1	1	479.781	958.555	958.557	-2.32	-0.00111	HCD (High Energy Collision Dissociation)	MS2	29.5737	110	65.5804	20051	CA_Nov18.raw	F1	2.75	0	0.07413
		FALSE	High	Sequest HT (A2)	Unambiguous	[K].DVTAAIAAVK.[Q]		1	1	F6UV18	F6UV18	0	2	0.2159	0	1	1	479.782	958.556	958.557	-0.98	-0.00047	HCD (High Energy Collision Dissociation)	MS2	37.3598	110	65.9405	20187	CA_Nov18.raw	F1	2.64	0	0.07459
FALSE	High	Master Protein	A0A1W2W4Z1	collagen alpha-1(XII) chain-like OS=Ciona intestinalis OX=7719 GN=LOC100179090 PE=4 SV=1	0	6.202	6	2	4	2	1	430	46.6	5.67	14.3	2	High
	Checked	Confidence	Annotated Sequence	Modifications	Modifications in Master Proteins	Qvality PEP	Qvality q-value	# Protein Groups	# Proteins	# PSMs	Master Protein Accessions	Positions in Master Proteins	# Missed Cleavages	Theo. MH+ [Da]	Found in Sample: [S1] F1: Sample	Confidence (by Search Engine): Sequest HT	Percolator q-Value (by Search Engine): Sequest HT	Percolator PEP (by Search Engine): Sequest HT	XCorr (by Search Engine): Sequest HT	Sequence in Protein	Positions in Protein	Peptide Group Modifications in Protein
	FALSE	High	[R].TDAIIVVDSSSSVK.[R]			0.00480999	0	1	1	2	A0A1W2W4Z1	A0A1W2W4Z1 [237-250]	0	1420.75	High	High	0	0.0006462	3.69	R.TDAIIVVDSSSSVK.R	[237-250]
		Checked	Confidence	Identifying Node	PSM Ambiguity	Annotated Sequence	Modifications	# Protein Groups	# Proteins	Master Protein Accessions	Protein Accessions	# Missed Cleavages	Charge	DeltaScore	DeltaCn	Rank	Search Engine Rank	m/z [Da]	MH+ [Da]	Theo. MH+ [Da]	DeltaM [ppm]	Deltam/z [Da]	Activation Type	MS Order	Isolation Interference [%]	Ion Inject Time [ms]	RT [min]	First Scan	Spectrum File	File ID	XCorr	Percolator q-Value	Percolator PEP
		FALSE	High	Sequest HT (A2)	Unambiguous	[R].TDAIIVVDSSSSVK.[R]		1	1	A0A1W2W4Z1	A0A1W2W4Z1	0	2	0.3577	0	1	1	710.878	1420.75	1420.75	-2.4	-0.0017	HCD (High Energy Collision Dissociation)	MS2	29.8333	110	67.8619	20911	CA_Nov18.raw	F1	3.69	0	0.0006462
		FALSE	High	Sequest HT (A2)	Unambiguous	[R].TDAIIVVDSSSSVK.[R]		1	1	A0A1W2W4Z1	A0A1W2W4Z1	0	2	0.2928	0	1	1	710.881	1420.75	1420.75	0.78	0.00056	HCD (High Energy Collision Dissociation)	MS2	52.6719	110	67.4845	20769	CA_Nov18.raw	F1	3.45	0	0.004913
	FALSE	High	[R].AQDRVDLVSADLR.[A]			0.0758812	0	1	2	2	A0A1W2W4Z1	A0A1W2W4Z1 [354-366]	1	1457.77	High	High	0	0.03863	3.79	R.AQDRVDLVSADLR.A	[354-366]
		Checked	Confidence	Identifying Node	PSM Ambiguity	Annotated Sequence	Modifications	# Protein Groups	# Proteins	Master Protein Accessions	Protein Accessions	# Missed Cleavages	Charge	DeltaScore	DeltaCn	Rank	Search Engine Rank	m/z [Da]	MH+ [Da]	Theo. MH+ [Da]	DeltaM [ppm]	Deltam/z [Da]	Activation Type	MS Order	Isolation Interference [%]	Ion Inject Time [ms]	RT [min]	First Scan	Spectrum File	File ID	XCorr	Percolator q-Value	Percolator PEP
		FALSE	High	Sequest HT (A2)	Unambiguous	[R].AQDRVDLVSADLR.[A]		1	2	A0A1W2W4Z1	A0A1W2W4Z1; H2XPP8	1	3	0.2582	0	1	1	486.593	1457.77	1457.77	-3.36	-0.00163	HCD (High Energy Collision Dissociation)	MS2	10.4022	110	75.0674	23611	CA_Nov18.raw	F1	3.37	0	0.02516
		FALSE	High	Sequest HT (A2)	Unambiguous	[R].AQDRVDLVSADLR.[A]		1	2	A0A1W2W4Z1	A0A1W2W4Z1; H2XPP8	1	2	0.3456	0	1	1	729.386	1457.76	1457.77	-4.11	-0.00299	HCD (High Energy Collision Dissociation)	MS2	35.7055	110	75.0626	23609	CA_Nov18.raw	F1	3.79	0	0.03863
FALSE	High	Master Protein	A0A1W2WBD9	Receptor expression-enhancing protein OS=Ciona intestinalis OX=7719 GN=LOC100180959 PE=3 SV=1	0	1.589	5	1	4	1	1	201	22.6	5.68	12.75	1	High
	Checked	Confidence	Annotated Sequence	Modifications	Modifications in Master Proteins	Qvality PEP	Qvality q-value	# Protein Groups	# Proteins	# PSMs	Master Protein Accessions	Positions in Master Proteins	# Missed Cleavages	Theo. MH+ [Da]	Found in Sample: [S1] F1: Sample	Confidence (by Search Engine): Sequest HT	Percolator q-Value (by Search Engine): Sequest HT	Percolator PEP (by Search Engine): Sequest HT	XCorr (by Search Engine): Sequest HT	Sequence in Protein	Positions in Protein	Peptide Group Modifications in Protein
	FALSE	High	[K].IDNVLSNVTK.[G]			0.0774864	0	1	4	4	A0A1W2WBD9	A0A1W2WBD9 [155-164]	0	1102.61	High	High	0	0.04575	3.28	K.IDNVLSNVTK.G	[155-164]
		Checked	Confidence	Identifying Node	PSM Ambiguity	Annotated Sequence	Modifications	# Protein Groups	# Proteins	Master Protein Accessions	Protein Accessions	# Missed Cleavages	Charge	DeltaScore	DeltaCn	Rank	Search Engine Rank	m/z [Da]	MH+ [Da]	Theo. MH+ [Da]	DeltaM [ppm]	Deltam/z [Da]	Activation Type	MS Order	Isolation Interference [%]	Ion Inject Time [ms]	RT [min]	First Scan	Spectrum File	File ID	XCorr	Percolator q-Value	Percolator PEP
		FALSE	High	Sequest HT (A2)	Unambiguous	[K].IDNVLSNVTK.[G]		1	4	A0A1W2WBD9	A0A1W2WBD9; A0A1W2W7R9; A0A1W2W8P0; F6Q521	0	2	0.2406	0	1	1	551.807	1102.61	1102.61	-2.76	-0.00152	HCD (High Energy Collision Dissociation)	MS2	49.5483	110	71.1232	22134	CA_Nov18.raw	F1	3.2	0	0.0627
		FALSE	High	Sequest HT (A2)	Unambiguous	[K].IDNVLSNVTK.[G]		1	4	A0A1W2WBD9	A0A1W2WBD9; A0A1W2W7R9; A0A1W2W8P0; F6Q521	0	2	0.2541	0	1	1	551.808	1102.61	1102.61	-1.76	-0.00097	HCD (High Energy Collision Dissociation)	MS2	26.3483	110	72.1993	22538	CA_Nov18.raw	F1	3.07	0	0.03246
		FALSE	High	Sequest HT (A2)	Unambiguous	[K].IDNVLSNVTK.[G]		1	4	A0A1W2WBD9	A0A1W2WBD9; A0A1W2W7R9; A0A1W2W8P0; F6Q521	0	2	0.25	0	1	1	551.808	1102.61	1102.61	-1.32	-0.00073	HCD (High Energy Collision Dissociation)	MS2	31.3853	94.27	71.4938	22273	CA_Nov18.raw	F1	3.28	0	0.04575
		FALSE	High	Sequest HT (A2)	Unambiguous	[K].IDNVLSNVTK.[G]		1	4	A0A1W2WBD9	A0A1W2WBD9; A0A1W2W7R9; A0A1W2W8P0; F6Q521	0	2	0.2445	0	1	1	551.808	1102.61	1102.61	-2.2	-0.00121	HCD (High Energy Collision Dissociation)	MS2	31.3532	110	71.8456	22405	CA_Nov18.raw	F1	3.19	0	0.02579
FALSE	High	Master Protein	A0A1W5BLF3	CUB and sushi domain-containing protein 1 isoform X4 OS=Ciona intestinalis OX=7719 GN=LOC100180818 PE=4 SV=1	0	6.582	6	2	4	2	1	1169	128.3	5.55	11.76	2	High
	Checked	Confidence	Annotated Sequence	Modifications	Modifications in Master Proteins	Qvality PEP	Qvality q-value	# Protein Groups	# Proteins	# PSMs	Master Protein Accessions	Positions in Master Proteins	# Missed Cleavages	Theo. MH+ [Da]	Found in Sample: [S1] F1: Sample	Confidence (by Search Engine): Sequest HT	Percolator q-Value (by Search Engine): Sequest HT	Percolator PEP (by Search Engine): Sequest HT	XCorr (by Search Engine): Sequest HT	Sequence in Protein	Positions in Protein	Peptide Group Modifications in Protein
	FALSE	High	[R].IYTSIGNTLTLR.[F]			0.0140975	0	1	8	3	A0A1W5BLF3	A0A1W5BLF3 [416-427]; [786-797]; [913-924]	0	1351.76	High	High	0	0.002679	3.12	R.IYTSIGNTLTLR.F; R.IYTSIGNTLTLR.F; R.IYTSIGNTLTLR.F	[416-427]; [786-797]; [913-924]
		Checked	Confidence	Identifying Node	PSM Ambiguity	Annotated Sequence	Modifications	# Protein Groups	# Proteins	Master Protein Accessions	Protein Accessions	# Missed Cleavages	Charge	DeltaScore	DeltaCn	Rank	Search Engine Rank	m/z [Da]	MH+ [Da]	Theo. MH+ [Da]	DeltaM [ppm]	Deltam/z [Da]	Activation Type	MS Order	Isolation Interference [%]	Ion Inject Time [ms]	RT [min]	First Scan	Spectrum File	File ID	XCorr	Percolator q-Value	Percolator PEP
		FALSE	High	Sequest HT (A2)	Unambiguous	[R].IYTSIGNTLTLR.[F]		1	8	A0A1W5BLF3	A0A1W5BHJ9; A0A1W5BHK1; F6PKM8; A0A1W5BMR5; A0A1W5BLF3; A0A1W5BNL9; A0A1W5BMN7; A0A1W5BMR0	0	2	0.2981	0	1	1	676.382	1351.76	1351.76	-1.54	-0.00104	HCD (High Energy Collision Dissociation)	MS2	14.4039	110	74.757	23494	CA_Nov18.raw	F1	3.12	0	0.002679
		FALSE	High	Sequest HT (A2)	Unambiguous	[R].IYTSIGNTLTLR.[F]		1	8	A0A1W5BLF3	A0A1W5BHJ9; A0A1W5BHK1; F6PKM8; A0A1W5BMR5; A0A1W5BLF3; A0A1W5BNL9; A0A1W5BMN7; A0A1W5BMR0	0	2	0.3689	0	1	1	676.38	1351.75	1351.76	-3.98	-0.00269	HCD (High Energy Collision Dissociation)	MS2	26.0099	110	75.8217	23870	CA_Nov18.raw	F1	2.25	0	0.007956
		FALSE	High	Sequest HT (A2)	Unambiguous	[R].IYTSIGNTLTLR.[F]		1	8	A0A1W5BLF3	A0A1W5BHJ9; A0A1W5BHK1; F6PKM8; A0A1W5BMR5; A0A1W5BLF3; A0A1W5BNL9; A0A1W5BMN7; A0A1W5BMR0	0	2	0.3875	0	1	1	676.382	1351.76	1351.76	-1.09	-0.00074	HCD (High Energy Collision Dissociation)	MS2	11.1223	110	75.4595	23752	CA_Nov18.raw	F1	2.4	0	0.005347
	FALSE	High	[TR].SYDYLTISSDGTQLAR.[IN]			0.00114314	0	1	8	1	A0A1W5BLF3	A0A1W5BLF3 [392-407]; [889-904]	0	1789.86	High	High	0	9.766e-05	4	T.SYDYLTISSDGTQLAR.N; R.SYDYLTISSDGTQLAR.N	[392-407]; [889-904]
		Checked	Confidence	Identifying Node	PSM Ambiguity	Annotated Sequence	Modifications	# Protein Groups	# Proteins	Master Protein Accessions	Protein Accessions	# Missed Cleavages	Charge	DeltaScore	DeltaCn	Rank	Search Engine Rank	m/z [Da]	MH+ [Da]	Theo. MH+ [Da]	DeltaM [ppm]	Deltam/z [Da]	Activation Type	MS Order	Isolation Interference [%]	Ion Inject Time [ms]	RT [min]	First Scan	Spectrum File	File ID	XCorr	Percolator q-Value	Percolator PEP
		FALSE	High	Sequest HT (A2)	Unambiguous	[TR].SYDYLTISSDGTQLAR.[IN]		1	8	A0A1W5BLF3	A0A1W5BHJ9; A0A1W5BHK1; F6PKM8; A0A1W5BMR5; A0A1W5BLF3; A0A1W5BNL9; A0A1W5BMN7; A0A1W5BMR0	0	2	0.4675	0	1	1	895.433	1789.86	1789.86	-0.41	-0.00037	HCD (High Energy Collision Dissociation)	MS2	34.5884	110	74.1823	23280	CA_Nov18.raw	F1	4	0	9.766e-05
FALSE	High	Master Protein	Q2LGN4	Beta-actin (Fragment) OS=Anthopleura elegantissima OX=6110 PE=2 SV=1	0	1.59	8	1	3	1	1	134	14.9	5.24	7.61	1	High
	Checked	Confidence	Annotated Sequence	Modifications	Modifications in Master Proteins	Qvality PEP	Qvality q-value	# Protein Groups	# Proteins	# PSMs	Master Protein Accessions	Positions in Master Proteins	# Missed Cleavages	Theo. MH+ [Da]	Found in Sample: [S1] F1: Sample	Confidence (by Search Engine): Sequest HT	Percolator q-Value (by Search Engine): Sequest HT	Percolator PEP (by Search Engine): Sequest HT	XCorr (by Search Engine): Sequest HT	Sequence in Protein	Positions in Protein	Peptide Group Modifications in Protein
	FALSE	High	[K].EIANLAPPTMK.[I]			0.0772166	0	1	1	3	Q2LGN4	Q2LGN4 [82-92]	0	1184.63	High	High	0	0.03799	2.67	K.EIANLAPPTMK.I	[82-92]
		Checked	Confidence	Identifying Node	PSM Ambiguity	Annotated Sequence	Modifications	# Protein Groups	# Proteins	Master Protein Accessions	Protein Accessions	# Missed Cleavages	Charge	DeltaScore	DeltaCn	Rank	Search Engine Rank	m/z [Da]	MH+ [Da]	Theo. MH+ [Da]	DeltaM [ppm]	Deltam/z [Da]	Activation Type	MS Order	Isolation Interference [%]	Ion Inject Time [ms]	RT [min]	First Scan	Spectrum File	File ID	XCorr	Percolator q-Value	Percolator PEP
		FALSE	High	Sequest HT (A2)	Unambiguous	[K].EIANLAPPTMK.[I]		1	1	Q2LGN4	Q2LGN4	0	2	0.3221	0	1	1	592.819	1184.63	1184.63	-3.85	-0.00228	HCD (High Energy Collision Dissociation)	MS2	23.2753	110	72.2238	22547	CA_Nov18.raw	F1	2.67	0	0.03799
		FALSE	High	Sequest HT (A2)	Unambiguous	[K].EIANLAPPTMK.[I]		1	1	Q2LGN4	Q2LGN4	0	2	0.2395	0	1	1	592.819	1184.63	1184.63	-3.54	-0.0021	HCD (High Energy Collision Dissociation)	MS2	38.0137	110	72.5774	22680	CA_Nov18.raw	F1	2.38	0	0.0379
		FALSE	High	Sequest HT (A2)	Unambiguous	[K].EIANLAPPTMK.[I]		1	1	Q2LGN4	Q2LGN4	0	2	0.2235	0	1	1	592.818	1184.63	1184.63	-4.06	-0.0024	HCD (High Energy Collision Dissociation)	MS2	22.4432	110	71.8725	22415	CA_Nov18.raw	F1	2.55	0	0.02568
FALSE	High	Master Protein	F6U621	Phospholipid scramblase OS=Ciona intestinalis OX=7719 GN=LOC100177190 PE=3 SV=1	0	2.987	5	1	3	1	1	259	28.9	5.4	10.94	1	High
	Checked	Confidence	Annotated Sequence	Modifications	Modifications in Master Proteins	Qvality PEP	Qvality q-value	# Protein Groups	# Proteins	# PSMs	Master Protein Accessions	Positions in Master Proteins	# Missed Cleavages	Theo. MH+ [Da]	Found in Sample: [S1] F1: Sample	Confidence (by Search Engine): Sequest HT	Percolator q-Value (by Search Engine): Sequest HT	Percolator PEP (by Search Engine): Sequest HT	XCorr (by Search Engine): Sequest HT	Sequence in Protein	Positions in Protein	Peptide Group Modifications in Protein
	FALSE	High	[K].TADGAESVIGSVTK.[Q]			0.00683716	0	1	2	3	F6U621	F6U621 [197-210]	0	1334.68	High	High	0	0.001486	3.96	K.TADGAESVIGSVTK.Q	[197-210]
		Checked	Confidence	Identifying Node	PSM Ambiguity	Annotated Sequence	Modifications	# Protein Groups	# Proteins	Master Protein Accessions	Protein Accessions	# Missed Cleavages	Charge	DeltaScore	DeltaCn	Rank	Search Engine Rank	m/z [Da]	MH+ [Da]	Theo. MH+ [Da]	DeltaM [ppm]	Deltam/z [Da]	Activation Type	MS Order	Isolation Interference [%]	Ion Inject Time [ms]	RT [min]	First Scan	Spectrum File	File ID	XCorr	Percolator q-Value	Percolator PEP
		FALSE	High	Sequest HT (A2)	Unambiguous	[K].TADGAESVIGSVTK.[Q]		1	2	F6U621	F6U621; A0A1W5B927	0	2	0.596	0	1	1	667.843	1334.68	1334.68	-1.42	-0.00095	HCD (High Energy Collision Dissociation)	MS2	26.8988	110	66.6046	20437	CA_Nov18.raw	F1	3.96	0	0.001486
		FALSE	High	Sequest HT (A2)	Unambiguous	[K].TADGAESVIGSVTK.[Q]		1	2	F6U621	F6U621; A0A1W5B927	0	2	0.5335	0	1	1	667.843	1334.68	1334.68	-0.69	-0.00046	HCD (High Energy Collision Dissociation)	MS2	40.4924	110	66.2494	20303	CA_Nov18.raw	F1	3.88	0	0.001031
		FALSE	High	Sequest HT (A2)	Unambiguous	[K].TADGAESVIGSVTK.[Q]		1	2	F6U621	F6U621; A0A1W5B927	0	2	0.5145	0	1	1	667.841	1334.67	1334.68	-3.89	-0.0026	HCD (High Energy Collision Dissociation)	MS2	59.1162	110	65.8892	20168	CA_Nov18.raw	F1	3.11	0	0.002053
FALSE	High	Master Protein	A0A1W2WGF1	uncharacterized protein LOC100182204 OS=Ciona intestinalis OX=7719 GN=LOC100182204 PE=4 SV=1	0.004	0.949	2	1	3	1	1	523	57.9	6.09	7.56	1	High
	Checked	Confidence	Annotated Sequence	Modifications	Modifications in Master Proteins	Qvality PEP	Qvality q-value	# Protein Groups	# Proteins	# PSMs	Master Protein Accessions	Positions in Master Proteins	# Missed Cleavages	Theo. MH+ [Da]	Found in Sample: [S1] F1: Sample	Confidence (by Search Engine): Sequest HT	Percolator q-Value (by Search Engine): Sequest HT	Percolator PEP (by Search Engine): Sequest HT	XCorr (by Search Engine): Sequest HT	Sequence in Protein	Positions in Protein	Peptide Group Modifications in Protein
	FALSE	High	[R].LQTSLEVSR.[F]			0.22626	0.00365573	1	2	3	A0A1W2WGF1	A0A1W2WGF1 [326-334]	0	1032.57	High	High	0.001103	0.1124	2.62	R.LQTSLEVSR.F	[326-334]
[truncated: 541 more rows]
