# Supplementary material for: Shotgun Proteomics of Ascidians Tunic Gives New Insights on Host–Microbe Interactions by Revealing Diverse Antimicrobial Peptides
Source: Mar Drugs. 2020 Jul 13;18(7):362. doi: 10.3390/md18070362 (PMC7401272; doi:10.3390/md18070362)
Supplement: Supplementary file 1 [file marinedrugs-18-00362-s001.zip › Supplementary Dataset/Proteome Discoverer/proteomic_results_metazoa/MA_Metazoa_R1.xlsx]

## Sheet: Proteins
Checked	Master	Accession	Description	Coverage [%]	# Peptides	# PSMs	# Unique Peptides	# Protein Groups	# AAs	MW [kDa]	calc. pI	Score Sequest HT: Sequest HT	# Peptides (by Search Engine): Sequest HT	Found in Sample: [S4] F4: Sample	Modifications
FALSE	Master Protein	U6CZU7	Actin, alpha, cardiac muscle 1 (Fragment) OS=Neovison vison OX=452646 GN=F5H1C1 PE=2 SV=1	19	2	7	2	1	91	10.2	6.01	10.81	2	High
	Checked	Confidence	Annotated Sequence	Modifications	Modifications in Master Proteins	Qvality PEP	Qvality q-value	# Protein Groups	# Proteins	# PSMs	Master Protein Accessions	Positions in Master Proteins	# Missed Cleavages	Theo. MH+ [Da]	Found in Sample: [S4] F4: Sample	Confidence (by Search Engine): Sequest HT	Percolator q-Value (by Search Engine): Sequest HT	Percolator PEP (by Search Engine): Sequest HT	XCorr (by Search Engine): Sequest HT	Sequence in Protein	Positions in Protein	Peptide Group Modifications in Protein
	FALSE	High	[KR].SYELPDGQVITIGNER.[F]			0.218138	0	1	265	24	U6CZU7	U6CZU7 [2-17]	0	1790.89	High	High	0	0.04993	2.01	K.SYELPDGQVITIGNER.F	[2-17]
		Checked	Confidence	Identifying Node	PSM Ambiguity	Annotated Sequence	Modifications	# Protein Groups	# Proteins	Master Protein Accessions	Protein Accessions	# Missed Cleavages	Charge	DeltaScore	DeltaCn	Rank	Search Engine Rank	m/z [Da]	MH+ [Da]	Theo. MH+ [Da]	DeltaM [ppm]	Deltam/z [Da]	Activation Type	MS Order	Isolation Interference [%]	Ion Inject Time [ms]	RT [min]	First Scan	Spectrum File	File ID	XCorr	Percolator q-Value	Percolator PEP
		FALSE	High	Sequest HT (A2)	Unambiguous	[KR].SYELPDGQVITIGNER.[F]		1	256	U6CZU7	M9VWM1; A0A096NAA6; I6PSV3; H2QW46; A7UDB4; B2X877; M4PZX1; A0A1E1W6B0; F7J056; I6PH53; A0A2Y9DHB2; H6U673; F6T3Y8; A0A2U3WJ12; Q28937; A0A2K6SSF3; A0A2K6A1L8; O18513; A0A2R9BGJ3; A0A1U7TB25; A0A2K6Q1T6; A0A2I2YUP9; Q95MC4; S7Q589; A0A2K6QBG3; A0A2Y9HNF0; A0A2I3T8J6; Q38QA2; A0A2K5JAR4; F1BCP5; C6KXN2; Q5KTI8; Q58ID9; A0A076KTV1; A0A0A7RQK8; A0A2K5E2M5; L5MJ38; H1AGA3; E7DS93; G8JKX4; Q58DT9; I6P…	0	2	0	0	1	1	895.95	1790.89	1790.89	0.8	0.00072	HCD (High Energy Collision Dissociation)	MS2	1.24767	60.606	53.9617	16884	MA_Sept18.raw	F4	1.75	0	0.09261
		FALSE	High	Sequest HT (A2)	Unambiguous	[KR].SYELPDGQVLTIGNER.[F]		1	2		P18600; A0A1S3I910	0	2		0	1	2	895.95	1790.89	1790.89	0.8	0.00072	HCD (High Energy Collision Dissociation)	MS2	1.24767	60.606	53.9617	16884	MA_Sept18.raw	F4	1.75	0	0.09261
		FALSE	High	Sequest HT (A2)	Unambiguous	[KR].SYELPDGQVITLGNER.[F]		1	5		A0A151MXB0; A0A1U7RYI1; M7BZU3; F6ZZG9; A0A1U7RNK3	0	2		0	1	3	895.95	1790.89	1790.89	0.8	0.00072	HCD (High Energy Collision Dissociation)	MS2	1.24767	60.606	53.9617	16884	MA_Sept18.raw	F4	1.75	0	0.09261
		FALSE	High	Sequest HT (A2)	Unambiguous	[KR].SYEIPDGQVITIGNER.[F]		1	2		F1C3T7; F1C3V4	0	2		0	1	4	895.95	1790.89	1790.89	0.8	0.00072	HCD (High Energy Collision Dissociation)	MS2	1.24767	60.606	53.9617	16884	MA_Sept18.raw	F4	1.75	0	0.09261
		FALSE	High	Sequest HT (A2)	Unambiguous	[KR].SYELPDGQVLTIGNER.[F]		1	2		P18600; A0A1S3I910	0	2	0	0	1	1	895.95	1790.89	1790.89	0.6	0.00054	HCD (High Energy Collision Dissociation)	MS2	0.327852	38.593	54.3126	17009	MA_Sept18.raw	F4	1.56	0	0.1649
		FALSE	High	Sequest HT (A2)	Unambiguous	[KR].SYEIPDGQVITIGNER.[F]		1	2		F1C3T7; F1C3V4	0	2		0	1	2	895.95	1790.89	1790.89	0.6	0.00054	HCD (High Energy Collision Dissociation)	MS2	0.327852	38.593	54.3126	17009	MA_Sept18.raw	F4	1.56	0	0.1649
		FALSE	High	Sequest HT (A2)	Unambiguous	[KR].SYELPDGQVITIGNER.[F]		1	256	U6CZU7	M9VWM1; A0A096NAA6; I6PSV3; H2QW46; A7UDB4; B2X877; M4PZX1; A0A1E1W6B0; F7J056; I6PH53; A0A2Y9DHB2; H6U673; F6T3Y8; A0A2U3WJ12; Q28937; A0A2K6SSF3; A0A2K6A1L8; O18513; A0A2R9BGJ3; A0A1U7TB25; A0A2K6Q1T6; A0A2I2YUP9; Q95MC4; S7Q589; A0A2K6QBG3; A0A2Y9HNF0; A0A2I3T8J6; Q38QA2; A0A2K5JAR4; F1BCP5; C6KXN2; Q5KTI8; Q58ID9; A0A076KTV1; A0A0A7RQK8; A0A2K5E2M5; L5MJ38; H1AGA3; E7DS93; G8JKX4; Q58DT9; I6P…	0	2		0	1	3	895.95	1790.89	1790.89	0.6	0.00054	HCD (High Energy Collision Dissociation)	MS2	0.327852	38.593	54.3126	17009	MA_Sept18.raw	F4	1.56	0	0.1649
		FALSE	High	Sequest HT (A2)	Unambiguous	[KR].SYELPDGQVITLGNER.[F]		1	5		A0A151MXB0; A0A1U7RYI1; M7BZU3; F6ZZG9; A0A1U7RNK3	0	2		0	1	4	895.95	1790.89	1790.89	0.6	0.00054	HCD (High Energy Collision Dissociation)	MS2	0.327852	38.593	54.3126	17009	MA_Sept18.raw	F4	1.56	0	0.1649
		FALSE	High	Sequest HT (A2)	Unambiguous	[KR].SYELPDGQVLTIGNER.[F]		1	2		P18600; A0A1S3I910	0	2	0	0	1	1	895.95	1790.89	1790.89	0.74	0.00066	HCD (High Energy Collision Dissociation)	MS2	0	28.58	54.6584	17135	MA_Sept18.raw	F4	1.64	0	0.143
		FALSE	High	Sequest HT (A2)	Unambiguous	[KR].SYELPDGQVLTIGNER.[F]		1	2		P18600; A0A1S3I910	0	2		0	1	4	895.951	1790.89	1790.89	1.08	0.00096	HCD (High Energy Collision Dissociation)	MS2	1.07181	100.671	53.6123	16764	MA_Sept18.raw	F4	2.01	0	0.04993
		FALSE	High	Sequest HT (A2)	Unambiguous	[KR].SYELPDGQVITIGNER.[F]		1	256	U6CZU7	M9VWM1; A0A096NAA6; I6PSV3; H2QW46; A7UDB4; B2X877; M4PZX1; A0A1E1W6B0; F7J056; I6PH53; A0A2Y9DHB2; H6U673; F6T3Y8; A0A2U3WJ12; Q28937; A0A2K6SSF3; A0A2K6A1L8; O18513; A0A2R9BGJ3; A0A1U7TB25; A0A2K6Q1T6; A0A2I2YUP9; Q95MC4; S7Q589; A0A2K6QBG3; A0A2Y9HNF0; A0A2I3T8J6; Q38QA2; A0A2K5JAR4; F1BCP5; C6KXN2; Q5KTI8; Q58ID9; A0A076KTV1; A0A0A7RQK8; A0A2K5E2M5; L5MJ38; H1AGA3; E7DS93; G8JKX4; Q58DT9; I6P…	0	2		0	1	2	895.95	1790.89	1790.89	0.74	0.00066	HCD (High Energy Collision Dissociation)	MS2	0	28.58	54.6584	17135	MA_Sept18.raw	F4	1.64	0	0.143
		FALSE	High	Sequest HT (A2)	Unambiguous	[KR].SYEIPDGQVITIGNER.[F]		1	2		F1C3T7; F1C3V4	0	2		0	1	4	895.95	1790.89	1790.89	0.74	0.00066	HCD (High Energy Collision Dissociation)	MS2	0	28.58	54.6584	17135	MA_Sept18.raw	F4	1.64	0	0.143
		FALSE	High	Sequest HT (A2)	Unambiguous	[KR].SYELPDGQVITIGNER.[F]		1	256	U6CZU7	M9VWM1; A0A096NAA6; I6PSV3; H2QW46; A7UDB4; B2X877; M4PZX1; A0A1E1W6B0; F7J056; I6PH53; A0A2Y9DHB2; H6U673; F6T3Y8; A0A2U3WJ12; Q28937; A0A2K6SSF3; A0A2K6A1L8; O18513; A0A2R9BGJ3; A0A1U7TB25; A0A2K6Q1T6; A0A2I2YUP9; Q95MC4; S7Q589; A0A2K6QBG3; A0A2Y9HNF0; A0A2I3T8J6; Q38QA2; A0A2K5JAR4; F1BCP5; C6KXN2; Q5KTI8; Q58ID9; A0A076KTV1; A0A0A7RQK8; A0A2K5E2M5; L5MJ38; H1AGA3; E7DS93; G8JKX4; Q58DT9; I6P…	0	2	0	0	1	1	895.951	1790.89	1790.89	1.08	0.00096	HCD (High Energy Collision Dissociation)	MS2	0.105085	31.595	55.7169	17521	MA_Sept18.raw	F4	1.71	0	0.1086
		FALSE	High	Sequest HT (A2)	Unambiguous	[KR].SYEIPDGQVITIGNER.[F]		1	2		F1C3T7; F1C3V4	0	2		0	1	2	895.951	1790.89	1790.89	1.08	0.00096	HCD (High Energy Collision Dissociation)	MS2	0.105085	31.595	55.7169	17521	MA_Sept18.raw	F4	1.71	0	0.1086
		FALSE	High	Sequest HT (A2)	Unambiguous	[KR].SYELPDGQVLTIGNER.[F]		1	2		P18600; A0A1S3I910	0	2		0	1	3	895.951	1790.89	1790.89	1.08	0.00096	HCD (High Energy Collision Dissociation)	MS2	0.105085	31.595	55.7169	17521	MA_Sept18.raw	F4	1.71	0	0.1086
		FALSE	High	Sequest HT (A2)	Unambiguous	[KR].SYELPDGQVITLGNER.[F]		1	5		A0A151MXB0; A0A1U7RYI1; M7BZU3; F6ZZG9; A0A1U7RNK3	0	2		0	1	4	895.951	1790.89	1790.89	1.08	0.00096	HCD (High Energy Collision Dissociation)	MS2	0.105085	31.595	55.7169	17521	MA_Sept18.raw	F4	1.71	0	0.1086
		FALSE	High	Sequest HT (A2)	Unambiguous	[KR].SYEIPDGQVITIGNER.[F]		1	2		F1C3T7; F1C3V4	0	2	0	0	1	1	895.951	1790.89	1790.89	1.21	0.00109	HCD (High Energy Collision Dissociation)	MS2	0.603194	56.025	56.0749	17649	MA_Sept18.raw	F4	1.65	0	0.06662
		FALSE	High	Sequest HT (A2)	Unambiguous	[KR].SYELPDGQVITLGNER.[F]		1	5		A0A151MXB0; A0A1U7RYI1; M7BZU3; F6ZZG9; A0A1U7RNK3	0	2		0	1	2	895.951	1790.89	1790.89	1.21	0.00109	HCD (High Energy Collision Dissociation)	MS2	0.603194	56.025	56.0749	17649	MA_Sept18.raw	F4	1.65	0	0.06662
		FALSE	High	Sequest HT (A2)	Unambiguous	[KR].SYELPDGQVLTIGNER.[F]		1	2		P18600; A0A1S3I910	0	2		0	1	3	895.951	1790.89	1790.89	1.21	0.00109	HCD (High Energy Collision Dissociation)	MS2	0.603194	56.025	56.0749	17649	MA_Sept18.raw	F4	1.65	0	0.06662
		FALSE	High	Sequest HT (A2)	Unambiguous	[KR].SYELPDGQVITIGNER.[F]		1	256	U6CZU7	M9VWM1; A0A096NAA6; I6PSV3; H2QW46; A7UDB4; B2X877; M4PZX1; A0A1E1W6B0; F7J056; I6PH53; A0A2Y9DHB2; H6U673; F6T3Y8; A0A2U3WJ12; Q28937; A0A2K6SSF3; A0A2K6A1L8; O18513; A0A2R9BGJ3; A0A1U7TB25; A0A2K6Q1T6; A0A2I2YUP9; Q95MC4; S7Q589; A0A2K6QBG3; A0A2Y9HNF0; A0A2I3T8J6; Q38QA2; A0A2K5JAR4; F1BCP5; C6KXN2; Q5KTI8; Q58ID9; A0A076KTV1; A0A0A7RQK8; A0A2K5E2M5; L5MJ38; H1AGA3; E7DS93; G8JKX4; Q58DT9; I6P…	0	2		0	1	4	895.951	1790.89	1790.89	1.21	0.00109	HCD (High Energy Collision Dissociation)	MS2	0.603194	56.025	56.0749	17649	MA_Sept18.raw	F4	1.65	0	0.06662
		FALSE	High	Sequest HT (A2)	Unambiguous	[KR].SYELPDGQVITLGNER.[F]		1	5		A0A151MXB0; A0A1U7RYI1; M7BZU3; F6ZZG9; A0A1U7RNK3	0	2		0	1	3	895.95	1790.89	1790.89	0.74	0.00066	HCD (High Energy Collision Dissociation)	MS2	0	28.58	54.6584	17135	MA_Sept18.raw	F4	1.64	0	0.143
		FALSE	High	Sequest HT (A2)	Unambiguous	[KR].SYEIPDGQVITIGNER.[F]		1	2		F1C3T7; F1C3V4	0	2		0	1	3	895.951	1790.89	1790.89	1.08	0.00096	HCD (High Energy Collision Dissociation)	MS2	1.07181	100.671	53.6123	16764	MA_Sept18.raw	F4	2.01	0	0.04993
		FALSE	High	Sequest HT (A2)	Unambiguous	[KR].SYELPDGQVITIGNER.[F]		1	256	U6CZU7	M9VWM1; A0A096NAA6; I6PSV3; H2QW46; A7UDB4; B2X877; M4PZX1; A0A1E1W6B0; F7J056; I6PH53; A0A2Y9DHB2; H6U673; F6T3Y8; A0A2U3WJ12; Q28937; A0A2K6SSF3; A0A2K6A1L8; O18513; A0A2R9BGJ3; A0A1U7TB25; A0A2K6Q1T6; A0A2I2YUP9; Q95MC4; S7Q589; A0A2K6QBG3; A0A2Y9HNF0; A0A2I3T8J6; Q38QA2; A0A2K5JAR4; F1BCP5; C6KXN2; Q5KTI8; Q58ID9; A0A076KTV1; A0A0A7RQK8; A0A2K5E2M5; L5MJ38; H1AGA3; E7DS93; G8JKX4; Q58DT9; I6P…	0	2	0	0	1	1	895.951	1790.89	1790.89	1.08	0.00096	HCD (High Energy Collision Dissociation)	MS2	1.07181	100.671	53.6123	16764	MA_Sept18.raw	F4	2.01	0	0.04993
		FALSE	High	Sequest HT (A2)	Unambiguous	[KR].SYELPDGQVITLGNER.[F]		1	5		A0A151MXB0; A0A1U7RYI1; M7BZU3; F6ZZG9; A0A1U7RNK3	0	2		0	1	2	895.951	1790.89	1790.89	1.08	0.00096	HCD (High Energy Collision Dissociation)	MS2	1.07181	100.671	53.6123	16764	MA_Sept18.raw	F4	2.01	0	0.04993
	FALSE	High	[-K].KSYELPDGQVITIGNER.[F]			0.35832	0	1	9	1	U6CZU7	U6CZU7 [1-17]	1	1918.99	High	High	0	0.1406	2.07	-.KSYELPDGQVITIGNER.F	[1-17]
		Checked	Confidence	Identifying Node	PSM Ambiguity	Annotated Sequence	Modifications	# Protein Groups	# Proteins	Master Protein Accessions	Protein Accessions	# Missed Cleavages	Charge	DeltaScore	DeltaCn	Rank	Search Engine Rank	m/z [Da]	MH+ [Da]	Theo. MH+ [Da]	DeltaM [ppm]	Deltam/z [Da]	Activation Type	MS Order	Isolation Interference [%]	Ion Inject Time [ms]	RT [min]	First Scan	Spectrum File	File ID	XCorr	Percolator q-Value	Percolator PEP
		FALSE	High	Sequest HT (A2)	Unambiguous	[-K].KSYELPDGQVITIGNER.[F]		1	9	U6CZU7	V5N887; A0A0S7KE83; I2B310; U6CZU7; Q9GKL5; A0A0P4X295; B4ZYS6; A0A0P5LEX7; B4ZYS5	1	3	0.3478	0	1	1	640.334	1918.99	1918.99	0.17	0.00011	HCD (High Energy Collision Dissociation)	MS2	6.25815	110	67.0575	21424	MA_Sept18.raw	F4	2.07	0	0.1406
FALSE	Master Protein	A0A182TCT2	Uncharacterized protein OS=Anopheles maculatus OX=74869 PE=3 SV=1	6	1	2	1	1	189	20.8	5.36	4.16	1	High
	Checked	Confidence	Annotated Sequence	Modifications	Modifications in Master Proteins	Qvality PEP	Qvality q-value	# Protein Groups	# Proteins	# PSMs	Master Protein Accessions	Positions in Master Proteins	# Missed Cleavages	Theo. MH+ [Da]	Found in Sample: [S4] F4: Sample	Confidence (by Search Engine): Sequest HT	Percolator q-Value (by Search Engine): Sequest HT	Percolator PEP (by Search Engine): Sequest HT	XCorr (by Search Engine): Sequest HT	Sequence in Protein	Positions in Protein	Peptide Group Modifications in Protein
	FALSE	High	[R].LDLAGRDLTDY.[-]			0.174638	0	1	2	2	A0A182TCT2	A0A182TCT2 [179-189]	1	1251.62	High	High	0	0.0315	2.22	R.LDLAGRDLTDY.-	[179-189]
		Checked	Confidence	Identifying Node	PSM Ambiguity	Annotated Sequence	Modifications	# Protein Groups	# Proteins	Master Protein Accessions	Protein Accessions	# Missed Cleavages	Charge	DeltaScore	DeltaCn	Rank	Search Engine Rank	m/z [Da]	MH+ [Da]	Theo. MH+ [Da]	DeltaM [ppm]	Deltam/z [Da]	Activation Type	MS Order	Isolation Interference [%]	Ion Inject Time [ms]	RT [min]	First Scan	Spectrum File	File ID	XCorr	Percolator q-Value	Percolator PEP
		FALSE	High	Sequest HT (A2)	Unambiguous	[R].LDLAGRDLTDY.[-]		1	2	A0A182TCT2	A0A182TCT2; A0A2D1QAD8	1	2	0.2838	0	1	1	626.315	1251.62	1251.62	0.16	0.0001	HCD (High Energy Collision Dissociation)	MS2	9.21115	70.469	41.8273	12648	MA_Sept18.raw	F4	2.22	0	0.0315
		FALSE	High	Sequest HT (A2)	Unambiguous	[R].LDLAGRDLTDY.[-]		1	2	A0A182TCT2	A0A182TCT2; A0A2D1QAD8	1	2	0.2923	0	1	1	626.315	1251.62	1251.62	0.94	0.00059	HCD (High Energy Collision Dissociation)	MS2	16.4004	110	42.1859	12781	MA_Sept18.raw	F4	1.95	0	0.1751
FALSE	Master Protein	A0A074ZCV8	Uncharacterized protein (Fragment) OS=Opisthorchis viverrini OX=6198 GN=T265_14277 PE=4 SV=1	4	1	1	1	1	305	34.2	4.92	3.42	1	High	Acetyl [N-Term]
	Checked	Confidence	Annotated Sequence	Modifications	Modifications in Master Proteins	Qvality PEP	Qvality q-value	# Protein Groups	# Proteins	# PSMs	Master Protein Accessions	Positions in Master Proteins	# Missed Cleavages	Theo. MH+ [Da]	Found in Sample: [S4] F4: Sample	Confidence (by Search Engine): Sequest HT	Percolator q-Value (by Search Engine): Sequest HT	Percolator PEP (by Search Engine): Sequest HT	XCorr (by Search Engine): Sequest HT	Sequence in Protein	Positions in Protein	Peptide Group Modifications in Protein
	FALSE	High	[-].ADQLTEEQIAEFK.[E]	1xAcetyl [N-Term]	A0A074ZCV8 1xAcetyl [N-Term]	0.067242	0	1	27	1	A0A074ZCV8	A0A074ZCV8 [1-13]	0	1563.75	High	High	0	0.0043001	3.42	-.ADQLTEEQIAEFK.E	[1-13]	1xAcetyl [N-Term]
		Checked	Confidence	Identifying Node	PSM Ambiguity	Annotated Sequence	Modifications	# Protein Groups	# Proteins	Master Protein Accessions	Protein Accessions	# Missed Cleavages	Charge	DeltaScore	DeltaCn	Rank	Search Engine Rank	m/z [Da]	MH+ [Da]	Theo. MH+ [Da]	DeltaM [ppm]	Deltam/z [Da]	Activation Type	MS Order	Isolation Interference [%]	Ion Inject Time [ms]	RT [min]	First Scan	Spectrum File	File ID	XCorr	Percolator q-Value	Percolator PEP
		FALSE	High	Sequest HT (A2)	Unambiguous	[-].aDQLTEEQIAEFK.[E]	N-Term(Prot)(Acetyl)	1	27	A0A074ZCV8	A0A1B0G2V8; A0A2K6RB68; A0A074ZCV8; A0A023FFH5; E2R8S4; A0A2K5ZZ82; A0A0R3WMP2; A0A091S6D9; A0A2K6E3E1; A0A2I3HBQ9; H0YWL0; A0A2H6NKY3; A0A0L7K3Z1; A0A0N8K0M2; M3Y9M2; A0A2R8PBE2; A0A267GX31; A0A2G8KSQ8; A0A2K6F6V7; A0A146X8T5; A0A1I8JD57; A0A2K6SXD1; A0A1I8IP89; A0A2G9S9F8; A0A1B0ARQ2; A0A154PEX9; A0A0J7KAV5	0	2	0.6082	0	1	1	782.381	1563.75	1563.75	0.4	0.00031	HCD (High Energy Collision Dissociation)	MS2	1.83539	102.423	49.4003	15336	MA_Sept18.raw	F4	3.42	0	0.0043001
FALSE	Master Protein	A0A0P5B0K3	Polyubiquitin-C OS=Daphnia magna OX=35525 PE=4 SV=1	2	1	1	1	1	761	85.4	7.36	2.68	1	High
	Checked	Confidence	Annotated Sequence	Modifications	Modifications in Master Proteins	Qvality PEP	Qvality q-value	# Protein Groups	# Proteins	# PSMs	Master Protein Accessions	Positions in Master Proteins	# Missed Cleavages	Theo. MH+ [Da]	Found in Sample: [S4] F4: Sample	Confidence (by Search Engine): Sequest HT	Percolator q-Value (by Search Engine): Sequest HT	Percolator PEP (by Search Engine): Sequest HT	XCorr (by Search Engine): Sequest HT	Sequence in Protein	Positions in Protein	Peptide Group Modifications in Protein
	FALSE	High	[KE-].IQDKEGLPPDQQR.[LKA]			0.312783	0	1	258	3	A0A0P5B0K3	A0A0P5B0K3 [30-42]; [106-118]; [182-194]; [258-270]; [334-346]; [410-422]; [486-498]; [562-574]; [638-650]; [714-726]	1	1523.78	High	High	0	0.106	2.68	K.IQDKEGIPPDQQR.L; K.IQDKEGIPPDQQR.L; K.IQDKEGLPPDQQR.L; K.IQDKEGIPPDQQR.L; K.IQDKEGIPPDQQR.L; K.IQDKEGIPPDQQR.L; K.IQDKEGIPPDQQR.L; K.IQDKEGIPPDQQR.L; K.IQDKEGIPPDQQR.L; K.IQDKEGIPPDQQR.L	[30-42]; [106-118]; [182-194]; [258-270]; [334-346]; [410-422]; [486-498]; [562-574]; [638-650]; [714-726]
		Checked	Confidence	Identifying Node	PSM Ambiguity	Annotated Sequence	Modifications	# Protein Groups	# Proteins	Master Protein Accessions	Protein Accessions	# Missed Cleavages	Charge	DeltaScore	DeltaCn	Rank	Search Engine Rank	m/z [Da]	MH+ [Da]	Theo. MH+ [Da]	DeltaM [ppm]	Deltam/z [Da]	Activation Type	MS Order	Isolation Interference [%]	Ion Inject Time [ms]	RT [min]	First Scan	Spectrum File	File ID	XCorr	Percolator q-Value	Percolator PEP
		FALSE	High	Sequest HT (A2)	Unambiguous	[KE-].IQDKEGLPPDQQR.[LKA]		1	1	A0A0P5B0K3	A0A0P5B0K3	1	3	0	0	1	1	508.599	1523.78	1523.78	1.03	0.00052	HCD (High Energy Collision Dissociation)	MS2	24.4572	110	14.5057	2468	MA_Sept18.raw	F4	2.68	0	0.106
		FALSE	High	Sequest HT (A2)	Unambiguous	[KE-].IQDKEGIPPDQQR.[LKA]		1	256		M0R1V7; Q4VKK1; A0A2I3H4R3; A0A2K5M102; A0A2J8LT54; A0A2Y9SHP9; A0A2C9F3G2; A0A2I3GS79; A0A340XMW2; I7G2R7; G3QG34; A0A2R8MFU6; A0A2I3MSA3; A0A0V0UJW8; A0A1E1WCV6; A0A2K5YBD5; F1PDG4; A0A2K6BAH3; A0A2J8XIW0; G1MLE1; A0A1D5QVS6; A0A2I3G229; A0A2K5PJD8; A0A2K6NG98; L8HN31; A0A0V0UP34; A0A2K6QBI7; Q8I7E0; A0A2K6SFP0; H2RFW6; A0A2I3H1Q9; A0A2K5WUK3; A0A2K6U3F2; A0A2K6U3I0; A0A0X3Q271; G1QDQ7; F7FV67;…	1	3		0	1	2	508.599	1523.78	1523.78	1.03	0.00052	HCD (High Energy Collision Dissociation)	MS2	24.4572	110	14.5057	2468	MA_Sept18.raw	F4	2.68	0	0.106
		FALSE	High	Sequest HT (A2)	Unambiguous	[KE-].LQDKEGIPPDQQR.[LKA]		1	1		A0A2L2YKA2	1	3		0	1	3	508.599	1523.78	1523.78	1.03	0.00052	HCD (High Energy Collision Dissociation)	MS2	24.4572	110	14.5057	2468	MA_Sept18.raw	F4	2.68	0	0.106
FALSE	Master Protein	A0A183G580	Uncharacterized protein OS=Heligmosomoides polygyrus bakeri OX=375939 PE=4 SV=1	9	1	1	1	1	148	16.6	4.31	2.53	1	High
	Checked	Confidence	Annotated Sequence	Modifications	Modifications in Master Proteins	Qvality PEP	Qvality q-value	# Protein Groups	# Proteins	# PSMs	Master Protein Accessions	Positions in Master Proteins	# Missed Cleavages	Theo. MH+ [Da]	Found in Sample: [S4] F4: Sample	Confidence (by Search Engine): Sequest HT	Percolator q-Value (by Search Engine): Sequest HT	Percolator PEP (by Search Engine): Sequest HT	XCorr (by Search Engine): Sequest HT	Sequence in Protein	Positions in Protein	Peptide Group Modifications in Protein
	FALSE	High	[-].LFDKDGDGTITTK.[E]			0.308307	0	1	13	1	A0A183G580	A0A183G580 [1-13]	1	1410.71	High	High	0	0.1029	2.53	-.LFDKDGDGTITTK.E	[1-13]
		Checked	Confidence	Identifying Node	PSM Ambiguity	Annotated Sequence	Modifications	# Protein Groups	# Proteins	Master Protein Accessions	Protein Accessions	# Missed Cleavages	Charge	DeltaScore	DeltaCn	Rank	Search Engine Rank	m/z [Da]	MH+ [Da]	Theo. MH+ [Da]	DeltaM [ppm]	Deltam/z [Da]	Activation Type	MS Order	Isolation Interference [%]	Ion Inject Time [ms]	RT [min]	First Scan	Spectrum File	File ID	XCorr	Percolator q-Value	Percolator PEP
		FALSE	High	Sequest HT (A2)	Unambiguous	[-].LFDKDGDGTITTK.[E]		1	13	A0A183G580	A9YQH3; A9YQG8; L0I7C2; A0A0M3WP62; A0A1C9C3Z6; A0A0M3WNJ4; A0A0M3WPR0; A9YQH0; L0I703; A0A0M3N265; A0A0M3N193; A0A183G580; A9YQH1	1	3	0.3202	0	1	1	470.909	1410.71	1410.71	0.75	0.00035	HCD (High Energy Collision Dissociation)	MS2	8.57276	67.69	20.7891	4814	MA_Sept18.raw	F4	2.53	0	0.1029
FALSE	Master Protein	A0A210Q3C2	Lactadherin OS=Mizuhopecten yessoensis OX=6573 GN=KP79_PYT18792 PE=4 SV=1	2	1	1	1	1	560	63.3	8.48	2.34	1	High
	Checked	Confidence	Annotated Sequence	Modifications	Modifications in Master Proteins	Qvality PEP	Qvality q-value	# Protein Groups	# Proteins	# PSMs	Master Protein Accessions	Positions in Master Proteins	# Missed Cleavages	Theo. MH+ [Da]	Found in Sample: [S4] F4: Sample	Confidence (by Search Engine): Sequest HT	Percolator q-Value (by Search Engine): Sequest HT	Percolator PEP (by Search Engine): Sequest HT	XCorr (by Search Engine): Sequest HT	Sequence in Protein	Positions in Protein	Peptide Group Modifications in Protein
	FALSE	High	[R].VTGVVIQGR.[G]			0.284514	0	1	1	1	A0A210Q3C2	A0A210Q3C2 [92-100]	0	928.557	High	High	0	0.08699	2.34	R.VTGVVIQGR.G	[92-100]
		Checked	Confidence	Identifying Node	PSM Ambiguity	Annotated Sequence	Modifications	# Protein Groups	# Proteins	Master Protein Accessions	Protein Accessions	# Missed Cleavages	Charge	DeltaScore	DeltaCn	Rank	Search Engine Rank	m/z [Da]	MH+ [Da]	Theo. MH+ [Da]	DeltaM [ppm]	Deltam/z [Da]	Activation Type	MS Order	Isolation Interference [%]	Ion Inject Time [ms]	RT [min]	First Scan	Spectrum File	File ID	XCorr	Percolator q-Value	Percolator PEP
		FALSE	High	Sequest HT (A2)	Unambiguous	[R].VTGVVIQGR.[G]		1	1	A0A210Q3C2	A0A210Q3C2	0	2	0.2692	0	1	1	464.783	928.558	928.557	0.83	0.00039	HCD (High Energy Collision Dissociation)	MS2	7.29225	30.047	19.9358	4493	MA_Sept18.raw	F4	2.34	0	0.08699
FALSE	Master Protein	A0A1J1HXU4	ATP synthase subunit beta OS=Clunio marinus OX=568069 GN=CLUMA_CG006317 PE=3 SV=1	1	1	1	1	1	877	95.9	5.97	2.28	1	High
	Checked	Confidence	Annotated Sequence	Modifications	Modifications in Master Proteins	Qvality PEP	Qvality q-value	# Protein Groups	# Proteins	# PSMs	Master Protein Accessions	Positions in Master Proteins	# Missed Cleavages	Theo. MH+ [Da]	Found in Sample: [S4] F4: Sample	Confidence (by Search Engine): Sequest HT	Percolator q-Value (by Search Engine): Sequest HT	Percolator PEP (by Search Engine): Sequest HT	XCorr (by Search Engine): Sequest HT	Sequence in Protein	Positions in Protein	Peptide Group Modifications in Protein
	FALSE	High	[R].IINVIGEPIDER.[G]			0.312783	0	1	258	2	A0A1J1HXU4	A0A1J1HXU4 [493-504]	0	1367.75	High	High	0	0.1058	2.28	R.IINVIGEPIDER.G	[493-504]
		Checked	Confidence	Identifying Node	PSM Ambiguity	Annotated Sequence	Modifications	# Protein Groups	# Proteins	Master Protein Accessions	Protein Accessions	# Missed Cleavages	Charge	DeltaScore	DeltaCn	Rank	Search Engine Rank	m/z [Da]	MH+ [Da]	Theo. MH+ [Da]	DeltaM [ppm]	Deltam/z [Da]	Activation Type	MS Order	Isolation Interference [%]	Ion Inject Time [ms]	RT [min]	First Scan	Spectrum File	File ID	XCorr	Percolator q-Value	Percolator PEP
		FALSE	High	Sequest HT (A2)	Unambiguous	[R].IINVIGEPIDER.[G]		1	256	A0A1J1HXU4	Q6PTJ4; A0A336LXD3; A9UCI2; I2CCU9; I4DIU5; Q6PTR3; Q6PTL5; A0A067QNJ1; C7AIM8; I2CCU4; A0A1L8EF05; D8VIR0; A0A1B6KFV4; A0A2I9LNS7; A0A1Y1KCU8; Q1ZZQ8; A0A1L8E0Y3; B4JZN9; E9KJN3; A0A1L8E9X6; G3KAW5; Q6PTM9; E9NYU3; A0A023F989; D3W7E5; A0A0K8U204; A0A1L8EEU5; A0A088AMB8; C9DDY2; A0A2T7P8A3; Q45Y90; A0A195BY79; E9NYU6; Q6PTG2; E7CZF9; E9NYU8; G1CW54; H2ZQY7; A0A0M4F807; A0A286Q4T7; A0A2H8TFK5; E9K…	0	2	0	0	1	1	684.38	1367.75	1367.75	-0.22	-0.00015	HCD (High Energy Collision Dissociation)	MS2	46.6296	110	39.5462	11812	MA_Sept18.raw	F4	2.28	0	0.1058
		FALSE	High	Sequest HT (A2)	Unambiguous	[R].ILNVIGEPIDER.[G]		1	2		A0A1B0G3B6; A0A1A9UGA8	0	2		0	1	2	684.38	1367.75	1367.75	-0.22	-0.00015	HCD (High Energy Collision Dissociation)	MS2	46.6296	110	39.5462	11812	MA_Sept18.raw	F4	2.28	0	0.1058
FALSE	Master Protein	A0A1W5BGH3	myosin-10 isoform X1 OS=Ciona intestinalis OX=7719 GN=LOC100176948 PE=3 SV=1	1	1	1	1	1	1974	228.8	5.62	2.15	1	High
	Checked	Confidence	Annotated Sequence	Modifications	Modifications in Master Proteins	Qvality PEP	Qvality q-value	# Protein Groups	# Proteins	# PSMs	Master Protein Accessions	Positions in Master Proteins	# Missed Cleavages	Theo. MH+ [Da]	Found in Sample: [S4] F4: Sample	Confidence (by Search Engine): Sequest HT	Percolator q-Value (by Search Engine): Sequest HT	Percolator PEP (by Search Engine): Sequest HT	XCorr (by Search Engine): Sequest HT	Sequence in Protein	Positions in Protein	Peptide Group Modifications in Protein
	FALSE	High	[R].QLDDAEEEVSR.[A]			0.318635	0	1	9	1	A0A1W5BGH3	A0A1W5BGH3 [1890-1900]	0	1290.58	High	High	0	0.1103	2.15	R.QLDDAEEEVSR.A	[1890-1900]
		Checked	Confidence	Identifying Node	PSM Ambiguity	Annotated Sequence	Modifications	# Protein Groups	# Proteins	Master Protein Accessions	Protein Accessions	# Missed Cleavages	Charge	DeltaScore	DeltaCn	Rank	Search Engine Rank	m/z [Da]	MH+ [Da]	Theo. MH+ [Da]	DeltaM [ppm]	Deltam/z [Da]	Activation Type	MS Order	Isolation Interference [%]	Ion Inject Time [ms]	RT [min]	First Scan	Spectrum File	File ID	XCorr	Percolator q-Value	Percolator PEP
		FALSE	High	Sequest HT (A2)	Unambiguous	[R].QLDDAEEEVSR.[A]		1	9	A0A1W5BGH3	H2XZY7; H2YRI3; H2YRI2; A0A1W5BH70; A0A1W5BGH3; A0A1W5BAW2; A0A1W5BGH8; A0A1W5BF76; A0A1W5BAV3	0	2	0.4	0	1	1	645.794	1290.58	1290.58	0.22	0.00014	HCD (High Energy Collision Dissociation)	MS2	36.6647	110	18.8117	4071	MA_Sept18.raw	F4	2.15	0	0.1103
FALSE	Master Protein	A0A023PJM7	Tubulin beta chain (Fragment) OS=Haemonchus contortus OX=6289 PE=3 SV=1	9	1	1	1	1	138	15	4.74	2.09	1	High
	Checked	Confidence	Annotated Sequence	Modifications	Modifications in Master Proteins	Qvality PEP	Qvality q-value	# Protein Groups	# Proteins	# PSMs	Master Protein Accessions	Positions in Master Proteins	# Missed Cleavages	Theo. MH+ [Da]	Found in Sample: [S4] F4: Sample	Confidence (by Search Engine): Sequest HT	Percolator q-Value (by Search Engine): Sequest HT	Percolator PEP (by Search Engine): Sequest HT	XCorr (by Search Engine): Sequest HT	Sequence in Protein	Positions in Protein	Peptide Group Modifications in Protein
	FALSE	High	[-].VFGQSGAGNNWAK.[G]			0.212375	0	1	3	1	A0A023PJM7	A0A023PJM7 [1-13]	0	1335.64	High	High	0	0.0473	2.09	-.VFGQSGAGNNWAK.G	[1-13]
		Checked	Confidence	Identifying Node	PSM Ambiguity	Annotated Sequence	Modifications	# Protein Groups	# Proteins	Master Protein Accessions	Protein Accessions	# Missed Cleavages	Charge	DeltaScore	DeltaCn	Rank	Search Engine Rank	m/z [Da]	MH+ [Da]	Theo. MH+ [Da]	DeltaM [ppm]	Deltam/z [Da]	Activation Type	MS Order	Isolation Interference [%]	Ion Inject Time [ms]	RT [min]	First Scan	Spectrum File	File ID	XCorr	Percolator q-Value	Percolator PEP
		FALSE	High	Sequest HT (A2)	Unambiguous	[-].VFGQSGAGNNWAK.[G]		1	3	A0A023PJM7	A0A023PKX4; A0A023PJM7; A0A023PJN0	0	2	0.4593	0	1	1	668.326	1335.64	1335.64	0.05	3e-05	HCD (High Energy Collision Dissociation)	MS2	37.2109	110	25.3443	6522	MA_Sept18.raw	F4	2.09	0	0.0473
FALSE	Master Protein	Q95PQ7	Intermediate filament protein C OS=Molgula oculata OX=27575 GN=if-c PE=2 SV=1	2	1	1	1	1	421	48.2	5	1.97	1	High
	Checked	Confidence	Annotated Sequence	Modifications	Modifications in Master Proteins	Qvality PEP	Qvality q-value	# Protein Groups	# Proteins	# PSMs	Master Protein Accessions	Positions in Master Proteins	# Missed Cleavages	Theo. MH+ [Da]	Found in Sample: [S4] F4: Sample	Confidence (by Search Engine): Sequest HT	Percolator q-Value (by Search Engine): Sequest HT	Percolator PEP (by Search Engine): Sequest HT	XCorr (by Search Engine): Sequest HT	Sequence in Protein	Positions in Protein	Peptide Group Modifications in Protein
	FALSE	High	[K].LGDLYASEVR.[R]			0.391497	0	1	1	1	Q95PQ7	Q95PQ7 [119-128]	0	1122.58	High	High	0	0.1694	1.97	K.LGDLYASEVR.R	[119-128]
		Checked	Confidence	Identifying Node	PSM Ambiguity	Annotated Sequence	Modifications	# Protein Groups	# Proteins	Master Protein Accessions	Protein Accessions	# Missed Cleavages	Charge	DeltaScore	DeltaCn	Rank	Search Engine Rank	m/z [Da]	MH+ [Da]	Theo. MH+ [Da]	DeltaM [ppm]	Deltam/z [Da]	Activation Type	MS Order	Isolation Interference [%]	Ion Inject Time [ms]	RT [min]	First Scan	Spectrum File	File ID	XCorr	Percolator q-Value	Percolator PEP
		FALSE	High	Sequest HT (A2)	Selected	[K].LGDLYASEVR.[R]		1	1	Q95PQ7	Q95PQ7	0	2	0.0254	0	1	1	561.793	1122.58	1122.58	0.16	9e-05	HCD (High Energy Collision Dissociation)	MS2	40.838	101.244	28.1282	7565	MA_Sept18.raw	F4	1.97	0	0.1694
FALSE	Master Protein	A0A267G657	Uncharacterized protein OS=Macrostomum lignano OX=282301 GN=BOX15_Mlig020291g1 PE=4 SV=1	2	1	1	1	1	686	79.2	5.31	1.91	1	High
	Checked	Confidence	Annotated Sequence	Modifications	Modifications in Master Proteins	Qvality PEP	Qvality q-value	# Protein Groups	# Proteins	# PSMs	Master Protein Accessions	Positions in Master Proteins	# Missed Cleavages	Theo. MH+ [Da]	Found in Sample: [S4] F4: Sample	Confidence (by Search Engine): Sequest HT	Percolator q-Value (by Search Engine): Sequest HT	Percolator PEP (by Search Engine): Sequest HT	XCorr (by Search Engine): Sequest HT	Sequence in Protein	Positions in Protein	Peptide Group Modifications in Protein
	FALSE	High	[-].MAADLPNELIELLEK.[I]	1xOxidation [M1]		0.191991	0	1	2	1	A0A267G657	A0A267G657 [1-15]	0	1714.89	High	High	0	0.03835	1.91	-.MAADLPNELIELLEK.I	[1-15]
		Checked	Confidence	Identifying Node	PSM Ambiguity	Annotated Sequence	Modifications	# Protein Groups	# Proteins	Master Protein Accessions	Protein Accessions	# Missed Cleavages	Charge	DeltaScore	DeltaCn	Rank	Search Engine Rank	m/z [Da]	MH+ [Da]	Theo. MH+ [Da]	DeltaM [ppm]	Deltam/z [Da]	Activation Type	MS Order	Isolation Interference [%]	Ion Inject Time [ms]	RT [min]	First Scan	Spectrum File	File ID	XCorr	Percolator q-Value	Percolator PEP
		FALSE	High	Sequest HT (A2)	Unambiguous	[-].mAADLPNELIELLEK.[I]	M1(Oxidation)	1	2	A0A267G657	A0A267G657; A0A183HA50	0	2	0.4974	0	1	1	857.95	1714.89	1714.89	-0.74	-0.00064	HCD (High Energy Collision Dissociation)	MS2	9.16762	110	73.6151	23741	MA_Sept18.raw	F4	1.91	0	0.03835
FALSE	Master Protein	S7MDH7	Fibroblast growth factor receptor substrate 2 OS=Myotis brandtii OX=109478 GN=D623_10004746 PE=3 SV=1	1	1	1	1	1	1289	140.2	5.8	1.88	1	High
	Checked	Confidence	Annotated Sequence	Modifications	Modifications in Master Proteins	Qvality PEP	Qvality q-value	# Protein Groups	# Proteins	# PSMs	Master Protein Accessions	Positions in Master Proteins	# Missed Cleavages	Theo. MH+ [Da]	Found in Sample: [S4] F4: Sample	Confidence (by Search Engine): Sequest HT	Percolator q-Value (by Search Engine): Sequest HT	Percolator PEP (by Search Engine): Sequest HT	XCorr (by Search Engine): Sequest HT	Sequence in Protein	Positions in Protein	Peptide Group Modifications in Protein
	FALSE	High	[R].GATQQIIDEAER.[S]			0.398001	0	1	315	2	S7MDH7	S7MDH7 [895-906]	0	1330.66	High	High	0	0.1751	1.88	R.GATQQILDEAER.S	[895-906]
		Checked	Confidence	Identifying Node	PSM Ambiguity	Annotated Sequence	Modifications	# Protein Groups	# Proteins	Master Protein Accessions	Protein Accessions	# Missed Cleavages	Charge	DeltaScore	DeltaCn	Rank	Search Engine Rank	m/z [Da]	MH+ [Da]	Theo. MH+ [Da]	DeltaM [ppm]	Deltam/z [Da]	Activation Type	MS Order	Isolation Interference [%]	Ion Inject Time [ms]	RT [min]	First Scan	Spectrum File	File ID	XCorr	Percolator q-Value	Percolator PEP
		FALSE	High	Sequest HT (A2)	Unambiguous	[R].GATQQIIDEAER.[S]		1	59		A0A2U3XLR2; Q171G0; A0A023ETP2; A0A1S3A6G8; J9UWG5; J9V9T0; F4WS67; A0A182SU45; A0A182VU05; K7GCW0; A0A226EU03; W5JEP1; A0A182J824; A0A0K8S1L1; E2AE48; J9VDT2; A0A2Y9G5G8; J9V839; A0A1B6GB87; A0A1B6FI08; E2BQ93; A0A0J7L6Z5; A0A2M4A9Q8; A0A151ICL7; A0A1J1IQ64; A0A026WCT3; Q7Q1P2; A0A182RVZ2; A0A158N9W9; A0A182F260; A0A182YFT8; A0A151ISP9; A0A2M4BJV3; A0A1B6LBH7; H9G992; A0A067RHG6; A0A182M9I4; A0A…	0	2	0	0	1	1	665.835	1330.66	1330.66	2	0.00133	HCD (High Energy Collision Dissociation)	MS2	26.569	110	29.1803	7956	MA_Sept18.raw	F4	1.88	0	0.1751
		FALSE	High	Sequest HT (A2)	Unambiguous	[R].GATQQILDEAER.[S]		1	256	S7MDH7	A0A093T807; A0A2K5QDW1; A0A1A9X0B7; A0A0L8HB35; D3TMR1; A0A1A6HIZ6; A0A0C9QE42; A0A2I3HKG6; F7F689; H2RTX0; A0A023FKN9; G7PI08; A0A093HEB6; A0A2Y9E3R3; Q0ZBX6; Q8AVB7; A0A2K6V1P6; E9GSI0; A0A0C9RYP3; A0A337SWX8; A0A1S3QJX1; L5LLM2; A0A2C9K119; A0A2K5YRT2; W5NH55; A0A0P5BEQ0; A0A091G808; A0A093CXA8; A0A0P5QB79; A0A0K8RAM4; A0A0P6CDG4; L7LSD2; A0A2K5VBF5; A0A091UYL0; A0A2Y9IQD8; A0A1B0BCF8; A0A091T…	0	2		0	1	2	665.835	1330.66	1330.66	2	0.00133	HCD (High Energy Collision Dissociation)	MS2	26.569	110	29.1803	7956	MA_Sept18.raw	F4	1.88	0	0.1751
FALSE	Master Protein	A0A1S3HH65	LOW QUALITY PROTEIN: mesocentin-like OS=Lingula unguis OX=7574 GN=LOC106155237 PE=4 SV=2	1	1	1	1	1	2563	282.5	4.11	1.84	1	High
	Checked	Confidence	Annotated Sequence	Modifications	Modifications in Master Proteins	Qvality PEP	Qvality q-value	# Protein Groups	# Proteins	# PSMs	Master Protein Accessions	Positions in Master Proteins	# Missed Cleavages	Theo. MH+ [Da]	Found in Sample: [S4] F4: Sample	Confidence (by Search Engine): Sequest HT	Percolator q-Value (by Search Engine): Sequest HT	Percolator PEP (by Search Engine): Sequest HT	XCorr (by Search Engine): Sequest HT	Sequence in Protein	Positions in Protein	Peptide Group Modifications in Protein
	FALSE	High	[RK].GVVDSDDLPLNVSR.[E]			0.316021	0	1	256	1	A0A1S3HH65	A0A1S3HH65 [155-168]	0	1485.75	High	High	0	0.1082	1.84	R.GVVDSDDLPLNVSR.E	[155-168]
		Checked	Confidence	Identifying Node	PSM Ambiguity	Annotated Sequence	Modifications	# Protein Groups	# Proteins	Master Protein Accessions	Protein Accessions	# Missed Cleavages	Charge	DeltaScore	DeltaCn	Rank	Search Engine Rank	m/z [Da]	MH+ [Da]	Theo. MH+ [Da]	DeltaM [ppm]	Deltam/z [Da]	Activation Type	MS Order	Isolation Interference [%]	Ion Inject Time [ms]	RT [min]	First Scan	Spectrum File	File ID	XCorr	Percolator q-Value	Percolator PEP
		FALSE	High	Sequest HT (A2)	Unambiguous	[RK].GVVDSDDLPLNVSR.[E]		1	256	A0A1S3HH65	F6XY03; U3CJF9; U3FM38; G3HQM6; A0A2K6C9I3; G1TBC1; A0A2Y9SC25; M9NZ74; A0A384DAW8; H2ZL52; A0A2I3NHS0; A0A2U3V878; A0A1D2AJD3; A0A2K5K0P5; A0A182GLE0; G3US83; F7DZZ2; D2KQI8; A0A172LRI6; I0FUR7; W5Q4E1; B3M022; A0A2S1XB68; L5KIH3; A0A0D9S294; A0A1D5PPN9; A0A2I0TQC6; F1P8N6; A0A1Q3F4N0; A0A2K6L3P1; A0A023GNC7; A0A182M7H2; A0A1W7RAN2; Q4RSC4; Q3TUD6; A0A2R9BQI9; F6W970; A0A0K8RGG2; A0A0B6ZKQ4; A0A…	0	2	0.4891	0	1	1	743.381	1485.76	1485.75	0.71	0.00053	HCD (High Energy Collision Dissociation)	MS2	5.10948	110	38.8304	11546	MA_Sept18.raw	F4	1.84	0	0.1082
FALSE	Master Protein	A0A2Y9E533	uncharacterized protein LOC101342124 OS=Trichechus manatus latirostris OX=127582 GN=LOC101342124 PE=3 SV=1	2	1	1	1	1	629	69.7	10.77	1.83	1	High
	Checked	Confidence	Annotated Sequence	Modifications	Modifications in Master Proteins	Qvality PEP	Qvality q-value	# Protein Groups	# Proteins	# PSMs	Master Protein Accessions	Positions in Master Proteins	# Missed Cleavages	Theo. MH+ [Da]	Found in Sample: [S4] F4: Sample	Confidence (by Search Engine): Sequest HT	Percolator q-Value (by Search Engine): Sequest HT	Percolator PEP (by Search Engine): Sequest HT	XCorr (by Search Engine): Sequest HT	Sequence in Protein	Positions in Protein	Peptide Group Modifications in Protein
	FALSE	High	[R].EIAQDFKTDIR.[F]			0.324595	0	1	257	2	A0A2Y9E533	A0A2Y9E533 [485-495]	1	1335.69	High	High	0	0.1147	1.83	R.EIAQDFKTDLR.F	[485-495]
		Checked	Confidence	Identifying Node	PSM Ambiguity	Annotated Sequence	Modifications	# Protein Groups	# Proteins	Master Protein Accessions	Protein Accessions	# Missed Cleavages	Charge	DeltaScore	DeltaCn	Rank	Search Engine Rank	m/z [Da]	MH+ [Da]	Theo. MH+ [Da]	DeltaM [ppm]	Deltam/z [Da]	Activation Type	MS Order	Isolation Interference [%]	Ion Inject Time [ms]	RT [min]	First Scan	Spectrum File	File ID	XCorr	Percolator q-Value	Percolator PEP
		FALSE	High	Sequest HT (A2)	Unambiguous	[R].EIAQDFKTDIR.[F]		1	1		A0A1I7TU70	1	2	0	0	1	1	668.35	1335.69	1335.69	1.96	0.00131	HCD (High Energy Collision Dissociation)	MS2	33.6716	78.313	27.2212	7227	MA_Sept18.raw	F4	1.83	0	0.1147
		FALSE	High	Sequest HT (A2)	Unambiguous	[R].EIAQDFKTDLR.[F]		1	256	A0A2Y9E533	A0A2I3GYY2; A0A340YGW4; A0A1S3AG61; D2XDA1; A0A383ZW42; L8Y155; G8F2Y9; A0A383ZVL0; S9XM03; A0A2K5JMA8; A0A2U3ZLW7; A0A2K5UBX2; A0A384CGM2; A0A383ZVD9; A0A0K0VD15; L5JW33; B2R6Y1; A0A383ZVN7; A0A384C8N0; A0A2U3V2I2; A0A2K5F1S6; A0A2Y9HE46; A0A2Y9E0R0; A0A2K5DK60; A0A2K6NUU0; A0A0C4KFA9; C6GAG2; A0A2R8ZIJ8; G1QD60; A0A2Y9SJZ2; F7BVE2; A0A088NGH6; A0A383ZVH6; I1G9C5; A0A0K8RJJ6; A0A2Y9ID75; A0A2K6A…	1	2		0	1	2	668.35	1335.69	1335.69	1.96	0.00131	HCD (High Energy Collision Dissociation)	MS2	33.6716	78.313	27.2212	7227	MA_Sept18.raw	F4	1.83	0	0.1147
FALSE	Master Protein	F6KMG7	Actin (Fragment) OS=Epinephelus coioides OX=94232 PE=2 SV=1	10	1	1	1	1	135	15.1	6.52	1.78	1	High
	Checked	Confidence	Annotated Sequence	Modifications	Modifications in Master Proteins	Qvality PEP	Qvality q-value	# Protein Groups	# Proteins	# PSMs	Master Protein Accessions	Positions in Master Proteins	# Missed Cleavages	Theo. MH+ [Da]	Found in Sample: [S4] F4: Sample	Confidence (by Search Engine): Sequest HT	Percolator q-Value (by Search Engine): Sequest HT	Percolator PEP (by Search Engine): Sequest HT	XCorr (by Search Engine): Sequest HT	Sequence in Protein	Positions in Protein	Peptide Group Modifications in Protein
	FALSE	High	[-].ELPDGQVITIGNER.[F]			0.302645	0	1	3	1	F6KMG7	F6KMG7 [1-14]	0	1540.8	High	High	0	0.09914	1.78	-.ELPDGQVITIGNER.F	[1-14]
		Checked	Confidence	Identifying Node	PSM Ambiguity	Annotated Sequence	Modifications	# Protein Groups	# Proteins	Master Protein Accessions	Protein Accessions	# Missed Cleavages	Charge	DeltaScore	DeltaCn	Rank	Search Engine Rank	m/z [Da]	MH+ [Da]	Theo. MH+ [Da]	DeltaM [ppm]	Deltam/z [Da]	Activation Type	MS Order	Isolation Interference [%]	Ion Inject Time [ms]	RT [min]	First Scan	Spectrum File	File ID	XCorr	Percolator q-Value	Percolator PEP
		FALSE	High	Sequest HT (A2)	Unambiguous	[-].ELPDGQVITIGNER.[F]		1	3	F6KMG7	F6KMG7; A0A0G2R7E3; E0XJL7	0	2	0.3315	0	1	1	770.902	1540.8	1540.8	0.16	0.00012	HCD (High Energy Collision Dissociation)	MS2	0.542202	30.688	36.9497	10851	MA_Sept18.raw	F4	1.78	0	0.09914
FALSE	Master Protein	A0A1I7YHZ5	Uncharacterized protein OS=Steinernema glaseri OX=37863 PE=4 SV=1	14	1	1	1	1	86	9.8	8.24	0	1	High
	Checked	Confidence	Annotated Sequence	Modifications	Modifications in Master Proteins	Qvality PEP	Qvality q-value	# Protein Groups	# Proteins	# PSMs	Master Protein Accessions	Positions in Master Proteins	# Missed Cleavages	Theo. MH+ [Da]	Found in Sample: [S4] F4: Sample	Confidence (by Search Engine): Sequest HT	Percolator q-Value (by Search Engine): Sequest HT	Percolator PEP (by Search Engine): Sequest HT	XCorr (by Search Engine): Sequest HT	Sequence in Protein	Positions in Protein	Peptide Group Modifications in Protein
	FALSE	High	[R].EVEASDTIENVK.[A]			0.355381	0	1	1	1	A0A1I7YHZ5	A0A1I7YHZ5 [16-27]	0	1333.65	High	High	0	0.1381	1.54	R.EVEASDTIENVK.A	[16-27]
		Checked	Confidence	Identifying Node	PSM Ambiguity	Annotated Sequence	Modifications	# Protein Groups	# Proteins	Master Protein Accessions	Protein Accessions	# Missed Cleavages	Charge	DeltaScore	DeltaCn	Rank	Search Engine Rank	m/z [Da]	MH+ [Da]	Theo. MH+ [Da]	DeltaM [ppm]	Deltam/z [Da]	Activation Type	MS Order	Isolation Interference [%]	Ion Inject Time [ms]	RT [min]	First Scan	Spectrum File	File ID	XCorr	Percolator q-Value	Percolator PEP
		FALSE	High	Sequest HT (A2)	Unambiguous	[R].EVEASDTIENVK.[A]		1	1	A0A1I7YHZ5	A0A1I7YHZ5	0	2	0.1948	0	1	1	667.327	1333.65	1333.65	-0.49	-0.00033	HCD (High Energy Collision Dissociation)	MS2	35.1974	17.975	21.1491	4949	MA_Sept18.raw	F4	1.54	0	0.1381
FALSE	Master Protein	A0A183R319	Uncharacterized protein OS=Schistosoma rodhaini OX=6188 PE=3 SV=1	5	1	1	1	1	182	20.6	8.97	0	1	High
	Checked	Confidence	Annotated Sequence	Modifications	Modifications in Master Proteins	Qvality PEP	Qvality q-value	# Protein Groups	# Proteins	# PSMs	Master Protein Accessions	Positions in Master Proteins	# Missed Cleavages	Theo. MH+ [Da]	Found in Sample: [S4] F4: Sample	Confidence (by Search Engine): Sequest HT	Percolator q-Value (by Search Engine): Sequest HT	Percolator PEP (by Search Engine): Sequest HT	XCorr (by Search Engine): Sequest HT	Sequence in Protein	Positions in Protein	Peptide Group Modifications in Protein
	FALSE	High	[R].SNTPVSLGK.[E]			0.398001	0	1	1	1	A0A183R319	A0A183R319 [105-113]	0	902.494	High	High	0	0.1751	1.53	R.SNTPVSLGK.E	[105-113]
		Checked	Confidence	Identifying Node	PSM Ambiguity	Annotated Sequence	Modifications	# Protein Groups	# Proteins	Master Protein Accessions	Protein Accessions	# Missed Cleavages	Charge	DeltaScore	DeltaCn	Rank	Search Engine Rank	m/z [Da]	MH+ [Da]	Theo. MH+ [Da]	DeltaM [ppm]	Deltam/z [Da]	Activation Type	MS Order	Isolation Interference [%]	Ion Inject Time [ms]	RT [min]	First Scan	Spectrum File	File ID	XCorr	Percolator q-Value	Percolator PEP
		FALSE	High	Sequest HT (A2)	Unambiguous	[R].SNTPVSLGK.[E]		1	1	A0A183R319	A0A183R319	0	2	0.2941	0	1	1	451.75	902.494	902.494	-0.66	-0.0003	HCD (High Energy Collision Dissociation)	MS2	44.7206	110	16.5704	3232	MA_Sept18.raw	F4	1.53	0	0.1751
