# Supplementary material for: Shotgun Proteomics of Ascidians Tunic Gives New Insights on Host–Microbe Interactions by Revealing Diverse Antimicrobial Peptides
Source: Mar Drugs. 2020 Jul 13;18(7):362. doi: 10.3390/md18070362 (PMC7401272; doi:10.3390/md18070362)
Supplement: Supplementary file 1 [file marinedrugs-18-00362-s001.zip › Supplementary Dataset/Proteome Discoverer/proteomic_results_metazoa/MA_Metazoa_R2.xlsx]

## Sheet: Proteins
Checked	Protein FDR Confidence: Combined	Master	Accession	Description	Exp. q-value: Combined	Sum PEP Score	Coverage [%]	# Peptides	# PSMs	# Unique Peptides	# Protein Groups	# AAs	MW [kDa]	calc. pI	Score Sequest HT: Sequest HT	# Peptides (by Search Engine): Sequest HT	Found in Sample: [S3] F3: Sample	Modifications
FALSE	High	Master Protein	A0A1E1WMN9	Uncharacterized protein (Fragment) OS=Pectinophora gossypiella OX=13191 GN=g.9415 PE=4 SV=1	0	12.685	35	3	84	3	1	327	36.8	7.53	283.94	3	High
	Checked	Confidence	Annotated Sequence	Modifications	Modifications in Master Proteins	Qvality PEP	Qvality q-value	# Protein Groups	# Proteins	# PSMs	Master Protein Accessions	Positions in Master Proteins	# Missed Cleavages	Theo. MH+ [Da]	Found in Sample: [S3] F3: Sample	Confidence (by Search Engine): Sequest HT	Percolator q-Value (by Search Engine): Sequest HT	Percolator PEP (by Search Engine): Sequest HT	XCorr (by Search Engine): Sequest HT	Sequence in Protein	Positions in Protein	Peptide Group Modifications in Protein
	FALSE	High	[K].TITLEVEASDTIENVK.[ATQGES]			9.27106e-05	0	1	256	78	A0A1E1WMN9	A0A1E1WMN9 [49-64]; [125-140]	0	1761.91	High	High	0	0.004131	4.65	K.TITLEVEASDTIENVK.A; K.TITLEVEASDTIENVK.A	[49-64]; [125-140]
		Checked	Confidence	Identifying Node	PSM Ambiguity	Annotated Sequence	Modifications	# Protein Groups	# Proteins	Master Protein Accessions	Protein Accessions	# Missed Cleavages	Charge	DeltaScore	DeltaCn	Rank	Search Engine Rank	m/z [Da]	MH+ [Da]	Theo. MH+ [Da]	DeltaM [ppm]	Deltam/z [Da]	Activation Type	MS Order	Isolation Interference [%]	Ion Inject Time [ms]	RT [min]	First Scan	Spectrum File	File ID	XCorr	Percolator q-Value	Percolator PEP
		FALSE	High	Sequest HT (A2)	Unambiguous	[K].TITLEVEASDTIENVK.[ATQGES]		1	256	A0A1E1WMN9	B4MXT2; A0A2A3ERL8; A0A2J7PE79; A0A0N4XCY1; A0A183ID78; A0A1I8BNQ9; A0A2A2L9H1; A0A016WSI7; A0A1I7SIB9; A0A0K0DRN7; A0A0B2V0G7; A0A0L7REF9; A0A2A2KQ79; A0A1I7T9A3; A0A2L2Y0P4; A0A0B2W2A1; A0A2H1BXU1; A2IA97; A0A0B1SDM5; A0A0J7K6F1; A0A0N4WTY5; A0A0R3PBP6; A0A044RU88; R4UN31; A0A016WN01; A1E2I6; A0A1I7ZXY3; A0A151JU99; G0ZEH3; A0A2A4JF68; A0A2G9T774; R4UW14; A0A0K2V0W9; A0A2A4JDJ2; A0A151I5B5; B3G…	0	2	0.5055	0	1	1	881.461	1761.91	1761.91	1.74	0.00153	HCD (High Energy Collision Dissociation)	MS2	29.5722	110	51.1287	15805	MA_Nov18.raw	F3	3.64	0	0.01148
		FALSE	High	Sequest HT (A2)	Unambiguous	[K].TITLEVEASDTIENVK.[ATQGES]		1	256	A0A1E1WMN9	B4MXT2; A0A2A3ERL8; A0A2J7PE79; A0A0N4XCY1; A0A183ID78; A0A1I8BNQ9; A0A2A2L9H1; A0A016WSI7; A0A1I7SIB9; A0A0K0DRN7; A0A0B2V0G7; A0A0L7REF9; A0A2A2KQ79; A0A1I7T9A3; A0A2L2Y0P4; A0A0B2W2A1; A0A2H1BXU1; A2IA97; A0A0B1SDM5; A0A0J7K6F1; A0A0N4WTY5; A0A0R3PBP6; A0A044RU88; R4UN31; A0A016WN01; A1E2I6; A0A1I7ZXY3; A0A151JU99; G0ZEH3; A0A2A4JF68; A0A2G9T774; R4UW14; A0A0K2V0W9; A0A2A4JDJ2; A0A151I5B5; B3G…	0	2	0.4663	0	1	1	881.463	1761.92	1761.91	4.17	0.00367	HCD (High Energy Collision Dissociation)	MS2	35.469	110	51.4761	15933	MA_Nov18.raw	F3	4.16	0	0.0008229
		FALSE	High	Sequest HT (A2)	Unambiguous	[K].TITLEVEASDTIENVK.[ATQGES]		1	256	A0A1E1WMN9	B4MXT2; A0A2A3ERL8; A0A2J7PE79; A0A0N4XCY1; A0A183ID78; A0A1I8BNQ9; A0A2A2L9H1; A0A016WSI7; A0A1I7SIB9; A0A0K0DRN7; A0A0B2V0G7; A0A0L7REF9; A0A2A2KQ79; A0A1I7T9A3; A0A2L2Y0P4; A0A0B2W2A1; A0A2H1BXU1; A2IA97; A0A0B1SDM5; A0A0J7K6F1; A0A0N4WTY5; A0A0R3PBP6; A0A044RU88; R4UN31; A0A016WN01; A1E2I6; A0A1I7ZXY3; A0A151JU99; G0ZEH3; A0A2A4JF68; A0A2G9T774; R4UW14; A0A0K2V0W9; A0A2A4JDJ2; A0A151I5B5; B3G…	0	2	0.5558	0	1	1	881.462	1761.92	1761.91	2.71	0.00239	HCD (High Energy Collision Dissociation)	MS2	0	110	51.8389	16068	MA_Nov18.raw	F3	4.57	0	0.0002139
		FALSE	High	Sequest HT (A2)	Unambiguous	[K].TITLEVEASDTIENVK.[ATQGES]		1	256	A0A1E1WMN9	B4MXT2; A0A2A3ERL8; A0A2J7PE79; A0A0N4XCY1; A0A183ID78; A0A1I8BNQ9; A0A2A2L9H1; A0A016WSI7; A0A1I7SIB9; A0A0K0DRN7; A0A0B2V0G7; A0A0L7REF9; A0A2A2KQ79; A0A1I7T9A3; A0A2L2Y0P4; A0A0B2W2A1; A0A2H1BXU1; A2IA97; A0A0B1SDM5; A0A0J7K6F1; A0A0N4WTY5; A0A0R3PBP6; A0A044RU88; R4UN31; A0A016WN01; A1E2I6; A0A1I7ZXY3; A0A151JU99; G0ZEH3; A0A2A4JF68; A0A2G9T774; R4UW14; A0A0K2V0W9; A0A2A4JDJ2; A0A151I5B5; B3G…	0	2	0.4606	0	1	1	881.467	1761.93	1761.91	8.81	0.00776	HCD (High Energy Collision Dissociation)	MS2	49.5127	110	61.6658	19688	MA_Nov18.raw	F3	3.3	0	0.0101
		FALSE	High	Sequest HT (A2)	Unambiguous	[K].TITLEVEASDTIENVK.[ATQGES]		1	256	A0A1E1WMN9	B4MXT2; A0A2A3ERL8; A0A2J7PE79; A0A0N4XCY1; A0A183ID78; A0A1I8BNQ9; A0A2A2L9H1; A0A016WSI7; A0A1I7SIB9; A0A0K0DRN7; A0A0B2V0G7; A0A0L7REF9; A0A2A2KQ79; A0A1I7T9A3; A0A2L2Y0P4; A0A0B2W2A1; A0A2H1BXU1; A2IA97; A0A0B1SDM5; A0A0J7K6F1; A0A0N4WTY5; A0A0R3PBP6; A0A044RU88; R4UN31; A0A016WN01; A1E2I6; A0A1I7ZXY3; A0A151JU99; G0ZEH3; A0A2A4JF68; A0A2G9T774; R4UW14; A0A0K2V0W9; A0A2A4JDJ2; A0A151I5B5; B3G…	0	3	0.4759	0	1	1	587.98	1761.93	1761.91	7.69	0.00452	HCD (High Energy Collision Dissociation)	MS2	29.0284	110	61.415	19599	MA_Nov18.raw	F3	3.32	0	0.002144
		FALSE	High	Sequest HT (A2)	Unambiguous	[K].TITLEVEASDTIENVK.[ATQGES]		1	256	A0A1E1WMN9	B4MXT2; A0A2A3ERL8; A0A2J7PE79; A0A0N4XCY1; A0A183ID78; A0A1I8BNQ9; A0A2A2L9H1; A0A016WSI7; A0A1I7SIB9; A0A0K0DRN7; A0A0B2V0G7; A0A0L7REF9; A0A2A2KQ79; A0A1I7T9A3; A0A2L2Y0P4; A0A0B2W2A1; A0A2H1BXU1; A2IA97; A0A0B1SDM5; A0A0J7K6F1; A0A0N4WTY5; A0A0R3PBP6; A0A044RU88; R4UN31; A0A016WN01; A1E2I6; A0A1I7ZXY3; A0A151JU99; G0ZEH3; A0A2A4JF68; A0A2G9T774; R4UW14; A0A0K2V0W9; A0A2A4JDJ2; A0A151I5B5; B3G…	0	2	0.4796	0	1	1	881.464	1761.92	1761.91	5.69	0.00501	HCD (High Energy Collision Dissociation)	MS2	12.9052	110	61.159	19504	MA_Nov18.raw	F3	3.67	0	0.0007748
		FALSE	High	Sequest HT (A2)	Unambiguous	[K].TITLEVEASDTIENVK.[ATQGES]		1	256	A0A1E1WMN9	B4MXT2; A0A2A3ERL8; A0A2J7PE79; A0A0N4XCY1; A0A183ID78; A0A1I8BNQ9; A0A2A2L9H1; A0A016WSI7; A0A1I7SIB9; A0A0K0DRN7; A0A0B2V0G7; A0A0L7REF9; A0A2A2KQ79; A0A1I7T9A3; A0A2L2Y0P4; A0A0B2W2A1; A0A2H1BXU1; A2IA97; A0A0B1SDM5; A0A0J7K6F1; A0A0N4WTY5; A0A0R3PBP6; A0A044RU88; R4UN31; A0A016WN01; A1E2I6; A0A1I7ZXY3; A0A151JU99; G0ZEH3; A0A2A4JF68; A0A2G9T774; R4UW14; A0A0K2V0W9; A0A2A4JDJ2; A0A151I5B5; B3G…	0	3	0.5637	0	1	1	587.979	1761.92	1761.91	5.82	0.00342	HCD (High Energy Collision Dissociation)	MS2	11.5653	110	61.0531	19465	MA_Nov18.raw	F3	3.69	0	0.006188
		FALSE	High	Sequest HT (A2)	Unambiguous	[K].TITLEVEASDTIENVK.[ATQGES]		1	256	A0A1E1WMN9	B4MXT2; A0A2A3ERL8; A0A2J7PE79; A0A0N4XCY1; A0A183ID78; A0A1I8BNQ9; A0A2A2L9H1; A0A016WSI7; A0A1I7SIB9; A0A0K0DRN7; A0A0B2V0G7; A0A0L7REF9; A0A2A2KQ79; A0A1I7T9A3; A0A2L2Y0P4; A0A0B2W2A1; A0A2H1BXU1; A2IA97; A0A0B1SDM5; A0A0J7K6F1; A0A0N4WTY5; A0A0R3PBP6; A0A044RU88; R4UN31; A0A016WN01; A1E2I6; A0A1I7ZXY3; A0A151JU99; G0ZEH3; A0A2A4JF68; A0A2G9T774; R4UW14; A0A0K2V0W9; A0A2A4JDJ2; A0A151I5B5; B3G…	0	2	0.4747	0	1	1	881.464	1761.92	1761.91	5	0.0044	HCD (High Energy Collision Dissociation)	MS2	79.6075	110	60.8151	19376	MA_Nov18.raw	F3	3.56	0	0.001661
		FALSE	High	Sequest HT (A2)	Unambiguous	[K].TITLEVEASDTIENVK.[ATQGES]		1	256	A0A1E1WMN9	B4MXT2; A0A2A3ERL8; A0A2J7PE79; A0A0N4XCY1; A0A183ID78; A0A1I8BNQ9; A0A2A2L9H1; A0A016WSI7; A0A1I7SIB9; A0A0K0DRN7; A0A0B2V0G7; A0A0L7REF9; A0A2A2KQ79; A0A1I7T9A3; A0A2L2Y0P4; A0A0B2W2A1; A0A2H1BXU1; A2IA97; A0A0B1SDM5; A0A0J7K6F1; A0A0N4WTY5; A0A0R3PBP6; A0A044RU88; R4UN31; A0A016WN01; A1E2I6; A0A1I7ZXY3; A0A151JU99; G0ZEH3; A0A2A4JF68; A0A2G9T774; R4UW14; A0A0K2V0W9; A0A2A4JDJ2; A0A151I5B5; B3G…	0	3	0.5176	0	1	1	587.978	1761.92	1761.91	3.64	0.00214	HCD (High Energy Collision Dissociation)	MS2	27.9869	110	60.6873	19329	MA_Nov18.raw	F3	3.69	0	0.03824
		FALSE	High	Sequest HT (A2)	Unambiguous	[K].TITLEVEASDTIENVK.[ATQGES]		1	256	A0A1E1WMN9	B4MXT2; A0A2A3ERL8; A0A2J7PE79; A0A0N4XCY1; A0A183ID78; A0A1I8BNQ9; A0A2A2L9H1; A0A016WSI7; A0A1I7SIB9; A0A0K0DRN7; A0A0B2V0G7; A0A0L7REF9; A0A2A2KQ79; A0A1I7T9A3; A0A2L2Y0P4; A0A0B2W2A1; A0A2H1BXU1; A2IA97; A0A0B1SDM5; A0A0J7K6F1; A0A0N4WTY5; A0A0R3PBP6; A0A044RU88; R4UN31; A0A016WN01; A1E2I6; A0A1I7ZXY3; A0A151JU99; G0ZEH3; A0A2A4JF68; A0A2G9T774; R4UW14; A0A0K2V0W9; A0A2A4JDJ2; A0A151I5B5; B3G…	0	2	0.5336	0	1	1	881.467	1761.93	1761.91	8.67	0.00764	HCD (High Energy Collision Dissociation)	MS2	35.9674	110	60.445	19238	MA_Nov18.raw	F3	2.98	0	0.001087
		FALSE	High	Sequest HT (A2)	Unambiguous	[K].TITLEVEASDTIENVK.[ATQGES]		1	256	A0A1E1WMN9	B4MXT2; A0A2A3ERL8; A0A2J7PE79; A0A0N4XCY1; A0A183ID78; A0A1I8BNQ9; A0A2A2L9H1; A0A016WSI7; A0A1I7SIB9; A0A0K0DRN7; A0A0B2V0G7; A0A0L7REF9; A0A2A2KQ79; A0A1I7T9A3; A0A2L2Y0P4; A0A0B2W2A1; A0A2H1BXU1; A2IA97; A0A0B1SDM5; A0A0J7K6F1; A0A0N4WTY5; A0A0R3PBP6; A0A044RU88; R4UN31; A0A016WN01; A1E2I6; A0A1I7ZXY3; A0A151JU99; G0ZEH3; A0A2A4JF68; A0A2G9T774; R4UW14; A0A0K2V0W9; A0A2A4JDJ2; A0A151I5B5; B3G…	0	3	0.4476	0	1	1	587.977	1761.92	1761.91	2.19	0.00128	HCD (High Energy Collision Dissociation)	MS2	44.0834	110	60.3053	19186	MA_Nov18.raw	F3	2.86	0	0.0427
		FALSE	High	Sequest HT (A2)	Unambiguous	[K].TITLEVEASDTIENVK.[ATQGES]		1	256	A0A1E1WMN9	B4MXT2; A0A2A3ERL8; A0A2J7PE79; A0A0N4XCY1; A0A183ID78; A0A1I8BNQ9; A0A2A2L9H1; A0A016WSI7; A0A1I7SIB9; A0A0K0DRN7; A0A0B2V0G7; A0A0L7REF9; A0A2A2KQ79; A0A1I7T9A3; A0A2L2Y0P4; A0A0B2W2A1; A0A2H1BXU1; A2IA97; A0A0B1SDM5; A0A0J7K6F1; A0A0N4WTY5; A0A0R3PBP6; A0A044RU88; R4UN31; A0A016WN01; A1E2I6; A0A1I7ZXY3; A0A151JU99; G0ZEH3; A0A2A4JF68; A0A2G9T774; R4UW14; A0A0K2V0W9; A0A2A4JDJ2; A0A151I5B5; B3G…	0	2	0.4928	0	1	1	881.466	1761.92	1761.91	7.42	0.00654	HCD (High Energy Collision Dissociation)	MS2	20.7127	110	60.0853	19103	MA_Nov18.raw	F3	3.49	0	0.0142
		FALSE	High	Sequest HT (A2)	Unambiguous	[K].TITLEVEASDTIENVK.[ATQGES]		1	256	A0A1E1WMN9	B4MXT2; A0A2A3ERL8; A0A2J7PE79; A0A0N4XCY1; A0A183ID78; A0A1I8BNQ9; A0A2A2L9H1; A0A016WSI7; A0A1I7SIB9; A0A0K0DRN7; A0A0B2V0G7; A0A0L7REF9; A0A2A2KQ79; A0A1I7T9A3; A0A2L2Y0P4; A0A0B2W2A1; A0A2H1BXU1; A2IA97; A0A0B1SDM5; A0A0J7K6F1; A0A0N4WTY5; A0A0R3PBP6; A0A044RU88; R4UN31; A0A016WN01; A1E2I6; A0A1I7ZXY3; A0A151JU99; G0ZEH3; A0A2A4JF68; A0A2G9T774; R4UW14; A0A0K2V0W9; A0A2A4JDJ2; A0A151I5B5; B3G…	0	2	0.4209	0	1	1	881.462	1761.92	1761.91	2.5	0.00221	HCD (High Energy Collision Dissociation)	MS2	42.3682	110	59.717	18967	MA_Nov18.raw	F3	3.73	0	0.004681
		FALSE	High	Sequest HT (A2)	Unambiguous	[K].TITLEVEASDTIENVK.[ATQGES]		1	256	A0A1E1WMN9	B4MXT2; A0A2A3ERL8; A0A2J7PE79; A0A0N4XCY1; A0A183ID78; A0A1I8BNQ9; A0A2A2L9H1; A0A016WSI7; A0A1I7SIB9; A0A0K0DRN7; A0A0B2V0G7; A0A0L7REF9; A0A2A2KQ79; A0A1I7T9A3; A0A2L2Y0P4; A0A0B2W2A1; A0A2H1BXU1; A2IA97; A0A0B1SDM5; A0A0J7K6F1; A0A0N4WTY5; A0A0R3PBP6; A0A044RU88; R4UN31; A0A016WN01; A1E2I6; A0A1I7ZXY3; A0A151JU99; G0ZEH3; A0A2A4JF68; A0A2G9T774; R4UW14; A0A0K2V0W9; A0A2A4JDJ2; A0A151I5B5; B3G…	0	3	0.4203	0	1	1	587.976	1761.91	1761.91	0.52	0.00031	HCD (High Energy Collision Dissociation)	MS2	27.2808	110	59.7026	18961	MA_Nov18.raw	F3	3.64	0	0.007204
		FALSE	High	Sequest HT (A2)	Unambiguous	[K].TITLEVEASDTIENVK.[ATQGES]		1	256	A0A1E1WMN9	B4MXT2; A0A2A3ERL8; A0A2J7PE79; A0A0N4XCY1; A0A183ID78; A0A1I8BNQ9; A0A2A2L9H1; A0A016WSI7; A0A1I7SIB9; A0A0K0DRN7; A0A0B2V0G7; A0A0L7REF9; A0A2A2KQ79; A0A1I7T9A3; A0A2L2Y0P4; A0A0B2W2A1; A0A2H1BXU1; A2IA97; A0A0B1SDM5; A0A0J7K6F1; A0A0N4WTY5; A0A0R3PBP6; A0A044RU88; R4UN31; A0A016WN01; A1E2I6; A0A1I7ZXY3; A0A151JU99; G0ZEH3; A0A2A4JF68; A0A2G9T774; R4UW14; A0A0K2V0W9; A0A2A4JDJ2; A0A151I5B5; B3G…	0	3	0.4975	0	1	1	587.975	1761.91	1761.91	-1.35	-0.00079	HCD (High Energy Collision Dissociation)	MS2	42.0316	110	59.348	18832	MA_Nov18.raw	F3	3.94	0	0.01076
		FALSE	High	Sequest HT (A2)	Unambiguous	[K].TITLEVEASDTIENVK.[ATQGES]		1	256	A0A1E1WMN9	B4MXT2; A0A2A3ERL8; A0A2J7PE79; A0A0N4XCY1; A0A183ID78; A0A1I8BNQ9; A0A2A2L9H1; A0A016WSI7; A0A1I7SIB9; A0A0K0DRN7; A0A0B2V0G7; A0A0L7REF9; A0A2A2KQ79; A0A1I7T9A3; A0A2L2Y0P4; A0A0B2W2A1; A0A2H1BXU1; A2IA97; A0A0B1SDM5; A0A0J7K6F1; A0A0N4WTY5; A0A0R3PBP6; A0A044RU88; R4UN31; A0A016WN01; A1E2I6; A0A1I7ZXY3; A0A151JU99; G0ZEH3; A0A2A4JF68; A0A2G9T774; R4UW14; A0A0K2V0W9; A0A2A4JDJ2; A0A151I5B5; B3G…	0	2	0.5144	0	1	1	881.46	1761.91	1761.91	0.77	0.00068	HCD (High Energy Collision Dissociation)	MS2	35.0702	110	59.3432	18830	MA_Nov18.raw	F3	3.48	0	0.0005712
		FALSE	High	Sequest HT (A2)	Unambiguous	[K].TITLEVEASDTIENVK.[ATQGES]		1	256	A0A1E1WMN9	B4MXT2; A0A2A3ERL8; A0A2J7PE79; A0A0N4XCY1; A0A183ID78; A0A1I8BNQ9; A0A2A2L9H1; A0A016WSI7; A0A1I7SIB9; A0A0K0DRN7; A0A0B2V0G7; A0A0L7REF9; A0A2A2KQ79; A0A1I7T9A3; A0A2L2Y0P4; A0A0B2W2A1; A0A2H1BXU1; A2IA97; A0A0B1SDM5; A0A0J7K6F1; A0A0N4WTY5; A0A0R3PBP6; A0A044RU88; R4UN31; A0A016WN01; A1E2I6; A0A1I7ZXY3; A0A151JU99; G0ZEH3; A0A2A4JF68; A0A2G9T774; R4UW14; A0A0K2V0W9; A0A2A4JDJ2; A0A151I5B5; B3G…	0	3	0.5162	0	1	1	587.976	1761.91	1761.91	1.56	0.00092	HCD (High Energy Collision Dissociation)	MS2	30.0777	110	58.991	18701	MA_Nov18.raw	F3	3.7	0	0.003469
		FALSE	High	Sequest HT (A2)	Unambiguous	[K].TITLEVEASDTIENVK.[ATQGES]		1	256	A0A1E1WMN9	B4MXT2; A0A2A3ERL8; A0A2J7PE79; A0A0N4XCY1; A0A183ID78; A0A1I8BNQ9; A0A2A2L9H1; A0A016WSI7; A0A1I7SIB9; A0A0K0DRN7; A0A0B2V0G7; A0A0L7REF9; A0A2A2KQ79; A0A1I7T9A3; A0A2L2Y0P4; A0A0B2W2A1; A0A2H1BXU1; A2IA97; A0A0B1SDM5; A0A0J7K6F1; A0A0N4WTY5; A0A0R3PBP6; A0A044RU88; R4UN31; A0A016WN01; A1E2I6; A0A1I7ZXY3; A0A151JU99; G0ZEH3; A0A2A4JF68; A0A2G9T774; R4UW14; A0A0K2V0W9; A0A2A4JDJ2; A0A151I5B5; B3G…	0	2	0.5547	0	1	1	881.46	1761.91	1761.91	0.56	0.0005	HCD (High Energy Collision Dissociation)	MS2	36.8298	110	58.2447	18428	MA_Nov18.raw	F3	3.84	0	0.008821
		FALSE	High	Sequest HT (A2)	Unambiguous	[K].TITLEVEASDTIENVK.[ATQGES]		1	256	A0A1E1WMN9	B4MXT2; A0A2A3ERL8; A0A2J7PE79; A0A0N4XCY1; A0A183ID78; A0A1I8BNQ9; A0A2A2L9H1; A0A016WSI7; A0A1I7SIB9; A0A0K0DRN7; A0A0B2V0G7; A0A0L7REF9; A0A2A2KQ79; A0A1I7T9A3; A0A2L2Y0P4; A0A0B2W2A1; A0A2H1BXU1; A2IA97; A0A0B1SDM5; A0A0J7K6F1; A0A0N4WTY5; A0A0R3PBP6; A0A044RU88; R4UN31; A0A016WN01; A1E2I6; A0A1I7ZXY3; A0A151JU99; G0ZEH3; A0A2A4JF68; A0A2G9T774; R4UW14; A0A0K2V0W9; A0A2A4JDJ2; A0A151I5B5; B3G…	0	2	0.3995	0	1	1	881.459	1761.91	1761.91	-0.2	-0.00017	HCD (High Energy Collision Dissociation)	MS2	22.3767	110	57.8845	18295	MA_Nov18.raw	F3	3.98	0	0.0003827
		FALSE	High	Sequest HT (A2)	Unambiguous	[K].TITLEVEASDTIENVK.[ATQGES]		1	256	A0A1E1WMN9	B4MXT2; A0A2A3ERL8; A0A2J7PE79; A0A0N4XCY1; A0A183ID78; A0A1I8BNQ9; A0A2A2L9H1; A0A016WSI7; A0A1I7SIB9; A0A0K0DRN7; A0A0B2V0G7; A0A0L7REF9; A0A2A2KQ79; A0A1I7T9A3; A0A2L2Y0P4; A0A0B2W2A1; A0A2H1BXU1; A2IA97; A0A0B1SDM5; A0A0J7K6F1; A0A0N4WTY5; A0A0R3PBP6; A0A044RU88; R4UN31; A0A016WN01; A1E2I6; A0A1I7ZXY3; A0A151JU99; G0ZEH3; A0A2A4JF68; A0A2G9T774; R4UW14; A0A0K2V0W9; A0A2A4JDJ2; A0A151I5B5; B3G…	0	3	0.514	0	1	1	587.979	1761.92	1761.91	5.93	0.00348	HCD (High Energy Collision Dissociation)	MS2	35.8239	110	62.2543	19905	MA_Nov18.raw	F3	3.21	0	0.008238
		FALSE	High	Sequest HT (A2)	Unambiguous	[K].TITLEVEASDTIENVK.[ATQGES]		1	256	A0A1E1WMN9	B4MXT2; A0A2A3ERL8; A0A2J7PE79; A0A0N4XCY1; A0A183ID78; A0A1I8BNQ9; A0A2A2L9H1; A0A016WSI7; A0A1I7SIB9; A0A0K0DRN7; A0A0B2V0G7; A0A0L7REF9; A0A2A2KQ79; A0A1I7T9A3; A0A2L2Y0P4; A0A0B2W2A1; A0A2H1BXU1; A2IA97; A0A0B1SDM5; A0A0J7K6F1; A0A0N4WTY5; A0A0R3PBP6; A0A044RU88; R4UN31; A0A016WN01; A1E2I6; A0A1I7ZXY3; A0A151JU99; G0ZEH3; A0A2A4JF68; A0A2G9T774; R4UW14; A0A0K2V0W9; A0A2A4JDJ2; A0A151I5B5; B3G…	0	3	0.508	0	1	1	587.977	1761.92	1761.91	3.22	0.00189	HCD (High Energy Collision Dissociation)	MS2	16.8222	110	62.6021	20031	MA_Nov18.raw	F3	3.74	0	0.01603
		FALSE	High	Sequest HT (A2)	Unambiguous	[K].TITLEVEASDTIENVK.[ATQGES]		1	256	A0A1E1WMN9	B4MXT2; A0A2A3ERL8; A0A2J7PE79; A0A0N4XCY1; A0A183ID78; A0A1I8BNQ9; A0A2A2L9H1; A0A016WSI7; A0A1I7SIB9; A0A0K0DRN7; A0A0B2V0G7; A0A0L7REF9; A0A2A2KQ79; A0A1I7T9A3; A0A2L2Y0P4; A0A0B2W2A1; A0A2H1BXU1; A2IA97; A0A0B1SDM5; A0A0J7K6F1; A0A0N4WTY5; A0A0R3PBP6; A0A044RU88; R4UN31; A0A016WN01; A1E2I6; A0A1I7ZXY3; A0A151JU99; G0ZEH3; A0A2A4JF68; A0A2G9T774; R4UW14; A0A0K2V0W9; A0A2A4JDJ2; A0A151I5B5; B3G…	0	2	0.4744	0	1	1	881.459	1761.91	1761.91	0.01	1e-05	HCD (High Energy Collision Dissociation)	MS2	22.0203	110	63.0144	20185	MA_Nov18.raw	F3	3.12	0	0.005455
		FALSE	High	Sequest HT (A2)	Unambiguous	[K].TITLEVEASDTIENVK.[ATQGES]		1	256	A0A1E1WMN9	B4MXT2; A0A2A3ERL8; A0A2J7PE79; A0A0N4XCY1; A0A183ID78; A0A1I8BNQ9; A0A2A2L9H1; A0A016WSI7; A0A1I7SIB9; A0A0K0DRN7; A0A0B2V0G7; A0A0L7REF9; A0A2A2KQ79; A0A1I7T9A3; A0A2L2Y0P4; A0A0B2W2A1; A0A2H1BXU1; A2IA97; A0A0B1SDM5; A0A0J7K6F1; A0A0N4WTY5; A0A0R3PBP6; A0A044RU88; R4UN31; A0A016WN01; A1E2I6; A0A1I7ZXY3; A0A151JU99; G0ZEH3; A0A2A4JF68; A0A2G9T774; R4UW14; A0A0K2V0W9; A0A2A4JDJ2; A0A151I5B5; B3G…	0	2	0.4406	0	1	1	881.461	1761.92	1761.91	2.16	0.0019	HCD (High Energy Collision Dissociation)	MS2	8.72683	110	57.516	18159	MA_Nov18.raw	F3	3.79	0	0.01217
		FALSE	High	Sequest HT (A2)	Unambiguous	[K].TITLEVEASDTIENVK.[ATQGES]		1	256	A0A1E1WMN9	B4MXT2; A0A2A3ERL8; A0A2J7PE79; A0A0N4XCY1; A0A183ID78; A0A1I8BNQ9; A0A2A2L9H1; A0A016WSI7; A0A1I7SIB9; A0A0K0DRN7; A0A0B2V0G7; A0A0L7REF9; A0A2A2KQ79; A0A1I7T9A3; A0A2L2Y0P4; A0A0B2W2A1; A0A2H1BXU1; A2IA97; A0A0B1SDM5; A0A0J7K6F1; A0A0N4WTY5; A0A0R3PBP6; A0A044RU88; R4UN31; A0A016WN01; A1E2I6; A0A1I7ZXY3; A0A151JU99; G0ZEH3; A0A2A4JF68; A0A2G9T774; R4UW14; A0A0K2V0W9; A0A2A4JDJ2; A0A151I5B5; B3G…	0	3	0.5083	0	1	1	587.977	1761.92	1761.91	3.43	0.00202	HCD (High Energy Collision Dissociation)	MS2	44.1939	110	65.8778	21195	MA_Nov18.raw	F3	3.03	0	0.0309
		FALSE	High	Sequest HT (A2)	Unambiguous	[K].TITLEVEASDTIENVK.[ATQGES]		1	256	A0A1E1WMN9	B4MXT2; A0A2A3ERL8; A0A2J7PE79; A0A0N4XCY1; A0A183ID78; A0A1I8BNQ9; A0A2A2L9H1; A0A016WSI7; A0A1I7SIB9; A0A0K0DRN7; A0A0B2V0G7; A0A0L7REF9; A0A2A2KQ79; A0A1I7T9A3; A0A2L2Y0P4; A0A0B2W2A1; A0A2H1BXU1; A2IA97; A0A0B1SDM5; A0A0J7K6F1; A0A0N4WTY5; A0A0R3PBP6; A0A044RU88; R4UN31; A0A016WN01; A1E2I6; A0A1I7ZXY3; A0A151JU99; G0ZEH3; A0A2A4JF68; A0A2G9T774; R4UW14; A0A0K2V0W9; A0A2A4JDJ2; A0A151I5B5; B3G…	0	2	0.552	0	1	1	881.462	1761.92	1761.91	2.57	0.00227	HCD (High Energy Collision Dissociation)	MS2	55.3095	110	65.873	21193	MA_Nov18.raw	F3	2.5	0	0.01739
		FALSE	High	Sequest HT (A2)	Unambiguous	[K].TITLEVEASDTIENVK.[ATQGES]		1	256	A0A1E1WMN9	B4MXT2; A0A2A3ERL8; A0A2J7PE79; A0A0N4XCY1; A0A183ID78; A0A1I8BNQ9; A0A2A2L9H1; A0A016WSI7; A0A1I7SIB9; A0A0K0DRN7; A0A0B2V0G7; A0A0L7REF9; A0A2A2KQ79; A0A1I7T9A3; A0A2L2Y0P4; A0A0B2W2A1; A0A2H1BXU1; A2IA97; A0A0B1SDM5; A0A0J7K6F1; A0A0N4WTY5; A0A0R3PBP6; A0A044RU88; R4UN31; A0A016WN01; A1E2I6; A0A1I7ZXY3; A0A151JU99; G0ZEH3; A0A2A4JF68; A0A2G9T774; R4UW14; A0A0K2V0W9; A0A2A4JDJ2; A0A151I5B5; B3G…	0	2	0.4372	0	1	1	881.466	1761.92	1761.91	6.87	0.00605	HCD (High Energy Collision Dissociation)	MS2	34.103	110	65.1363	20937	MA_Nov18.raw	F3	2.47	0	0.04124
		FALSE	High	Sequest HT (A2)	Unambiguous	[K].TITLEVEASDTIENVK.[ATQGES]		1	256	A0A1E1WMN9	B4MXT2; A0A2A3ERL8; A0A2J7PE79; A0A0N4XCY1; A0A183ID78; A0A1I8BNQ9; A0A2A2L9H1; A0A016WSI7; A0A1I7SIB9; A0A0K0DRN7; A0A0B2V0G7; A0A0L7REF9; A0A2A2KQ79; A0A1I7T9A3; A0A2L2Y0P4; A0A0B2W2A1; A0A2H1BXU1; A2IA97; A0A0B1SDM5; A0A0J7K6F1; A0A0N4WTY5; A0A0R3PBP6; A0A044RU88; R4UN31; A0A016WN01; A1E2I6; A0A1I7ZXY3; A0A151JU99; G0ZEH3; A0A2A4JF68; A0A2G9T774; R4UW14; A0A0K2V0W9; A0A2A4JDJ2; A0A151I5B5; B3G…	0	3	0.5347	0	1	1	587.979	1761.92	1761.91	5.41	0.00318	HCD (High Energy Collision Dissociation)	MS2	11.7491	110	64.8176	20823	MA_Nov18.raw	F3	2.88	0	0.009374
		FALSE	High	Sequest HT (A2)	Unambiguous	[K].TITLEVEASDTIENVK.[ATQGES]		1	256	A0A1E1WMN9	B4MXT2; A0A2A3ERL8; A0A2J7PE79; A0A0N4XCY1; A0A183ID78; A0A1I8BNQ9; A0A2A2L9H1; A0A016WSI7; A0A1I7SIB9; A0A0K0DRN7; A0A0B2V0G7; A0A0L7REF9; A0A2A2KQ79; A0A1I7T9A3; A0A2L2Y0P4; A0A0B2W2A1; A0A2H1BXU1; A2IA97; A0A0B1SDM5; A0A0J7K6F1; A0A0N4WTY5; A0A0R3PBP6; A0A044RU88; R4UN31; A0A016WN01; A1E2I6; A0A1I7ZXY3; A0A151JU99; G0ZEH3; A0A2A4JF68; A0A2G9T774; R4UW14; A0A0K2V0W9; A0A2A4JDJ2; A0A151I5B5; B3G…	0	3	0.5118	0	1	1	587.978	1761.92	1761.91	4.78	0.00281	HCD (High Energy Collision Dissociation)	MS2	18.795	110	64.1073	20578	MA_Nov18.raw	F3	2.97	0	0.01146
		FALSE	High	Sequest HT (A2)	Unambiguous	[K].TITLEVEASDTIENVK.[ATQGES]		1	256	A0A1E1WMN9	B4MXT2; A0A2A3ERL8; A0A2J7PE79; A0A0N4XCY1; A0A183ID78; A0A1I8BNQ9; A0A2A2L9H1; A0A016WSI7; A0A1I7SIB9; A0A0K0DRN7; A0A0B2V0G7; A0A0L7REF9; A0A2A2KQ79; A0A1I7T9A3; A0A2L2Y0P4; A0A0B2W2A1; A0A2H1BXU1; A2IA97; A0A0B1SDM5; A0A0J7K6F1; A0A0N4WTY5; A0A0R3PBP6; A0A044RU88; R4UN31; A0A016WN01; A1E2I6; A0A1I7ZXY3; A0A151JU99; G0ZEH3; A0A2A4JF68; A0A2G9T774; R4UW14; A0A0K2V0W9; A0A2A4JDJ2; A0A151I5B5; B3G…	0	2	0.4507	0	1	1	881.466	1761.93	1761.91	7.84	0.00691	HCD (High Energy Collision Dissociation)	MS2	22.2256	110	64.08	20568	MA_Nov18.raw	F3	3.04	0	0.01785
		FALSE	High	Sequest HT (A2)	Unambiguous	[K].TITLEVEASDTIENVK.[ATQGES]		1	256	A0A1E1WMN9	B4MXT2; A0A2A3ERL8; A0A2J7PE79; A0A0N4XCY1; A0A183ID78; A0A1I8BNQ9; A0A2A2L9H1; A0A016WSI7; A0A1I7SIB9; A0A0K0DRN7; A0A0B2V0G7; A0A0L7REF9; A0A2A2KQ79; A0A1I7T9A3; A0A2L2Y0P4; A0A0B2W2A1; A0A2H1BXU1; A2IA97; A0A0B1SDM5; A0A0J7K6F1; A0A0N4WTY5; A0A0R3PBP6; A0A044RU88; R4UN31; A0A016WN01; A1E2I6; A0A1I7ZXY3; A0A151JU99; G0ZEH3; A0A2A4JF68; A0A2G9T774; R4UW14; A0A0K2V0W9; A0A2A4JDJ2; A0A151I5B5; B3G…	0	3	0.5764	0	1	1	587.978	1761.92	1761.91	5.09	0.00299	HCD (High Energy Collision Dissociation)	MS2	36.3651	110	63.3991	20329	MA_Nov18.raw	F3	3.14	0	0.04214
		FALSE	High	Sequest HT (A2)	Unambiguous	[K].TITLEVEASDTIENVK.[ATQGES]		1	256	A0A1E1WMN9	B4MXT2; A0A2A3ERL8; A0A2J7PE79; A0A0N4XCY1; A0A183ID78; A0A1I8BNQ9; A0A2A2L9H1; A0A016WSI7; A0A1I7SIB9; A0A0K0DRN7; A0A0B2V0G7; A0A0L7REF9; A0A2A2KQ79; A0A1I7T9A3; A0A2L2Y0P4; A0A0B2W2A1; A0A2H1BXU1; A2IA97; A0A0B1SDM5; A0A0J7K6F1; A0A0N4WTY5; A0A0R3PBP6; A0A044RU88; R4UN31; A0A016WN01; A1E2I6; A0A1I7ZXY3; A0A151JU99; G0ZEH3; A0A2A4JF68; A0A2G9T774; R4UW14; A0A0K2V0W9; A0A2A4JDJ2; A0A151I5B5; B3G…	0	2	0.4831	0	1	1	881.461	1761.91	1761.91	1.81	0.0016	HCD (High Energy Collision Dissociation)	MS2	22.5441	110	63.3721	20319	MA_Nov18.raw	F3	2.96	0	0.0197
		FALSE	High	Sequest HT (A2)	Unambiguous	[K].TITLEVEASDTIENVK.[ATQGES]		1	256	A0A1E1WMN9	B4MXT2; A0A2A3ERL8; A0A2J7PE79; A0A0N4XCY1; A0A183ID78; A0A1I8BNQ9; A0A2A2L9H1; A0A016WSI7; A0A1I7SIB9; A0A0K0DRN7; A0A0B2V0G7; A0A0L7REF9; A0A2A2KQ79; A0A1I7T9A3; A0A2L2Y0P4; A0A0B2W2A1; A0A2H1BXU1; A2IA97; A0A0B1SDM5; A0A0J7K6F1; A0A0N4WTY5; A0A0R3PBP6; A0A044RU88; R4UN31; A0A016WN01; A1E2I6; A0A1I7ZXY3; A0A151JU99; G0ZEH3; A0A2A4JF68; A0A2G9T774; R4UW14; A0A0K2V0W9; A0A2A4JDJ2; A0A151I5B5; B3G…	0	3	0.4348	0	1	1	587.978	1761.92	1761.91	4.47	0.00263	HCD (High Energy Collision Dissociation)	MS2	27.0388	110	63.0264	20190	MA_Nov18.raw	F3	2.76	0	0.008178
		FALSE	High	Sequest HT (A2)	Unambiguous	[K].TITLEVEASDTIENVK.[ATQGES]		1	256	A0A1E1WMN9	B4MXT2; A0A2A3ERL8; A0A2J7PE79; A0A0N4XCY1; A0A183ID78; A0A1I8BNQ9; A0A2A2L9H1; A0A016WSI7; A0A1I7SIB9; A0A0K0DRN7; A0A0B2V0G7; A0A0L7REF9; A0A2A2KQ79; A0A1I7T9A3; A0A2L2Y0P4; A0A0B2W2A1; A0A2H1BXU1; A2IA97; A0A0B1SDM5; A0A0J7K6F1; A0A0N4WTY5; A0A0R3PBP6; A0A044RU88; R4UN31; A0A016WN01; A1E2I6; A0A1I7ZXY3; A0A151JU99; G0ZEH3; A0A2A4JF68; A0A2G9T774; R4UW14; A0A0K2V0W9; A0A2A4JDJ2; A0A151I5B5; B3G…	0	3	0.4981	0	1	1	587.978	1761.92	1761.91	4.89	0.00287	HCD (High Energy Collision Dissociation)	MS2	57.0829	110	66.4164	21393	MA_Nov18.raw	F3	2.59	0	0.03893
		FALSE	High	Sequest HT (A2)	Unambiguous	[K].TITLEVEASDTIENVK.[ATQGES]		1	256	A0A1E1WMN9	B4MXT2; A0A2A3ERL8; A0A2J7PE79; A0A0N4XCY1; A0A183ID78; A0A1I8BNQ9; A0A2A2L9H1; A0A016WSI7; A0A1I7SIB9; A0A0K0DRN7; A0A0B2V0G7; A0A0L7REF9; A0A2A2KQ79; A0A1I7T9A3; A0A2L2Y0P4; A0A0B2W2A1; A0A2H1BXU1; A2IA97; A0A0B1SDM5; A0A0J7K6F1; A0A0N4WTY5; A0A0R3PBP6; A0A044RU88; R4UN31; A0A016WN01; A1E2I6; A0A1I7ZXY3; A0A151JU99; G0ZEH3; A0A2A4JF68; A0A2G9T774; R4UW14; A0A0K2V0W9; A0A2A4JDJ2; A0A151I5B5; B3G…	0	3	0.4948	0	1	1	587.976	1761.91	1761.91	0.63	0.00037	HCD (High Energy Collision Dissociation)	MS2	30.7053	110	54.9026	17198	MA_Nov18.raw	F3	3.82	0	0.006172
		FALSE	High	Sequest HT (A2)	Unambiguous	[K].TITLEVEASDTIENVK.[ATQGES]		1	256	A0A1E1WMN9	B4MXT2; A0A2A3ERL8; A0A2J7PE79; A0A0N4XCY1; A0A183ID78; A0A1I8BNQ9; A0A2A2L9H1; A0A016WSI7; A0A1I7SIB9; A0A0K0DRN7; A0A0B2V0G7; A0A0L7REF9; A0A2A2KQ79; A0A1I7T9A3; A0A2L2Y0P4; A0A0B2W2A1; A0A2H1BXU1; A2IA97; A0A0B1SDM5; A0A0J7K6F1; A0A0N4WTY5; A0A0R3PBP6; A0A044RU88; R4UN31; A0A016WN01; A1E2I6; A0A1I7ZXY3; A0A151JU99; G0ZEH3; A0A2A4JF68; A0A2G9T774; R4UW14; A0A0K2V0W9; A0A2A4JDJ2; A0A151I5B5; B3G…	0	2	0.5549	0	1	1	881.464	1761.92	1761.91	4.65	0.0041	HCD (High Energy Collision Dissociation)	MS2	57.7542	110	54.6375	17100	MA_Nov18.raw	F3	3.55	0	0.008372
		FALSE	High	Sequest HT (A2)	Unambiguous	[K].TITLEVEASDTIENVK.[ATQGES]		1	256	A0A1E1WMN9	B4MXT2; A0A2A3ERL8; A0A2J7PE79; A0A0N4XCY1; A0A183ID78; A0A1I8BNQ9; A0A2A2L9H1; A0A016WSI7; A0A1I7SIB9; A0A0K0DRN7; A0A0B2V0G7; A0A0L7REF9; A0A2A2KQ79; A0A1I7T9A3; A0A2L2Y0P4; A0A0B2W2A1; A0A2H1BXU1; A2IA97; A0A0B1SDM5; A0A0J7K6F1; A0A0N4WTY5; A0A0R3PBP6; A0A044RU88; R4UN31; A0A016WN01; A1E2I6; A0A1I7ZXY3; A0A151JU99; G0ZEH3; A0A2A4JF68; A0A2G9T774; R4UW14; A0A0K2V0W9; A0A2A4JDJ2; A0A151I5B5; B3G…	0	3	0.5369	0	1	1	587.975	1761.91	1761.91	0.11	6e-05	HCD (High Energy Collision Dissociation)	MS2	16.255	110	54.551	17068	MA_Nov18.raw	F3	4.06	0	0.001392
		FALSE	High	Sequest HT (A2)	Unambiguous	[K].TITLEVEASDTIENVK.[ATQGES]		1	256	A0A1E1WMN9	B4MXT2; A0A2A3ERL8; A0A2J7PE79; A0A0N4XCY1; A0A183ID78; A0A1I8BNQ9; A0A2A2L9H1; A0A016WSI7; A0A1I7SIB9; A0A0K0DRN7; A0A0B2V0G7; A0A0L7REF9; A0A2A2KQ79; A0A1I7T9A3; A0A2L2Y0P4; A0A0B2W2A1; A0A2H1BXU1; A2IA97; A0A0B1SDM5; A0A0J7K6F1; A0A0N4WTY5; A0A0R3PBP6; A0A044RU88; R4UN31; A0A016WN01; A1E2I6; A0A1I7ZXY3; A0A151JU99; G0ZEH3; A0A2A4JF68; A0A2G9T774; R4UW14; A0A0K2V0W9; A0A2A4JDJ2; A0A151I5B5; B3G…	0	2	0.5141	0	1	1	881.461	1761.91	1761.91	1.33	0.00117	HCD (High Energy Collision Dissociation)	MS2	55.8369	110	54.277	16967	MA_Nov18.raw	F3	3.19	0	0.004547
		FALSE	High	Sequest HT (A2)	Unambiguous	[K].TITLEVEASDTIENVK.[ATQGES]		1	256	A0A1E1WMN9	B4MXT2; A0A2A3ERL8; A0A2J7PE79; A0A0N4XCY1; A0A183ID78; A0A1I8BNQ9; A0A2A2L9H1; A0A016WSI7; A0A1I7SIB9; A0A0K0DRN7; A0A0B2V0G7; A0A0L7REF9; A0A2A2KQ79; A0A1I7T9A3; A0A2L2Y0P4; A0A0B2W2A1; A0A2H1BXU1; A2IA97; A0A0B1SDM5; A0A0J7K6F1; A0A0N4WTY5; A0A0R3PBP6; A0A044RU88; R4UN31; A0A016WN01; A1E2I6; A0A1I7ZXY3; A0A151JU99; G0ZEH3; A0A2A4JF68; A0A2G9T774; R4UW14; A0A0K2V0W9; A0A2A4JDJ2; A0A151I5B5; B3G…	0	3	0.5395	0	1	1	587.976	1761.91	1761.91	0.83	0.00049	HCD (High Energy Collision Dissociation)	MS2	24.9057	110	54.189	16935	MA_Nov18.raw	F3	3.8	0	0.004935
		FALSE	High	Sequest HT (A2)	Unambiguous	[K].TITLEVEASDTIENVK.[ATQGES]		1	256	A0A1E1WMN9	B4MXT2; A0A2A3ERL8; A0A2J7PE79; A0A0N4XCY1; A0A183ID78; A0A1I8BNQ9; A0A2A2L9H1; A0A016WSI7; A0A1I7SIB9; A0A0K0DRN7; A0A0B2V0G7; A0A0L7REF9; A0A2A2KQ79; A0A1I7T9A3; A0A2L2Y0P4; A0A0B2W2A1; A0A2H1BXU1; A2IA97; A0A0B1SDM5; A0A0J7K6F1; A0A0N4WTY5; A0A0R3PBP6; A0A044RU88; R4UN31; A0A016WN01; A1E2I6; A0A1I7ZXY3; A0A151JU99; G0ZEH3; A0A2A4JF68; A0A2G9T774; R4UW14; A0A0K2V0W9; A0A2A4JDJ2; A0A151I5B5; B3G…	0	3	0.5	0	1	1	587.975	1761.91	1761.91	-0.62	-0.00036	HCD (High Energy Collision Dissociation)	MS2	29.9188	110	53.438	16658	MA_Nov18.raw	F3	4.06	0	0.02167
		FALSE	High	Sequest HT (A2)	Unambiguous	[K].TITLEVEASDTIENVK.[ATQGES]		1	256	A0A1E1WMN9	B4MXT2; A0A2A3ERL8; A0A2J7PE79; A0A0N4XCY1; A0A183ID78; A0A1I8BNQ9; A0A2A2L9H1; A0A016WSI7; A0A1I7SIB9; A0A0K0DRN7; A0A0B2V0G7; A0A0L7REF9; A0A2A2KQ79; A0A1I7T9A3; A0A2L2Y0P4; A0A0B2W2A1; A0A2H1BXU1; A2IA97; A0A0B1SDM5; A0A0J7K6F1; A0A0N4WTY5; A0A0R3PBP6; A0A044RU88; R4UN31; A0A016WN01; A1E2I6; A0A1I7ZXY3; A0A151JU99; G0ZEH3; A0A2A4JF68; A0A2G9T774; R4UW14; A0A0K2V0W9; A0A2A4JDJ2; A0A151I5B5; B3G…	0	2	0.5011	0	1	1	881.458	1761.91	1761.91	-1.86	-0.00164	HCD (High Energy Collision Dissociation)	MS2	21.8608	110	53.4124	16649	MA_Nov18.raw	F3	4.45	0	0.01409
		FALSE	High	Sequest HT (A2)	Unambiguous	[K].TITLEVEASDTIENVK.[ATQGES]		1	256	A0A1E1WMN9	B4MXT2; A0A2A3ERL8; A0A2J7PE79; A0A0N4XCY1; A0A183ID78; A0A1I8BNQ9; A0A2A2L9H1; A0A016WSI7; A0A1I7SIB9; A0A0K0DRN7; A0A0B2V0G7; A0A0L7REF9; A0A2A2KQ79; A0A1I7T9A3; A0A2L2Y0P4; A0A0B2W2A1; A0A2H1BXU1; A2IA97; A0A0B1SDM5; A0A0J7K6F1; A0A0N4WTY5; A0A0R3PBP6; A0A044RU88; R4UN31; A0A016WN01; A1E2I6; A0A1I7ZXY3; A0A151JU99; G0ZEH3; A0A2A4JF68; A0A2G9T774; R4UW14; A0A0K2V0W9; A0A2A4JDJ2; A0A151I5B5; B3G…	0	3	0.5595	0	1	1	587.976	1761.91	1761.91	0.73	0.00043	HCD (High Energy Collision Dissociation)	MS2	18.896	110	53.0843	16528	MA_Nov18.raw	F3	4.2	0	0.00582
		FALSE	High	Sequest HT (A2)	Unambiguous	[K].TITLEVEASDTIENVK.[ATQGES]		1	256	A0A1E1WMN9	B4MXT2; A0A2A3ERL8; A0A2J7PE79; A0A0N4XCY1; A0A183ID78; A0A1I8BNQ9; A0A2A2L9H1; A0A016WSI7; A0A1I7SIB9; A0A0K0DRN7; A0A0B2V0G7; A0A0L7REF9; A0A2A2KQ79; A0A1I7T9A3; A0A2L2Y0P4; A0A0B2W2A1; A0A2H1BXU1; A2IA97; A0A0B1SDM5; A0A0J7K6F1; A0A0N4WTY5; A0A0R3PBP6; A0A044RU88; R4UN31; A0A016WN01; A1E2I6; A0A1I7ZXY3; A0A151JU99; G0ZEH3; A0A2A4JF68; A0A2G9T774; R4UW14; A0A0K2V0W9; A0A2A4JDJ2; A0A151I5B5; B3G…	0	2	0.5179	0	1	1	881.46	1761.91	1761.91	0.91	0.0008	HCD (High Energy Collision Dissociation)	MS2	22.2732	110	52.9042	16461	MA_Nov18.raw	F3	3.9	0	0.001367
		FALSE	High	Sequest HT (A2)	Unambiguous	[K].TITLEVEASDTIENVK.[ATQGES]		1	256	A0A1E1WMN9	B4MXT2; A0A2A3ERL8; A0A2J7PE79; A0A0N4XCY1; A0A183ID78; A0A1I8BNQ9; A0A2A2L9H1; A0A016WSI7; A0A1I7SIB9; A0A0K0DRN7; A0A0B2V0G7; A0A0L7REF9; A0A2A2KQ79; A0A1I7T9A3; A0A2L2Y0P4; A0A0B2W2A1; A0A2H1BXU1; A2IA97; A0A0B1SDM5; A0A0J7K6F1; A0A0N4WTY5; A0A0R3PBP6; A0A044RU88; R4UN31; A0A016WN01; A1E2I6; A0A1I7ZXY3; A0A151JU99; G0ZEH3; A0A2A4JF68; A0A2G9T774; R4UW14; A0A0K2V0W9; A0A2A4JDJ2; A0A151I5B5; B3G…	0	3	0.4095	0	1	1	587.976	1761.91	1761.91	1.67	0.00098	HCD (High Energy Collision Dissociation)	MS2	24.4157	110	52.6944	16384	MA_Nov18.raw	F3	3.37	0	0.03157
		FALSE	High	Sequest HT (A2)	Unambiguous	[K].TITLEVEASDTIENVK.[ATQGES]		1	256	A0A1E1WMN9	B4MXT2; A0A2A3ERL8; A0A2J7PE79; A0A0N4XCY1; A0A183ID78; A0A1I8BNQ9; A0A2A2L9H1; A0A016WSI7; A0A1I7SIB9; A0A0K0DRN7; A0A0B2V0G7; A0A0L7REF9; A0A2A2KQ79; A0A1I7T9A3; A0A2L2Y0P4; A0A0B2W2A1; A0A2H1BXU1; A2IA97; A0A0B1SDM5; A0A0J7K6F1; A0A0N4WTY5; A0A0R3PBP6; A0A044RU88; R4UN31; A0A016WN01; A1E2I6; A0A1I7ZXY3; A0A151JU99; G0ZEH3; A0A2A4JF68; A0A2G9T774; R4UW14; A0A0K2V0W9; A0A2A4JDJ2; A0A151I5B5; B3G…	0	2	0.5297	0	1	1	881.463	1761.92	1761.91	3.61	0.00318	HCD (High Energy Collision Dissociation)	MS2	29.031	110	52.5447	16329	MA_Nov18.raw	F3	4.21	0	0.0006076
		FALSE	High	Sequest HT (A2)	Unambiguous	[K].TITLEVEASDTIENVK.[ATQGES]		1	256	A0A1E1WMN9	B4MXT2; A0A2A3ERL8; A0A2J7PE79; A0A0N4XCY1; A0A183ID78; A0A1I8BNQ9; A0A2A2L9H1; A0A016WSI7; A0A1I7SIB9; A0A0K0DRN7; A0A0B2V0G7; A0A0L7REF9; A0A2A2KQ79; A0A1I7T9A3; A0A2L2Y0P4; A0A0B2W2A1; A0A2H1BXU1; A2IA97; A0A0B1SDM5; A0A0J7K6F1; A0A0N4WTY5; A0A0R3PBP6; A0A044RU88; R4UN31; A0A016WN01; A1E2I6; A0A1I7ZXY3; A0A151JU99; G0ZEH3; A0A2A4JF68; A0A2G9T774; R4UW14; A0A0K2V0W9; A0A2A4JDJ2; A0A151I5B5; B3G…	0	3	0.4457	0	1	1	587.977	1761.92	1761.91	1.98	0.00116	HCD (High Energy Collision Dissociation)	MS2	35.4277	110	52.3192	16246	MA_Nov18.raw	F3	3.5	0	0.01409
		FALSE	High	Sequest HT (A2)	Unambiguous	[K].TITLEVEASDTIENVK.[ATQGES]		1	256	A0A1E1WMN9	B4MXT2; A0A2A3ERL8; A0A2J7PE79; A0A0N4XCY1; A0A183ID78; A0A1I8BNQ9; A0A2A2L9H1; A0A016WSI7; A0A1I7SIB9; A0A0K0DRN7; A0A0B2V0G7; A0A0L7REF9; A0A2A2KQ79; A0A1I7T9A3; A0A2L2Y0P4; A0A0B2W2A1; A0A2H1BXU1; A2IA97; A0A0B1SDM5; A0A0J7K6F1; A0A0N4WTY5; A0A0R3PBP6; A0A044RU88; R4UN31; A0A016WN01; A1E2I6; A0A1I7ZXY3; A0A151JU99; G0ZEH3; A0A2A4JF68; A0A2G9T774; R4UW14; A0A0K2V0W9; A0A2A4JDJ2; A0A151I5B5; B3G…	0	2	0.4951	0	1	1	881.462	1761.92	1761.91	2.5	0.00221	HCD (High Energy Collision Dissociation)	MS2	12.9779	110	52.1886	16197	MA_Nov18.raw	F3	4.08	0	0.00702
		FALSE	High	Sequest HT (A2)	Unambiguous	[K].TITLEVEASDTIENVK.[ATQGES]		1	256	A0A1E1WMN9	B4MXT2; A0A2A3ERL8; A0A2J7PE79; A0A0N4XCY1; A0A183ID78; A0A1I8BNQ9; A0A2A2L9H1; A0A016WSI7; A0A1I7SIB9; A0A0K0DRN7; A0A0B2V0G7; A0A0L7REF9; A0A2A2KQ79; A0A1I7T9A3; A0A2L2Y0P4; A0A0B2W2A1; A0A2H1BXU1; A2IA97; A0A0B1SDM5; A0A0J7K6F1; A0A0N4WTY5; A0A0R3PBP6; A0A044RU88; R4UN31; A0A016WN01; A1E2I6; A0A1I7ZXY3; A0A151JU99; G0ZEH3; A0A2A4JF68; A0A2G9T774; R4UW14; A0A0K2V0W9; A0A2A4JDJ2; A0A151I5B5; B3G…	0	3	0.4791	0	1	1	587.977	1761.92	1761.91	2.29	0.00134	HCD (High Energy Collision Dissociation)	MS2	45.5697	110	51.8942	16088	MA_Nov18.raw	F3	3.82	0	0.01106
		FALSE	High	Sequest HT (A2)	Unambiguous	[K].TITLEVEASDTIENVK.[ATQGES]		1	256	A0A1E1WMN9	B4MXT2; A0A2A3ERL8; A0A2J7PE79; A0A0N4XCY1; A0A183ID78; A0A1I8BNQ9; A0A2A2L9H1; A0A016WSI7; A0A1I7SIB9; A0A0K0DRN7; A0A0B2V0G7; A0A0L7REF9; A0A2A2KQ79; A0A1I7T9A3; A0A2L2Y0P4; A0A0B2W2A1; A0A2H1BXU1; A2IA97; A0A0B1SDM5; A0A0J7K6F1; A0A0N4WTY5; A0A0R3PBP6; A0A044RU88; R4UN31; A0A016WN01; A1E2I6; A0A1I7ZXY3; A0A151JU99; G0ZEH3; A0A2A4JF68; A0A2G9T774; R4UW14; A0A0K2V0W9; A0A2A4JDJ2; A0A151I5B5; B3G…	0	2	0.5071	0	1	1	881.46	1761.91	1761.91	0.5	0.00044	HCD (High Energy Collision Dissociation)	MS2	36.6065	110	54.9904	17230	MA_Nov18.raw	F3	4.2	0	0.005281
		FALSE	High	Sequest HT (A2)	Unambiguous	[K].TITLEVEASDTIENVK.[ATQGES]		1	256	A0A1E1WMN9	B4MXT2; A0A2A3ERL8; A0A2J7PE79; A0A0N4XCY1; A0A183ID78; A0A1I8BNQ9; A0A2A2L9H1; A0A016WSI7; A0A1I7SIB9; A0A0K0DRN7; A0A0B2V0G7; A0A0L7REF9; A0A2A2KQ79; A0A1I7T9A3; A0A2L2Y0P4; A0A0B2W2A1; A0A2H1BXU1; A2IA97; A0A0B1SDM5; A0A0J7K6F1; A0A0N4WTY5; A0A0R3PBP6; A0A044RU88; R4UN31; A0A016WN01; A1E2I6; A0A1I7ZXY3; A0A151JU99; G0ZEH3; A0A2A4JF68; A0A2G9T774; R4UW14; A0A0K2V0W9; A0A2A4JDJ2; A0A151I5B5; B3G…	0	2	0.53	0	1	1	881.459	1761.91	1761.91	-0.41	-0.00036	HCD (High Energy Collision Dissociation)	MS2	30.4257	110	57.1445	18022	MA_Nov18.raw	F3	4.34	0	0.001136
		FALSE	High	Sequest HT (A2)	Unambiguous	[K].TITLEVEASDTIENVK.[ATQGES]		1	256	A0A1E1WMN9	B4MXT2; A0A2A3ERL8; A0A2J7PE79; A0A0N4XCY1; A0A183ID78; A0A1I8BNQ9; A0A2A2L9H1; A0A016WSI7; A0A1I7SIB9; A0A0K0DRN7; A0A0B2V0G7; A0A0L7REF9; A0A2A2KQ79; A0A1I7T9A3; A0A2L2Y0P4; A0A0B2W2A1; A0A2H1BXU1; A2IA97; A0A0B1SDM5; A0A0J7K6F1; A0A0N4WTY5; A0A0R3PBP6; A0A044RU88; R4UN31; A0A016WN01; A1E2I6; A0A1I7ZXY3; A0A151JU99; G0ZEH3; A0A2A4JF68; A0A2G9T774; R4UW14; A0A0K2V0W9; A0A2A4JDJ2; A0A151I5B5; B3G…	0	3	0.4188	0	1	1	587.976	1761.91	1761.91	1.15	0.00067	HCD (High Energy Collision Dissociation)	MS2	40.9318	110	56.9711	17959	MA_Nov18.raw	F3	2.77	0	0.01179
		FALSE	High	Sequest HT (A2)	Unambiguous	[K].TITLEVEASDTIENVK.[ATQGES]		1	256	A0A1E1WMN9	B4MXT2; A0A2A3ERL8; A0A2J7PE79; A0A0N4XCY1; A0A183ID78; A0A1I8BNQ9; A0A2A2L9H1; A0A016WSI7; A0A1I7SIB9; A0A0K0DRN7; A0A0B2V0G7; A0A0L7REF9; A0A2A2KQ79; A0A1I7T9A3; A0A2L2Y0P4; A0A0B2W2A1; A0A2H1BXU1; A2IA97; A0A0B1SDM5; A0A0J7K6F1; A0A0N4WTY5; A0A0R3PBP6; A0A044RU88; R4UN31; A0A016WN01; A1E2I6; A0A1I7ZXY3; A0A151JU99; G0ZEH3; A0A2A4JF68; A0A2G9T774; R4UW14; A0A0K2V0W9; A0A2A4JDJ2; A0A151I5B5; B3G…	0	2	0.4769	0	1	1	881.461	1761.92	1761.91	2.02	0.00178	HCD (High Energy Collision Dissociation)	MS2	19.8497	110	56.7858	17891	MA_Nov18.raw	F3	3.9	0	0.002071
		FALSE	High	Sequest HT (A2)	Unambiguous	[K].TITLEVEASDTIENVK.[ATQGES]		1	256	A0A1E1WMN9	B4MXT2; A0A2A3ERL8; A0A2J7PE79; A0A0N4XCY1; A0A183ID78; A0A1I8BNQ9; A0A2A2L9H1; A0A016WSI7; A0A1I7SIB9; A0A0K0DRN7; A0A0B2V0G7; A0A0L7REF9; A0A2A2KQ79; A0A1I7T9A3; A0A2L2Y0P4; A0A0B2W2A1; A0A2H1BXU1; A2IA97; A0A0B1SDM5; A0A0J7K6F1; A0A0N4WTY5; A0A0R3PBP6; A0A044RU88; R4UN31; A0A016WN01; A1E2I6; A0A1I7ZXY3; A0A151JU99; G0ZEH3; A0A2A4JF68; A0A2G9T774; R4UW14; A0A0K2V0W9; A0A2A4JDJ2; A0A151I5B5; B3G…	0	3	0.4914	0	1	1	587.976	1761.91	1761.91	0.83	0.00049	HCD (High Energy Collision Dissociation)	MS2	37.1647	110	56.5304	17797	MA_Nov18.raw	F3	3.5	0	0.02036
		FALSE	High	Sequest HT (A2)	Unambiguous	[K].TITLEVEASDTIENVK.[ATQGES]		1	256	A0A1E1WMN9	B4MXT2; A0A2A3ERL8; A0A2J7PE79; A0A0N4XCY1; A0A183ID78; A0A1I8BNQ9; A0A2A2L9H1; A0A016WSI7; A0A1I7SIB9; A0A0K0DRN7; A0A0B2V0G7; A0A0L7REF9; A0A2A2KQ79; A0A1I7T9A3; A0A2L2Y0P4; A0A0B2W2A1; A0A2H1BXU1; A2IA97; A0A0B1SDM5; A0A0J7K6F1; A0A0N4WTY5; A0A0R3PBP6; A0A044RU88; R4UN31; A0A016WN01; A1E2I6; A0A1I7ZXY3; A0A151JU99; G0ZEH3; A0A2A4JF68; A0A2G9T774; R4UW14; A0A0K2V0W9; A0A2A4JDJ2; A0A151I5B5; B3G…	0	2	0.5527	0	1	1	881.461	1761.91	1761.91	1.53	0.00135	HCD (High Energy Collision Dissociation)	MS2	22.9439	110	56.4267	17759	MA_Nov18.raw	F3	4.65	0	0.004131
		FALSE	High	Sequest HT (A2)	Unambiguous	[K].TITLEVEASDTIENVK.[ATQGES]		1	256	A0A1E1WMN9	B4MXT2; A0A2A3ERL8; A0A2J7PE79; A0A0N4XCY1; A0A183ID78; A0A1I8BNQ9; A0A2A2L9H1; A0A016WSI7; A0A1I7SIB9; A0A0K0DRN7; A0A0B2V0G7; A0A0L7REF9; A0A2A2KQ79; A0A1I7T9A3; A0A2L2Y0P4; A0A0B2W2A1; A0A2H1BXU1; A2IA97; A0A0B1SDM5; A0A0J7K6F1; A0A0N4WTY5; A0A0R3PBP6; A0A044RU88; R4UN31; A0A016WN01; A1E2I6; A0A1I7ZXY3; A0A151JU99; G0ZEH3; A0A2A4JF68; A0A2G9T774; R4UW14; A0A0K2V0W9; A0A2A4JDJ2; A0A151I5B5; B3G…	0	2	0.4191	0	1	1	881.464	1761.92	1761.91	5.14	0.00453	HCD (High Energy Collision Dissociation)	MS2	19.98	110	56.0673	17627	MA_Nov18.raw	F3	4.08	0	0.005555
		FALSE	High	Sequest HT (A2)	Unambiguous	[K].TITLEVEASDTIENVK.[ATQGES]		1	256	A0A1E1WMN9	B4MXT2; A0A2A3ERL8; A0A2J7PE79; A0A0N4XCY1; A0A183ID78; A0A1I8BNQ9; A0A2A2L9H1; A0A016WSI7; A0A1I7SIB9; A0A0K0DRN7; A0A0B2V0G7; A0A0L7REF9; A0A2A2KQ79; A0A1I7T9A3; A0A2L2Y0P4; A0A0B2W2A1; A0A2H1BXU1; A2IA97; A0A0B1SDM5; A0A0J7K6F1; A0A0N4WTY5; A0A0R3PBP6; A0A044RU88; R4UN31; A0A016WN01; A1E2I6; A0A1I7ZXY3; A0A151JU99; G0ZEH3; A0A2A4JF68; A0A2G9T774; R4UW14; A0A0K2V0W9; A0A2A4JDJ2; A0A151I5B5; B3G…	0	3	0.5	0	1	1	587.976	1761.91	1761.91	1.15	0.00067	HCD (High Energy Collision Dissociation)	MS2	49.8519	110	56.0236	17612	MA_Nov18.raw	F3	3.82	0	0.02211
		FALSE	High	Sequest HT (A2)	Unambiguous	[K].TITLEVEASDTIENVK.[ATQGES]		1	256	A0A1E1WMN9	B4MXT2; A0A2A3ERL8; A0A2J7PE79; A0A0N4XCY1; A0A183ID78; A0A1I8BNQ9; A0A2A2L9H1; A0A016WSI7; A0A1I7SIB9; A0A0K0DRN7; A0A0B2V0G7; A0A0L7REF9; A0A2A2KQ79; A0A1I7T9A3; A0A2L2Y0P4; A0A0B2W2A1; A0A2H1BXU1; A2IA97; A0A0B1SDM5; A0A0J7K6F1; A0A0N4WTY5; A0A0R3PBP6; A0A044RU88; R4UN31; A0A016WN01; A1E2I6; A0A1I7ZXY3; A0A151JU99; G0ZEH3; A0A2A4JF68; A0A2G9T774; R4UW14; A0A0K2V0W9; A0A2A4JDJ2; A0A151I5B5; B3G…	0	2	0.5172	0	1	1	881.461	1761.91	1761.91	1.88	0.00166	HCD (High Energy Collision Dissociation)	MS2	49.3986	110	55.7101	17496	MA_Nov18.raw	F3	3.77	0	0.0006424
		FALSE	High	Sequest HT (A2)	Unambiguous	[K].TITLEVEASDTIENVK.[ATQGES]		1	256	A0A1E1WMN9	B4MXT2; A0A2A3ERL8; A0A2J7PE79; A0A0N4XCY1; A0A183ID78; A0A1I8BNQ9; A0A2A2L9H1; A0A016WSI7; A0A1I7SIB9; A0A0K0DRN7; A0A0B2V0G7; A0A0L7REF9; A0A2A2KQ79; A0A1I7T9A3; A0A2L2Y0P4; A0A0B2W2A1; A0A2H1BXU1; A2IA97; A0A0B1SDM5; A0A0J7K6F1; A0A0N4WTY5; A0A0R3PBP6; A0A044RU88; R4UN31; A0A016WN01; A1E2I6; A0A1I7ZXY3; A0A151JU99; G0ZEH3; A0A2A4JF68; A0A2G9T774; R4UW14; A0A0K2V0W9; A0A2A4JDJ2; A0A151I5B5; B3G…	0	2	0.5824	0	1	1	881.462	1761.92	1761.91	2.92	0.00257	HCD (High Energy Collision Dissociation)	MS2	38.0247	110	55.3483	17362	MA_Nov18.raw	F3	4.31	0	0.0007849
		FALSE	High	Sequest HT (A2)	Unambiguous	[K].TITLEVEASDTIENVK.[ATQGES]		1	256	A0A1E1WMN9	B4MXT2; A0A2A3ERL8; A0A2J7PE79; A0A0N4XCY1; A0A183ID78; A0A1I8BNQ9; A0A2A2L9H1; A0A016WSI7; A0A1I7SIB9; A0A0K0DRN7; A0A0B2V0G7; A0A0L7REF9; A0A2A2KQ79; A0A1I7T9A3; A0A2L2Y0P4; A0A0B2W2A1; A0A2H1BXU1; A2IA97; A0A0B1SDM5; A0A0J7K6F1; A0A0N4WTY5; A0A0R3PBP6; A0A044RU88; R4UN31; A0A016WN01; A1E2I6; A0A1I7ZXY3; A0A151JU99; G0ZEH3; A0A2A4JF68; A0A2G9T774; R4UW14; A0A0K2V0W9; A0A2A4JDJ2; A0A151I5B5; B3G…	0	3	0.4723	0	1	1	587.975	1761.91	1761.91	-0.83	-0.00049	HCD (High Energy Collision Dissociation)	MS2	26.007	110	55.2677	17333	MA_Nov18.raw	F3	3.43	0	0.008649
		FALSE	High	Sequest HT (A2)	Unambiguous	[K].TITLEVEASDTIENVK.[ATQGES]		1	256	A0A1E1WMN9	B4MXT2; A0A2A3ERL8; A0A2J7PE79; A0A0N4XCY1; A0A183ID78; A0A1I8BNQ9; A0A2A2L9H1; A0A016WSI7; A0A1I7SIB9; A0A0K0DRN7; A0A0B2V0G7; A0A0L7REF9; A0A2A2KQ79; A0A1I7T9A3; A0A2L2Y0P4; A0A0B2W2A1; A0A2H1BXU1; A2IA97; A0A0B1SDM5; A0A0J7K6F1; A0A0N4WTY5; A0A0R3PBP6; A0A044RU88; R4UN31; A0A016WN01; A1E2I6; A0A1I7ZXY3; A0A151JU99; G0ZEH3; A0A2A4JF68; A0A2G9T774; R4UW14; A0A0K2V0W9; A0A2A4JDJ2; A0A151I5B5; B3G…	0	3	0.4421	0	1	1	587.978	1761.92	1761.91	3.74	0.0022	HCD (High Energy Collision Dissociation)	MS2	25.4051	110	69.0224	22323	MA_Nov18.raw	F3	2.33	0.00193	0.04998
		FALSE	High	Sequest HT (A2)	Unambiguous	[K].TITLEVEASDTIENVK.[ATQGES]		1	256	A0A1E1WMN9	B4MXT2; A0A2A3ERL8; A0A2J7PE79; A0A0N4XCY1; A0A183ID78; A0A1I8BNQ9; A0A2A2L9H1; A0A016WSI7; A0A1I7SIB9; A0A0K0DRN7; A0A0B2V0G7; A0A0L7REF9; A0A2A2KQ79; A0A1I7T9A3; A0A2L2Y0P4; A0A0B2W2A1; A0A2H1BXU1; A2IA97; A0A0B1SDM5; A0A0J7K6F1; A0A0N4WTY5; A0A0R3PBP6; A0A044RU88; R4UN31; A0A016WN01; A1E2I6; A0A1I7ZXY3; A0A151JU99; G0ZEH3; A0A2A4JF68; A0A2G9T774; R4UW14; A0A0K2V0W9; A0A2A4JDJ2; A0A151I5B5; B3G…	0	2	0.3829	0	1	1	881.465	1761.92	1761.91	6.17	0.00544	HCD (High Energy Collision Dissociation)	MS2		110	68.1422	22019	MA_Nov18.raw	F3	2.22	0.00193	0.09887
		FALSE	High	Sequest HT (A2)	Unambiguous	[K].TITLEVEASDTIENVK.[ATQGES]		1	256	A0A1E1WMN9	B4MXT2; A0A2A3ERL8; A0A2J7PE79; A0A0N4XCY1; A0A183ID78; A0A1I8BNQ9; A0A2A2L9H1; A0A016WSI7; A0A1I7SIB9; A0A0K0DRN7; A0A0B2V0G7; A0A0L7REF9; A0A2A2KQ79; A0A1I7T9A3; A0A2L2Y0P4; A0A0B2W2A1; A0A2H1BXU1; A2IA97; A0A0B1SDM5; A0A0J7K6F1; A0A0N4WTY5; A0A0R3PBP6; A0A044RU88; R4UN31; A0A016WN01; A1E2I6; A0A1I7ZXY3; A0A151JU99; G0ZEH3; A0A2A4JF68; A0A2G9T774; R4UW14; A0A0K2V0W9; A0A2A4JDJ2; A0A151I5B5; B3G…	0	3	0.4961	0	1	1	587.977	1761.92	1761.91	2.39	0.00141	HCD (High Energy Collision Dissociation)	MS2	34.9257	110	67.9868	21962	MA_Nov18.raw	F3	2.54	0.00193	0.08152
		FALSE	High	Sequest HT (A2)	Unambiguous	[K].TITLEVEASDTIENVK.[ATQGES]		1	256	A0A1E1WMN9	B4MXT2; A0A2A3ERL8; A0A2J7PE79; A0A0N4XCY1; A0A183ID78; A0A1I8BNQ9; A0A2A2L9H1; A0A016WSI7; A0A1I7SIB9; A0A0K0DRN7; A0A0B2V0G7; A0A0L7REF9; A0A2A2KQ79; A0A1I7T9A3; A0A2L2Y0P4; A0A0B2W2A1; A0A2H1BXU1; A2IA97; A0A0B1SDM5; A0A0J7K6F1; A0A0N4WTY5; A0A0R3PBP6; A0A044RU88; R4UN31; A0A016WN01; A1E2I6; A0A1I7ZXY3; A0A151JU99; G0ZEH3; A0A2A4JF68; A0A2G9T774; R4UW14; A0A0K2V0W9; A0A2A4JDJ2; A0A151I5B5; B3G…	0	3	0.5348	0	1	1	587.976	1761.91	1761.91	0.63	0.00037	HCD (High Energy Collision Dissociation)	MS2	73.0172	110	55.6189	17462	MA_Nov18.raw	F3	3.16	0.00193	0.1305
		FALSE	High	Sequest HT (A2)	Unambiguous	[K].TITLEVEASDTIENVK.[ATQGES]		1	256	A0A1E1WMN9	B4MXT2; A0A2A3ERL8; A0A2J7PE79; A0A0N4XCY1; A0A183ID78; A0A1I8BNQ9; A0A2A2L9H1; A0A016WSI7; A0A1I7SIB9; A0A0K0DRN7; A0A0B2V0G7; A0A0L7REF9; A0A2A2KQ79; A0A1I7T9A3; A0A2L2Y0P4; A0A0B2W2A1; A0A2H1BXU1; A2IA97; A0A0B1SDM5; A0A0J7K6F1; A0A0N4WTY5; A0A0R3PBP6; A0A044RU88; R4UN31; A0A016WN01; A1E2I6; A0A1I7ZXY3; A0A151JU99; G0ZEH3; A0A2A4JF68; A0A2G9T774; R4UW14; A0A0K2V0W9; A0A2A4JDJ2; A0A151I5B5; B3G…	0	2	0.3755	0	1	1	881.465	1761.92	1761.91	6.25	0.0055	HCD (High Energy Collision Dissociation)	MS2	63.4072	110	66.2313	21326	MA_Nov18.raw	F3	2.29	0.00193	0.1005
		FALSE	High	Sequest HT (A2)	Unambiguous	[K].TITLEVEASDTIENVK.[ATQGES]		1	256	A0A1E1WMN9	B4MXT2; A0A2A3ERL8; A0A2J7PE79; A0A0N4XCY1; A0A183ID78; A0A1I8BNQ9; A0A2A2L9H1; A0A016WSI7; A0A1I7SIB9; A0A0K0DRN7; A0A0B2V0G7; A0A0L7REF9; A0A2A2KQ79; A0A1I7T9A3; A0A2L2Y0P4; A0A0B2W2A1; A0A2H1BXU1; A2IA97; A0A0B1SDM5; A0A0J7K6F1; A0A0N4WTY5; A0A0R3PBP6; A0A044RU88; R4UN31; A0A016WN01; A1E2I6; A0A1I7ZXY3; A0A151JU99; G0ZEH3; A0A2A4JF68; A0A2G9T774; R4UW14; A0A0K2V0W9; A0A2A4JDJ2; A0A151I5B5; B3G…	0	3	0.4562	0	1	1	587.978	1761.92	1761.91	3.95	0.00232	HCD (High Energy Collision Dissociation)	MS2	32.256	110	65.515	21065	MA_Nov18.raw	F3	2.74	0.00193	0.08178
		FALSE	High	Sequest HT (A2)	Unambiguous	[K].TITLEVEASDTIENVK.[ATQGES]		1	256	A0A1E1WMN9	B4MXT2; A0A2A3ERL8; A0A2J7PE79; A0A0N4XCY1; A0A183ID78; A0A1I8BNQ9; A0A2A2L9H1; A0A016WSI7; A0A1I7SIB9; A0A0K0DRN7; A0A0B2V0G7; A0A0L7REF9; A0A2A2KQ79; A0A1I7T9A3; A0A2L2Y0P4; A0A0B2W2A1; A0A2H1BXU1; A2IA97; A0A0B1SDM5; A0A0J7K6F1; A0A0N4WTY5; A0A0R3PBP6; A0A044RU88; R4UN31; A0A016WN01; A1E2I6; A0A1I7ZXY3; A0A151JU99; G0ZEH3; A0A2A4JF68; A0A2G9T774; R4UW14; A0A0K2V0W9; A0A2A4JDJ2; A0A151I5B5; B3G…	0	2	0.4702	0	1	1	881.464	1761.92	1761.91	4.72	0.00416	HCD (High Energy Collision Dissociation)	MS2	12.4275	110	64.7805	20810	MA_Nov18.raw	F3	2.85	0.00193	0.08404
		FALSE	High	Sequest HT (A2)	Unambiguous	[K].TITLEVEASDTIENVK.[ATQGES]		1	256	A0A1E1WMN9	B4MXT2; A0A2A3ERL8; A0A2J7PE79; A0A0N4XCY1; A0A183ID78; A0A1I8BNQ9; A0A2A2L9H1; A0A016WSI7; A0A1I7SIB9; A0A0K0DRN7; A0A0B2V0G7; A0A0L7REF9; A0A2A2KQ79; A0A1I7T9A3; A0A2L2Y0P4; A0A0B2W2A1; A0A2H1BXU1; A2IA97; A0A0B1SDM5; A0A0J7K6F1; A0A0N4WTY5; A0A0R3PBP6; A0A044RU88; R4UN31; A0A016WN01; A1E2I6; A0A1I7ZXY3; A0A151JU99; G0ZEH3; A0A2A4JF68; A0A2G9T774; R4UW14; A0A0K2V0W9; A0A2A4JDJ2; A0A151I5B5; B3G…	0	2	0.5323	0	1	1	881.465	1761.92	1761.91	5.97	0.00526	HCD (High Energy Collision Dissociation)	MS2	31.5026	110	64.4249	20682	MA_Nov18.raw	F3	2.63	0.00193	0.0573
		FALSE	High	Sequest HT (A2)	Unambiguous	[K].TITLEVEASDTIENVK.[ATQGES]		1	256	A0A1E1WMN9	B4MXT2; A0A2A3ERL8; A0A2J7PE79; A0A0N4XCY1; A0A183ID78; A0A1I8BNQ9; A0A2A2L9H1; A0A016WSI7; A0A1I7SIB9; A0A0K0DRN7; A0A0B2V0G7; A0A0L7REF9; A0A2A2KQ79; A0A1I7T9A3; A0A2L2Y0P4; A0A0B2W2A1; A0A2H1BXU1; A2IA97; A0A0B1SDM5; A0A0J7K6F1; A0A0N4WTY5; A0A0R3PBP6; A0A044RU88; R4UN31; A0A016WN01; A1E2I6; A0A1I7ZXY3; A0A151JU99; G0ZEH3; A0A2A4JF68; A0A2G9T774; R4UW14; A0A0K2V0W9; A0A2A4JDJ2; A0A151I5B5; B3G…	0	2	0.3986	0	1	1	881.466	1761.92	1761.91	6.94	0.00611	HCD (High Energy Collision Dissociation)	MS2	9.87582	110	63.7197	20442	MA_Nov18.raw	F3	2.91	0.00193	0.05581
		FALSE	High	Sequest HT (A2)	Unambiguous	[K].TITLEVEASDTIENVK.[ATQGES]		1	256	A0A1E1WMN9	B4MXT2; A0A2A3ERL8; A0A2J7PE79; A0A0N4XCY1; A0A183ID78; A0A1I8BNQ9; A0A2A2L9H1; A0A016WSI7; A0A1I7SIB9; A0A0K0DRN7; A0A0B2V0G7; A0A0L7REF9; A0A2A2KQ79; A0A1I7T9A3; A0A2L2Y0P4; A0A0B2W2A1; A0A2H1BXU1; A2IA97; A0A0B1SDM5; A0A0J7K6F1; A0A0N4WTY5; A0A0R3PBP6; A0A044RU88; R4UN31; A0A016WN01; A1E2I6; A0A1I7ZXY3; A0A151JU99; G0ZEH3; A0A2A4JF68; A0A2G9T774; R4UW14; A0A0K2V0W9; A0A2A4JDJ2; A0A151I5B5; B3G…	0	3	0.505	0	1	1	587.979	1761.92	1761.91	6.97	0.00409	HCD (High Energy Collision Dissociation)	MS2	35.1168	110	63.7545	20454	MA_Nov18.raw	F3	3.01	0.00193	0.08227
		FALSE	High	Sequest HT (A2)	Unambiguous	[K].TITLEVEASDTIENVK.[ATQGES]		1	256	A0A1E1WMN9	B4MXT2; A0A2A3ERL8; A0A2J7PE79; A0A0N4XCY1; A0A183ID78; A0A1I8BNQ9; A0A2A2L9H1; A0A016WSI7; A0A1I7SIB9; A0A0K0DRN7; A0A0B2V0G7; A0A0L7REF9; A0A2A2KQ79; A0A1I7T9A3; A0A2L2Y0P4; A0A0B2W2A1; A0A2H1BXU1; A2IA97; A0A0B1SDM5; A0A0J7K6F1; A0A0N4WTY5; A0A0R3PBP6; A0A044RU88; R4UN31; A0A016WN01; A1E2I6; A0A1I7ZXY3; A0A151JU99; G0ZEH3; A0A2A4JF68; A0A2G9T774; R4UW14; A0A0K2V0W9; A0A2A4JDJ2; A0A151I5B5; B3G…	0	3	0.4081	0	1	1	587.978	1761.92	1761.91	4.68	0.00275	HCD (High Energy Collision Dissociation)	MS2	38.4734	110	67.1871	21678	MA_Nov18.raw	F3	2.23	0.00193	0.04488
		FALSE	High	Sequest HT (A2)	Unambiguous	[K].TITLEVEASDTIENVK.[ATQGES]		1	256	A0A1E1WMN9	B4MXT2; A0A2A3ERL8; A0A2J7PE79; A0A0N4XCY1; A0A183ID78; A0A1I8BNQ9; A0A2A2L9H1; A0A016WSI7; A0A1I7SIB9; A0A0K0DRN7; A0A0B2V0G7; A0A0L7REF9; A0A2A2KQ79; A0A1I7T9A3; A0A2L2Y0P4; A0A0B2W2A1; A0A2H1BXU1; A2IA97; A0A0B1SDM5; A0A0J7K6F1; A0A0N4WTY5; A0A0R3PBP6; A0A044RU88; R4UN31; A0A016WN01; A1E2I6; A0A1I7ZXY3; A0A151JU99; G0ZEH3; A0A2A4JF68; A0A2G9T774; R4UW14; A0A0K2V0W9; A0A2A4JDJ2; A0A151I5B5; B3G…	0	3	0.4499	0	1	1	587.976	1761.91	1761.91	0.21	0.00012	HCD (High Energy Collision Dissociation)	MS2	32.8199	110	57.3668	18104	MA_Nov18.raw	F3	3.69	0.00193	0.04405
		FALSE	High	Sequest HT (A2)	Unambiguous	[K].TITLEVEASDTIENVK.[ATQGES]		1	256	A0A1E1WMN9	B4MXT2; A0A2A3ERL8; A0A2J7PE79; A0A0N4XCY1; A0A183ID78; A0A1I8BNQ9; A0A2A2L9H1; A0A016WSI7; A0A1I7SIB9; A0A0K0DRN7; A0A0B2V0G7; A0A0L7REF9; A0A2A2KQ79; A0A1I7T9A3; A0A2L2Y0P4; A0A0B2W2A1; A0A2H1BXU1; A2IA97; A0A0B1SDM5; A0A0J7K6F1; A0A0N4WTY5; A0A0R3PBP6; A0A044RU88; R4UN31; A0A016WN01; A1E2I6; A0A1I7ZXY3; A0A151JU99; G0ZEH3; A0A2A4JF68; A0A2G9T774; R4UW14; A0A0K2V0W9; A0A2A4JDJ2; A0A151I5B5; B3G…	0	3	0.5616	0	1	1	587.976	1761.91	1761.91	0.21	0.00012	HCD (High Energy Collision Dissociation)	MS2	30.0267	110	58.2766	18440	MA_Nov18.raw	F3	3.65	0.00193	0.1139
		FALSE	High	Sequest HT (A2)	Unambiguous	[K].TITLEVEASDTIENVK.[ATQGES]		1	256	A0A1E1WMN9	B4MXT2; A0A2A3ERL8; A0A2J7PE79; A0A0N4XCY1; A0A183ID78; A0A1I8BNQ9; A0A2A2L9H1; A0A016WSI7; A0A1I7SIB9; A0A0K0DRN7; A0A0B2V0G7; A0A0L7REF9; A0A2A2KQ79; A0A1I7T9A3; A0A2L2Y0P4; A0A0B2W2A1; A0A2H1BXU1; A2IA97; A0A0B1SDM5; A0A0J7K6F1; A0A0N4WTY5; A0A0R3PBP6; A0A044RU88; R4UN31; A0A016WN01; A1E2I6; A0A1I7ZXY3; A0A151JU99; G0ZEH3; A0A2A4JF68; A0A2G9T774; R4UW14; A0A0K2V0W9; A0A2A4JDJ2; A0A151I5B5; B3G…	0	3	0.4488	0	1	1	587.975	1761.91	1761.91	0	0	HCD (High Energy Collision Dissociation)	MS2	34.6097	110	58.6345	18571	MA_Nov18.raw	F3	3.61	0.00193	0.1326
		FALSE	High	Sequest HT (A2)	Unambiguous	[K].TITLEVEASDTIENVK.[ATQGES]		1	256	A0A1E1WMN9	B4MXT2; A0A2A3ERL8; A0A2J7PE79; A0A0N4XCY1; A0A183ID78; A0A1I8BNQ9; A0A2A2L9H1; A0A016WSI7; A0A1I7SIB9; A0A0K0DRN7; A0A0B2V0G7; A0A0L7REF9; A0A2A2KQ79; A0A1I7T9A3; A0A2L2Y0P4; A0A0B2W2A1; A0A2H1BXU1; A2IA97; A0A0B1SDM5; A0A0J7K6F1; A0A0N4WTY5; A0A0R3PBP6; A0A044RU88; R4UN31; A0A016WN01; A1E2I6; A0A1I7ZXY3; A0A151JU99; G0ZEH3; A0A2A4JF68; A0A2G9T774; R4UW14; A0A0K2V0W9; A0A2A4JDJ2; A0A151I5B5; B3G…	0	2	0.4911	0	1	1	881.463	1761.92	1761.91	4.31	0.00379	HCD (High Energy Collision Dissociation)	MS2	18.9412	110	66.5982	21461	MA_Nov18.raw	F3	2.24	0.00193	0.1059
		FALSE	High	Sequest HT (A2)	Unambiguous	[K].TITLEVEASDTIENVK.[ATQGES]		1	256	A0A1E1WMN9	B4MXT2; A0A2A3ERL8; A0A2J7PE79; A0A0N4XCY1; A0A183ID78; A0A1I8BNQ9; A0A2A2L9H1; A0A016WSI7; A0A1I7SIB9; A0A0K0DRN7; A0A0B2V0G7; A0A0L7REF9; A0A2A2KQ79; A0A1I7T9A3; A0A2L2Y0P4; A0A0B2W2A1; A0A2H1BXU1; A2IA97; A0A0B1SDM5; A0A0J7K6F1; A0A0N4WTY5; A0A0R3PBP6; A0A044RU88; R4UN31; A0A016WN01; A1E2I6; A0A1I7ZXY3; A0A151JU99; G0ZEH3; A0A2A4JF68; A0A2G9T774; R4UW14; A0A0K2V0W9; A0A2A4JDJ2; A0A151I5B5; B3G…	0	3	0.3831	0	1	1	587.976	1761.91	1761.91	1.77	0.00104	HCD (High Energy Collision Dissociation)	MS2	78.395	110	51.1655	15819	MA_Nov18.raw	F3	2.95	0.00193	0.08251
		FALSE	High	Sequest HT (A2)	Unambiguous	[K].TITLEVEASDTIENVK.[ATQGES]		1	256	A0A1E1WMN9	B4MXT2; A0A2A3ERL8; A0A2J7PE79; A0A0N4XCY1; A0A183ID78; A0A1I8BNQ9; A0A2A2L9H1; A0A016WSI7; A0A1I7SIB9; A0A0K0DRN7; A0A0B2V0G7; A0A0L7REF9; A0A2A2KQ79; A0A1I7T9A3; A0A2L2Y0P4; A0A0B2W2A1; A0A2H1BXU1; A2IA97; A0A0B1SDM5; A0A0J7K6F1; A0A0N4WTY5; A0A0R3PBP6; A0A044RU88; R4UN31; A0A016WN01; A1E2I6; A0A1I7ZXY3; A0A151JU99; G0ZEH3; A0A2A4JF68; A0A2G9T774; R4UW14; A0A0K2V0W9; A0A2A4JDJ2; A0A151I5B5; B3G…	0	3	0.2385	0	1	1	587.978	1761.92	1761.91	3.74	0.0022	HCD (High Energy Collision Dissociation)	MS2	42.4562	110	51.5375	15956	MA_Nov18.raw	F3	3.48	0.00193	0.07743
		FALSE	High	Sequest HT (A2)	Unambiguous	[K].TITLEVEASDTIENVK.[ATQGES]		1	256	A0A1E1WMN9	B4MXT2; A0A2A3ERL8; A0A2J7PE79; A0A0N4XCY1; A0A183ID78; A0A1I8BNQ9; A0A2A2L9H1; A0A016WSI7; A0A1I7SIB9; A0A0K0DRN7; A0A0B2V0G7; A0A0L7REF9; A0A2A2KQ79; A0A1I7T9A3; A0A2L2Y0P4; A0A0B2W2A1; A0A2H1BXU1; A2IA97; A0A0B1SDM5; A0A0J7K6F1; A0A0N4WTY5; A0A0R3PBP6; A0A044RU88; R4UN31; A0A016WN01; A1E2I6; A0A1I7ZXY3; A0A151JU99; G0ZEH3; A0A2A4JF68; A0A2G9T774; R4UW14; A0A0K2V0W9; A0A2A4JDJ2; A0A151I5B5; B3G…	0	3	0.5087	0	1	1	587.979	1761.92	1761.91	5.61	0.0033	HCD (High Energy Collision Dissociation)	MS2	27.776	110	64.4599	20694	MA_Nov18.raw	F3	2.87	0.003681	0.1722
		FALSE	High	Sequest HT (A2)	Unambiguous	[K].TITLEVEASDTIENVK.[ATQGES]		1	256	A0A1E1WMN9	B4MXT2; A0A2A3ERL8; A0A2J7PE79; A0A0N4XCY1; A0A183ID78; A0A1I8BNQ9; A0A2A2L9H1; A0A016WSI7; A0A1I7SIB9; A0A0K0DRN7; A0A0B2V0G7; A0A0L7REF9; A0A2A2KQ79; A0A1I7T9A3; A0A2L2Y0P4; A0A0B2W2A1; A0A2H1BXU1; A2IA97; A0A0B1SDM5; A0A0J7K6F1; A0A0N4WTY5; A0A0R3PBP6; A0A044RU88; R4UN31; A0A016WN01; A1E2I6; A0A1I7ZXY3; A0A151JU99; G0ZEH3; A0A2A4JF68; A0A2G9T774; R4UW14; A0A0K2V0W9; A0A2A4JDJ2; A0A151I5B5; B3G…	0	3	0.5144	0	1	1	587.979	1761.92	1761.91	6.24	0.00366	HCD (High Energy Collision Dissociation)	MS2	31.8437	110	65.1613	20945	MA_Nov18.raw	F3	2.78	0.005427	0.1781
		FALSE	High	Sequest HT (A2)	Unambiguous	[K].TITLEVEASDTIENVK.[ATQGES]		1	256	A0A1E1WMN9	B4MXT2; A0A2A3ERL8; A0A2J7PE79; A0A0N4XCY1; A0A183ID78; A0A1I8BNQ9; A0A2A2L9H1; A0A016WSI7; A0A1I7SIB9; A0A0K0DRN7; A0A0B2V0G7; A0A0L7REF9; A0A2A2KQ79; A0A1I7T9A3; A0A2L2Y0P4; A0A0B2W2A1; A0A2H1BXU1; A2IA97; A0A0B1SDM5; A0A0J7K6F1; A0A0N4WTY5; A0A0R3PBP6; A0A044RU88; R4UN31; A0A016WN01; A1E2I6; A0A1I7ZXY3; A0A151JU99; G0ZEH3; A0A2A4JF68; A0A2G9T774; R4UW14; A0A0K2V0W9; A0A2A4JDJ2; A0A151I5B5; B3G…	0	2	0.4525	0	1	1	881.463	1761.92	1761.91	4.31	0.00379	HCD (High Energy Collision Dissociation)	MS2	22.7401	110	74.7947	24399	MA_Nov18.raw	F3	1.79	0.005427	0.1802
	FALSE	High	[K].TITLEVEPSDTIENVK.[AGS-TVDC]			0.000121408	0	1	257	4	A0A1E1WMN9	A0A1E1WMN9 [201-216]; [277-292]	0	1787.93	High	High	0	0.00027	4.34	K.TITLEVEPSDTIENVK.A; K.TITLEVEPSDTIENVK.A	[201-216]; [277-292]
		Checked	Confidence	Identifying Node	PSM Ambiguity	Annotated Sequence	Modifications	# Protein Groups	# Proteins	Master Protein Accessions	Protein Accessions	# Missed Cleavages	Charge	DeltaScore	DeltaCn	Rank	Search Engine Rank	m/z [Da]	MH+ [Da]	Theo. MH+ [Da]	DeltaM [ppm]	Deltam/z [Da]	Activation Type	MS Order	Isolation Interference [%]	Ion Inject Time [ms]	RT [min]	First Scan	Spectrum File	File ID	XCorr	Percolator q-Value	Percolator PEP
		FALSE	High	Sequest HT (A2)	Unambiguous	[K].TITLEVEPSDTLENVK.[AGS-TVDC]		1	2		G7PTR1; A0A287BNS9	0	2		0	1	2	894.468	1787.93	1787.93	0.34	0.0003	HCD (High Energy Collision Dissociation)	MS2	6.28685	110	45.4047	13687	MA_Nov18.raw	F3	4.34	0	0.00027
		FALSE	High	Sequest HT (A2)	Unambiguous	[K].TITLEVEPSDTIENVK.[AGS-TVDC]		1	256	A0A1E1WMN9	A0A341AP36; A0A0V0Z8D3; A0A2K5M102; A0A212CWX8; A0A0V1K317; A0A2Y9SHP9; A0A1S3WP22; A0A2C9F3G2; A0A340XMW2; I7G2R7; A0A0V0G2K1; G3QG34; A0A2R8ZKP8; A0A2I3MSA3; A0A2I2Z0N2; A0A369S518; A0A0V0UJW8; A0A0V0Z8E2; A0A1E1WCV6; A0A2K5YBD5; Q4GX78; F1PDG4; G1MLE1; A0A0V0Z8L6; A0A1D5QVS6; A0A2I3G229; A0A023EJQ0; A0A2K6NG98; A0A023EFW2; A0A0V0YV55; B0B037; L8HN31; Q8WQK2; Q45TR8; A0A2K5TIX3; A0A2K6SFP0; A0A…	0	2	0	0	1	1	894.468	1787.93	1787.93	0.34	0.0003	HCD (High Energy Collision Dissociation)	MS2	6.28685	110	45.4047	13687	MA_Nov18.raw	F3	4.34	0	0.00027
		FALSE	High	Sequest HT (A2)	Unambiguous	[K].TITLEVEPSDTIENVK.[AGS-TVDC]		1	256	A0A1E1WMN9	A0A341AP36; A0A0V0Z8D3; A0A2K5M102; A0A212CWX8; A0A0V1K317; A0A2Y9SHP9; A0A1S3WP22; A0A2C9F3G2; A0A340XMW2; I7G2R7; A0A0V0G2K1; G3QG34; A0A2R8ZKP8; A0A2I3MSA3; A0A2I2Z0N2; A0A369S518; A0A0V0UJW8; A0A0V0Z8E2; A0A1E1WCV6; A0A2K5YBD5; Q4GX78; F1PDG4; G1MLE1; A0A0V0Z8L6; A0A1D5QVS6; A0A2I3G229; A0A023EJQ0; A0A2K6NG98; A0A023EFW2; A0A0V0YV55; B0B037; L8HN31; Q8WQK2; Q45TR8; A0A2K5TIX3; A0A2K6SFP0; A0A…	0	2	0	0	1	1	894.468	1787.93	1787.93	0.61	0.00055	HCD (High Energy Collision Dissociation)	MS2	42.3182	110	45.0559	13558	MA_Nov18.raw	F3	3.57	0.00193	0.05136
		FALSE	High	Sequest HT (A2)	Unambiguous	[K].TITLEVEPSDTLENVK.[AGS-TVDC]		1	2		G7PTR1; A0A287BNS9	0	2		0	1	2	894.468	1787.93	1787.93	0.61	0.00055	HCD (High Energy Collision Dissociation)	MS2	42.3182	110	45.0559	13558	MA_Nov18.raw	F3	3.57	0.00193	0.05136
	FALSE	High	[KE-].LQDKEGIPPDQQR.[LKA]			0.0219945	0	1	258	12	A0A1E1WMN9	A0A1E1WMN9 [67-79]; [143-155]; [219-231]; [295-307]	1	1523.78	High	High	0	0.02344	3.42	K.IQDKEGIPPDQQR.L; K.IQDKEGIPPDQQR.L; K.IQDKEGIPPDQQR.L; K.IQDKEGIPPDQQR.L	[67-79]; [143-155]; [219-231]; [295-307]
		Checked	Confidence	Identifying Node	PSM Ambiguity	Annotated Sequence	Modifications	# Protein Groups	# Proteins	Master Protein Accessions	Protein Accessions	# Missed Cleavages	Charge	DeltaScore	DeltaCn	Rank	Search Engine Rank	m/z [Da]	MH+ [Da]	Theo. MH+ [Da]	DeltaM [ppm]	Deltam/z [Da]	Activation Type	MS Order	Isolation Interference [%]	Ion Inject Time [ms]	RT [min]	First Scan	Spectrum File	File ID	XCorr	Percolator q-Value	Percolator PEP
		FALSE	High	Sequest HT (A2)	Unambiguous	[KE-].IQDKEGIPPDQQR.[LKA]		1	256	A0A1E1WMN9	M0R1V7; Q4VKK1; A0A2I3H4R3; A0A2K5M102; A0A2J8LT54; A0A2Y9SHP9; A0A2C9F3G2; A0A2I3GS79; A0A340XMW2; I7G2R7; G3QG34; A0A2R8MFU6; A0A2I3MSA3; A0A0V0UJW8; A0A1E1WCV6; A0A2K5YBD5; F1PDG4; A0A2K6BAH3; A0A2J8XIW0; G1MLE1; A0A1D5QVS6; A0A2I3G229; A0A2K5PJD8; A0A2K6NG98; L8HN31; A0A0V0UP34; A0A2K6QBI7; Q8I7E0; A0A2K6SFP0; H2RFW6; A0A2I3H1Q9; A0A2K5WUK3; A0A2K6U3F2; A0A2K6U3I0; A0A0X3Q271; G1QDQ7; F7FV67;…	1	3		0	1	2	508.599	1523.78	1523.78	0.79	0.0004	HCD (High Energy Collision Dissociation)	MS2	13.3102	110	15.2537	2484	MA_Nov18.raw	F3	3.42	0	0.02344
		FALSE	High	Sequest HT (A2)	Unambiguous	[KE-].IQDKEGLPPDQQR.[LKA]		1	1		A0A0P5B0K3	1	3		0	1	3	508.599	1523.78	1523.78	0.79	0.0004	HCD (High Energy Collision Dissociation)	MS2	13.3102	110	15.2537	2484	MA_Nov18.raw	F3	3.42	0	0.02344
		FALSE	High	Sequest HT (A2)	Unambiguous	[KE-].LQDKEGIPPDQQR.[LKA]		1	1		A0A2L2YKA2	1	3	0	0	1	1	508.599	1523.78	1523.78	0.79	0.0004	HCD (High Energy Collision Dissociation)	MS2	13.3102	110	15.2537	2484	MA_Nov18.raw	F3	3.42	0	0.02344
		FALSE	High	Sequest HT (A2)	Unambiguous	[KE-].LQDKEGIPPDQQR.[LKA]		1	1		A0A2L2YKA2	1	2	0	0	1	1	762.394	1523.78	1523.78	-0.05	-4e-05	HCD (High Energy Collision Dissociation)	MS2	24.8892	110	15.8207	2677	MA_Nov18.raw	F3	2.43	0.00193	0.1097
		FALSE	High	Sequest HT (A2)	Unambiguous	[KE-].IQDKEGLPPDQQR.[LKA]		1	1		A0A0P5B0K3	1	2		0	1	2	762.394	1523.78	1523.78	-0.05	-4e-05	HCD (High Energy Collision Dissociation)	MS2	24.8892	110	15.8207	2677	MA_Nov18.raw	F3	2.43	0.00193	0.1097
		FALSE	High	Sequest HT (A2)	Unambiguous	[KE-].IQDKEGIPPDQQR.[LKA]		1	256	A0A1E1WMN9	M0R1V7; Q4VKK1; A0A2I3H4R3; A0A2K5M102; A0A2J8LT54; A0A2Y9SHP9; A0A2C9F3G2; A0A2I3GS79; A0A340XMW2; I7G2R7; G3QG34; A0A2R8MFU6; A0A2I3MSA3; A0A0V0UJW8; A0A1E1WCV6; A0A2K5YBD5; F1PDG4; A0A2K6BAH3; A0A2J8XIW0; G1MLE1; A0A1D5QVS6; A0A2I3G229; A0A2K5PJD8; A0A2K6NG98; L8HN31; A0A0V0UP34; A0A2K6QBI7; Q8I7E0; A0A2K6SFP0; H2RFW6; A0A2I3H1Q9; A0A2K5WUK3; A0A2K6U3F2; A0A2K6U3I0; A0A0X3Q271; G1QDQ7; F7FV67;…	1	2		0	1	3	762.394	1523.78	1523.78	-0.05	-4e-05	HCD (High Energy Collision Dissociation)	MS2	24.8892	110	15.8207	2677	MA_Nov18.raw	F3	2.43	0.00193	0.1097
		FALSE	High	Sequest HT (A2)	Unambiguous	[KE-].LQDKEGIPPDQQR.[LKA]		1	1		A0A2L2YKA2	1	3	0	0	1	1	508.599	1523.78	1523.78	0.67	0.00034	HCD (High Energy Collision Dissociation)	MS2	19.157	110	15.9423	2717	MA_Nov18.raw	F3	3.38	0.00193	0.06439
		FALSE	High	Sequest HT (A2)	Unambiguous	[KE-].IQDKEGIPPDQQR.[LKA]		1	256	A0A1E1WMN9	M0R1V7; Q4VKK1; A0A2I3H4R3; A0A2K5M102; A0A2J8LT54; A0A2Y9SHP9; A0A2C9F3G2; A0A2I3GS79; A0A340XMW2; I7G2R7; G3QG34; A0A2R8MFU6; A0A2I3MSA3; A0A0V0UJW8; A0A1E1WCV6; A0A2K5YBD5; F1PDG4; A0A2K6BAH3; A0A2J8XIW0; G1MLE1; A0A1D5QVS6; A0A2I3G229; A0A2K5PJD8; A0A2K6NG98; L8HN31; A0A0V0UP34; A0A2K6QBI7; Q8I7E0; A0A2K6SFP0; H2RFW6; A0A2I3H1Q9; A0A2K5WUK3; A0A2K6U3F2; A0A2K6U3I0; A0A0X3Q271; G1QDQ7; F7FV67;…	1	3		0	1	2	508.599	1523.78	1523.78	0.67	0.00034	HCD (High Energy Collision Dissociation)	MS2	19.157	110	15.9423	2717	MA_Nov18.raw	F3	3.38	0.00193	0.06439
		FALSE	High	Sequest HT (A2)	Unambiguous	[KE-].IQDKEGLPPDQQR.[LKA]		1	1		A0A0P5B0K3	1	3		0	1	3	508.599	1523.78	1523.78	0.67	0.00034	HCD (High Energy Collision Dissociation)	MS2	19.157	110	15.9423	2717	MA_Nov18.raw	F3	3.38	0.00193	0.06439
		FALSE	High	Sequest HT (A2)	Unambiguous	[KE-].LQDKEGIPPDQQR.[LKA]		1	1		A0A2L2YKA2	1	2		0	1	3	762.395	1523.78	1523.78	0.43	0.00033	HCD (High Energy Collision Dissociation)	MS2	0	110	14.9919	2409	MA_Nov18.raw	F3	2.61	0.003681	0.1707
		FALSE	High	Sequest HT (A2)	Unambiguous	[KE-].IQDKEGLPPDQQR.[LKA]		1	1		A0A0P5B0K3	1	2		0	1	2	762.395	1523.78	1523.78	0.43	0.00033	HCD (High Energy Collision Dissociation)	MS2	0	110	14.9919	2409	MA_Nov18.raw	F3	2.61	0.003681	0.1707
		FALSE	High	Sequest HT (A2)	Unambiguous	[KE-].IQDKEGIPPDQQR.[LKA]		1	256	A0A1E1WMN9	M0R1V7; Q4VKK1; A0A2I3H4R3; A0A2K5M102; A0A2J8LT54; A0A2Y9SHP9; A0A2C9F3G2; A0A2I3GS79; A0A340XMW2; I7G2R7; G3QG34; A0A2R8MFU6; A0A2I3MSA3; A0A0V0UJW8; A0A1E1WCV6; A0A2K5YBD5; F1PDG4; A0A2K6BAH3; A0A2J8XIW0; G1MLE1; A0A1D5QVS6; A0A2I3G229; A0A2K5PJD8; A0A2K6NG98; L8HN31; A0A0V0UP34; A0A2K6QBI7; Q8I7E0; A0A2K6SFP0; H2RFW6; A0A2I3H1Q9; A0A2K5WUK3; A0A2K6U3F2; A0A2K6U3I0; A0A0X3Q271; G1QDQ7; F7FV67;…	1	2	0	0	1	1	762.395	1523.78	1523.78	0.43	0.00033	HCD (High Energy Collision Dissociation)	MS2	0	110	14.9919	2409	MA_Nov18.raw	F3	2.61	0.003681	0.1707
FALSE	High	Master Protein	A0A2U3Z9L8	LOW QUALITY PROTEIN: actin, gamma 1 OS=Leptonychotes weddellii OX=9713 GN=ACTG1 PE=3 SV=1	0	18.275	19	7	19	3	1	411	46	5.5	66.22	7	High
	Checked	Confidence	Annotated Sequence	Modifications	Modifications in Master Proteins	Qvality PEP	Qvality q-value	# Protein Groups	# Proteins	# PSMs	Master Protein Accessions	Positions in Master Proteins	# Missed Cleavages	Theo. MH+ [Da]	Found in Sample: [S3] F3: Sample	Confidence (by Search Engine): Sequest HT	Percolator q-Value (by Search Engine): Sequest HT	Percolator PEP (by Search Engine): Sequest HT	XCorr (by Search Engine): Sequest HT	Sequence in Protein	Positions in Protein	Peptide Group Modifications in Protein
	FALSE	High	[KR].SYELPDGQVITLGNER.[F]			0.000124056	0	4	265	40	U6CZU7; A0A2K6JW75; A0A2U3Z9L8; O46546	U6CZU7 [2-17]; A0A2K6JW75 [94-109]; A0A2U3Z9L8 [239-254]; O46546 [181-196]	0	1790.89	High	High	0	0.01045	4	K.SYELPDGQVITIGNER.F	[239-254]
		Checked	Confidence	Identifying Node	PSM Ambiguity	Annotated Sequence	Modifications	# Protein Groups	# Proteins	Master Protein Accessions	Protein Accessions	# Missed Cleavages	Charge	DeltaScore	DeltaCn	Rank	Search Engine Rank	m/z [Da]	MH+ [Da]	Theo. MH+ [Da]	DeltaM [ppm]	Deltam/z [Da]	Activation Type	MS Order	Isolation Interference [%]	Ion Inject Time [ms]	RT [min]	First Scan	Spectrum File	File ID	XCorr	Percolator q-Value	Percolator PEP
		FALSE	High	Sequest HT (A2)	Unambiguous	[KR].SYELPDGQVITLGNER.[F]		4	5		A0A151MXB0; A0A1U7RYI1; M7BZU3; F6ZZG9; A0A1U7RNK3	0	2	0	0	1	1	895.95	1790.89	1790.89	0.53	0.00048	HCD (High Energy Collision Dissociation)	MS2	0	9.258	50.044	15403	MA_Nov18.raw	F3	3.18	0	0.0002745
		FALSE	High	Sequest HT (A2)	Unambiguous	[KR].SYELPDGQVITLGNER.[F]		4	5		A0A151MXB0; A0A1U7RYI1; M7BZU3; F6ZZG9; A0A1U7RNK3	0	3		0	1	4	597.636	1790.89	1790.89	1.04	0.00062	HCD (High Energy Collision Dissociation)	MS2	16.7085	110	49.9627	15373	MA_Nov18.raw	F3	3.45	0	0.01072
		FALSE	High	Sequest HT (A2)	Unambiguous	[KR].SYELPDGQVLTIGNER.[F]		4	2		P18600; A0A1S3I910	0	3		0	1	3	597.636	1790.89	1790.89	1.04	0.00062	HCD (High Energy Collision Dissociation)	MS2	16.7085	110	49.9627	15373	MA_Nov18.raw	F3	3.45	0	0.01072
		FALSE	High	Sequest HT (A2)	Unambiguous	[KR].SYELPDGQVITIGNER.[F]		4	256	U6CZU7; A0A2K6JW75; A0A2U3Z9L8; O46546	M9VWM1; A0A096NAA6; I6PSV3; H2QW46; A7UDB4; B2X877; M4PZX1; A0A1E1W6B0; F7J056; I6PH53; A0A2Y9DHB2; H6U673; F6T3Y8; A0A2U3WJ12; Q28937; A0A2K6SSF3; A0A2K6A1L8; O18513; A0A2R9BGJ3; A0A1U7TB25; A0A2K6Q1T6; A0A2I2YUP9; Q95MC4; S7Q589; A0A2K6QBG3; A0A2Y9HNF0; A0A2I3T8J6; Q38QA2; A0A2K5JAR4; F1BCP5; C6KXN2; Q5KTI8; Q58ID9; A0A076KTV1; A0A0A7RQK8; A0A2K5E2M5; L5MJ38; H1AGA3; E7DS93; G8JKX4; Q58DT9; I6P…	0	3		0	1	2	597.636	1790.89	1790.89	1.04	0.00062	HCD (High Energy Collision Dissociation)	MS2	16.7085	110	49.9627	15373	MA_Nov18.raw	F3	3.45	0	0.01072
		FALSE	High	Sequest HT (A2)	Unambiguous	[KR].SYEIPDGQVITIGNER.[F]		4	2		F1C3T7; F1C3V4	0	3	0	0	1	1	597.636	1790.89	1790.89	1.04	0.00062	HCD (High Energy Collision Dissociation)	MS2	16.7085	110	49.9627	15373	MA_Nov18.raw	F3	3.45	0	0.01072
		FALSE	High	Sequest HT (A2)	Unambiguous	[KR].SYELPDGQVLTIGNER.[F]		4	2		P18600; A0A1S3I910	0	2		0	1	2	895.95	1790.89	1790.89	0.53	0.00048	HCD (High Energy Collision Dissociation)	MS2	0	9.258	50.044	15403	MA_Nov18.raw	F3	3.18	0	0.0002745
		FALSE	High	Sequest HT (A2)	Unambiguous	[KR].SYELPDGQVITIGNER.[F]		4	256	U6CZU7; A0A2K6JW75; A0A2U3Z9L8; O46546	M9VWM1; A0A096NAA6; I6PSV3; H2QW46; A7UDB4; B2X877; M4PZX1; A0A1E1W6B0; F7J056; I6PH53; A0A2Y9DHB2; H6U673; F6T3Y8; A0A2U3WJ12; Q28937; A0A2K6SSF3; A0A2K6A1L8; O18513; A0A2R9BGJ3; A0A1U7TB25; A0A2K6Q1T6; A0A2I2YUP9; Q95MC4; S7Q589; A0A2K6QBG3; A0A2Y9HNF0; A0A2I3T8J6; Q38QA2; A0A2K5JAR4; F1BCP5; C6KXN2; Q5KTI8; Q58ID9; A0A076KTV1; A0A0A7RQK8; A0A2K5E2M5; L5MJ38; H1AGA3; E7DS93; G8JKX4; Q58DT9; I6P…	0	2		0	1	3	895.95	1790.89	1790.89	0.53	0.00048	HCD (High Energy Collision Dissociation)	MS2	0	9.258	50.044	15403	MA_Nov18.raw	F3	3.18	0	0.0002745
		FALSE	High	Sequest HT (A2)	Unambiguous	[KR].SYEIPDGQVITIGNER.[F]		4	2		F1C3T7; F1C3V4	0	2		0	1	4	895.95	1790.89	1790.89	0.53	0.00048	HCD (High Energy Collision Dissociation)	MS2	0	9.258	50.044	15403	MA_Nov18.raw	F3	3.18	0	0.0002745
		FALSE	High	Sequest HT (A2)	Unambiguous	[KR].SYELPDGQVITIGNER.[F]		4	256	U6CZU7; A0A2K6JW75; A0A2U3Z9L8; O46546	M9VWM1; A0A096NAA6; I6PSV3; H2QW46; A7UDB4; B2X877; M4PZX1; A0A1E1W6B0; F7J056; I6PH53; A0A2Y9DHB2; H6U673; F6T3Y8; A0A2U3WJ12; Q28937; A0A2K6SSF3; A0A2K6A1L8; O18513; A0A2R9BGJ3; A0A1U7TB25; A0A2K6Q1T6; A0A2I2YUP9; Q95MC4; S7Q589; A0A2K6QBG3; A0A2Y9HNF0; A0A2I3T8J6; Q38QA2; A0A2K5JAR4; F1BCP5; C6KXN2; Q5KTI8; Q58ID9; A0A076KTV1; A0A0A7RQK8; A0A2K5E2M5; L5MJ38; H1AGA3; E7DS93; G8JKX4; Q58DT9; I6P…	0	2		0	1	4	895.95	1790.89	1790.89	0.46	0.00041	HCD (High Energy Collision Dissociation)	MS2	5.65318	110	51.1142	15799	MA_Nov18.raw	F3	3.56	0	0.003514
		FALSE	High	Sequest HT (A2)	Unambiguous	[KR].SYELPDGQVLTIGNER.[F]		4	2		P18600; A0A1S3I910	0	2		0	1	3	895.95	1790.89	1790.89	0.46	0.00041	HCD (High Energy Collision Dissociation)	MS2	5.65318	110	51.1142	15799	MA_Nov18.raw	F3	3.56	0	0.003514
		FALSE	High	Sequest HT (A2)	Unambiguous	[KR].SYELPDGQVITLGNER.[F]		4	5		A0A151MXB0; A0A1U7RYI1; M7BZU3; F6ZZG9; A0A1U7RNK3	0	2		0	1	2	895.95	1790.89	1790.89	0.46	0.00041	HCD (High Energy Collision Dissociation)	MS2	5.65318	110	51.1142	15799	MA_Nov18.raw	F3	3.56	0	0.003514
		FALSE	High	Sequest HT (A2)	Unambiguous	[KR].SYEIPDGQVITIGNER.[F]		4	2		F1C3T7; F1C3V4	0	2	0	0	1	1	895.95	1790.89	1790.89	0.46	0.00041	HCD (High Energy Collision Dissociation)	MS2	5.65318	110	51.1142	15799	MA_Nov18.raw	F3	3.56	0	0.003514
		FALSE	High	Sequest HT (A2)	Unambiguous	[KR].SYEIPDGQVITIGNER.[F]		4	2		F1C3T7; F1C3V4	0	2		0	1	4	895.951	1790.89	1790.89	1.28	0.00115	HCD (High Energy Collision Dissociation)	MS2	0.464147	49.014	50.7573	15667	MA_Nov18.raw	F3	3.53	0	0.004832
		FALSE	High	Sequest HT (A2)	Unambiguous	[KR].SYELPDGQVITIGNER.[F]		4	256	U6CZU7; A0A2K6JW75; A0A2U3Z9L8; O46546	M9VWM1; A0A096NAA6; I6PSV3; H2QW46; A7UDB4; B2X877; M4PZX1; A0A1E1W6B0; F7J056; I6PH53; A0A2Y9DHB2; H6U673; F6T3Y8; A0A2U3WJ12; Q28937; A0A2K6SSF3; A0A2K6A1L8; O18513; A0A2R9BGJ3; A0A1U7TB25; A0A2K6Q1T6; A0A2I2YUP9; Q95MC4; S7Q589; A0A2K6QBG3; A0A2Y9HNF0; A0A2I3T8J6; Q38QA2; A0A2K5JAR4; F1BCP5; C6KXN2; Q5KTI8; Q58ID9; A0A076KTV1; A0A0A7RQK8; A0A2K5E2M5; L5MJ38; H1AGA3; E7DS93; G8JKX4; Q58DT9; I6P…	0	2		0	1	3	895.951	1790.89	1790.89	1.28	0.00115	HCD (High Energy Collision Dissociation)	MS2	0.464147	49.014	50.7573	15667	MA_Nov18.raw	F3	3.53	0	0.004832
		FALSE	High	Sequest HT (A2)	Unambiguous	[KR].SYELPDGQVITLGNER.[F]		4	5		A0A151MXB0; A0A1U7RYI1; M7BZU3; F6ZZG9; A0A1U7RNK3	0	2		0	1	2	895.951	1790.89	1790.89	1.28	0.00115	HCD (High Energy Collision Dissociation)	MS2	0.464147	49.014	50.7573	15667	MA_Nov18.raw	F3	3.53	0	0.004832
		FALSE	High	Sequest HT (A2)	Unambiguous	[KR].SYELPDGQVLTIGNER.[F]		4	2		P18600; A0A1S3I910	0	2	0	0	1	1	895.951	1790.89	1790.89	1.28	0.00115	HCD (High Energy Collision Dissociation)	MS2	0.464147	49.014	50.7573	15667	MA_Nov18.raw	F3	3.53	0	0.004832
		FALSE	High	Sequest HT (A2)	Unambiguous	[KR].SYEIPDGQVITIGNER.[F]		4	2		F1C3T7; F1C3V4	0	3		0	1	4	597.636	1790.89	1790.89	0.93	0.00056	HCD (High Energy Collision Dissociation)	MS2	17.9238	110	50.6674	15634	MA_Nov18.raw	F3	3.64	0	0.01293
		FALSE	High	Sequest HT (A2)	Unambiguous	[KR].SYELPDGQVLTIGNER.[F]		4	2		P18600; A0A1S3I910	0	3		0	1	3	597.636	1790.89	1790.89	0.93	0.00056	HCD (High Energy Collision Dissociation)	MS2	17.9238	110	50.6674	15634	MA_Nov18.raw	F3	3.64	0	0.01293
		FALSE	High	Sequest HT (A2)	Unambiguous	[KR].SYELPDGQVITIGNER.[F]		4	256	U6CZU7; A0A2K6JW75; A0A2U3Z9L8; O46546	M9VWM1; A0A096NAA6; I6PSV3; H2QW46; A7UDB4; B2X877; M4PZX1; A0A1E1W6B0; F7J056; I6PH53; A0A2Y9DHB2; H6U673; F6T3Y8; A0A2U3WJ12; Q28937; A0A2K6SSF3; A0A2K6A1L8; O18513; A0A2R9BGJ3; A0A1U7TB25; A0A2K6Q1T6; A0A2I2YUP9; Q95MC4; S7Q589; A0A2K6QBG3; A0A2Y9HNF0; A0A2I3T8J6; Q38QA2; A0A2K5JAR4; F1BCP5; C6KXN2; Q5KTI8; Q58ID9; A0A076KTV1; A0A0A7RQK8; A0A2K5E2M5; L5MJ38; H1AGA3; E7DS93; G8JKX4; Q58DT9; I6P…	0	3	0	0	1	1	597.636	1790.89	1790.89	0.93	0.00056	HCD (High Energy Collision Dissociation)	MS2	17.9238	110	50.6674	15634	MA_Nov18.raw	F3	3.64	0	0.01293
		FALSE	High	Sequest HT (A2)	Unambiguous	[KR].SYELPDGQVITIGNER.[F]		4	256	U6CZU7; A0A2K6JW75; A0A2U3Z9L8; O46546	M9VWM1; A0A096NAA6; I6PSV3; H2QW46; A7UDB4; B2X877; M4PZX1; A0A1E1W6B0; F7J056; I6PH53; A0A2Y9DHB2; H6U673; F6T3Y8; A0A2U3WJ12; Q28937; A0A2K6SSF3; A0A2K6A1L8; O18513; A0A2R9BGJ3; A0A1U7TB25; A0A2K6Q1T6; A0A2I2YUP9; Q95MC4; S7Q589; A0A2K6QBG3; A0A2Y9HNF0; A0A2I3T8J6; Q38QA2; A0A2K5JAR4; F1BCP5; C6KXN2; Q5KTI8; Q58ID9; A0A076KTV1; A0A0A7RQK8; A0A2K5E2M5; L5MJ38; H1AGA3; E7DS93; G8JKX4; Q58DT9; I6P…	0	2		0	1	4	895.951	1790.89	1790.89	1.08	0.00096	HCD (High Energy Collision Dissociation)	MS2	0.181594	4.705	50.4001	15535	MA_Nov18.raw	F3	3.44	0	0.002761
		FALSE	High	Sequest HT (A2)	Unambiguous	[KR].SYELPDGQVITLGNER.[F]		4	5		A0A151MXB0; A0A1U7RYI1; M7BZU3; F6ZZG9; A0A1U7RNK3	0	2		0	1	3	895.951	1790.89	1790.89	1.08	0.00096	HCD (High Energy Collision Dissociation)	MS2	0.181594	4.705	50.4001	15535	MA_Nov18.raw	F3	3.44	0	0.002761
		FALSE	High	Sequest HT (A2)	Unambiguous	[KR].SYEIPDGQVITIGNER.[F]		4	2		F1C3T7; F1C3V4	0	2		0	1	2	895.951	1790.89	1790.89	1.08	0.00096	HCD (High Energy Collision Dissociation)	MS2	0.181594	4.705	50.4001	15535	MA_Nov18.raw	F3	3.44	0	0.002761
		FALSE	High	Sequest HT (A2)	Unambiguous	[KR].SYELPDGQVLTIGNER.[F]		4	2		P18600; A0A1S3I910	0	2	0	0	1	1	895.951	1790.89	1790.89	1.08	0.00096	HCD (High Energy Collision Dissociation)	MS2	0.181594	4.705	50.4001	15535	MA_Nov18.raw	F3	3.44	0	0.002761
		FALSE	High	Sequest HT (A2)	Unambiguous	[KR].SYEIPDGQVITIGNER.[F]		4	2		F1C3T7; F1C3V4	0	3		0	1	4	597.636	1790.89	1790.89	0.42	0.00025	HCD (High Energy Collision Dissociation)	MS2	9.62515	28.083	50.3109	15502	MA_Nov18.raw	F3	4	0	0.01045
		FALSE	High	Sequest HT (A2)	Unambiguous	[KR].SYELPDGQVITIGNER.[F]		4	256	U6CZU7; A0A2K6JW75; A0A2U3Z9L8; O46546	M9VWM1; A0A096NAA6; I6PSV3; H2QW46; A7UDB4; B2X877; M4PZX1; A0A1E1W6B0; F7J056; I6PH53; A0A2Y9DHB2; H6U673; F6T3Y8; A0A2U3WJ12; Q28937; A0A2K6SSF3; A0A2K6A1L8; O18513; A0A2R9BGJ3; A0A1U7TB25; A0A2K6Q1T6; A0A2I2YUP9; Q95MC4; S7Q589; A0A2K6QBG3; A0A2Y9HNF0; A0A2I3T8J6; Q38QA2; A0A2K5JAR4; F1BCP5; C6KXN2; Q5KTI8; Q58ID9; A0A076KTV1; A0A0A7RQK8; A0A2K5E2M5; L5MJ38; H1AGA3; E7DS93; G8JKX4; Q58DT9; I6P…	0	3		0	1	3	597.636	1790.89	1790.89	0.42	0.00025	HCD (High Energy Collision Dissociation)	MS2	9.62515	28.083	50.3109	15502	MA_Nov18.raw	F3	4	0	0.01045
		FALSE	High	Sequest HT (A2)	Unambiguous	[KR].SYELPDGQVLTIGNER.[F]		4	2		P18600; A0A1S3I910	0	3		0	1	2	597.636	1790.89	1790.89	0.42	0.00025	HCD (High Energy Collision Dissociation)	MS2	9.62515	28.083	50.3109	15502	MA_Nov18.raw	F3	4	0	0.01045
		FALSE	High	Sequest HT (A2)	Unambiguous	[KR].SYELPDGQVITLGNER.[F]		4	5		A0A151MXB0; A0A1U7RYI1; M7BZU3; F6ZZG9; A0A1U7RNK3	0	3	0	0	1	1	597.636	1790.89	1790.89	0.42	0.00025	HCD (High Energy Collision Dissociation)	MS2	9.62515	28.083	50.3109	15502	MA_Nov18.raw	F3	4	0	0.01045
		FALSE	High	Sequest HT (A2)	Unambiguous	[KR].SYELPDGQVITLGNER.[F]		4	5		A0A151MXB0; A0A1U7RYI1; M7BZU3; F6ZZG9; A0A1U7RNK3	0	3		0	1	2	597.636	1790.89	1790.89	0.93	0.00056	HCD (High Energy Collision Dissociation)	MS2	17.9238	110	50.6674	15634	MA_Nov18.raw	F3	3.64	0	0.01293
		FALSE	High	Sequest HT (A2)	Unambiguous	[KR].SYELPDGQVITLGNER.[F]		4	5		A0A151MXB0; A0A1U7RYI1; M7BZU3; F6ZZG9; A0A1U7RNK3	0	3		0	1	4	597.636	1790.89	1790.89	0.22	0.00013	HCD (High Energy Collision Dissociation)	MS2	42.7859	110	46.0072	13910	MA_Nov18.raw	F3	3.8	0	0.01403
		FALSE	High	Sequest HT (A2)	Unambiguous	[KR].SYELPDGQVITIGNER.[F]		4	256	U6CZU7; A0A2K6JW75; A0A2U3Z9L8; O46546	M9VWM1; A0A096NAA6; I6PSV3; H2QW46; A7UDB4; B2X877; M4PZX1; A0A1E1W6B0; F7J056; I6PH53; A0A2Y9DHB2; H6U673; F6T3Y8; A0A2U3WJ12; Q28937; A0A2K6SSF3; A0A2K6A1L8; O18513; A0A2R9BGJ3; A0A1U7TB25; A0A2K6Q1T6; A0A2I2YUP9; Q95MC4; S7Q589; A0A2K6QBG3; A0A2Y9HNF0; A0A2I3T8J6; Q38QA2; A0A2K5JAR4; F1BCP5; C6KXN2; Q5KTI8; Q58ID9; A0A076KTV1; A0A0A7RQK8; A0A2K5E2M5; L5MJ38; H1AGA3; E7DS93; G8JKX4; Q58DT9; I6P…	0	3		0	1	3	597.636	1790.89	1790.89	0.22	0.00013	HCD (High Energy Collision Dissociation)	MS2	42.7859	110	46.0072	13910	MA_Nov18.raw	F3	3.8	0	0.01403
		FALSE	High	Sequest HT (A2)	Unambiguous	[KR].SYEIPDGQVITIGNER.[F]		4	2		F1C3T7; F1C3V4	0	3		0	1	2	597.636	1790.89	1790.89	0.22	0.00013	HCD (High Energy Collision Dissociation)	MS2	42.7859	110	46.0072	13910	MA_Nov18.raw	F3	3.8	0	0.01403
		FALSE	High	Sequest HT (A2)	Unambiguous	[KR].SYELPDGQVLTIGNER.[F]		4	2		P18600; A0A1S3I910	0	3	0	0	1	1	597.636	1790.89	1790.89	0.22	0.00013	HCD (High Energy Collision Dissociation)	MS2	42.7859	110	46.0072	13910	MA_Nov18.raw	F3	3.8	0	0.01403
		FALSE	High	Sequest HT (A2)	Unambiguous	[KR].SYEIPDGQVITIGNER.[F]		4	2		F1C3T7; F1C3V4	0	2	0	0	1	1	895.95	1790.89	1790.89	0.46	0.00041	HCD (High Energy Collision Dissociation)	MS2	0	110	45.915	13876	MA_Nov18.raw	F3	2.47	0.00193	0.0533
		FALSE	High	Sequest HT (A2)	Unambiguous	[KR].SYELPDGQVLTIGNER.[F]		4	2		P18600; A0A1S3I910	0	2		0	1	2	895.95	1790.89	1790.89	0.46	0.00041	HCD (High Energy Collision Dissociation)	MS2	0	110	45.915	13876	MA_Nov18.raw	F3	2.47	0.00193	0.0533
		FALSE	High	Sequest HT (A2)	Unambiguous	[KR].SYELPDGQVITLGNER.[F]		4	5		A0A151MXB0; A0A1U7RYI1; M7BZU3; F6ZZG9; A0A1U7RNK3	0	2		0	1	3	895.95	1790.89	1790.89	0.46	0.00041	HCD (High Energy Collision Dissociation)	MS2	0	110	45.915	13876	MA_Nov18.raw	F3	2.47	0.00193	0.0533
		FALSE	High	Sequest HT (A2)	Unambiguous	[KR].SYELPDGQVITIGNER.[F]		4	256	U6CZU7; A0A2K6JW75; A0A2U3Z9L8; O46546	M9VWM1; A0A096NAA6; I6PSV3; H2QW46; A7UDB4; B2X877; M4PZX1; A0A1E1W6B0; F7J056; I6PH53; A0A2Y9DHB2; H6U673; F6T3Y8; A0A2U3WJ12; Q28937; A0A2K6SSF3; A0A2K6A1L8; O18513; A0A2R9BGJ3; A0A1U7TB25; A0A2K6Q1T6; A0A2I2YUP9; Q95MC4; S7Q589; A0A2K6QBG3; A0A2Y9HNF0; A0A2I3T8J6; Q38QA2; A0A2K5JAR4; F1BCP5; C6KXN2; Q5KTI8; Q58ID9; A0A076KTV1; A0A0A7RQK8; A0A2K5E2M5; L5MJ38; H1AGA3; E7DS93; G8JKX4; Q58DT9; I6P…	0	2		0	1	4	895.95	1790.89	1790.89	0.46	0.00041	HCD (High Energy Collision Dissociation)	MS2	0	110	45.915	13876	MA_Nov18.raw	F3	2.47	0.00193	0.0533
		FALSE	High	Sequest HT (A2)	Unambiguous	[KR].SYEIPDGQVITIGNER.[F]		4	2		F1C3T7; F1C3V4	0	2		0	1	2	895.954	1790.9	1790.89	4.83	0.00432	HCD (High Energy Collision Dissociation)	MS2	0	110	49.6947	15274	MA_Nov18.raw	F3	2.42	0.00193	0.1515
		FALSE	High	Sequest HT (A2)	Unambiguous	[KR].SYELPDGQVITLGNER.[F]		4	5		A0A151MXB0; A0A1U7RYI1; M7BZU3; F6ZZG9; A0A1U7RNK3	0	2		0	1	3	895.954	1790.9	1790.89	4.83	0.00432	HCD (High Energy Collision Dissociation)	MS2	0	110	49.6947	15274	MA_Nov18.raw	F3	2.42	0.00193	0.1515
		FALSE	High	Sequest HT (A2)	Unambiguous	[KR].SYELPDGQVLTIGNER.[F]		4	2		P18600; A0A1S3I910	0	2		0	1	4	895.954	1790.9	1790.89	4.83	0.00432	HCD (High Energy Collision Dissociation)	MS2	0	110	49.6947	15274	MA_Nov18.raw	F3	2.42	0.00193	0.1515
		FALSE	High	Sequest HT (A2)	Unambiguous	[KR].SYELPDGQVITIGNER.[F]		4	256	U6CZU7; A0A2K6JW75; A0A2U3Z9L8; O46546	M9VWM1; A0A096NAA6; I6PSV3; H2QW46; A7UDB4; B2X877; M4PZX1; A0A1E1W6B0; F7J056; I6PH53; A0A2Y9DHB2; H6U673; F6T3Y8; A0A2U3WJ12; Q28937; A0A2K6SSF3; A0A2K6A1L8; O18513; A0A2R9BGJ3; A0A1U7TB25; A0A2K6Q1T6; A0A2I2YUP9; Q95MC4; S7Q589; A0A2K6QBG3; A0A2Y9HNF0; A0A2I3T8J6; Q38QA2; A0A2K5JAR4; F1BCP5; C6KXN2; Q5KTI8; Q58ID9; A0A076KTV1; A0A0A7RQK8; A0A2K5E2M5; L5MJ38; H1AGA3; E7DS93; G8JKX4; Q58DT9; I6P…	0	2	0	0	1	1	895.954	1790.9	1790.89	4.83	0.00432	HCD (High Energy Collision Dissociation)	MS2	0	110	49.6947	15274	MA_Nov18.raw	F3	2.42	0.00193	0.1515
	FALSE	High	[KR].QEYDESGPSIVHR.[KM-NG]			0.00257066	0	5	256	3	A0A2K5JIF5; A0A172MAB8; A0A2K6JW75; A0A2U3Z9L8; O46546	A0A2K5JIF5 [781-793]; A0A172MAB8 [361-373]; A0A2K6JW75 [215-227]; A0A2U3Z9L8 [360-372]; O46546 [302-314]	0	1516.7	High	High	0	0.00372	4.29	K.QEYDESGPSIVHR.K	[360-372]
		Checked	Confidence	Identifying Node	PSM Ambiguity	Annotated Sequence	Modifications	# Protein Groups	# Proteins	Master Protein Accessions	Protein Accessions	# Missed Cleavages	Charge	DeltaScore	DeltaCn	Rank	Search Engine Rank	m/z [Da]	MH+ [Da]	Theo. MH+ [Da]	DeltaM [ppm]	Deltam/z [Da]	Activation Type	MS Order	Isolation Interference [%]	Ion Inject Time [ms]	RT [min]	First Scan	Spectrum File	File ID	XCorr	Percolator q-Value	Percolator PEP
		FALSE	High	Sequest HT (A2)	Unambiguous	[KR].QEYDESGPSIVHR.[KM-NG]		5	256	A0A2K5JIF5; A0A172MAB8; A0A2K6JW75; A0A2U3Z9L8; O46546	U6JLF5; A0A2F0BHD1; J9P3P8; L9L4N0; A0A096NAA6; F7A7I3; H2QW46; A7UDB4; G4VLW1; M4PZX1; A1E0X2; Q9U6L9; A0A2Y9DHB2; F6T3Y8; A0A2K6A1L8; A0A2T7NS02; S5MIC9; O18513; A0A2R9BGJ3; A0A2P4VZ54; V5GV10; A0A181C4Z4; A0A2K6Q1T6; A0A096NHJ7; A0A286Q4W6; H2ZBK6; Q0PR65; B6EAV1; A0A2I2YUP9; S5M683; G3VA05; S7Q589; A0A2I3T8J6; A0A2K5JAR4; Q7M3B0; A0A0N5CMK8; A7SCN8; F6R0S4; A0A2K5JIF5; Q06YY0; L5MJ38; S5M6B0;…	0	2	0.0518	0	1	1	758.855	1516.7	1516.7	0.66	0.0005	HCD (High Energy Collision Dissociation)	MS2	18.5283	110	21.1459	4642	MA_Nov18.raw	F3	4.25	0	0.007021
		FALSE	High	Sequest HT (A2)	Unambiguous	[KR].QEYDESGPSIVHR.[KM-NG]		5	256	A0A2K5JIF5; A0A172MAB8; A0A2K6JW75; A0A2U3Z9L8; O46546	U6JLF5; A0A2F0BHD1; J9P3P8; L9L4N0; A0A096NAA6; F7A7I3; H2QW46; A7UDB4; G4VLW1; M4PZX1; A1E0X2; Q9U6L9; A0A2Y9DHB2; F6T3Y8; A0A2K6A1L8; A0A2T7NS02; S5MIC9; O18513; A0A2R9BGJ3; A0A2P4VZ54; V5GV10; A0A181C4Z4; A0A2K6Q1T6; A0A096NHJ7; A0A286Q4W6; H2ZBK6; Q0PR65; B6EAV1; A0A2I2YUP9; S5M683; G3VA05; S7Q589; A0A2I3T8J6; A0A2K5JAR4; Q7M3B0; A0A0N5CMK8; A7SCN8; F6R0S4; A0A2K5JIF5; Q06YY0; L5MJ38; S5M6B0;…	0	3	0.0769	0	1	1	506.24	1516.71	1516.7	1.7	0.00086	HCD (High Energy Collision Dissociation)	MS2	11.2635	47.109	21.1387	4639	MA_Nov18.raw	F3	4.29	0	0.00372
		FALSE	High	Sequest HT (A2)	Unambiguous	[KR].QEYDESGPSIVHR.[KM-NG]		5	256	A0A2K5JIF5; A0A172MAB8; A0A2K6JW75; A0A2U3Z9L8; O46546	U6JLF5; A0A2F0BHD1; J9P3P8; L9L4N0; A0A096NAA6; F7A7I3; H2QW46; A7UDB4; G4VLW1; M4PZX1; A1E0X2; Q9U6L9; A0A2Y9DHB2; F6T3Y8; A0A2K6A1L8; A0A2T7NS02; S5MIC9; O18513; A0A2R9BGJ3; A0A2P4VZ54; V5GV10; A0A181C4Z4; A0A2K6Q1T6; A0A096NHJ7; A0A286Q4W6; H2ZBK6; Q0PR65; B6EAV1; A0A2I2YUP9; S5M683; G3VA05; S7Q589; A0A2I3T8J6; A0A2K5JAR4; Q7M3B0; A0A0N5CMK8; A7SCN8; F6R0S4; A0A2K5JIF5; Q06YY0; L5MJ38; S5M6B0;…	0	3	0.0883	0	1	1	506.239	1516.7	1516.7	0.07	3e-05	HCD (High Energy Collision Dissociation)	MS2	33.9841	110	21.4891	4770	MA_Nov18.raw	F3	3.85	0.00193	0.07861
	FALSE	High	[KR].QEYDESGPSIVHRK.[CY-]			0.0254399	0	5	256	1	A0A2K5JIF5; A0A172MAB8; A0A2K6JW75; A0A2U3Z9L8; O46546	A0A2K5JIF5 [781-794]; A0A172MAB8 [361-374]; A0A2K6JW75 [215-228]; A0A2U3Z9L8 [360-373]; O46546 [302-315]	1	1644.8	High	High	0	0.02652	5.05	K.QEYDESGPSIVHRK.C	[360-373]
		Checked	Confidence	Identifying Node	PSM Ambiguity	Annotated Sequence	Modifications	# Protein Groups	# Proteins	Master Protein Accessions	Protein Accessions	# Missed Cleavages	Charge	DeltaScore	DeltaCn	Rank	Search Engine Rank	m/z [Da]	MH+ [Da]	Theo. MH+ [Da]	DeltaM [ppm]	Deltam/z [Da]	Activation Type	MS Order	Isolation Interference [%]	Ion Inject Time [ms]	RT [min]	First Scan	Spectrum File	File ID	XCorr	Percolator q-Value	Percolator PEP
		FALSE	High	Sequest HT (A2)	Unambiguous	[KR].QEYDESGPSIVHRK.[CY-]		5	256	A0A2K5JIF5; A0A172MAB8; A0A2K6JW75; A0A2U3Z9L8; O46546	U6JLF5; A0A2F0BHD1; J9P3P8; L9L4N0; A0A096NAA6; F7A7I3; H2QW46; A7UDB4; G4VLW1; M4PZX1; A1E0X2; Q9U6L9; A0A2Y9DHB2; F6T3Y8; A0A2K6A1L8; A0A2T7NS02; S5MIC9; O18513; A0A2R9BGJ3; V5GV10; A0A181C4Z4; A0A2K6Q1T6; A0A096NHJ7; A0A286Q4W6; H2ZBK6; Q0PR65; B6EAV1; A0A2I2YUP9; S5M683; G3VA05; S7Q589; A0A2I3T8J6; A0A2K5JAR4; Q7M3B0; A0A0N5CMK8; A7SCN8; F6R0S4; A0A2K5JIF5; Q06YY0; L5MJ38; S5M6B0; A7SEB1; A0A…	1	3	0.0871	0	1	1	548.939	1644.8	1644.8	2.31	0.00127	HCD (High Energy Collision Dissociation)	MS2	30.4784	110	17.9384	3449	MA_Nov18.raw	F3	5.05	0	0.02652
	FALSE	High	[R].VAPEEHPVLLTEAPLNPK.[ASTFG]			0.000360921	0	3	258	6	A0A172MAB8; A0A2U3Z9L8; O46546	A0A172MAB8 [97-114]; A0A2U3Z9L8 [96-113]; O46546 [38-55]	0	1954.06	High	High	0	0.0006894	4.19	R.VAPEEHPVLLTEAPLNPK.A	[96-113]
		Checked	Confidence	Identifying Node	PSM Ambiguity	Annotated Sequence	Modifications	# Protein Groups	# Proteins	Master Protein Accessions	Protein Accessions	# Missed Cleavages	Charge	DeltaScore	DeltaCn	Rank	Search Engine Rank	m/z [Da]	MH+ [Da]	Theo. MH+ [Da]	DeltaM [ppm]	Deltam/z [Da]	Activation Type	MS Order	Isolation Interference [%]	Ion Inject Time [ms]	RT [min]	First Scan	Spectrum File	File ID	XCorr	Percolator q-Value	Percolator PEP
		FALSE	High	Sequest HT (A2)	Unambiguous	[R].VAPEEHPVLLTEAPLNPK.[ASTFG]		3	256	A0A172MAB8; A0A2U3Z9L8; O46546	A0A2I2YLF1; A0A096NAA6; R4VFY6; E7DS94; A7UDB4; A0A2G5S916; M4PZX1; A0A267EJT4; F7J056; Q9U6L9; A0A182R8J7; A0A2Y9DHB2; F6T3Y8; Q8I9Z3; D7PF44; Q9NC28; A0A0X3PZ06; H2ZA71; A0A1B2G3B6; O18513; A0A2K6Q1T6; B6EAV1; S7Q589; A0A2K5QUJ1; E7DS46; A0A2I3T8J6; A0A2G5SAY9; A0A1Q3G3W2; Q58ID9; A0A076KTV1; Q86GJ1; A0A2K5E2M5; Q6QUV6; J7FRQ2; Q9NC10; A0A1I9W285; L5MJ38; B8RIT8; E7DS93; A0A194PZ35; A0A1Q3G3Q9;…	0	3	0	0	1	1	652.027	1954.07	1954.06	0.73	0.00048	HCD (High Energy Collision Dissociation)	MS2	44.3464	110	40.1895	11755	MA_Nov18.raw	F3	4.19	0	0.0006894
		FALSE	High	Sequest HT (A2)	Unambiguous	[R].VAPEEHPVILTEAPLNPK.[ASTFG]		3	1		A0A2C9JF24	0	3		0	1	2	652.027	1954.07	1954.06	0.73	0.00048	HCD (High Energy Collision Dissociation)	MS2	44.3464	110	40.1895	11755	MA_Nov18.raw	F3	4.19	0	0.0006894
		FALSE	High	Sequest HT (A2)	Unambiguous	[R].VAPEEHPVLLTEAPINPK.[ASTFG]		3	1		A0A1Y1K7E2	0	3		0	1	3	652.027	1954.07	1954.06	0.73	0.00048	HCD (High Energy Collision Dissociation)	MS2	44.3464	110	40.1895	11755	MA_Nov18.raw	F3	4.19	0	0.0006894
		FALSE	High	Sequest HT (A2)	Unambiguous	[R].VAPEEHPVLLTEAPLNPK.[ASTFG]		3	256	A0A172MAB8; A0A2U3Z9L8; O46546	A0A2I2YLF1; A0A096NAA6; R4VFY6; E7DS94; A7UDB4; A0A2G5S916; M4PZX1; A0A267EJT4; F7J056; Q9U6L9; A0A182R8J7; A0A2Y9DHB2; F6T3Y8; Q8I9Z3; D7PF44; Q9NC28; A0A0X3PZ06; H2ZA71; A0A1B2G3B6; O18513; A0A2K6Q1T6; B6EAV1; S7Q589; A0A2K5QUJ1; E7DS46; A0A2I3T8J6; A0A2G5SAY9; A0A1Q3G3W2; Q58ID9; A0A076KTV1; Q86GJ1; A0A2K5E2M5; Q6QUV6; J7FRQ2; Q9NC10; A0A1I9W285; L5MJ38; B8RIT8; E7DS93; A0A194PZ35; A0A1Q3G3Q9;…	0	3		0	1	3	652.025	1954.06	1954.06	-1.33	-0.00087	HCD (High Energy Collision Dissociation)	MS2	81.8497	110	39.8218	11619	MA_Nov18.raw	F3	3.71	0.00193	0.09925
		FALSE	High	Sequest HT (A2)	Unambiguous	[R].VAPEEHPVLLTEAPINPK.[ASTFG]		3	1		A0A1Y1K7E2	0	3		0	1	2	652.025	1954.06	1954.06	-1.33	-0.00087	HCD (High Energy Collision Dissociation)	MS2	81.8497	110	39.8218	11619	MA_Nov18.raw	F3	3.71	0.00193	0.09925
		FALSE	High	Sequest HT (A2)	Unambiguous	[R].VAPEEHPVILTEAPLNPK.[ASTFG]		3	1		A0A2C9JF24	0	3	0	0	1	1	652.025	1954.06	1954.06	-1.33	-0.00087	HCD (High Energy Collision Dissociation)	MS2	81.8497	110	39.8218	11619	MA_Nov18.raw	F3	3.71	0.00193	0.09925
	FALSE	High	[K-].DSYVGDEAQSK.[RKCH-]			0.065512	0.0051209	1	256	1	A0A2U3Z9L8	A0A2U3Z9L8 [51-61]	0	1198.52	High	High	0.00193	0.05991	2.02	K.DSYVGDEAQSK.R	[51-61]
		Checked	Confidence	Identifying Node	PSM Ambiguity	Annotated Sequence	Modifications	# Protein Groups	# Proteins	Master Protein Accessions	Protein Accessions	# Missed Cleavages	Charge	DeltaScore	DeltaCn	Rank	Search Engine Rank	m/z [Da]	MH+ [Da]	Theo. MH+ [Da]	DeltaM [ppm]	Deltam/z [Da]	Activation Type	MS Order	Isolation Interference [%]	Ion Inject Time [ms]	RT [min]	First Scan	Spectrum File	File ID	XCorr	Percolator q-Value	Percolator PEP
		FALSE	High	Sequest HT (A2)	Unambiguous	[K-].DSYVGDEAQSK.[RKCH-]		1	256	A0A2U3Z9L8	U6JLF5; G1Q7M9; A0A1B6HYJ2; L9L4N0; B2XY22; A0A090LBA7; A0A2K6N1V4; F7A7I3; L5L4R2; A1E0X2; E7EVS6; C5HVZ5; A0A0N8BCG5; A0A183VDM5; A0A0P5DFV4; A0A2J8KJP1; A0A2I3S713; A0A0B2V386; S5MNK0; S5MIC9; V5GV10; G1NZV9; H2ZBK6; A0A0P4ZUK6; A0A0K1R048; A0A0A0MQP7; S5M683; Q8I861; A0A183U5R7; L9KVG3; A0A2I3T8J6; A0A0N5CMK8; A0A2K6A7V7; A0A2R8Y793; Q58ID9; A8XK80; B2XY24; A0A183UAF9; S5M6B0; G1RNR9; B4I7G3;…	0	2	0.4059	0	1	1	599.765	1198.52	1198.52	0.43	0.00026	HCD (High Energy Collision Dissociation)	MS2	43.2992	110	15.4978	2568	MA_Nov18.raw	F3	2.02	0.00193	0.05991
	FALSE	High	[R].AVFPSLVGRPR.[QHYK]			0.0726662	0.0051209	1	269	2	A0A2U3Z9L8	A0A2U3Z9L8 [29-39]	0	1198.71	High	High	0.00193	0.06566	3.01	R.AVFPSIVGRPR.H	[29-39]
		Checked	Confidence	Identifying Node	PSM Ambiguity	Annotated Sequence	Modifications	# Protein Groups	# Proteins	Master Protein Accessions	Protein Accessions	# Missed Cleavages	Charge	DeltaScore	DeltaCn	Rank	Search Engine Rank	m/z [Da]	MH+ [Da]	Theo. MH+ [Da]	DeltaM [ppm]	Deltam/z [Da]	Activation Type	MS Order	Isolation Interference [%]	Ion Inject Time [ms]	RT [min]	First Scan	Spectrum File	File ID	XCorr	Percolator q-Value	Percolator PEP
		FALSE	High	Sequest HT (A2)	Unambiguous	[R].AVFPSIVGRPR.[QHYK]		1	256	A0A2U3Z9L8	A0A1B6HYJ2; L9L4N0; B2XY22; A0A090LBA7; A0A2K6N1V4; F7A7I3; L5L4R2; A1E0X2; E7EVS6; C5HVZ5; A0A0N8BCG5; A0A183VDM5; A0A2J8KJP1; A0A2I3S713; H9JJX0; A0A0B2V386; S5MNK0; S5MIC9; V5GV10; H2ZBK6; A0A0K1R048; A0A0A0MQP7; S5M683; Q8I861; A0A183U5R7; A0A2Y9HNF0; L9KVG3; A0A0N5CMK8; A0A2K6A7V7; A0A2R8Y793; A0A2L2XZP0; A8XK80; B2XY24; A0A183UAF9; S5M6B0; A0A2P2HXC8; G1RNR9; B4I7G3; G8JKX4; A0A183PY72; A2S…	0	3		0	1	2	400.24	1198.7	1198.71	-0.53	-0.00021	HCD (High Energy Collision Dissociation)	MS2	20.8781	110	34.437	9613	MA_Nov18.raw	F3	3.01	0.00193	0.06566
		FALSE	High	Sequest HT (A2)	Unambiguous	[R].AVFPSLVGRPR.[QHYK]		1	13		U6JLF5; A0A2G8KMT7; P35432; A0A068XX95; G1SPU6; A0A0R3WB19; A0A068XWU3; A0A0T6B9K4; A0A146YS88; C5NTJ9; A0A0R3WYF6; Q2LDZ7; C3ZTX6	0	3	0	0	1	1	400.24	1198.7	1198.71	-0.53	-0.00021	HCD (High Energy Collision Dissociation)	MS2	20.8781	110	34.437	9613	MA_Nov18.raw	F3	3.01	0.00193	0.06566
	FALSE	High	[KR].AGFAGDDAPR.[ASVT]			0.114653	0.0051209	1	256	1	A0A2U3Z9L8	A0A2U3Z9L8 [19-28]	0	976.448	High	High	0.00193	0.09848	2.34	K.AGFAGDDAPR.A	[19-28]
		Checked	Confidence	Identifying Node	PSM Ambiguity	Annotated Sequence	Modifications	# Protein Groups	# Proteins	Master Protein Accessions	Protein Accessions	# Missed Cleavages	Charge	DeltaScore	DeltaCn	Rank	Search Engine Rank	m/z [Da]	MH+ [Da]	Theo. MH+ [Da]	DeltaM [ppm]	Deltam/z [Da]	Activation Type	MS Order	Isolation Interference [%]	Ion Inject Time [ms]	RT [min]	First Scan	Spectrum File	File ID	XCorr	Percolator q-Value	Percolator PEP
		FALSE	High	Sequest HT (A2)	Unambiguous	[KR].AGFAGDDAPR.[ASVT]		1	256	A0A2U3Z9L8	A0A1B6HYJ2; L9L4N0; B2XY22; A0A090LBA7; A0A2K6N1V4; F7A7I3; L5L4R2; A1E0X2; E7EVS6; C5HVZ5; A0A0N8BCG5; A0A183VDM5; A0A2J8KJP1; A0A2I3S713; H9JJX0; A0A0B2V386; S5MNK0; S5MIC9; V5GV10; H2ZBK6; A0A0K1R048; A0A0A0MQP7; S5M683; Q8I861; A0A183U5R7; A0A2Y9HNF0; L9KVG3; A0A0N5CMK8; A0A2K6A7V7; A0A2R8Y793; A0A2L2XZP0; A8XK80; B2XY24; A0A183UAF9; S5M6B0; A0A2P2HXC8; G1RNR9; B4I7G3; G8JKX4; A0A183PY72; A2S…	0	2	0.2179	0	1	1	488.728	976.449	976.448	0.82	0.0004	HCD (High Energy Collision Dissociation)	MS2	31.3135	110	17.7655	3385	MA_Nov18.raw	F3	2.34	0.00193	0.09848
FALSE	High	Master Protein	O46546	Beta-actin (Fragment) OS=Mustela putorius furo OX=9669 PE=2 SV=1	0	16.846	20	5	17	1	1	317	35.8	5.97	62.53	5	High
	Checked	Confidence	Annotated Sequence	Modifications	Modifications in Master Proteins	Qvality PEP	Qvality q-value	# Protein Groups	# Proteins	# PSMs	Master Protein Accessions	Positions in Master Proteins	# Missed Cleavages	Theo. MH+ [Da]	Found in Sample: [S3] F3: Sample	Confidence (by Search Engine): Sequest HT	Percolator q-Value (by Search Engine): Sequest HT	Percolator PEP (by Search Engine): Sequest HT	XCorr (by Search Engine): Sequest HT	Sequence in Protein	Positions in Protein	Peptide Group Modifications in Protein
	FALSE	High	[KR].SYELPDGQVITLGNER.[F]			0.000124056	0	4	265	40	U6CZU7; A0A2K6JW75; A0A2U3Z9L8; O46546	U6CZU7 [2-17]; A0A2K6JW75 [94-109]; A0A2U3Z9L8 [239-254]; O46546 [181-196]	0	1790.89	High	High	0	0.01045	4	K.SYELPDGQVITIGNER.F	[181-196]
		Checked	Confidence	Identifying Node	PSM Ambiguity	Annotated Sequence	Modifications	# Protein Groups	# Proteins	Master Protein Accessions	Protein Accessions	# Missed Cleavages	Charge	DeltaScore	DeltaCn	Rank	Search Engine Rank	m/z [Da]	MH+ [Da]	Theo. MH+ [Da]	DeltaM [ppm]	Deltam/z [Da]	Activation Type	MS Order	Isolation Interference [%]	Ion Inject Time [ms]	RT [min]	First Scan	Spectrum File	File ID	XCorr	Percolator q-Value	Percolator PEP
		FALSE	High	Sequest HT (A2)	Unambiguous	[KR].SYELPDGQVITLGNER.[F]		4	5		A0A151MXB0; A0A1U7RYI1; M7BZU3; F6ZZG9; A0A1U7RNK3	0	2	0	0	1	1	895.95	1790.89	1790.89	0.53	0.00048	HCD (High Energy Collision Dissociation)	MS2	0	9.258	50.044	15403	MA_Nov18.raw	F3	3.18	0	0.0002745
		FALSE	High	Sequest HT (A2)	Unambiguous	[KR].SYELPDGQVITLGNER.[F]		4	5		A0A151MXB0; A0A1U7RYI1; M7BZU3; F6ZZG9; A0A1U7RNK3	0	3		0	1	4	597.636	1790.89	1790.89	1.04	0.00062	HCD (High Energy Collision Dissociation)	MS2	16.7085	110	49.9627	15373	MA_Nov18.raw	F3	3.45	0	0.01072
		FALSE	High	Sequest HT (A2)	Unambiguous	[KR].SYELPDGQVLTIGNER.[F]		4	2		P18600; A0A1S3I910	0	3		0	1	3	597.636	1790.89	1790.89	1.04	0.00062	HCD (High Energy Collision Dissociation)	MS2	16.7085	110	49.9627	15373	MA_Nov18.raw	F3	3.45	0	0.01072
		FALSE	High	Sequest HT (A2)	Unambiguous	[KR].SYELPDGQVITIGNER.[F]		4	256	U6CZU7; A0A2K6JW75; A0A2U3Z9L8; O46546	M9VWM1; A0A096NAA6; I6PSV3; H2QW46; A7UDB4; B2X877; M4PZX1; A0A1E1W6B0; F7J056; I6PH53; A0A2Y9DHB2; H6U673; F6T3Y8; A0A2U3WJ12; Q28937; A0A2K6SSF3; A0A2K6A1L8; O18513; A0A2R9BGJ3; A0A1U7TB25; A0A2K6Q1T6; A0A2I2YUP9; Q95MC4; S7Q589; A0A2K6QBG3; A0A2Y9HNF0; A0A2I3T8J6; Q38QA2; A0A2K5JAR4; F1BCP5; C6KXN2; Q5KTI8; Q58ID9; A0A076KTV1; A0A0A7RQK8; A0A2K5E2M5; L5MJ38; H1AGA3; E7DS93; G8JKX4; Q58DT9; I6P…	0	3		0	1	2	597.636	1790.89	1790.89	1.04	0.00062	HCD (High Energy Collision Dissociation)	MS2	16.7085	110	49.9627	15373	MA_Nov18.raw	F3	3.45	0	0.01072
		FALSE	High	Sequest HT (A2)	Unambiguous	[KR].SYEIPDGQVITIGNER.[F]		4	2		F1C3T7; F1C3V4	0	3	0	0	1	1	597.636	1790.89	1790.89	1.04	0.00062	HCD (High Energy Collision Dissociation)	MS2	16.7085	110	49.9627	15373	MA_Nov18.raw	F3	3.45	0	0.01072
		FALSE	High	Sequest HT (A2)	Unambiguous	[KR].SYELPDGQVLTIGNER.[F]		4	2		P18600; A0A1S3I910	0	2		0	1	2	895.95	1790.89	1790.89	0.53	0.00048	HCD (High Energy Collision Dissociation)	MS2	0	9.258	50.044	15403	MA_Nov18.raw	F3	3.18	0	0.0002745
		FALSE	High	Sequest HT (A2)	Unambiguous	[KR].SYELPDGQVITIGNER.[F]		4	256	U6CZU7; A0A2K6JW75; A0A2U3Z9L8; O46546	M9VWM1; A0A096NAA6; I6PSV3; H2QW46; A7UDB4; B2X877; M4PZX1; A0A1E1W6B0; F7J056; I6PH53; A0A2Y9DHB2; H6U673; F6T3Y8; A0A2U3WJ12; Q28937; A0A2K6SSF3; A0A2K6A1L8; O18513; A0A2R9BGJ3; A0A1U7TB25; A0A2K6Q1T6; A0A2I2YUP9; Q95MC4; S7Q589; A0A2K6QBG3; A0A2Y9HNF0; A0A2I3T8J6; Q38QA2; A0A2K5JAR4; F1BCP5; C6KXN2; Q5KTI8; Q58ID9; A0A076KTV1; A0A0A7RQK8; A0A2K5E2M5; L5MJ38; H1AGA3; E7DS93; G8JKX4; Q58DT9; I6P…	0	2		0	1	3	895.95	1790.89	1790.89	0.53	0.00048	HCD (High Energy Collision Dissociation)	MS2	0	9.258	50.044	15403	MA_Nov18.raw	F3	3.18	0	0.0002745
		FALSE	High	Sequest HT (A2)	Unambiguous	[KR].SYEIPDGQVITIGNER.[F]		4	2		F1C3T7; F1C3V4	0	2		0	1	4	895.95	1790.89	1790.89	0.53	0.00048	HCD (High Energy Collision Dissociation)	MS2	0	9.258	50.044	15403	MA_Nov18.raw	F3	3.18	0	0.0002745
		FALSE	High	Sequest HT (A2)	Unambiguous	[KR].SYELPDGQVITIGNER.[F]		4	256	U6CZU7; A0A2K6JW75; A0A2U3Z9L8; O46546	M9VWM1; A0A096NAA6; I6PSV3; H2QW46; A7UDB4; B2X877; M4PZX1; A0A1E1W6B0; F7J056; I6PH53; A0A2Y9DHB2; H6U673; F6T3Y8; A0A2U3WJ12; Q28937; A0A2K6SSF3; A0A2K6A1L8; O18513; A0A2R9BGJ3; A0A1U7TB25; A0A2K6Q1T6; A0A2I2YUP9; Q95MC4; S7Q589; A0A2K6QBG3; A0A2Y9HNF0; A0A2I3T8J6; Q38QA2; A0A2K5JAR4; F1BCP5; C6KXN2; Q5KTI8; Q58ID9; A0A076KTV1; A0A0A7RQK8; A0A2K5E2M5; L5MJ38; H1AGA3; E7DS93; G8JKX4; Q58DT9; I6P…	0	2		0	1	4	895.95	1790.89	1790.89	0.46	0.00041	HCD (High Energy Collision Dissociation)	MS2	5.65318	110	51.1142	15799	MA_Nov18.raw	F3	3.56	0	0.003514
		FALSE	High	Sequest HT (A2)	Unambiguous	[KR].SYELPDGQVLTIGNER.[F]		4	2		P18600; A0A1S3I910	0	2		0	1	3	895.95	1790.89	1790.89	0.46	0.00041	HCD (High Energy Collision Dissociation)	MS2	5.65318	110	51.1142	15799	MA_Nov18.raw	F3	3.56	0	0.003514
		FALSE	High	Sequest HT (A2)	Unambiguous	[KR].SYELPDGQVITLGNER.[F]		4	5		A0A151MXB0; A0A1U7RYI1; M7BZU3; F6ZZG9; A0A1U7RNK3	0	2		0	1	2	895.95	1790.89	1790.89	0.46	0.00041	HCD (High Energy Collision Dissociation)	MS2	5.65318	110	51.1142	15799	MA_Nov18.raw	F3	3.56	0	0.003514
		FALSE	High	Sequest HT (A2)	Unambiguous	[KR].SYEIPDGQVITIGNER.[F]		4	2		F1C3T7; F1C3V4	0	2	0	0	1	1	895.95	1790.89	1790.89	0.46	0.00041	HCD (High Energy Collision Dissociation)	MS2	5.65318	110	51.1142	15799	MA_Nov18.raw	F3	3.56	0	0.003514
		FALSE	High	Sequest HT (A2)	Unambiguous	[KR].SYEIPDGQVITIGNER.[F]		4	2		F1C3T7; F1C3V4	0	2		0	1	4	895.951	1790.89	1790.89	1.28	0.00115	HCD (High Energy Collision Dissociation)	MS2	0.464147	49.014	50.7573	15667	MA_Nov18.raw	F3	3.53	0	0.004832
		FALSE	High	Sequest HT (A2)	Unambiguous	[KR].SYELPDGQVITIGNER.[F]		4	256	U6CZU7; A0A2K6JW75; A0A2U3Z9L8; O46546	M9VWM1; A0A096NAA6; I6PSV3; H2QW46; A7UDB4; B2X877; M4PZX1; A0A1E1W6B0; F7J056; I6PH53; A0A2Y9DHB2; H6U673; F6T3Y8; A0A2U3WJ12; Q28937; A0A2K6SSF3; A0A2K6A1L8; O18513; A0A2R9BGJ3; A0A1U7TB25; A0A2K6Q1T6; A0A2I2YUP9; Q95MC4; S7Q589; A0A2K6QBG3; A0A2Y9HNF0; A0A2I3T8J6; Q38QA2; A0A2K5JAR4; F1BCP5; C6KXN2; Q5KTI8; Q58ID9; A0A076KTV1; A0A0A7RQK8; A0A2K5E2M5; L5MJ38; H1AGA3; E7DS93; G8JKX4; Q58DT9; I6P…	0	2		0	1	3	895.951	1790.89	1790.89	1.28	0.00115	HCD (High Energy Collision Dissociation)	MS2	0.464147	49.014	50.7573	15667	MA_Nov18.raw	F3	3.53	0	0.004832
		FALSE	High	Sequest HT (A2)	Unambiguous	[KR].SYELPDGQVITLGNER.[F]		4	5		A0A151MXB0; A0A1U7RYI1; M7BZU3; F6ZZG9; A0A1U7RNK3	0	2		0	1	2	895.951	1790.89	1790.89	1.28	0.00115	HCD (High Energy Collision Dissociation)	MS2	0.464147	49.014	50.7573	15667	MA_Nov18.raw	F3	3.53	0	0.004832
		FALSE	High	Sequest HT (A2)	Unambiguous	[KR].SYELPDGQVLTIGNER.[F]		4	2		P18600; A0A1S3I910	0	2	0	0	1	1	895.951	1790.89	1790.89	1.28	0.00115	HCD (High Energy Collision Dissociation)	MS2	0.464147	49.014	50.7573	15667	MA_Nov18.raw	F3	3.53	0	0.004832
		FALSE	High	Sequest HT (A2)	Unambiguous	[KR].SYEIPDGQVITIGNER.[F]		4	2		F1C3T7; F1C3V4	0	3		0	1	4	597.636	1790.89	1790.89	0.93	0.00056	HCD (High Energy Collision Dissociation)	MS2	17.9238	110	50.6674	15634	MA_Nov18.raw	F3	3.64	0	0.01293
		FALSE	High	Sequest HT (A2)	Unambiguous	[KR].SYELPDGQVLTIGNER.[F]		4	2		P18600; A0A1S3I910	0	3		0	1	3	597.636	1790.89	1790.89	0.93	0.00056	HCD (High Energy Collision Dissociation)	MS2	17.9238	110	50.6674	15634	MA_Nov18.raw	F3	3.64	0	0.01293
		FALSE	High	Sequest HT (A2)	Unambiguous	[KR].SYELPDGQVITIGNER.[F]		4	256	U6CZU7; A0A2K6JW75; A0A2U3Z9L8; O46546	M9VWM1; A0A096NAA6; I6PSV3; H2QW46; A7UDB4; B2X877; M4PZX1; A0A1E1W6B0; F7J056; I6PH53; A0A2Y9DHB2; H6U673; F6T3Y8; A0A2U3WJ12; Q28937; A0A2K6SSF3; A0A2K6A1L8; O18513; A0A2R9BGJ3; A0A1U7TB25; A0A2K6Q1T6; A0A2I2YUP9; Q95MC4; S7Q589; A0A2K6QBG3; A0A2Y9HNF0; A0A2I3T8J6; Q38QA2; A0A2K5JAR4; F1BCP5; C6KXN2; Q5KTI8; Q58ID9; A0A076KTV1; A0A0A7RQK8; A0A2K5E2M5; L5MJ38; H1AGA3; E7DS93; G8JKX4; Q58DT9; I6P…	0	3	0	0	1	1	597.636	1790.89	1790.89	0.93	0.00056	HCD (High Energy Collision Dissociation)	MS2	17.9238	110	50.6674	15634	MA_Nov18.raw	F3	3.64	0	0.01293
		FALSE	High	Sequest HT (A2)	Unambiguous	[KR].SYELPDGQVITIGNER.[F]		4	256	U6CZU7; A0A2K6JW75; A0A2U3Z9L8; O46546	M9VWM1; A0A096NAA6; I6PSV3; H2QW46; A7UDB4; B2X877; M4PZX1; A0A1E1W6B0; F7J056; I6PH53; A0A2Y9DHB2; H6U673; F6T3Y8; A0A2U3WJ12; Q28937; A0A2K6SSF3; A0A2K6A1L8; O18513; A0A2R9BGJ3; A0A1U7TB25; A0A2K6Q1T6; A0A2I2YUP9; Q95MC4; S7Q589; A0A2K6QBG3; A0A2Y9HNF0; A0A2I3T8J6; Q38QA2; A0A2K5JAR4; F1BCP5; C6KXN2; Q5KTI8; Q58ID9; A0A076KTV1; A0A0A7RQK8; A0A2K5E2M5; L5MJ38; H1AGA3; E7DS93; G8JKX4; Q58DT9; I6P…	0	2		0	1	4	895.951	1790.89	1790.89	1.08	0.00096	HCD (High Energy Collision Dissociation)	MS2	0.181594	4.705	50.4001	15535	MA_Nov18.raw	F3	3.44	0	0.002761
		FALSE	High	Sequest HT (A2)	Unambiguous	[KR].SYELPDGQVITLGNER.[F]		4	5		A0A151MXB0; A0A1U7RYI1; M7BZU3; F6ZZG9; A0A1U7RNK3	0	2		0	1	3	895.951	1790.89	1790.89	1.08	0.00096	HCD (High Energy Collision Dissociation)	MS2	0.181594	4.705	50.4001	15535	MA_Nov18.raw	F3	3.44	0	0.002761
		FALSE	High	Sequest HT (A2)	Unambiguous	[KR].SYEIPDGQVITIGNER.[F]		4	2		F1C3T7; F1C3V4	0	2		0	1	2	895.951	1790.89	1790.89	1.08	0.00096	HCD (High Energy Collision Dissociation)	MS2	0.181594	4.705	50.4001	15535	MA_Nov18.raw	F3	3.44	0	0.002761
		FALSE	High	Sequest HT (A2)	Unambiguous	[KR].SYELPDGQVLTIGNER.[F]		4	2		P18600; A0A1S3I910	0	2	0	0	1	1	895.951	1790.89	1790.89	1.08	0.00096	HCD (High Energy Collision Dissociation)	MS2	0.181594	4.705	50.4001	15535	MA_Nov18.raw	F3	3.44	0	0.002761
		FALSE	High	Sequest HT (A2)	Unambiguous	[KR].SYEIPDGQVITIGNER.[F]		4	2		F1C3T7; F1C3V4	0	3		0	1	4	597.636	1790.89	1790.89	0.42	0.00025	HCD (High Energy Collision Dissociation)	MS2	9.62515	28.083	50.3109	15502	MA_Nov18.raw	F3	4	0	0.01045
		FALSE	High	Sequest HT (A2)	Unambiguous	[KR].SYELPDGQVITIGNER.[F]		4	256	U6CZU7; A0A2K6JW75; A0A2U3Z9L8; O46546	M9VWM1; A0A096NAA6; I6PSV3; H2QW46; A7UDB4; B2X877; M4PZX1; A0A1E1W6B0; F7J056; I6PH53; A0A2Y9DHB2; H6U673; F6T3Y8; A0A2U3WJ12; Q28937; A0A2K6SSF3; A0A2K6A1L8; O18513; A0A2R9BGJ3; A0A1U7TB25; A0A2K6Q1T6; A0A2I2YUP9; Q95MC4; S7Q589; A0A2K6QBG3; A0A2Y9HNF0; A0A2I3T8J6; Q38QA2; A0A2K5JAR4; F1BCP5; C6KXN2; Q5KTI8; Q58ID9; A0A076KTV1; A0A0A7RQK8; A0A2K5E2M5; L5MJ38; H1AGA3; E7DS93; G8JKX4; Q58DT9; I6P…	0	3		0	1	3	597.636	1790.89	1790.89	0.42	0.00025	HCD (High Energy Collision Dissociation)	MS2	9.62515	28.083	50.3109	15502	MA_Nov18.raw	F3	4	0	0.01045
		FALSE	High	Sequest HT (A2)	Unambiguous	[KR].SYELPDGQVLTIGNER.[F]		4	2		P18600; A0A1S3I910	0	3		0	1	2	597.636	1790.89	1790.89	0.42	0.00025	HCD (High Energy Collision Dissociation)	MS2	9.62515	28.083	50.3109	15502	MA_Nov18.raw	F3	4	0	0.01045
		FALSE	High	Sequest HT (A2)	Unambiguous	[KR].SYELPDGQVITLGNER.[F]		4	5		A0A151MXB0; A0A1U7RYI1; M7BZU3; F6ZZG9; A0A1U7RNK3	0	3	0	0	1	1	597.636	1790.89	1790.89	0.42	0.00025	HCD (High Energy Collision Dissociation)	MS2	9.62515	28.083	50.3109	15502	MA_Nov18.raw	F3	4	0	0.01045
		FALSE	High	Sequest HT (A2)	Unambiguous	[KR].SYELPDGQVITLGNER.[F]		4	5		A0A151MXB0; A0A1U7RYI1; M7BZU3; F6ZZG9; A0A1U7RNK3	0	3		0	1	2	597.636	1790.89	1790.89	0.93	0.00056	HCD (High Energy Collision Dissociation)	MS2	17.9238	110	50.6674	15634	MA_Nov18.raw	F3	3.64	0	0.01293
		FALSE	High	Sequest HT (A2)	Unambiguous	[KR].SYELPDGQVITLGNER.[F]		4	5		A0A151MXB0; A0A1U7RYI1; M7BZU3; F6ZZG9; A0A1U7RNK3	0	3		0	1	4	597.636	1790.89	1790.89	0.22	0.00013	HCD (High Energy Collision Dissociation)	MS2	42.7859	110	46.0072	13910	MA_Nov18.raw	F3	3.8	0	0.01403
		FALSE	High	Sequest HT (A2)	Unambiguous	[KR].SYELPDGQVITIGNER.[F]		4	256	U6CZU7; A0A2K6JW75; A0A2U3Z9L8; O46546	M9VWM1; A0A096NAA6; I6PSV3; H2QW46; A7UDB4; B2X877; M4PZX1; A0A1E1W6B0; F7J056; I6PH53; A0A2Y9DHB2; H6U673; F6T3Y8; A0A2U3WJ12; Q28937; A0A2K6SSF3; A0A2K6A1L8; O18513; A0A2R9BGJ3; A0A1U7TB25; A0A2K6Q1T6; A0A2I2YUP9; Q95MC4; S7Q589; A0A2K6QBG3; A0A2Y9HNF0; A0A2I3T8J6; Q38QA2; A0A2K5JAR4; F1BCP5; C6KXN2; Q5KTI8; Q58ID9; A0A076KTV1; A0A0A7RQK8; A0A2K5E2M5; L5MJ38; H1AGA3; E7DS93; G8JKX4; Q58DT9; I6P…	0	3		0	1	3	597.636	1790.89	1790.89	0.22	0.00013	HCD (High Energy Collision Dissociation)	MS2	42.7859	110	46.0072	13910	MA_Nov18.raw	F3	3.8	0	0.01403
		FALSE	High	Sequest HT (A2)	Unambiguous	[KR].SYEIPDGQVITIGNER.[F]		4	2		F1C3T7; F1C3V4	0	3		0	1	2	597.636	1790.89	1790.89	0.22	0.00013	HCD (High Energy Collision Dissociation)	MS2	42.7859	110	46.0072	13910	MA_Nov18.raw	F3	3.8	0	0.01403
		FALSE	High	Sequest HT (A2)	Unambiguous	[KR].SYELPDGQVLTIGNER.[F]		4	2		P18600; A0A1S3I910	0	3	0	0	1	1	597.636	1790.89	1790.89	0.22	0.00013	HCD (High Energy Collision Dissociation)	MS2	42.7859	110	46.0072	13910	MA_Nov18.raw	F3	3.8	0	0.01403
		FALSE	High	Sequest HT (A2)	Unambiguous	[KR].SYEIPDGQVITIGNER.[F]		4	2		F1C3T7; F1C3V4	0	2	0	0	1	1	895.95	1790.89	1790.89	0.46	0.00041	HCD (High Energy Collision Dissociation)	MS2	0	110	45.915	13876	MA_Nov18.raw	F3	2.47	0.00193	0.0533
		FALSE	High	Sequest HT (A2)	Unambiguous	[KR].SYELPDGQVLTIGNER.[F]		4	2		P18600; A0A1S3I910	0	2		0	1	2	895.95	1790.89	1790.89	0.46	0.00041	HCD (High Energy Collision Dissociation)	MS2	0	110	45.915	13876	MA_Nov18.raw	F3	2.47	0.00193	0.0533
		FALSE	High	Sequest HT (A2)	Unambiguous	[KR].SYELPDGQVITLGNER.[F]		4	5		A0A151MXB0; A0A1U7RYI1; M7BZU3; F6ZZG9; A0A1U7RNK3	0	2		0	1	3	895.95	1790.89	1790.89	0.46	0.00041	HCD (High Energy Collision Dissociation)	MS2	0	110	45.915	13876	MA_Nov18.raw	F3	2.47	0.00193	0.0533
		FALSE	High	Sequest HT (A2)	Unambiguous	[KR].SYELPDGQVITIGNER.[F]		4	256	U6CZU7; A0A2K6JW75; A0A2U3Z9L8; O46546	M9VWM1; A0A096NAA6; I6PSV3; H2QW46; A7UDB4; B2X877; M4PZX1; A0A1E1W6B0; F7J056; I6PH53; A0A2Y9DHB2; H6U673; F6T3Y8; A0A2U3WJ12; Q28937; A0A2K6SSF3; A0A2K6A1L8; O18513; A0A2R9BGJ3; A0A1U7TB25; A0A2K6Q1T6; A0A2I2YUP9; Q95MC4; S7Q589; A0A2K6QBG3; A0A2Y9HNF0; A0A2I3T8J6; Q38QA2; A0A2K5JAR4; F1BCP5; C6KXN2; Q5KTI8; Q58ID9; A0A076KTV1; A0A0A7RQK8; A0A2K5E2M5; L5MJ38; H1AGA3; E7DS93; G8JKX4; Q58DT9; I6P…	0	2		0	1	4	895.95	1790.89	1790.89	0.46	0.00041	HCD (High Energy Collision Dissociation)	MS2	0	110	45.915	13876	MA_Nov18.raw	F3	2.47	0.00193	0.0533
		FALSE	High	Sequest HT (A2)	Unambiguous	[KR].SYEIPDGQVITIGNER.[F]		4	2		F1C3T7; F1C3V4	0	2		0	1	2	895.954	1790.9	1790.89	4.83	0.00432	HCD (High Energy Collision Dissociation)	MS2	0	110	49.6947	15274	MA_Nov18.raw	F3	2.42	0.00193	0.1515
		FALSE	High	Sequest HT (A2)	Unambiguous	[KR].SYELPDGQVITLGNER.[F]		4	5		A0A151MXB0; A0A1U7RYI1; M7BZU3; F6ZZG9; A0A1U7RNK3	0	2		0	1	3	895.954	1790.9	1790.89	4.83	0.00432	HCD (High Energy Collision Dissociation)	MS2	0	110	49.6947	15274	MA_Nov18.raw	F3	2.42	0.00193	0.1515
		FALSE	High	Sequest HT (A2)	Unambiguous	[KR].SYELPDGQVLTIGNER.[F]		4	2		P18600; A0A1S3I910	0	2		0	1	4	895.954	1790.9	1790.89	4.83	0.00432	HCD (High Energy Collision Dissociation)	MS2	0	110	49.6947	15274	MA_Nov18.raw	F3	2.42	0.00193	0.1515
		FALSE	High	Sequest HT (A2)	Unambiguous	[KR].SYELPDGQVITIGNER.[F]		4	256	U6CZU7; A0A2K6JW75; A0A2U3Z9L8; O46546	M9VWM1; A0A096NAA6; I6PSV3; H2QW46; A7UDB4; B2X877; M4PZX1; A0A1E1W6B0; F7J056; I6PH53; A0A2Y9DHB2; H6U673; F6T3Y8; A0A2U3WJ12; Q28937; A0A2K6SSF3; A0A2K6A1L8; O18513; A0A2R9BGJ3; A0A1U7TB25; A0A2K6Q1T6; A0A2I2YUP9; Q95MC4; S7Q589; A0A2K6QBG3; A0A2Y9HNF0; A0A2I3T8J6; Q38QA2; A0A2K5JAR4; F1BCP5; C6KXN2; Q5KTI8; Q58ID9; A0A076KTV1; A0A0A7RQK8; A0A2K5E2M5; L5MJ38; H1AGA3; E7DS93; G8JKX4; Q58DT9; I6P…	0	2	0	0	1	1	895.954	1790.9	1790.89	4.83	0.00432	HCD (High Energy Collision Dissociation)	MS2	0	110	49.6947	15274	MA_Nov18.raw	F3	2.42	0.00193	0.1515
	FALSE	High	[KR].QEYDESGPSIVHR.[KM-NG]			0.00257066	0	5	256	3	A0A2K5JIF5; A0A172MAB8; A0A2K6JW75; A0A2U3Z9L8; O46546	A0A2K5JIF5 [781-793]; A0A172MAB8 [361-373]; A0A2K6JW75 [215-227]; A0A2U3Z9L8 [360-372]; O46546 [302-314]	0	1516.7	High	High	0	0.00372	4.29	K.QEYDESGPSIVHR.K	[302-314]
		Checked	Confidence	Identifying Node	PSM Ambiguity	Annotated Sequence	Modifications	# Protein Groups	# Proteins	Master Protein Accessions	Protein Accessions	# Missed Cleavages	Charge	DeltaScore	DeltaCn	Rank	Search Engine Rank	m/z [Da]	MH+ [Da]	Theo. MH+ [Da]	DeltaM [ppm]	Deltam/z [Da]	Activation Type	MS Order	Isolation Interference [%]	Ion Inject Time [ms]	RT [min]	First Scan	Spectrum File	File ID	XCorr	Percolator q-Value	Percolator PEP
		FALSE	High	Sequest HT (A2)	Unambiguous	[KR].QEYDESGPSIVHR.[KM-NG]		5	256	A0A2K5JIF5; A0A172MAB8; A0A2K6JW75; A0A2U3Z9L8; O46546	U6JLF5; A0A2F0BHD1; J9P3P8; L9L4N0; A0A096NAA6; F7A7I3; H2QW46; A7UDB4; G4VLW1; M4PZX1; A1E0X2; Q9U6L9; A0A2Y9DHB2; F6T3Y8; A0A2K6A1L8; A0A2T7NS02; S5MIC9; O18513; A0A2R9BGJ3; A0A2P4VZ54; V5GV10; A0A181C4Z4; A0A2K6Q1T6; A0A096NHJ7; A0A286Q4W6; H2ZBK6; Q0PR65; B6EAV1; A0A2I2YUP9; S5M683; G3VA05; S7Q589; A0A2I3T8J6; A0A2K5JAR4; Q7M3B0; A0A0N5CMK8; A7SCN8; F6R0S4; A0A2K5JIF5; Q06YY0; L5MJ38; S5M6B0;…	0	2	0.0518	0	1	1	758.855	1516.7	1516.7	0.66	0.0005	HCD (High Energy Collision Dissociation)	MS2	18.5283	110	21.1459	4642	MA_Nov18.raw	F3	4.25	0	0.007021
		FALSE	High	Sequest HT (A2)	Unambiguous	[KR].QEYDESGPSIVHR.[KM-NG]		5	256	A0A2K5JIF5; A0A172MAB8; A0A2K6JW75; A0A2U3Z9L8; O46546	U6JLF5; A0A2F0BHD1; J9P3P8; L9L4N0; A0A096NAA6; F7A7I3; H2QW46; A7UDB4; G4VLW1; M4PZX1; A1E0X2; Q9U6L9; A0A2Y9DHB2; F6T3Y8; A0A2K6A1L8; A0A2T7NS02; S5MIC9; O18513; A0A2R9BGJ3; A0A2P4VZ54; V5GV10; A0A181C4Z4; A0A2K6Q1T6; A0A096NHJ7; A0A286Q4W6; H2ZBK6; Q0PR65; B6EAV1; A0A2I2YUP9; S5M683; G3VA05; S7Q589; A0A2I3T8J6; A0A2K5JAR4; Q7M3B0; A0A0N5CMK8; A7SCN8; F6R0S4; A0A2K5JIF5; Q06YY0; L5MJ38; S5M6B0;…	0	3	0.0769	0	1	1	506.24	1516.71	1516.7	1.7	0.00086	HCD (High Energy Collision Dissociation)	MS2	11.2635	47.109	21.1387	4639	MA_Nov18.raw	F3	4.29	0	0.00372
		FALSE	High	Sequest HT (A2)	Unambiguous	[KR].QEYDESGPSIVHR.[KM-NG]		5	256	A0A2K5JIF5; A0A172MAB8; A0A2K6JW75; A0A2U3Z9L8; O46546	U6JLF5; A0A2F0BHD1; J9P3P8; L9L4N0; A0A096NAA6; F7A7I3; H2QW46; A7UDB4; G4VLW1; M4PZX1; A1E0X2; Q9U6L9; A0A2Y9DHB2; F6T3Y8; A0A2K6A1L8; A0A2T7NS02; S5MIC9; O18513; A0A2R9BGJ3; A0A2P4VZ54; V5GV10; A0A181C4Z4; A0A2K6Q1T6; A0A096NHJ7; A0A286Q4W6; H2ZBK6; Q0PR65; B6EAV1; A0A2I2YUP9; S5M683; G3VA05; S7Q589; A0A2I3T8J6; A0A2K5JAR4; Q7M3B0; A0A0N5CMK8; A7SCN8; F6R0S4; A0A2K5JIF5; Q06YY0; L5MJ38; S5M6B0;…	0	3	0.0883	0	1	1	506.239	1516.7	1516.7	0.07	3e-05	HCD (High Energy Collision Dissociation)	MS2	33.9841	110	21.4891	4770	MA_Nov18.raw	F3	3.85	0.00193	0.07861
	FALSE	High	[KR].QEYDESGPSIVHRK.[CY-]			0.0254399	0	5	256	1	A0A2K5JIF5; A0A172MAB8; A0A2K6JW75; A0A2U3Z9L8; O46546	A0A2K5JIF5 [781-794]; A0A172MAB8 [361-374]; A0A2K6JW75 [215-228]; A0A2U3Z9L8 [360-373]; O46546 [302-315]	1	1644.8	High	High	0	0.02652	5.05	K.QEYDESGPSIVHRK.C	[302-315]
		Checked	Confidence	Identifying Node	PSM Ambiguity	Annotated Sequence	Modifications	# Protein Groups	# Proteins	Master Protein Accessions	Protein Accessions	# Missed Cleavages	Charge	DeltaScore	DeltaCn	Rank	Search Engine Rank	m/z [Da]	MH+ [Da]	Theo. MH+ [Da]	DeltaM [ppm]	Deltam/z [Da]	Activation Type	MS Order	Isolation Interference [%]	Ion Inject Time [ms]	RT [min]	First Scan	Spectrum File	File ID	XCorr	Percolator q-Value	Percolator PEP
		FALSE	High	Sequest HT (A2)	Unambiguous	[KR].QEYDESGPSIVHRK.[CY-]		5	256	A0A2K5JIF5; A0A172MAB8; A0A2K6JW75; A0A2U3Z9L8; O46546	U6JLF5; A0A2F0BHD1; J9P3P8; L9L4N0; A0A096NAA6; F7A7I3; H2QW46; A7UDB4; G4VLW1; M4PZX1; A1E0X2; Q9U6L9; A0A2Y9DHB2; F6T3Y8; A0A2K6A1L8; A0A2T7NS02; S5MIC9; O18513; A0A2R9BGJ3; V5GV10; A0A181C4Z4; A0A2K6Q1T6; A0A096NHJ7; A0A286Q4W6; H2ZBK6; Q0PR65; B6EAV1; A0A2I2YUP9; S5M683; G3VA05; S7Q589; A0A2I3T8J6; A0A2K5JAR4; Q7M3B0; A0A0N5CMK8; A7SCN8; F6R0S4; A0A2K5JIF5; Q06YY0; L5MJ38; S5M6B0; A7SEB1; A0A…	1	3	0.0871	0	1	1	548.939	1644.8	1644.8	2.31	0.00127	HCD (High Energy Collision Dissociation)	MS2	30.4784	110	17.9384	3449	MA_Nov18.raw	F3	5.05	0	0.02652
	FALSE	High	[R].VAPEEHPVLLTEAPLNPK.[ASTFG]			0.000360921	0	3	258	6	A0A172MAB8; A0A2U3Z9L8; O46546	A0A172MAB8 [97-114]; A0A2U3Z9L8 [96-113]; O46546 [38-55]	0	1954.06	High	High	0	0.0006894	4.19	R.VAPEEHPVLLTEAPLNPK.A	[38-55]
		Checked	Confidence	Identifying Node	PSM Ambiguity	Annotated Sequence	Modifications	# Protein Groups	# Proteins	Master Protein Accessions	Protein Accessions	# Missed Cleavages	Charge	DeltaScore	DeltaCn	Rank	Search Engine Rank	m/z [Da]	MH+ [Da]	Theo. MH+ [Da]	DeltaM [ppm]	Deltam/z [Da]	Activation Type	MS Order	Isolation Interference [%]	Ion Inject Time [ms]	RT [min]	First Scan	Spectrum File	File ID	XCorr	Percolator q-Value	Percolator PEP
		FALSE	High	Sequest HT (A2)	Unambiguous	[R].VAPEEHPVLLTEAPLNPK.[ASTFG]		3	256	A0A172MAB8; A0A2U3Z9L8; O46546	A0A2I2YLF1; A0A096NAA6; R4VFY6; E7DS94; A7UDB4; A0A2G5S916; M4PZX1; A0A267EJT4; F7J056; Q9U6L9; A0A182R8J7; A0A2Y9DHB2; F6T3Y8; Q8I9Z3; D7PF44; Q9NC28; A0A0X3PZ06; H2ZA71; A0A1B2G3B6; O18513; A0A2K6Q1T6; B6EAV1; S7Q589; A0A2K5QUJ1; E7DS46; A0A2I3T8J6; A0A2G5SAY9; A0A1Q3G3W2; Q58ID9; A0A076KTV1; Q86GJ1; A0A2K5E2M5; Q6QUV6; J7FRQ2; Q9NC10; A0A1I9W285; L5MJ38; B8RIT8; E7DS93; A0A194PZ35; A0A1Q3G3Q9;…	0	3	0	0	1	1	652.027	1954.07	1954.06	0.73	0.00048	HCD (High Energy Collision Dissociation)	MS2	44.3464	110	40.1895	11755	MA_Nov18.raw	F3	4.19	0	0.0006894
		FALSE	High	Sequest HT (A2)	Unambiguous	[R].VAPEEHPVILTEAPLNPK.[ASTFG]		3	1		A0A2C9JF24	0	3		0	1	2	652.027	1954.07	1954.06	0.73	0.00048	HCD (High Energy Collision Dissociation)	MS2	44.3464	110	40.1895	11755	MA_Nov18.raw	F3	4.19	0	0.0006894
		FALSE	High	Sequest HT (A2)	Unambiguous	[R].VAPEEHPVLLTEAPINPK.[ASTFG]		3	1		A0A1Y1K7E2	0	3		0	1	3	652.027	1954.07	1954.06	0.73	0.00048	HCD (High Energy Collision Dissociation)	MS2	44.3464	110	40.1895	11755	MA_Nov18.raw	F3	4.19	0	0.0006894
		FALSE	High	Sequest HT (A2)	Unambiguous	[R].VAPEEHPVLLTEAPLNPK.[ASTFG]		3	256	A0A172MAB8; A0A2U3Z9L8; O46546	A0A2I2YLF1; A0A096NAA6; R4VFY6; E7DS94; A7UDB4; A0A2G5S916; M4PZX1; A0A267EJT4; F7J056; Q9U6L9; A0A182R8J7; A0A2Y9DHB2; F6T3Y8; Q8I9Z3; D7PF44; Q9NC28; A0A0X3PZ06; H2ZA71; A0A1B2G3B6; O18513; A0A2K6Q1T6; B6EAV1; S7Q589; A0A2K5QUJ1; E7DS46; A0A2I3T8J6; A0A2G5SAY9; A0A1Q3G3W2; Q58ID9; A0A076KTV1; Q86GJ1; A0A2K5E2M5; Q6QUV6; J7FRQ2; Q9NC10; A0A1I9W285; L5MJ38; B8RIT8; E7DS93; A0A194PZ35; A0A1Q3G3Q9;…	0	3		0	1	3	652.025	1954.06	1954.06	-1.33	-0.00087	HCD (High Energy Collision Dissociation)	MS2	81.8497	110	39.8218	11619	MA_Nov18.raw	F3	3.71	0.00193	0.09925
		FALSE	High	Sequest HT (A2)	Unambiguous	[R].VAPEEHPVLLTEAPINPK.[ASTFG]		3	1		A0A1Y1K7E2	0	3		0	1	2	652.025	1954.06	1954.06	-1.33	-0.00087	HCD (High Energy Collision Dissociation)	MS2	81.8497	110	39.8218	11619	MA_Nov18.raw	F3	3.71	0.00193	0.09925
		FALSE	High	Sequest HT (A2)	Unambiguous	[R].VAPEEHPVILTEAPLNPK.[ASTFG]		3	1		A0A2C9JF24	0	3	0	0	1	1	652.025	1954.06	1954.06	-1.33	-0.00087	HCD (High Energy Collision Dissociation)	MS2	81.8497	110	39.8218	11619	MA_Nov18.raw	F3	3.71	0.00193	0.09925
	FALSE	High	[K].TVLSGGTTMYPGIADR.[M]			0.00851246	0	1	1	1	O46546	O46546 [239-254]	0	1638.82	High	High	0	0.01041	3.68	K.TVLSGGTTMYPGIADR.M	[239-254]
		Checked	Confidence	Identifying Node	PSM Ambiguity	Annotated Sequence	Modifications	# Protein Groups	# Proteins	Master Protein Accessions	Protein Accessions	# Missed Cleavages	Charge	DeltaScore	DeltaCn	Rank	Search Engine Rank	m/z [Da]	MH+ [Da]	Theo. MH+ [Da]	DeltaM [ppm]	Deltam/z [Da]	Activation Type	MS Order	Isolation Interference [%]	Ion Inject Time [ms]	RT [min]	First Scan	Spectrum File	File ID	XCorr	Percolator q-Value	Percolator PEP
		FALSE	High	Sequest HT (A2)	Unambiguous	[K].TVLSGGTTMYPGIADR.[M]		1	1	O46546	O46546	0	2	0.4511	0	1	1	819.915	1638.82	1638.82	3.96	0.00324	HCD (High Energy Collision Dissociation)	MS2	33.0879	110	42.4285	12587	MA_Nov18.raw	F3	3.68	0	0.01041
FALSE	High	Master Protein	A0A2K6JW75	Uncharacterized protein OS=Rhinopithecus bieti OX=61621 PE=3 SV=1	0	13.105	14	4	16	1	1	230	25.7	5.9	55.72	4	High
	Checked	Confidence	Annotated Sequence	Modifications	Modifications in Master Proteins	Qvality PEP	Qvality q-value	# Protein Groups	# Proteins	# PSMs	Master Protein Accessions	Positions in Master Proteins	# Missed Cleavages	Theo. MH+ [Da]	Found in Sample: [S3] F3: Sample	Confidence (by Search Engine): Sequest HT	Percolator q-Value (by Search Engine): Sequest HT	Percolator PEP (by Search Engine): Sequest HT	XCorr (by Search Engine): Sequest HT	Sequence in Protein	Positions in Protein	Peptide Group Modifications in Protein
	FALSE	High	[KR].SYELPDGQVITLGNER.[F]			0.000124056	0	4	265	40	U6CZU7; A0A2K6JW75; A0A2U3Z9L8; O46546	U6CZU7 [2-17]; A0A2K6JW75 [94-109]; A0A2U3Z9L8 [239-254]; O46546 [181-196]	0	1790.89	High	High	0	0.01045	4	K.SYELPDGQVITIGNER.F	[94-109]
		Checked	Confidence	Identifying Node	PSM Ambiguity	Annotated Sequence	Modifications	# Protein Groups	# Proteins	Master Protein Accessions	Protein Accessions	# Missed Cleavages	Charge	DeltaScore	DeltaCn	Rank	Search Engine Rank	m/z [Da]	MH+ [Da]	Theo. MH+ [Da]	DeltaM [ppm]	Deltam/z [Da]	Activation Type	MS Order	Isolation Interference [%]	Ion Inject Time [ms]	RT [min]	First Scan	Spectrum File	File ID	XCorr	Percolator q-Value	Percolator PEP
		FALSE	High	Sequest HT (A2)	Unambiguous	[KR].SYELPDGQVITLGNER.[F]		4	5		A0A151MXB0; A0A1U7RYI1; M7BZU3; F6ZZG9; A0A1U7RNK3	0	2	0	0	1	1	895.95	1790.89	1790.89	0.53	0.00048	HCD (High Energy Collision Dissociation)	MS2	0	9.258	50.044	15403	MA_Nov18.raw	F3	3.18	0	0.0002745
		FALSE	High	Sequest HT (A2)	Unambiguous	[KR].SYELPDGQVITLGNER.[F]		4	5		A0A151MXB0; A0A1U7RYI1; M7BZU3; F6ZZG9; A0A1U7RNK3	0	3		0	1	4	597.636	1790.89	1790.89	1.04	0.00062	HCD (High Energy Collision Dissociation)	MS2	16.7085	110	49.9627	15373	MA_Nov18.raw	F3	3.45	0	0.01072
		FALSE	High	Sequest HT (A2)	Unambiguous	[KR].SYELPDGQVLTIGNER.[F]		4	2		P18600; A0A1S3I910	0	3		0	1	3	597.636	1790.89	1790.89	1.04	0.00062	HCD (High Energy Collision Dissociation)	MS2	16.7085	110	49.9627	15373	MA_Nov18.raw	F3	3.45	0	0.01072
		FALSE	High	Sequest HT (A2)	Unambiguous	[KR].SYELPDGQVITIGNER.[F]		4	256	U6CZU7; A0A2K6JW75; A0A2U3Z9L8; O46546	M9VWM1; A0A096NAA6; I6PSV3; H2QW46; A7UDB4; B2X877; M4PZX1; A0A1E1W6B0; F7J056; I6PH53; A0A2Y9DHB2; H6U673; F6T3Y8; A0A2U3WJ12; Q28937; A0A2K6SSF3; A0A2K6A1L8; O18513; A0A2R9BGJ3; A0A1U7TB25; A0A2K6Q1T6; A0A2I2YUP9; Q95MC4; S7Q589; A0A2K6QBG3; A0A2Y9HNF0; A0A2I3T8J6; Q38QA2; A0A2K5JAR4; F1BCP5; C6KXN2; Q5KTI8; Q58ID9; A0A076KTV1; A0A0A7RQK8; A0A2K5E2M5; L5MJ38; H1AGA3; E7DS93; G8JKX4; Q58DT9; I6P…	0	3		0	1	2	597.636	1790.89	1790.89	1.04	0.00062	HCD (High Energy Collision Dissociation)	MS2	16.7085	110	49.9627	15373	MA_Nov18.raw	F3	3.45	0	0.01072
		FALSE	High	Sequest HT (A2)	Unambiguous	[KR].SYEIPDGQVITIGNER.[F]		4	2		F1C3T7; F1C3V4	0	3	0	0	1	1	597.636	1790.89	1790.89	1.04	0.00062	HCD (High Energy Collision Dissociation)	MS2	16.7085	110	49.9627	15373	MA_Nov18.raw	F3	3.45	0	0.01072
		FALSE	High	Sequest HT (A2)	Unambiguous	[KR].SYELPDGQVLTIGNER.[F]		4	2		P18600; A0A1S3I910	0	2		0	1	2	895.95	1790.89	1790.89	0.53	0.00048	HCD (High Energy Collision Dissociation)	MS2	0	9.258	50.044	15403	MA_Nov18.raw	F3	3.18	0	0.0002745
		FALSE	High	Sequest HT (A2)	Unambiguous	[KR].SYELPDGQVITIGNER.[F]		4	256	U6CZU7; A0A2K6JW75; A0A2U3Z9L8; O46546	M9VWM1; A0A096NAA6; I6PSV3; H2QW46; A7UDB4; B2X877; M4PZX1; A0A1E1W6B0; F7J056; I6PH53; A0A2Y9DHB2; H6U673; F6T3Y8; A0A2U3WJ12; Q28937; A0A2K6SSF3; A0A2K6A1L8; O18513; A0A2R9BGJ3; A0A1U7TB25; A0A2K6Q1T6; A0A2I2YUP9; Q95MC4; S7Q589; A0A2K6QBG3; A0A2Y9HNF0; A0A2I3T8J6; Q38QA2; A0A2K5JAR4; F1BCP5; C6KXN2; Q5KTI8; Q58ID9; A0A076KTV1; A0A0A7RQK8; A0A2K5E2M5; L5MJ38; H1AGA3; E7DS93; G8JKX4; Q58DT9; I6P…	0	2		0	1	3	895.95	1790.89	1790.89	0.53	0.00048	HCD (High Energy Collision Dissociation)	MS2	0	9.258	50.044	15403	MA_Nov18.raw	F3	3.18	0	0.0002745
		FALSE	High	Sequest HT (A2)	Unambiguous	[KR].SYEIPDGQVITIGNER.[F]		4	2		F1C3T7; F1C3V4	0	2		0	1	4	895.95	1790.89	1790.89	0.53	0.00048	HCD (High Energy Collision Dissociation)	MS2	0	9.258	50.044	15403	MA_Nov18.raw	F3	3.18	0	0.0002745
		FALSE	High	Sequest HT (A2)	Unambiguous	[KR].SYELPDGQVITIGNER.[F]		4	256	U6CZU7; A0A2K6JW75; A0A2U3Z9L8; O46546	M9VWM1; A0A096NAA6; I6PSV3; H2QW46; A7UDB4; B2X877; M4PZX1; A0A1E1W6B0; F7J056; I6PH53; A0A2Y9DHB2; H6U673; F6T3Y8; A0A2U3WJ12; Q28937; A0A2K6SSF3; A0A2K6A1L8; O18513; A0A2R9BGJ3; A0A1U7TB25; A0A2K6Q1T6; A0A2I2YUP9; Q95MC4; S7Q589; A0A2K6QBG3; A0A2Y9HNF0; A0A2I3T8J6; Q38QA2; A0A2K5JAR4; F1BCP5; C6KXN2; Q5KTI8; Q58ID9; A0A076KTV1; A0A0A7RQK8; A0A2K5E2M5; L5MJ38; H1AGA3; E7DS93; G8JKX4; Q58DT9; I6P…	0	2		0	1	4	895.95	1790.89	1790.89	0.46	0.00041	HCD (High Energy Collision Dissociation)	MS2	5.65318	110	51.1142	15799	MA_Nov18.raw	F3	3.56	0	0.003514
		FALSE	High	Sequest HT (A2)	Unambiguous	[KR].SYELPDGQVLTIGNER.[F]		4	2		P18600; A0A1S3I910	0	2		0	1	3	895.95	1790.89	1790.89	0.46	0.00041	HCD (High Energy Collision Dissociation)	MS2	5.65318	110	51.1142	15799	MA_Nov18.raw	F3	3.56	0	0.003514
		FALSE	High	Sequest HT (A2)	Unambiguous	[KR].SYELPDGQVITLGNER.[F]		4	5		A0A151MXB0; A0A1U7RYI1; M7BZU3; F6ZZG9; A0A1U7RNK3	0	2		0	1	2	895.95	1790.89	1790.89	0.46	0.00041	HCD (High Energy Collision Dissociation)	MS2	5.65318	110	51.1142	15799	MA_Nov18.raw	F3	3.56	0	0.003514
		FALSE	High	Sequest HT (A2)	Unambiguous	[KR].SYEIPDGQVITIGNER.[F]		4	2		F1C3T7; F1C3V4	0	2	0	0	1	1	895.95	1790.89	1790.89	0.46	0.00041	HCD (High Energy Collision Dissociation)	MS2	5.65318	110	51.1142	15799	MA_Nov18.raw	F3	3.56	0	0.003514
		FALSE	High	Sequest HT (A2)	Unambiguous	[KR].SYEIPDGQVITIGNER.[F]		4	2		F1C3T7; F1C3V4	0	2		0	1	4	895.951	1790.89	1790.89	1.28	0.00115	HCD (High Energy Collision Dissociation)	MS2	0.464147	49.014	50.7573	15667	MA_Nov18.raw	F3	3.53	0	0.004832
		FALSE	High	Sequest HT (A2)	Unambiguous	[KR].SYELPDGQVITIGNER.[F]		4	256	U6CZU7; A0A2K6JW75; A0A2U3Z9L8; O46546	M9VWM1; A0A096NAA6; I6PSV3; H2QW46; A7UDB4; B2X877; M4PZX1; A0A1E1W6B0; F7J056; I6PH53; A0A2Y9DHB2; H6U673; F6T3Y8; A0A2U3WJ12; Q28937; A0A2K6SSF3; A0A2K6A1L8; O18513; A0A2R9BGJ3; A0A1U7TB25; A0A2K6Q1T6; A0A2I2YUP9; Q95MC4; S7Q589; A0A2K6QBG3; A0A2Y9HNF0; A0A2I3T8J6; Q38QA2; A0A2K5JAR4; F1BCP5; C6KXN2; Q5KTI8; Q58ID9; A0A076KTV1; A0A0A7RQK8; A0A2K5E2M5; L5MJ38; H1AGA3; E7DS93; G8JKX4; Q58DT9; I6P…	0	2		0	1	3	895.951	1790.89	1790.89	1.28	0.00115	HCD (High Energy Collision Dissociation)	MS2	0.464147	49.014	50.7573	15667	MA_Nov18.raw	F3	3.53	0	0.004832
		FALSE	High	Sequest HT (A2)	Unambiguous	[KR].SYELPDGQVITLGNER.[F]		4	5		A0A151MXB0; A0A1U7RYI1; M7BZU3; F6ZZG9; A0A1U7RNK3	0	2		0	1	2	895.951	1790.89	1790.89	1.28	0.00115	HCD (High Energy Collision Dissociation)	MS2	0.464147	49.014	50.7573	15667	MA_Nov18.raw	F3	3.53	0	0.004832
		FALSE	High	Sequest HT (A2)	Unambiguous	[KR].SYELPDGQVLTIGNER.[F]		4	2		P18600; A0A1S3I910	0	2	0	0	1	1	895.951	1790.89	1790.89	1.28	0.00115	HCD (High Energy Collision Dissociation)	MS2	0.464147	49.014	50.7573	15667	MA_Nov18.raw	F3	3.53	0	0.004832
		FALSE	High	Sequest HT (A2)	Unambiguous	[KR].SYEIPDGQVITIGNER.[F]		4	2		F1C3T7; F1C3V4	0	3		0	1	4	597.636	1790.89	1790.89	0.93	0.00056	HCD (High Energy Collision Dissociation)	MS2	17.9238	110	50.6674	15634	MA_Nov18.raw	F3	3.64	0	0.01293
		FALSE	High	Sequest HT (A2)	Unambiguous	[KR].SYELPDGQVLTIGNER.[F]		4	2		P18600; A0A1S3I910	0	3		0	1	3	597.636	1790.89	1790.89	0.93	0.00056	HCD (High Energy Collision Dissociation)	MS2	17.9238	110	50.6674	15634	MA_Nov18.raw	F3	3.64	0	0.01293
		FALSE	High	Sequest HT (A2)	Unambiguous	[KR].SYELPDGQVITIGNER.[F]		4	256	U6CZU7; A0A2K6JW75; A0A2U3Z9L8; O46546	M9VWM1; A0A096NAA6; I6PSV3; H2QW46; A7UDB4; B2X877; M4PZX1; A0A1E1W6B0; F7J056; I6PH53; A0A2Y9DHB2; H6U673; F6T3Y8; A0A2U3WJ12; Q28937; A0A2K6SSF3; A0A2K6A1L8; O18513; A0A2R9BGJ3; A0A1U7TB25; A0A2K6Q1T6; A0A2I2YUP9; Q95MC4; S7Q589; A0A2K6QBG3; A0A2Y9HNF0; A0A2I3T8J6; Q38QA2; A0A2K5JAR4; F1BCP5; C6KXN2; Q5KTI8; Q58ID9; A0A076KTV1; A0A0A7RQK8; A0A2K5E2M5; L5MJ38; H1AGA3; E7DS93; G8JKX4; Q58DT9; I6P…	0	3	0	0	1	1	597.636	1790.89	1790.89	0.93	0.00056	HCD (High Energy Collision Dissociation)	MS2	17.9238	110	50.6674	15634	MA_Nov18.raw	F3	3.64	0	0.01293
		FALSE	High	Sequest HT (A2)	Unambiguous	[KR].SYELPDGQVITIGNER.[F]		4	256	U6CZU7; A0A2K6JW75; A0A2U3Z9L8; O46546	M9VWM1; A0A096NAA6; I6PSV3; H2QW46; A7UDB4; B2X877; M4PZX1; A0A1E1W6B0; F7J056; I6PH53; A0A2Y9DHB2; H6U673; F6T3Y8; A0A2U3WJ12; Q28937; A0A2K6SSF3; A0A2K6A1L8; O18513; A0A2R9BGJ3; A0A1U7TB25; A0A2K6Q1T6; A0A2I2YUP9; Q95MC4; S7Q589; A0A2K6QBG3; A0A2Y9HNF0; A0A2I3T8J6; Q38QA2; A0A2K5JAR4; F1BCP5; C6KXN2; Q5KTI8; Q58ID9; A0A076KTV1; A0A0A7RQK8; A0A2K5E2M5; L5MJ38; H1AGA3; E7DS93; G8JKX4; Q58DT9; I6P…	0	2		0	1	4	895.951	1790.89	1790.89	1.08	0.00096	HCD (High Energy Collision Dissociation)	MS2	0.181594	4.705	50.4001	15535	MA_Nov18.raw	F3	3.44	0	0.002761
		FALSE	High	Sequest HT (A2)	Unambiguous	[KR].SYELPDGQVITLGNER.[F]		4	5		A0A151MXB0; A0A1U7RYI1; M7BZU3; F6ZZG9; A0A1U7RNK3	0	2		0	1	3	895.951	1790.89	1790.89	1.08	0.00096	HCD (High Energy Collision Dissociation)	MS2	0.181594	4.705	50.4001	15535	MA_Nov18.raw	F3	3.44	0	0.002761
		FALSE	High	Sequest HT (A2)	Unambiguous	[KR].SYEIPDGQVITIGNER.[F]		4	2		F1C3T7; F1C3V4	0	2		0	1	2	895.951	1790.89	1790.89	1.08	0.00096	HCD (High Energy Collision Dissociation)	MS2	0.181594	4.705	50.4001	15535	MA_Nov18.raw	F3	3.44	0	0.002761
		FALSE	High	Sequest HT (A2)	Unambiguous	[KR].SYELPDGQVLTIGNER.[F]		4	2		P18600; A0A1S3I910	0	2	0	0	1	1	895.951	1790.89	1790.89	1.08	0.00096	HCD (High Energy Collision Dissociation)	MS2	0.181594	4.705	50.4001	15535	MA_Nov18.raw	F3	3.44	0	0.002761
		FALSE	High	Sequest HT (A2)	Unambiguous	[KR].SYEIPDGQVITIGNER.[F]		4	2		F1C3T7; F1C3V4	0	3		0	1	4	597.636	1790.89	1790.89	0.42	0.00025	HCD (High Energy Collision Dissociation)	MS2	9.62515	28.083	50.3109	15502	MA_Nov18.raw	F3	4	0	0.01045
		FALSE	High	Sequest HT (A2)	Unambiguous	[KR].SYELPDGQVITIGNER.[F]		4	256	U6CZU7; A0A2K6JW75; A0A2U3Z9L8; O46546	M9VWM1; A0A096NAA6; I6PSV3; H2QW46; A7UDB4; B2X877; M4PZX1; A0A1E1W6B0; F7J056; I6PH53; A0A2Y9DHB2; H6U673; F6T3Y8; A0A2U3WJ12; Q28937; A0A2K6SSF3; A0A2K6A1L8; O18513; A0A2R9BGJ3; A0A1U7TB25; A0A2K6Q1T6; A0A2I2YUP9; Q95MC4; S7Q589; A0A2K6QBG3; A0A2Y9HNF0; A0A2I3T8J6; Q38QA2; A0A2K5JAR4; F1BCP5; C6KXN2; Q5KTI8; Q58ID9; A0A076KTV1; A0A0A7RQK8; A0A2K5E2M5; L5MJ38; H1AGA3; E7DS93; G8JKX4; Q58DT9; I6P…	0	3		0	1	3	597.636	1790.89	1790.89	0.42	0.00025	HCD (High Energy Collision Dissociation)	MS2	9.62515	28.083	50.3109	15502	MA_Nov18.raw	F3	4	0	0.01045
		FALSE	High	Sequest HT (A2)	Unambiguous	[KR].SYELPDGQVLTIGNER.[F]		4	2		P18600; A0A1S3I910	0	3		0	1	2	597.636	1790.89	1790.89	0.42	0.00025	HCD (High Energy Collision Dissociation)	MS2	9.62515	28.083	50.3109	15502	MA_Nov18.raw	F3	4	0	0.01045
		FALSE	High	Sequest HT (A2)	Unambiguous	[KR].SYELPDGQVITLGNER.[F]		4	5		A0A151MXB0; A0A1U7RYI1; M7BZU3; F6ZZG9; A0A1U7RNK3	0	3	0	0	1	1	597.636	1790.89	1790.89	0.42	0.00025	HCD (High Energy Collision Dissociation)	MS2	9.62515	28.083	50.3109	15502	MA_Nov18.raw	F3	4	0	0.01045
		FALSE	High	Sequest HT (A2)	Unambiguous	[KR].SYELPDGQVITLGNER.[F]		4	5		A0A151MXB0; A0A1U7RYI1; M7BZU3; F6ZZG9; A0A1U7RNK3	0	3		0	1	2	597.636	1790.89	1790.89	0.93	0.00056	HCD (High Energy Collision Dissociation)	MS2	17.9238	110	50.6674	15634	MA_Nov18.raw	F3	3.64	0	0.01293
		FALSE	High	Sequest HT (A2)	Unambiguous	[KR].SYELPDGQVITLGNER.[F]		4	5		A0A151MXB0; A0A1U7RYI1; M7BZU3; F6ZZG9; A0A1U7RNK3	0	3		0	1	4	597.636	1790.89	1790.89	0.22	0.00013	HCD (High Energy Collision Dissociation)	MS2	42.7859	110	46.0072	13910	MA_Nov18.raw	F3	3.8	0	0.01403
		FALSE	High	Sequest HT (A2)	Unambiguous	[KR].SYELPDGQVITIGNER.[F]		4	256	U6CZU7; A0A2K6JW75; A0A2U3Z9L8; O46546	M9VWM1; A0A096NAA6; I6PSV3; H2QW46; A7UDB4; B2X877; M4PZX1; A0A1E1W6B0; F7J056; I6PH53; A0A2Y9DHB2; H6U673; F6T3Y8; A0A2U3WJ12; Q28937; A0A2K6SSF3; A0A2K6A1L8; O18513; A0A2R9BGJ3; A0A1U7TB25; A0A2K6Q1T6; A0A2I2YUP9; Q95MC4; S7Q589; A0A2K6QBG3; A0A2Y9HNF0; A0A2I3T8J6; Q38QA2; A0A2K5JAR4; F1BCP5; C6KXN2; Q5KTI8; Q58ID9; A0A076KTV1; A0A0A7RQK8; A0A2K5E2M5; L5MJ38; H1AGA3; E7DS93; G8JKX4; Q58DT9; I6P…	0	3		0	1	3	597.636	1790.89	1790.89	0.22	0.00013	HCD (High Energy Collision Dissociation)	MS2	42.7859	110	46.0072	13910	MA_Nov18.raw	F3	3.8	0	0.01403
		FALSE	High	Sequest HT (A2)	Unambiguous	[KR].SYEIPDGQVITIGNER.[F]		4	2		F1C3T7; F1C3V4	0	3		0	1	2	597.636	1790.89	1790.89	0.22	0.00013	HCD (High Energy Collision Dissociation)	MS2	42.7859	110	46.0072	13910	MA_Nov18.raw	F3	3.8	0	0.01403
		FALSE	High	Sequest HT (A2)	Unambiguous	[KR].SYELPDGQVLTIGNER.[F]		4	2		P18600; A0A1S3I910	0	3	0	0	1	1	597.636	1790.89	1790.89	0.22	0.00013	HCD (High Energy Collision Dissociation)	MS2	42.7859	110	46.0072	13910	MA_Nov18.raw	F3	3.8	0	0.01403
		FALSE	High	Sequest HT (A2)	Unambiguous	[KR].SYEIPDGQVITIGNER.[F]		4	2		F1C3T7; F1C3V4	0	2	0	0	1	1	895.95	1790.89	1790.89	0.46	0.00041	HCD (High Energy Collision Dissociation)	MS2	0	110	45.915	13876	MA_Nov18.raw	F3	2.47	0.00193	0.0533
		FALSE	High	Sequest HT (A2)	Unambiguous	[KR].SYELPDGQVLTIGNER.[F]		4	2		P18600; A0A1S3I910	0	2		0	1	2	895.95	1790.89	1790.89	0.46	0.00041	HCD (High Energy Collision Dissociation)	MS2	0	110	45.915	13876	MA_Nov18.raw	F3	2.47	0.00193	0.0533
		FALSE	High	Sequest HT (A2)	Unambiguous	[KR].SYELPDGQVITLGNER.[F]		4	5		A0A151MXB0; A0A1U7RYI1; M7BZU3; F6ZZG9; A0A1U7RNK3	0	2		0	1	3	895.95	1790.89	1790.89	0.46	0.00041	HCD (High Energy Collision Dissociation)	MS2	0	110	45.915	13876	MA_Nov18.raw	F3	2.47	0.00193	0.0533
		FALSE	High	Sequest HT (A2)	Unambiguous	[KR].SYELPDGQVITIGNER.[F]		4	256	U6CZU7; A0A2K6JW75; A0A2U3Z9L8; O46546	M9VWM1; A0A096NAA6; I6PSV3; H2QW46; A7UDB4; B2X877; M4PZX1; A0A1E1W6B0; F7J056; I6PH53; A0A2Y9DHB2; H6U673; F6T3Y8; A0A2U3WJ12; Q28937; A0A2K6SSF3; A0A2K6A1L8; O18513; A0A2R9BGJ3; A0A1U7TB25; A0A2K6Q1T6; A0A2I2YUP9; Q95MC4; S7Q589; A0A2K6QBG3; A0A2Y9HNF0; A0A2I3T8J6; Q38QA2; A0A2K5JAR4; F1BCP5; C6KXN2; Q5KTI8; Q58ID9; A0A076KTV1; A0A0A7RQK8; A0A2K5E2M5; L5MJ38; H1AGA3; E7DS93; G8JKX4; Q58DT9; I6P…	0	2		0	1	4	895.95	1790.89	1790.89	0.46	0.00041	HCD (High Energy Collision Dissociation)	MS2	0	110	45.915	13876	MA_Nov18.raw	F3	2.47	0.00193	0.0533
		FALSE	High	Sequest HT (A2)	Unambiguous	[KR].SYEIPDGQVITIGNER.[F]		4	2		F1C3T7; F1C3V4	0	2		0	1	2	895.954	1790.9	1790.89	4.83	0.00432	HCD (High Energy Collision Dissociation)	MS2	0	110	49.6947	15274	MA_Nov18.raw	F3	2.42	0.00193	0.1515
		FALSE	High	Sequest HT (A2)	Unambiguous	[KR].SYELPDGQVITLGNER.[F]		4	5		A0A151MXB0; A0A1U7RYI1; M7BZU3; F6ZZG9; A0A1U7RNK3	0	2		0	1	3	895.954	1790.9	1790.89	4.83	0.00432	HCD (High Energy Collision Dissociation)	MS2	0	110	49.6947	15274	MA_Nov18.raw	F3	2.42	0.00193	0.1515
		FALSE	High	Sequest HT (A2)	Unambiguous	[KR].SYELPDGQVLTIGNER.[F]		4	2		P18600; A0A1S3I910	0	2		0	1	4	895.954	1790.9	1790.89	4.83	0.00432	HCD (High Energy Collision Dissociation)	MS2	0	110	49.6947	15274	MA_Nov18.raw	F3	2.42	0.00193	0.1515
		FALSE	High	Sequest HT (A2)	Unambiguous	[KR].SYELPDGQVITIGNER.[F]		4	256	U6CZU7; A0A2K6JW75; A0A2U3Z9L8; O46546	M9VWM1; A0A096NAA6; I6PSV3; H2QW46; A7UDB4; B2X877; M4PZX1; A0A1E1W6B0; F7J056; I6PH53; A0A2Y9DHB2; H6U673; F6T3Y8; A0A2U3WJ12; Q28937; A0A2K6SSF3; A0A2K6A1L8; O18513; A0A2R9BGJ3; A0A1U7TB25; A0A2K6Q1T6; A0A2I2YUP9; Q95MC4; S7Q589; A0A2K6QBG3; A0A2Y9HNF0; A0A2I3T8J6; Q38QA2; A0A2K5JAR4; F1BCP5; C6KXN2; Q5KTI8; Q58ID9; A0A076KTV1; A0A0A7RQK8; A0A2K5E2M5; L5MJ38; H1AGA3; E7DS93; G8JKX4; Q58DT9; I6P…	0	2	0	0	1	1	895.954	1790.9	1790.89	4.83	0.00432	HCD (High Energy Collision Dissociation)	MS2	0	110	49.6947	15274	MA_Nov18.raw	F3	2.42	0.00193	0.1515
	FALSE	High	[KR].QEYDESGPSIVHR.[KM-NG]			0.00257066	0	5	256	3	A0A2K5JIF5; A0A172MAB8; A0A2K6JW75; A0A2U3Z9L8; O46546	A0A2K5JIF5 [781-793]; A0A172MAB8 [361-373]; A0A2K6JW75 [215-227]; A0A2U3Z9L8 [360-372]; O46546 [302-314]	0	1516.7	High	High	0	0.00372	4.29	K.QEYDESGPSIVHR.K	[215-227]
		Checked	Confidence	Identifying Node	PSM Ambiguity	Annotated Sequence	Modifications	# Protein Groups	# Proteins	Master Protein Accessions	Protein Accessions	# Missed Cleavages	Charge	DeltaScore	DeltaCn	Rank	Search Engine Rank	m/z [Da]	MH+ [Da]	Theo. MH+ [Da]	DeltaM [ppm]	Deltam/z [Da]	Activation Type	MS Order	Isolation Interference [%]	Ion Inject Time [ms]	RT [min]	First Scan	Spectrum File	File ID	XCorr	Percolator q-Value	Percolator PEP
		FALSE	High	Sequest HT (A2)	Unambiguous	[KR].QEYDESGPSIVHR.[KM-NG]		5	256	A0A2K5JIF5; A0A172MAB8; A0A2K6JW75; A0A2U3Z9L8; O46546	U6JLF5; A0A2F0BHD1; J9P3P8; L9L4N0; A0A096NAA6; F7A7I3; H2QW46; A7UDB4; G4VLW1; M4PZX1; A1E0X2; Q9U6L9; A0A2Y9DHB2; F6T3Y8; A0A2K6A1L8; A0A2T7NS02; S5MIC9; O18513; A0A2R9BGJ3; A0A2P4VZ54; V5GV10; A0A181C4Z4; A0A2K6Q1T6; A0A096NHJ7; A0A286Q4W6; H2ZBK6; Q0PR65; B6EAV1; A0A2I2YUP9; S5M683; G3VA05; S7Q589; A0A2I3T8J6; A0A2K5JAR4; Q7M3B0; A0A0N5CMK8; A7SCN8; F6R0S4; A0A2K5JIF5; Q06YY0; L5MJ38; S5M6B0;…	0	2	0.0518	0	1	1	758.855	1516.7	1516.7	0.66	0.0005	HCD (High Energy Collision Dissociation)	MS2	18.5283	110	21.1459	4642	MA_Nov18.raw	F3	4.25	0	0.007021
		FALSE	High	Sequest HT (A2)	Unambiguous	[KR].QEYDESGPSIVHR.[KM-NG]		5	256	A0A2K5JIF5; A0A172MAB8; A0A2K6JW75; A0A2U3Z9L8; O46546	U6JLF5; A0A2F0BHD1; J9P3P8; L9L4N0; A0A096NAA6; F7A7I3; H2QW46; A7UDB4; G4VLW1; M4PZX1; A1E0X2; Q9U6L9; A0A2Y9DHB2; F6T3Y8; A0A2K6A1L8; A0A2T7NS02; S5MIC9; O18513; A0A2R9BGJ3; A0A2P4VZ54; V5GV10; A0A181C4Z4; A0A2K6Q1T6; A0A096NHJ7; A0A286Q4W6; H2ZBK6; Q0PR65; B6EAV1; A0A2I2YUP9; S5M683; G3VA05; S7Q589; A0A2I3T8J6; A0A2K5JAR4; Q7M3B0; A0A0N5CMK8; A7SCN8; F6R0S4; A0A2K5JIF5; Q06YY0; L5MJ38; S5M6B0;…	0	3	0.0769	0	1	1	506.24	1516.71	1516.7	1.7	0.00086	HCD (High Energy Collision Dissociation)	MS2	11.2635	47.109	21.1387	4639	MA_Nov18.raw	F3	4.29	0	0.00372
		FALSE	High	Sequest HT (A2)	Unambiguous	[KR].QEYDESGPSIVHR.[KM-NG]		5	256	A0A2K5JIF5; A0A172MAB8; A0A2K6JW75; A0A2U3Z9L8; O46546	U6JLF5; A0A2F0BHD1; J9P3P8; L9L4N0; A0A096NAA6; F7A7I3; H2QW46; A7UDB4; G4VLW1; M4PZX1; A1E0X2; Q9U6L9; A0A2Y9DHB2; F6T3Y8; A0A2K6A1L8; A0A2T7NS02; S5MIC9; O18513; A0A2R9BGJ3; A0A2P4VZ54; V5GV10; A0A181C4Z4; A0A2K6Q1T6; A0A096NHJ7; A0A286Q4W6; H2ZBK6; Q0PR65; B6EAV1; A0A2I2YUP9; S5M683; G3VA05; S7Q589; A0A2I3T8J6; A0A2K5JAR4; Q7M3B0; A0A0N5CMK8; A7SCN8; F6R0S4; A0A2K5JIF5; Q06YY0; L5MJ38; S5M6B0;…	0	3	0.0883	0	1	1	506.239	1516.7	1516.7	0.07	3e-05	HCD (High Energy Collision Dissociation)	MS2	33.9841	110	21.4891	4770	MA_Nov18.raw	F3	3.85	0.00193	0.07861
	FALSE	High	[KR].QEYDESGPSIVHRK.[CY-]			0.0254399	0	5	256	1	A0A2K5JIF5; A0A172MAB8; A0A2K6JW75; A0A2U3Z9L8; O46546	A0A2K5JIF5 [781-794]; A0A172MAB8 [361-374]; A0A2K6JW75 [215-228]; A0A2U3Z9L8 [360-373]; O46546 [302-315]	1	1644.8	High	High	0	0.02652	5.05	K.QEYDESGPSIVHRK.C	[215-228]
		Checked	Confidence	Identifying Node	PSM Ambiguity	Annotated Sequence	Modifications	# Protein Groups	# Proteins	Master Protein Accessions	Protein Accessions	# Missed Cleavages	Charge	DeltaScore	DeltaCn	Rank	Search Engine Rank	m/z [Da]	MH+ [Da]	Theo. MH+ [Da]	DeltaM [ppm]	Deltam/z [Da]	Activation Type	MS Order	Isolation Interference [%]	Ion Inject Time [ms]	RT [min]	First Scan	Spectrum File	File ID	XCorr	Percolator q-Value	Percolator PEP
		FALSE	High	Sequest HT (A2)	Unambiguous	[KR].QEYDESGPSIVHRK.[CY-]		5	256	A0A2K5JIF5; A0A172MAB8; A0A2K6JW75; A0A2U3Z9L8; O46546	U6JLF5; A0A2F0BHD1; J9P3P8; L9L4N0; A0A096NAA6; F7A7I3; H2QW46; A7UDB4; G4VLW1; M4PZX1; A1E0X2; Q9U6L9; A0A2Y9DHB2; F6T3Y8; A0A2K6A1L8; A0A2T7NS02; S5MIC9; O18513; A0A2R9BGJ3; V5GV10; A0A181C4Z4; A0A2K6Q1T6; A0A096NHJ7; A0A286Q4W6; H2ZBK6; Q0PR65; B6EAV1; A0A2I2YUP9; S5M683; G3VA05; S7Q589; A0A2I3T8J6; A0A2K5JAR4; Q7M3B0; A0A0N5CMK8; A7SCN8; F6R0S4; A0A2K5JIF5; Q06YY0; L5MJ38; S5M6B0; A7SEB1; A0A…	1	3	0.0871	0	1	1	548.939	1644.8	1644.8	2.31	0.00127	HCD (High Energy Collision Dissociation)	MS2	30.4784	110	17.9384	3449	MA_Nov18.raw	F3	5.05	0	0.02652
	FALSE	High	[-RK].EKSYELPDGQVITIGNER.[F]			0.0405593	0	1	7	2	A0A2K6JW75	A0A2K6JW75 [92-109]	1	2048.03	High	High	0	0.03954	2.64	K.EKSYELPDGQVITIGNER.F	[92-109]
		Checked	Confidence	Identifying Node	PSM Ambiguity	Annotated Sequence	Modifications	# Protein Groups	# Proteins	Master Protein Accessions	Protein Accessions	# Missed Cleavages	Charge	DeltaScore	DeltaCn	Rank	Search Engine Rank	m/z [Da]	MH+ [Da]	Theo. MH+ [Da]	DeltaM [ppm]	Deltam/z [Da]	Activation Type	MS Order	Isolation Interference [%]	Ion Inject Time [ms]	RT [min]	First Scan	Spectrum File	File ID	XCorr	Percolator q-Value	Percolator PEP
		FALSE	High	Sequest HT (A2)	Unambiguous	[-RK].EKSYELPDGQVITIGNER.[F]		1	7	A0A2K6JW75	A7TZ31; A0A0G2R7I2; M9NWY1; E9JM90; A0A2K6JW75; A0A0G2R7B9; E9JM91	1	3	0.4053	0	1	1	683.35	2048.04	2048.03	2.79	0.00191	HCD (High Energy Collision Dissociation)	MS2	37.8948	110	45.9579	13892	MA_Nov18.raw	F3	2.64	0	0.03954
		FALSE	High	Sequest HT (A2)	Unambiguous	[-RK].EKSYELPDGQVITIGNER.[F]		1	7	A0A2K6JW75	A7TZ31; A0A0G2R7I2; M9NWY1; E9JM90; A0A2K6JW75; A0A0G2R7B9; E9JM91	1	3	0.2817	0	1	1	683.35	2048.04	2048.03	3.6	0.00245	HCD (High Energy Collision Dissociation)	MS2	42.3336	110	46.3802	14048	MA_Nov18.raw	F3	2.13	0.00193	0.1485
FALSE	High	Master Protein	U6CZU7	Actin, alpha, cardiac muscle 1 (Fragment) OS=Neovison vison OX=452646 GN=F5H1C1 PE=2 SV=1	0	9.079	19	2	15	1	1	91	10.2	6.01	51.25	2	High
	Checked	Confidence	Annotated Sequence	Modifications	Modifications in Master Proteins	Qvality PEP	Qvality q-value	# Protein Groups	# Proteins	# PSMs	Master Protein Accessions	Positions in Master Proteins	# Missed Cleavages	Theo. MH+ [Da]	Found in Sample: [S3] F3: Sample	Confidence (by Search Engine): Sequest HT	Percolator q-Value (by Search Engine): Sequest HT	Percolator PEP (by Search Engine): Sequest HT	XCorr (by Search Engine): Sequest HT	Sequence in Protein	Positions in Protein	Peptide Group Modifications in Protein
	FALSE	High	[KR].SYELPDGQVITLGNER.[F]			0.000124056	0	4	265	40	U6CZU7; A0A2K6JW75; A0A2U3Z9L8; O46546	U6CZU7 [2-17]; A0A2K6JW75 [94-109]; A0A2U3Z9L8 [239-254]; O46546 [181-196]	0	1790.89	High	High	0	0.01045	4	K.SYELPDGQVITIGNER.F	[2-17]
		Checked	Confidence	Identifying Node	PSM Ambiguity	Annotated Sequence	Modifications	# Protein Groups	# Proteins	Master Protein Accessions	Protein Accessions	# Missed Cleavages	Charge	DeltaScore	DeltaCn	Rank	Search Engine Rank	m/z [Da]	MH+ [Da]	Theo. MH+ [Da]	DeltaM [ppm]	Deltam/z [Da]	Activation Type	MS Order	Isolation Interference [%]	Ion Inject Time [ms]	RT [min]	First Scan	Spectrum File	File ID	XCorr	Percolator q-Value	Percolator PEP
		FALSE	High	Sequest HT (A2)	Unambiguous	[KR].SYELPDGQVITLGNER.[F]		4	5		A0A151MXB0; A0A1U7RYI1; M7BZU3; F6ZZG9; A0A1U7RNK3	0	2	0	0	1	1	895.95	1790.89	1790.89	0.53	0.00048	HCD (High Energy Collision Dissociation)	MS2	0	9.258	50.044	15403	MA_Nov18.raw	F3	3.18	0	0.0002745
		FALSE	High	Sequest HT (A2)	Unambiguous	[KR].SYELPDGQVITLGNER.[F]		4	5		A0A151MXB0; A0A1U7RYI1; M7BZU3; F6ZZG9; A0A1U7RNK3	0	3		0	1	4	597.636	1790.89	1790.89	1.04	0.00062	HCD (High Energy Collision Dissociation)	MS2	16.7085	110	49.9627	15373	MA_Nov18.raw	F3	3.45	0	0.01072
		FALSE	High	Sequest HT (A2)	Unambiguous	[KR].SYELPDGQVLTIGNER.[F]		4	2		P18600; A0A1S3I910	0	3		0	1	3	597.636	1790.89	1790.89	1.04	0.00062	HCD (High Energy Collision Dissociation)	MS2	16.7085	110	49.9627	15373	MA_Nov18.raw	F3	3.45	0	0.01072
		FALSE	High	Sequest HT (A2)	Unambiguous	[KR].SYELPDGQVITIGNER.[F]		4	256	U6CZU7; A0A2K6JW75; A0A2U3Z9L8; O46546	M9VWM1; A0A096NAA6; I6PSV3; H2QW46; A7UDB4; B2X877; M4PZX1; A0A1E1W6B0; F7J056; I6PH53; A0A2Y9DHB2; H6U673; F6T3Y8; A0A2U3WJ12; Q28937; A0A2K6SSF3; A0A2K6A1L8; O18513; A0A2R9BGJ3; A0A1U7TB25; A0A2K6Q1T6; A0A2I2YUP9; Q95MC4; S7Q589; A0A2K6QBG3; A0A2Y9HNF0; A0A2I3T8J6; Q38QA2; A0A2K5JAR4; F1BCP5; C6KXN2; Q5KTI8; Q58ID9; A0A076KTV1; A0A0A7RQK8; A0A2K5E2M5; L5MJ38; H1AGA3; E7DS93; G8JKX4; Q58DT9; I6P…	0	3		0	1	2	597.636	1790.89	1790.89	1.04	0.00062	HCD (High Energy Collision Dissociation)	MS2	16.7085	110	49.9627	15373	MA_Nov18.raw	F3	3.45	0	0.01072
		FALSE	High	Sequest HT (A2)	Unambiguous	[KR].SYEIPDGQVITIGNER.[F]		4	2		F1C3T7; F1C3V4	0	3	0	0	1	1	597.636	1790.89	1790.89	1.04	0.00062	HCD (High Energy Collision Dissociation)	MS2	16.7085	110	49.9627	15373	MA_Nov18.raw	F3	3.45	0	0.01072
		FALSE	High	Sequest HT (A2)	Unambiguous	[KR].SYELPDGQVLTIGNER.[F]		4	2		P18600; A0A1S3I910	0	2		0	1	2	895.95	1790.89	1790.89	0.53	0.00048	HCD (High Energy Collision Dissociation)	MS2	0	9.258	50.044	15403	MA_Nov18.raw	F3	3.18	0	0.0002745
		FALSE	High	Sequest HT (A2)	Unambiguous	[KR].SYELPDGQVITIGNER.[F]		4	256	U6CZU7; A0A2K6JW75; A0A2U3Z9L8; O46546	M9VWM1; A0A096NAA6; I6PSV3; H2QW46; A7UDB4; B2X877; M4PZX1; A0A1E1W6B0; F7J056; I6PH53; A0A2Y9DHB2; H6U673; F6T3Y8; A0A2U3WJ12; Q28937; A0A2K6SSF3; A0A2K6A1L8; O18513; A0A2R9BGJ3; A0A1U7TB25; A0A2K6Q1T6; A0A2I2YUP9; Q95MC4; S7Q589; A0A2K6QBG3; A0A2Y9HNF0; A0A2I3T8J6; Q38QA2; A0A2K5JAR4; F1BCP5; C6KXN2; Q5KTI8; Q58ID9; A0A076KTV1; A0A0A7RQK8; A0A2K5E2M5; L5MJ38; H1AGA3; E7DS93; G8JKX4; Q58DT9; I6P…	0	2		0	1	3	895.95	1790.89	1790.89	0.53	0.00048	HCD (High Energy Collision Dissociation)	MS2	0	9.258	50.044	15403	MA_Nov18.raw	F3	3.18	0	0.0002745
		FALSE	High	Sequest HT (A2)	Unambiguous	[KR].SYEIPDGQVITIGNER.[F]		4	2		F1C3T7; F1C3V4	0	2		0	1	4	895.95	1790.89	1790.89	0.53	0.00048	HCD (High Energy Collision Dissociation)	MS2	0	9.258	50.044	15403	MA_Nov18.raw	F3	3.18	0	0.0002745
		FALSE	High	Sequest HT (A2)	Unambiguous	[KR].SYELPDGQVITIGNER.[F]		4	256	U6CZU7; A0A2K6JW75; A0A2U3Z9L8; O46546	M9VWM1; A0A096NAA6; I6PSV3; H2QW46; A7UDB4; B2X877; M4PZX1; A0A1E1W6B0; F7J056; I6PH53; A0A2Y9DHB2; H6U673; F6T3Y8; A0A2U3WJ12; Q28937; A0A2K6SSF3; A0A2K6A1L8; O18513; A0A2R9BGJ3; A0A1U7TB25; A0A2K6Q1T6; A0A2I2YUP9; Q95MC4; S7Q589; A0A2K6QBG3; A0A2Y9HNF0; A0A2I3T8J6; Q38QA2; A0A2K5JAR4; F1BCP5; C6KXN2; Q5KTI8; Q58ID9; A0A076KTV1; A0A0A7RQK8; A0A2K5E2M5; L5MJ38; H1AGA3; E7DS93; G8JKX4; Q58DT9; I6P…	0	2		0	1	4	895.95	1790.89	1790.89	0.46	0.00041	HCD (High Energy Collision Dissociation)	MS2	5.65318	110	51.1142	15799	MA_Nov18.raw	F3	3.56	0	0.003514
		FALSE	High	Sequest HT (A2)	Unambiguous	[KR].SYELPDGQVLTIGNER.[F]		4	2		P18600; A0A1S3I910	0	2		0	1	3	895.95	1790.89	1790.89	0.46	0.00041	HCD (High Energy Collision Dissociation)	MS2	5.65318	110	51.1142	15799	MA_Nov18.raw	F3	3.56	0	0.003514
		FALSE	High	Sequest HT (A2)	Unambiguous	[KR].SYELPDGQVITLGNER.[F]		4	5		A0A151MXB0; A0A1U7RYI1; M7BZU3; F6ZZG9; A0A1U7RNK3	0	2		0	1	2	895.95	1790.89	1790.89	0.46	0.00041	HCD (High Energy Collision Dissociation)	MS2	5.65318	110	51.1142	15799	MA_Nov18.raw	F3	3.56	0	0.003514
		FALSE	High	Sequest HT (A2)	Unambiguous	[KR].SYEIPDGQVITIGNER.[F]		4	2		F1C3T7; F1C3V4	0	2	0	0	1	1	895.95	1790.89	1790.89	0.46	0.00041	HCD (High Energy Collision Dissociation)	MS2	5.65318	110	51.1142	15799	MA_Nov18.raw	F3	3.56	0	0.003514
		FALSE	High	Sequest HT (A2)	Unambiguous	[KR].SYEIPDGQVITIGNER.[F]		4	2		F1C3T7; F1C3V4	0	2		0	1	4	895.951	1790.89	1790.89	1.28	0.00115	HCD (High Energy Collision Dissociation)	MS2	0.464147	49.014	50.7573	15667	MA_Nov18.raw	F3	3.53	0	0.004832
		FALSE	High	Sequest HT (A2)	Unambiguous	[KR].SYELPDGQVITIGNER.[F]		4	256	U6CZU7; A0A2K6JW75; A0A2U3Z9L8; O46546	M9VWM1; A0A096NAA6; I6PSV3; H2QW46; A7UDB4; B2X877; M4PZX1; A0A1E1W6B0; F7J056; I6PH53; A0A2Y9DHB2; H6U673; F6T3Y8; A0A2U3WJ12; Q28937; A0A2K6SSF3; A0A2K6A1L8; O18513; A0A2R9BGJ3; A0A1U7TB25; A0A2K6Q1T6; A0A2I2YUP9; Q95MC4; S7Q589; A0A2K6QBG3; A0A2Y9HNF0; A0A2I3T8J6; Q38QA2; A0A2K5JAR4; F1BCP5; C6KXN2; Q5KTI8; Q58ID9; A0A076KTV1; A0A0A7RQK8; A0A2K5E2M5; L5MJ38; H1AGA3; E7DS93; G8JKX4; Q58DT9; I6P…	0	2		0	1	3	895.951	1790.89	1790.89	1.28	0.00115	HCD (High Energy Collision Dissociation)	MS2	0.464147	49.014	50.7573	15667	MA_Nov18.raw	F3	3.53	0	0.004832
		FALSE	High	Sequest HT (A2)	Unambiguous	[KR].SYELPDGQVITLGNER.[F]		4	5		A0A151MXB0; A0A1U7RYI1; M7BZU3; F6ZZG9; A0A1U7RNK3	0	2		0	1	2	895.951	1790.89	1790.89	1.28	0.00115	HCD (High Energy Collision Dissociation)	MS2	0.464147	49.014	50.7573	15667	MA_Nov18.raw	F3	3.53	0	0.004832
		FALSE	High	Sequest HT (A2)	Unambiguous	[KR].SYELPDGQVLTIGNER.[F]		4	2		P18600; A0A1S3I910	0	2	0	0	1	1	895.951	1790.89	1790.89	1.28	0.00115	HCD (High Energy Collision Dissociation)	MS2	0.464147	49.014	50.7573	15667	MA_Nov18.raw	F3	3.53	0	0.004832
		FALSE	High	Sequest HT (A2)	Unambiguous	[KR].SYEIPDGQVITIGNER.[F]		4	2		F1C3T7; F1C3V4	0	3		0	1	4	597.636	1790.89	1790.89	0.93	0.00056	HCD (High Energy Collision Dissociation)	MS2	17.9238	110	50.6674	15634	MA_Nov18.raw	F3	3.64	0	0.01293
		FALSE	High	Sequest HT (A2)	Unambiguous	[KR].SYELPDGQVLTIGNER.[F]		4	2		P18600; A0A1S3I910	0	3		0	1	3	597.636	1790.89	1790.89	0.93	0.00056	HCD (High Energy Collision Dissociation)	MS2	17.9238	110	50.6674	15634	MA_Nov18.raw	F3	3.64	0	0.01293
		FALSE	High	Sequest HT (A2)	Unambiguous	[KR].SYELPDGQVITIGNER.[F]		4	256	U6CZU7; A0A2K6JW75; A0A2U3Z9L8; O46546	M9VWM1; A0A096NAA6; I6PSV3; H2QW46; A7UDB4; B2X877; M4PZX1; A0A1E1W6B0; F7J056; I6PH53; A0A2Y9DHB2; H6U673; F6T3Y8; A0A2U3WJ12; Q28937; A0A2K6SSF3; A0A2K6A1L8; O18513; A0A2R9BGJ3; A0A1U7TB25; A0A2K6Q1T6; A0A2I2YUP9; Q95MC4; S7Q589; A0A2K6QBG3; A0A2Y9HNF0; A0A2I3T8J6; Q38QA2; A0A2K5JAR4; F1BCP5; C6KXN2; Q5KTI8; Q58ID9; A0A076KTV1; A0A0A7RQK8; A0A2K5E2M5; L5MJ38; H1AGA3; E7DS93; G8JKX4; Q58DT9; I6P…	0	3	0	0	1	1	597.636	1790.89	1790.89	0.93	0.00056	HCD (High Energy Collision Dissociation)	MS2	17.9238	110	50.6674	15634	MA_Nov18.raw	F3	3.64	0	0.01293
		FALSE	High	Sequest HT (A2)	Unambiguous	[KR].SYELPDGQVITIGNER.[F]		4	256	U6CZU7; A0A2K6JW75; A0A2U3Z9L8; O46546	M9VWM1; A0A096NAA6; I6PSV3; H2QW46; A7UDB4; B2X877; M4PZX1; A0A1E1W6B0; F7J056; I6PH53; A0A2Y9DHB2; H6U673; F6T3Y8; A0A2U3WJ12; Q28937; A0A2K6SSF3; A0A2K6A1L8; O18513; A0A2R9BGJ3; A0A1U7TB25; A0A2K6Q1T6; A0A2I2YUP9; Q95MC4; S7Q589; A0A2K6QBG3; A0A2Y9HNF0; A0A2I3T8J6; Q38QA2; A0A2K5JAR4; F1BCP5; C6KXN2; Q5KTI8; Q58ID9; A0A076KTV1; A0A0A7RQK8; A0A2K5E2M5; L5MJ38; H1AGA3; E7DS93; G8JKX4; Q58DT9; I6P…	0	2		0	1	4	895.951	1790.89	1790.89	1.08	0.00096	HCD (High Energy Collision Dissociation)	MS2	0.181594	4.705	50.4001	15535	MA_Nov18.raw	F3	3.44	0	0.002761
		FALSE	High	Sequest HT (A2)	Unambiguous	[KR].SYELPDGQVITLGNER.[F]		4	5		A0A151MXB0; A0A1U7RYI1; M7BZU3; F6ZZG9; A0A1U7RNK3	0	2		0	1	3	895.951	1790.89	1790.89	1.08	0.00096	HCD (High Energy Collision Dissociation)	MS2	0.181594	4.705	50.4001	15535	MA_Nov18.raw	F3	3.44	0	0.002761
		FALSE	High	Sequest HT (A2)	Unambiguous	[KR].SYEIPDGQVITIGNER.[F]		4	2		F1C3T7; F1C3V4	0	2		0	1	2	895.951	1790.89	1790.89	1.08	0.00096	HCD (High Energy Collision Dissociation)	MS2	0.181594	4.705	50.4001	15535	MA_Nov18.raw	F3	3.44	0	0.002761
		FALSE	High	Sequest HT (A2)	Unambiguous	[KR].SYELPDGQVLTIGNER.[F]		4	2		P18600; A0A1S3I910	0	2	0	0	1	1	895.951	1790.89	1790.89	1.08	0.00096	HCD (High Energy Collision Dissociation)	MS2	0.181594	4.705	50.4001	15535	MA_Nov18.raw	F3	3.44	0	0.002761
		FALSE	High	Sequest HT (A2)	Unambiguous	[KR].SYEIPDGQVITIGNER.[F]		4	2		F1C3T7; F1C3V4	0	3		0	1	4	597.636	1790.89	1790.89	0.42	0.00025	HCD (High Energy Collision Dissociation)	MS2	9.62515	28.083	50.3109	15502	MA_Nov18.raw	F3	4	0	0.01045
		FALSE	High	Sequest HT (A2)	Unambiguous	[KR].SYELPDGQVITIGNER.[F]		4	256	U6CZU7; A0A2K6JW75; A0A2U3Z9L8; O46546	M9VWM1; A0A096NAA6; I6PSV3; H2QW46; A7UDB4; B2X877; M4PZX1; A0A1E1W6B0; F7J056; I6PH53; A0A2Y9DHB2; H6U673; F6T3Y8; A0A2U3WJ12; Q28937; A0A2K6SSF3; A0A2K6A1L8; O18513; A0A2R9BGJ3; A0A1U7TB25; A0A2K6Q1T6; A0A2I2YUP9; Q95MC4; S7Q589; A0A2K6QBG3; A0A2Y9HNF0; A0A2I3T8J6; Q38QA2; A0A2K5JAR4; F1BCP5; C6KXN2; Q5KTI8; Q58ID9; A0A076KTV1; A0A0A7RQK8; A0A2K5E2M5; L5MJ38; H1AGA3; E7DS93; G8JKX4; Q58DT9; I6P…	0	3		0	1	3	597.636	1790.89	1790.89	0.42	0.00025	HCD (High Energy Collision Dissociation)	MS2	9.62515	28.083	50.3109	15502	MA_Nov18.raw	F3	4	0	0.01045
		FALSE	High	Sequest HT (A2)	Unambiguous	[KR].SYELPDGQVLTIGNER.[F]		4	2		P18600; A0A1S3I910	0	3		0	1	2	597.636	1790.89	1790.89	0.42	0.00025	HCD (High Energy Collision Dissociation)	MS2	9.62515	28.083	50.3109	15502	MA_Nov18.raw	F3	4	0	0.01045
		FALSE	High	Sequest HT (A2)	Unambiguous	[KR].SYELPDGQVITLGNER.[F]		4	5		A0A151MXB0; A0A1U7RYI1; M7BZU3; F6ZZG9; A0A1U7RNK3	0	3	0	0	1	1	597.636	1790.89	1790.89	0.42	0.00025	HCD (High Energy Collision Dissociation)	MS2	9.62515	28.083	50.3109	15502	MA_Nov18.raw	F3	4	0	0.01045
		FALSE	High	Sequest HT (A2)	Unambiguous	[KR].SYELPDGQVITLGNER.[F]		4	5		A0A151MXB0; A0A1U7RYI1; M7BZU3; F6ZZG9; A0A1U7RNK3	0	3		0	1	2	597.636	1790.89	1790.89	0.93	0.00056	HCD (High Energy Collision Dissociation)	MS2	17.9238	110	50.6674	15634	MA_Nov18.raw	F3	3.64	0	0.01293
		FALSE	High	Sequest HT (A2)	Unambiguous	[KR].SYELPDGQVITLGNER.[F]		4	5		A0A151MXB0; A0A1U7RYI1; M7BZU3; F6ZZG9; A0A1U7RNK3	0	3		0	1	4	597.636	1790.89	1790.89	0.22	0.00013	HCD (High Energy Collision Dissociation)	MS2	42.7859	110	46.0072	13910	MA_Nov18.raw	F3	3.8	0	0.01403
		FALSE	High	Sequest HT (A2)	Unambiguous	[KR].SYELPDGQVITIGNER.[F]		4	256	U6CZU7; A0A2K6JW75; A0A2U3Z9L8; O46546	M9VWM1; A0A096NAA6; I6PSV3; H2QW46; A7UDB4; B2X877; M4PZX1; A0A1E1W6B0; F7J056; I6PH53; A0A2Y9DHB2; H6U673; F6T3Y8; A0A2U3WJ12; Q28937; A0A2K6SSF3; A0A2K6A1L8; O18513; A0A2R9BGJ3; A0A1U7TB25; A0A2K6Q1T6; A0A2I2YUP9; Q95MC4; S7Q589; A0A2K6QBG3; A0A2Y9HNF0; A0A2I3T8J6; Q38QA2; A0A2K5JAR4; F1BCP5; C6KXN2; Q5KTI8; Q58ID9; A0A076KTV1; A0A0A7RQK8; A0A2K5E2M5; L5MJ38; H1AGA3; E7DS93; G8JKX4; Q58DT9; I6P…	0	3		0	1	3	597.636	1790.89	1790.89	0.22	0.00013	HCD (High Energy Collision Dissociation)	MS2	42.7859	110	46.0072	13910	MA_Nov18.raw	F3	3.8	0	0.01403
		FALSE	High	Sequest HT (A2)	Unambiguous	[KR].SYEIPDGQVITIGNER.[F]		4	2		F1C3T7; F1C3V4	0	3		0	1	2	597.636	1790.89	1790.89	0.22	0.00013	HCD (High Energy Collision Dissociation)	MS2	42.7859	110	46.0072	13910	MA_Nov18.raw	F3	3.8	0	0.01403
		FALSE	High	Sequest HT (A2)	Unambiguous	[KR].SYELPDGQVLTIGNER.[F]		4	2		P18600; A0A1S3I910	0	3	0	0	1	1	597.636	1790.89	1790.89	0.22	0.00013	HCD (High Energy Collision Dissociation)	MS2	42.7859	110	46.0072	13910	MA_Nov18.raw	F3	3.8	0	0.01403
		FALSE	High	Sequest HT (A2)	Unambiguous	[KR].SYEIPDGQVITIGNER.[F]		4	2		F1C3T7; F1C3V4	0	2	0	0	1	1	895.95	1790.89	1790.89	0.46	0.00041	HCD (High Energy Collision Dissociation)	MS2	0	110	45.915	13876	MA_Nov18.raw	F3	2.47	0.00193	0.0533
		FALSE	High	Sequest HT (A2)	Unambiguous	[KR].SYELPDGQVLTIGNER.[F]		4	2		P18600; A0A1S3I910	0	2		0	1	2	895.95	1790.89	1790.89	0.46	0.00041	HCD (High Energy Collision Dissociation)	MS2	0	110	45.915	13876	MA_Nov18.raw	F3	2.47	0.00193	0.0533
		FALSE	High	Sequest HT (A2)	Unambiguous	[KR].SYELPDGQVITLGNER.[F]		4	5		A0A151MXB0; A0A1U7RYI1; M7BZU3; F6ZZG9; A0A1U7RNK3	0	2		0	1	3	895.95	1790.89	1790.89	0.46	0.00041	HCD (High Energy Collision Dissociation)	MS2	0	110	45.915	13876	MA_Nov18.raw	F3	2.47	0.00193	0.0533
		FALSE	High	Sequest HT (A2)	Unambiguous	[KR].SYELPDGQVITIGNER.[F]		4	256	U6CZU7; A0A2K6JW75; A0A2U3Z9L8; O46546	M9VWM1; A0A096NAA6; I6PSV3; H2QW46; A7UDB4; B2X877; M4PZX1; A0A1E1W6B0; F7J056; I6PH53; A0A2Y9DHB2; H6U673; F6T3Y8; A0A2U3WJ12; Q28937; A0A2K6SSF3; A0A2K6A1L8; O18513; A0A2R9BGJ3; A0A1U7TB25; A0A2K6Q1T6; A0A2I2YUP9; Q95MC4; S7Q589; A0A2K6QBG3; A0A2Y9HNF0; A0A2I3T8J6; Q38QA2; A0A2K5JAR4; F1BCP5; C6KXN2; Q5KTI8; Q58ID9; A0A076KTV1; A0A0A7RQK8; A0A2K5E2M5; L5MJ38; H1AGA3; E7DS93; G8JKX4; Q58DT9; I6P…	0	2		0	1	4	895.95	1790.89	1790.89	0.46	0.00041	HCD (High Energy Collision Dissociation)	MS2	0	110	45.915	13876	MA_Nov18.raw	F3	2.47	0.00193	0.0533
		FALSE	High	Sequest HT (A2)	Unambiguous	[KR].SYEIPDGQVITIGNER.[F]		4	2		F1C3T7; F1C3V4	0	2		0	1	2	895.954	1790.9	1790.89	4.83	0.00432	HCD (High Energy Collision Dissociation)	MS2	0	110	49.6947	15274	MA_Nov18.raw	F3	2.42	0.00193	0.1515
		FALSE	High	Sequest HT (A2)	Unambiguous	[KR].SYELPDGQVITLGNER.[F]		4	5		A0A151MXB0; A0A1U7RYI1; M7BZU3; F6ZZG9; A0A1U7RNK3	0	2		0	1	3	895.954	1790.9	1790.89	4.83	0.00432	HCD (High Energy Collision Dissociation)	MS2	0	110	49.6947	15274	MA_Nov18.raw	F3	2.42	0.00193	0.1515
		FALSE	High	Sequest HT (A2)	Unambiguous	[KR].SYELPDGQVLTIGNER.[F]		4	2		P18600; A0A1S3I910	0	2		0	1	4	895.954	1790.9	1790.89	4.83	0.00432	HCD (High Energy Collision Dissociation)	MS2	0	110	49.6947	15274	MA_Nov18.raw	F3	2.42	0.00193	0.1515
		FALSE	High	Sequest HT (A2)	Unambiguous	[KR].SYELPDGQVITIGNER.[F]		4	256	U6CZU7; A0A2K6JW75; A0A2U3Z9L8; O46546	M9VWM1; A0A096NAA6; I6PSV3; H2QW46; A7UDB4; B2X877; M4PZX1; A0A1E1W6B0; F7J056; I6PH53; A0A2Y9DHB2; H6U673; F6T3Y8; A0A2U3WJ12; Q28937; A0A2K6SSF3; A0A2K6A1L8; O18513; A0A2R9BGJ3; A0A1U7TB25; A0A2K6Q1T6; A0A2I2YUP9; Q95MC4; S7Q589; A0A2K6QBG3; A0A2Y9HNF0; A0A2I3T8J6; Q38QA2; A0A2K5JAR4; F1BCP5; C6KXN2; Q5KTI8; Q58ID9; A0A076KTV1; A0A0A7RQK8; A0A2K5E2M5; L5MJ38; H1AGA3; E7DS93; G8JKX4; Q58DT9; I6P…	0	2	0	0	1	1	895.954	1790.9	1790.89	4.83	0.00432	HCD (High Energy Collision Dissociation)	MS2	0	110	49.6947	15274	MA_Nov18.raw	F3	2.42	0.00193	0.1515
	FALSE	High	[-K].KSYELPDGQVITIGNER.[F]			0.0046028	0	1	9	5	U6CZU7	U6CZU7 [1-17]	1	1918.99	High	High	0.00193	0.04729	4.69	-.KSYELPDGQVITIGNER.F	[1-17]
		Checked	Confidence	Identifying Node	PSM Ambiguity	Annotated Sequence	Modifications	# Protein Groups	# Proteins	Master Protein Accessions	Protein Accessions	# Missed Cleavages	Charge	DeltaScore	DeltaCn	Rank	Search Engine Rank	m/z [Da]	MH+ [Da]	Theo. MH+ [Da]	DeltaM [ppm]	Deltam/z [Da]	Activation Type	MS Order	Isolation Interference [%]	Ion Inject Time [ms]	RT [min]	First Scan	Spectrum File	File ID	XCorr	Percolator q-Value	Percolator PEP
		FALSE	High	Sequest HT (A2)	Unambiguous	[-K].KSYELPDGQVITIGNER.[F]		1	9	U6CZU7	V5N887; A0A0S7KE83; I2B310; U6CZU7; Q9GKL5; A0A0P4X295; B4ZYS6; A0A0P5LEX7; B4ZYS5	1	2	0.3415	0	1	1	960.001	1918.99	1918.99	4.13	0.00396	HCD (High Energy Collision Dissociation)	MS2	15.2725	110	47.9666	14634	MA_Nov18.raw	F3	2.84	0	0.04082
		FALSE	High	Sequest HT (A2)	Unambiguous	[-K].KSYELPDGQVITIGNER.[F]		1	9	U6CZU7	V5N887; A0A0S7KE83; I2B310; U6CZU7; Q9GKL5; A0A0P4X295; B4ZYS6; A0A0P5LEX7; B4ZYS5	1	2	0.4232	0	1	1	960.002	1919	1918.99	4.76	0.00457	HCD (High Energy Collision Dissociation)	MS2	20.8182	110	47.621	14507	MA_Nov18.raw	F3	3.45	0	0.006141
		FALSE	High	Sequest HT (A2)	Unambiguous	[-K].KSYELPDGQVITIGNER.[F]		1	9	U6CZU7	V5N887; A0A0S7KE83; I2B310; U6CZU7; Q9GKL5; A0A0P4X295; B4ZYS6; A0A0P5LEX7; B4ZYS5	1	3	0.4297	0	1	1	640.334	1918.99	1918.99	0.84	0.00054	HCD (High Energy Collision Dissociation)	MS2	57.1431	110	47.5243	14471	MA_Nov18.raw	F3	3.91	0.00193	0.08582
		FALSE	High	Sequest HT (A2)	Unambiguous	[-K].KSYELPDGQVITIGNER.[F]		1	9	U6CZU7	V5N887; A0A0S7KE83; I2B310; U6CZU7; Q9GKL5; A0A0P4X295; B4ZYS6; A0A0P5LEX7; B4ZYS5	1	3	0.4712	0	1	1	640.334	1918.99	1918.99	0.27	0.00017	HCD (High Energy Collision Dissociation)	MS2	17.4159	110	47.8771	14601	MA_Nov18.raw	F3	4.69	0.00193	0.04729
		FALSE	High	Sequest HT (A2)	Unambiguous	[-K].KSYELPDGQVITIGNER.[F]		1	9	U6CZU7	V5N887; A0A0S7KE83; I2B310; U6CZU7; Q9GKL5; A0A0P4X295; B4ZYS6; A0A0P5LEX7; B4ZYS5	1	3	0.2737	0	1	1	640.336	1918.99	1918.99	3.8	0.00243	HCD (High Energy Collision Dissociation)	MS2	28.4301	110	49.1113	15059	MA_Nov18.raw	F3	2.85	0.005427	0.1824
FALSE	High	Master Protein	A0A1B0G2V8	Uncharacterized protein OS=Glossina morsitans morsitans OX=37546 PE=4 SV=1	0	15.74	50	5	12	2	1	158	17.9	4.45	42.71	5	High	Acetyl [N-Term]
	Checked	Confidence	Annotated Sequence	Modifications	Modifications in Master Proteins	Qvality PEP	Qvality q-value	# Protein Groups	# Proteins	# PSMs	Master Protein Accessions	Positions in Master Proteins	# Missed Cleavages	Theo. MH+ [Da]	Found in Sample: [S3] F3: Sample	Confidence (by Search Engine): Sequest HT	Percolator q-Value (by Search Engine): Sequest HT	Percolator PEP (by Search Engine): Sequest HT	XCorr (by Search Engine): Sequest HT	Sequence in Protein	Positions in Protein	Peptide Group Modifications in Protein
	FALSE	High	[K].LTDEEVDEMIR.[EN-SG]	1xOxidation [M9]		0.0212942	0	3	259	3	A0A1B0G2V8; A0A0X3PNV4; F7D7P2	A0A1B0G2V8 [126-136]; A0A0X3PNV4 [117-127]; F7D7P2 [117-127]	0	1365.62	High	High	0	0.0228	2.94	K.LTDEEVDEMIR.E	[126-136]
		Checked	Confidence	Identifying Node	PSM Ambiguity	Annotated Sequence	Modifications	# Protein Groups	# Proteins	Master Protein Accessions	Protein Accessions	# Missed Cleavages	Charge	DeltaScore	DeltaCn	Rank	Search Engine Rank	m/z [Da]	MH+ [Da]	Theo. MH+ [Da]	DeltaM [ppm]	Deltam/z [Da]	Activation Type	MS Order	Isolation Interference [%]	Ion Inject Time [ms]	RT [min]	First Scan	Spectrum File	File ID	XCorr	Percolator q-Value	Percolator PEP
		FALSE	High	Sequest HT (A2)	Unambiguous	[K].LTDEEVDEmLR.[EN-SG]	M9(Oxidation)	2	1		A0A0A9WVE0	0	2		0	1	3	683.315	1365.62	1365.62	1.11	0.00076	HCD (High Energy Collision Dissociation)	MS2	11.9348	90.808	25.8905	6416	MA_Nov18.raw	F3	2.94	0	0.0228
		FALSE	High	Sequest HT (A2)	Unambiguous	[K].ITDEEVDEmIR.[EN-SG]	M9(Oxidation)	3	2		A0A0P5TA92; A0A0P5S064	0	2		0	1	2	683.315	1365.62	1365.62	1.11	0.00076	HCD (High Energy Collision Dissociation)	MS2	11.9348	90.808	25.8905	6416	MA_Nov18.raw	F3	2.94	0	0.0228
		FALSE	High	Sequest HT (A2)	Unambiguous	[K].LTDEEVDEmIR.[EN-SG]	M9(Oxidation)	3	256	A0A1B0G2V8; A0A0X3PNV4; F7D7P2	A0A1B0G2V8; K4DIE3; A0A2R4LWB7; A0A0N0U4M0; A0A1A6GT08; Q6XHG6; Q32W19; A0A368GTS1; A0A146LM09; A0A210R5X2; A0A0X3PNV4; A0A212DCD0; A0A0L7RA75; A0A0K8SBL0; A0A068X7I1; A0A2K5DWR7; U3DHI3; B3G4W6; A0A2K5RSR6; A0A2T7NZA9; L8YCJ4; K9J1F5; A0A2C9JXG2; A0A2R7WM72; I2CT79; A0A287BCG9; A0A1X7VAN2; B4DCU2; A6ML82; L9JEG0; A0A158QM85; G3I9A7; A0A0F7VK27; A4UUE2; A0A183HLJ3; A0A2G8LBK1; Q32W05; A0A0N4U4R8;…	0	2	0	0	1	1	683.315	1365.62	1365.62	1.11	0.00076	HCD (High Energy Collision Dissociation)	MS2	11.9348	90.808	25.8905	6416	MA_Nov18.raw	F3	2.94	0	0.0228
	FALSE	High	[K].LTDEEVDEMLR.[EN-SG]			0.0191168	0	3	259	6	A0A1B0G2V8; A0A0X3PNV4; F7D7P2	A0A1B0G2V8 [126-136]; A0A0X3PNV4 [117-127]; F7D7P2 [117-127]	0	1349.63	High	High	0	0.02076	3.43	K.LTDEEVDEMIR.E	[126-136]
		Checked	Confidence	Identifying Node	PSM Ambiguity	Annotated Sequence	Modifications	# Protein Groups	# Proteins	Master Protein Accessions	Protein Accessions	# Missed Cleavages	Charge	DeltaScore	DeltaCn	Rank	Search Engine Rank	m/z [Da]	MH+ [Da]	Theo. MH+ [Da]	DeltaM [ppm]	Deltam/z [Da]	Activation Type	MS Order	Isolation Interference [%]	Ion Inject Time [ms]	RT [min]	First Scan	Spectrum File	File ID	XCorr	Percolator q-Value	Percolator PEP
		FALSE	High	Sequest HT (A2)	Unambiguous	[K].LTDEEVDEMLR.[EN-SG]		2	1		A0A0A9WVE0	0	2	0	0	1	1	675.315	1349.62	1349.63	-1.2	-0.00081	HCD (High Energy Collision Dissociation)	MS2	52.57	110	39.1399	11364	MA_Nov18.raw	F3	3.43	0	0.02076
		FALSE	High	Sequest HT (A2)	Unambiguous	[K].LTDEEVDEMIR.[EN-SG]		3	256	A0A1B0G2V8; A0A0X3PNV4; F7D7P2	A0A1B0G2V8; K4DIE3; A0A2R4LWB7; A0A0N0U4M0; A0A1A6GT08; Q6XHG6; Q32W19; A0A368GTS1; A0A146LM09; A0A210R5X2; A0A0X3PNV4; A0A212DCD0; A0A0L7RA75; A0A0K8SBL0; A0A068X7I1; A0A2K5DWR7; U3DHI3; B3G4W6; A0A2K5RSR6; A0A2T7NZA9; L8YCJ4; K9J1F5; A0A2C9JXG2; A0A2R7WM72; I2CT79; A0A287BCG9; A0A1X7VAN2; B4DCU2; A6ML82; L9JEG0; A0A158QM85; G3I9A7; A0A0F7VK27; A4UUE2; A0A183HLJ3; A0A2G8LBK1; Q32W05; A0A0N4U4R8;…	0	2		0	1	2	675.315	1349.62	1349.63	-1.2	-0.00081	HCD (High Energy Collision Dissociation)	MS2	52.57	110	39.1399	11364	MA_Nov18.raw	F3	3.43	0	0.02076
		FALSE	High	Sequest HT (A2)	Unambiguous	[K].ITDEEVDEMIR.[EN-SG]		3	2		A0A0P5TA92; A0A0P5S064	0	2		0	1	3	675.315	1349.62	1349.63	-1.2	-0.00081	HCD (High Energy Collision Dissociation)	MS2	52.57	110	39.1399	11364	MA_Nov18.raw	F3	3.43	0	0.02076
		FALSE	High	Sequest HT (A2)	Unambiguous	[K].LTDEEVDEMLR.[EN-SG]		2	1		A0A0A9WVE0	0	2		0	1	3	675.317	1349.63	1349.63	1.06	0.00072	HCD (High Energy Collision Dissociation)	MS2	54.5373	110	39.4904	11495	MA_Nov18.raw	F3	2.87	0.003681	0.1701
		FALSE	High	Sequest HT (A2)	Unambiguous	[K].LTDEEVDEMIR.[EN-SG]		3	256	A0A1B0G2V8; A0A0X3PNV4; F7D7P2	A0A1B0G2V8; K4DIE3; A0A2R4LWB7; A0A0N0U4M0; A0A1A6GT08; Q6XHG6; Q32W19; A0A368GTS1; A0A146LM09; A0A210R5X2; A0A0X3PNV4; A0A212DCD0; A0A0L7RA75; A0A0K8SBL0; A0A068X7I1; A0A2K5DWR7; U3DHI3; B3G4W6; A0A2K5RSR6; A0A2T7NZA9; L8YCJ4; K9J1F5; A0A2C9JXG2; A0A2R7WM72; I2CT79; A0A287BCG9; A0A1X7VAN2; B4DCU2; A6ML82; L9JEG0; A0A158QM85; G3I9A7; A0A0F7VK27; A4UUE2; A0A183HLJ3; A0A2G8LBK1; Q32W05; A0A0N4U4R8;…	0	2		0	1	2	675.317	1349.63	1349.63	1.06	0.00072	HCD (High Energy Collision Dissociation)	MS2	54.5373	110	39.4904	11495	MA_Nov18.raw	F3	2.87	0.003681	0.1701
		FALSE	High	Sequest HT (A2)	Unambiguous	[K].ITDEEVDEMIR.[EN-SG]		3	2		A0A0P5TA92; A0A0P5S064	0	2	0	0	1	1	675.317	1349.63	1349.63	1.06	0.00072	HCD (High Energy Collision Dissociation)	MS2	54.5373	110	39.4904	11495	MA_Nov18.raw	F3	2.87	0.003681	0.1701
	FALSE	High	[K-].EAFSIFDKDGDGTITTK.[EGK]			0.000126762	0	2	257	6	A0A1B0G2V8; A0A0X3PNV4	A0A1B0G2V8 [14-30]; A0A0X3PNV4 [15-31]	1	1844.89	High	High	0	0.0002806	5.23	K.EAFSLFDKDGDGTITTK.E	[14-30]
		Checked	Confidence	Identifying Node	PSM Ambiguity	Annotated Sequence	Modifications	# Protein Groups	# Proteins	Master Protein Accessions	Protein Accessions	# Missed Cleavages	Charge	DeltaScore	DeltaCn	Rank	Search Engine Rank	m/z [Da]	MH+ [Da]	Theo. MH+ [Da]	DeltaM [ppm]	Deltam/z [Da]	Activation Type	MS Order	Isolation Interference [%]	Ion Inject Time [ms]	RT [min]	First Scan	Spectrum File	File ID	XCorr	Percolator q-Value	Percolator PEP
		FALSE	High	Sequest HT (A2)	Unambiguous	[K-].EAFSIFDKDGDGTITTK.[EGK]		2	1		G5C0H6	1	3		0	1	2	615.636	1844.89	1844.89	1.37	0.00084	HCD (High Energy Collision Dissociation)	MS2	18.4801	110	43.0981	12834	MA_Nov18.raw	F3	5.02	0	0.004209
		FALSE	High	Sequest HT (A2)	Unambiguous	[K-].EAFSLFDKDGDGTITTK.[EGK]		2	256	A0A1B0G2V8; A0A0X3PNV4	A0A1B0G2V8; K4DIE3; A0A2R4LWB7; A0A2K6RB68; Q6XHG6; A0A146LM09; A0A210R5X2; A0A0X3PNV4; A0A212DCD0; A0A2K6L532; A0A0K8SBL0; A0A068X7I1; A0A2K5DWR7; A0A183RX72; A0A2K5RSR6; A0A091W325; G5BVK6; A0A2T7NZA9; K9J1F5; E3VX43; A0A1V9XF89; H3DI88; I2CT79; A0A287BCG9; A0A1X7VAN2; A0A146R5I5; A0A158QM85; A0A0F7VK27; A4UUE2; A0A2K5N406; A0A2G8LBK1; F6YF78; A0A091LXR5; A0A0N4U4R8; G7MLA5; A0A286Y2J6; A0A2K6Q…	1	3	0	0	1	1	615.636	1844.89	1844.89	1.37	0.00084	HCD (High Energy Collision Dissociation)	MS2	18.4801	110	43.0981	12834	MA_Nov18.raw	F3	5.02	0	0.004209
		FALSE	High	Sequest HT (A2)	Unambiguous	[K-].EAFSLFDKDGDGTITTK.[EGK]		2	256	A0A1B0G2V8; A0A0X3PNV4	A0A1B0G2V8; K4DIE3; A0A2R4LWB7; A0A2K6RB68; Q6XHG6; A0A146LM09; A0A210R5X2; A0A0X3PNV4; A0A212DCD0; A0A2K6L532; A0A0K8SBL0; A0A068X7I1; A0A2K5DWR7; A0A183RX72; A0A2K5RSR6; A0A091W325; G5BVK6; A0A2T7NZA9; K9J1F5; E3VX43; A0A1V9XF89; H3DI88; I2CT79; A0A287BCG9; A0A1X7VAN2; A0A146R5I5; A0A158QM85; A0A0F7VK27; A4UUE2; A0A2K5N406; A0A2G8LBK1; F6YF78; A0A091LXR5; A0A0N4U4R8; G7MLA5; A0A286Y2J6; A0A2K6Q…	1	3		0	1	2	615.636	1844.89	1844.89	0.97	0.0006	HCD (High Energy Collision Dissociation)	MS2	30.5818	110	42.75	12706	MA_Nov18.raw	F3	5.23	0	0.0002806
		FALSE	High	Sequest HT (A2)	Unambiguous	[K-].EAFSIFDKDGDGTITTK.[EGK]		2	1		G5C0H6	1	3	0	0	1	1	615.636	1844.89	1844.89	0.97	0.0006	HCD (High Energy Collision Dissociation)	MS2	30.5818	110	42.75	12706	MA_Nov18.raw	F3	5.23	0	0.0002806
		FALSE	High	Sequest HT (A2)	Unambiguous	[K-].EAFSLFDKDGDGTITTK.[EGK]		2	256	A0A1B0G2V8; A0A0X3PNV4	A0A1B0G2V8; K4DIE3; A0A2R4LWB7; A0A2K6RB68; Q6XHG6; A0A146LM09; A0A210R5X2; A0A0X3PNV4; A0A212DCD0; A0A2K6L532; A0A0K8SBL0; A0A068X7I1; A0A2K5DWR7; A0A183RX72; A0A2K5RSR6; A0A091W325; G5BVK6; A0A2T7NZA9; K9J1F5; E3VX43; A0A1V9XF89; H3DI88; I2CT79; A0A287BCG9; A0A1X7VAN2; A0A146R5I5; A0A158QM85; A0A0F7VK27; A4UUE2; A0A2K5N406; A0A2G8LBK1; F6YF78; A0A091LXR5; A0A0N4U4R8; G7MLA5; A0A286Y2J6; A0A2K6Q…	1	2	0	0	1	1	922.953	1844.9	1844.89	4.12	0.0038	HCD (High Energy Collision Dissociation)	MS2	11.3034	110	42.8053	12726	MA_Nov18.raw	F3	2.72	0.00193	0.1051
		FALSE	High	Sequest HT (A2)	Unambiguous	[K-].EAFSIFDKDGDGTITTK.[EGK]		2	1		G5C0H6	1	2		0	1	2	922.953	1844.9	1844.89	4.12	0.0038	HCD (High Energy Collision Dissociation)	MS2	11.3034	110	42.8053	12726	MA_Nov18.raw	F3	2.72	0.00193	0.1051
	FALSE	High	[R].EADIDGDGQVNYEEFVTMMTSK.[-CG]	2xOxidation [M18; M19]		0.00118873	0	1	78	3	A0A1B0G2V8	A0A1B0G2V8 [137-158]	0	2511.05	High	High	0	0.001914	4.25	R.EADIDGDGQVNYEEFVTMMTSK.-	[137-158]
		Checked	Confidence	Identifying Node	PSM Ambiguity	Annotated Sequence	Modifications	# Protein Groups	# Proteins	Master Protein Accessions	Protein Accessions	# Missed Cleavages	Charge	DeltaScore	DeltaCn	Rank	Search Engine Rank	m/z [Da]	MH+ [Da]	Theo. MH+ [Da]	DeltaM [ppm]	Deltam/z [Da]	Activation Type	MS Order	Isolation Interference [%]	Ion Inject Time [ms]	RT [min]	First Scan	Spectrum File	File ID	XCorr	Percolator q-Value	Percolator PEP
		FALSE	High	Sequest HT (A2)	Unambiguous	[R].EADIDGDGQVNYEEFVTmmTSK.[-CG]	M18(Oxidation); M19(Oxidation)	1	78	A0A1B0G2V8	A0A1B0G2V8; A0A158P2L4; A0A0V1P3T6; A0A146LM09; C5J8C3; A0A2S0C6U5; A0A068CQN9; A0A0K8TPF5; A0A1S4ED49; A0A023FFH5; C3XRD1; F4W6A2; A0A2G8LBK1; E2ACR9; A0A1B6FI13; A0A0P5RUR5; B0WM51; A0A0P6GTU5; A0A2M3YY20; P11121; A0A232EYD5; A0A2L2Y0W1; A0A0V1LQ92; U5EVK6; P02595; A0A0K2UQN9; A0A222NUR8; A0A0B7A0S6; H9LJ95; A0A1B0D214; T1EAD2; A0A0A0V781; A0A1A9WV38; A0A0F7VHE4; A0A1I9WLC8; A0A076FFP4; E4WUN4;…	0	2	0.6814	0	1	1	1256.04	2511.07	2511.05	4.85	0.00609	HCD (High Energy Collision Dissociation)	MS2	0	110	47.0157	14282	MA_Nov18.raw	F3	2.26	0	0.005819
		FALSE	High	Sequest HT (A2)	Unambiguous	[R].EADIDGDGQVNYEEFVTmmTSK.[-CG]	M18(Oxidation); M19(Oxidation)	1	78	A0A1B0G2V8	A0A1B0G2V8; A0A158P2L4; A0A0V1P3T6; A0A146LM09; C5J8C3; A0A2S0C6U5; A0A068CQN9; A0A0K8TPF5; A0A1S4ED49; A0A023FFH5; C3XRD1; F4W6A2; A0A2G8LBK1; E2ACR9; A0A1B6FI13; A0A0P5RUR5; B0WM51; A0A0P6GTU5; A0A2M3YY20; P11121; A0A232EYD5; A0A2L2Y0W1; A0A0V1LQ92; U5EVK6; P02595; A0A0K2UQN9; A0A222NUR8; A0A0B7A0S6; H9LJ95; A0A1B0D214; T1EAD2; A0A0A0V781; A0A1A9WV38; A0A0F7VHE4; A0A1I9WLC8; A0A076FFP4; E4WUN4;…	0	3	0.5153	0	1	1	837.691	2511.06	2511.05	1.47	0.00123	HCD (High Energy Collision Dissociation)	MS2	12.0429	110	46.8114	14207	MA_Nov18.raw	F3	4.25	0	0.001914
		FALSE	High	Sequest HT (A2)	Unambiguous	[R].EADIDGDGQVNYEEFVTmmTSK.[-CG]	M18(Oxidation); M19(Oxidation)	1	78	A0A1B0G2V8	A0A1B0G2V8; A0A158P2L4; A0A0V1P3T6; A0A146LM09; C5J8C3; A0A2S0C6U5; A0A068CQN9; A0A0K8TPF5; A0A1S4ED49; A0A023FFH5; C3XRD1; F4W6A2; A0A2G8LBK1; E2ACR9; A0A1B6FI13; A0A0P5RUR5; B0WM51; A0A0P6GTU5; A0A2M3YY20; P11121; A0A232EYD5; A0A2L2Y0W1; A0A0V1LQ92; U5EVK6; P02595; A0A0K2UQN9; A0A222NUR8; A0A0B7A0S6; H9LJ95; A0A1B0D214; T1EAD2; A0A0A0V781; A0A1A9WV38; A0A0F7VHE4; A0A1I9WLC8; A0A076FFP4; E4WUN4;…	0	2	0.6598	0	1	1	1256.03	2511.06	2511.05	0.67	0.00085	HCD (High Energy Collision Dissociation)	MS2	0	110	46.66	14151	MA_Nov18.raw	F3	1.94	0.00193	0.1528
	FALSE	High	[-].ADQLTEEQIAEFK.[E]	1xAcetyl [N-Term]	A0A1B0G2V8 1xAcetyl [N-Term]	0.0167053	0	1	27	2	A0A1B0G2V8	A0A1B0G2V8 [1-13]	0	1563.75	High	High	0	0.03243	4.77	-.ADQLTEEQIAEFK.E	[1-13]	1xAcetyl [N-Term]
		Checked	Confidence	Identifying Node	PSM Ambiguity	Annotated Sequence	Modifications	# Protein Groups	# Proteins	Master Protein Accessions	Protein Accessions	# Missed Cleavages	Charge	DeltaScore	DeltaCn	Rank	Search Engine Rank	m/z [Da]	MH+ [Da]	Theo. MH+ [Da]	DeltaM [ppm]	Deltam/z [Da]	Activation Type	MS Order	Isolation Interference [%]	Ion Inject Time [ms]	RT [min]	First Scan	Spectrum File	File ID	XCorr	Percolator q-Value	Percolator PEP
		FALSE	High	Sequest HT (A2)	Unambiguous	[-].aDQLTEEQIAEFK.[E]	N-Term(Prot)(Acetyl)	1	27	A0A1B0G2V8	A0A1B0G2V8; A0A2K6RB68; A0A074ZCV8; A0A023FFH5; E2R8S4; A0A2K5ZZ82; A0A0R3WMP2; A0A091S6D9; A0A2K6E3E1; A0A2I3HBQ9; H0YWL0; A0A2H6NKY3; A0A0L7K3Z1; A0A0N8K0M2; M3Y9M2; A0A2R8PBE2; A0A267GX31; A0A2G8KSQ8; A0A2K6F6V7; A0A146X8T5; A0A1I8JD57; A0A2K6SXD1; A0A1I8IP89; A0A2G9S9F8; A0A1B0ARQ2; A0A154PEX9; A0A0J7KAV5	0	2	0.631	0	1	1	782.381	1563.76	1563.75	1.18	0.00092	HCD (High Energy Collision Dissociation)	MS2	0.453634	20.154	51.5304	15953	MA_Nov18.raw	F3	4.77	0	0.03243
		FALSE	High	Sequest HT (A2)	Unambiguous	[-].aDQLTEEQIAEFK.[E]	N-Term(Prot)(Acetyl)	1	27	A0A1B0G2V8	A0A1B0G2V8; A0A2K6RB68; A0A074ZCV8; A0A023FFH5; E2R8S4; A0A2K5ZZ82; A0A0R3WMP2; A0A091S6D9; A0A2K6E3E1; A0A2I3HBQ9; H0YWL0; A0A2H6NKY3; A0A0L7K3Z1; A0A0N8K0M2; M3Y9M2; A0A2R8PBE2; A0A267GX31; A0A2G8KSQ8; A0A2K6F6V7; A0A146X8T5; A0A1I8JD57; A0A2K6SXD1; A0A1I8IP89; A0A2G9S9F8; A0A1B0ARQ2; A0A154PEX9; A0A0J7KAV5	0	2	0.6282	0	1	1	782.381	1563.76	1563.75	0.95	0.00074	HCD (High Energy Collision Dissociation)	MS2	5.70267	110	51.8917	16087	MA_Nov18.raw	F3	4.33	0	0.01849
	FALSE	High	[RK].VFDKDGNGFISAAELR.[HLXI]			0.0697214	0.0051209	3	256	1	A0A1B0G2V8; A0A0X3PNV4; C7BAI6	A0A1B0G2V8 [101-116]; A0A0X3PNV4 [92-107]; C7BAI6 [76-91]	1	1738.88	High	High	0.00193	0.06331	2.97	R.VFDKDGNGFISAAELR.H	[101-116]
		Checked	Confidence	Identifying Node	PSM Ambiguity	Annotated Sequence	Modifications	# Protein Groups	# Proteins	Master Protein Accessions	Protein Accessions	# Missed Cleavages	Charge	DeltaScore	DeltaCn	Rank	Search Engine Rank	m/z [Da]	MH+ [Da]	Theo. MH+ [Da]	DeltaM [ppm]	Deltam/z [Da]	Activation Type	MS Order	Isolation Interference [%]	Ion Inject Time [ms]	RT [min]	First Scan	Spectrum File	File ID	XCorr	Percolator q-Value	Percolator PEP
		FALSE	High	Sequest HT (A2)	Unambiguous	[RK].VFDKDGNGFISAAELR.[HLXI]		3	256	A0A1B0G2V8; A0A0X3PNV4; C7BAI6	A0A1B0G2V8; A0A2R4LWB7; A0A0N0U4M0; Q6XHG6; A0A222NUQ5; Q32W19; A0A074ZCV8; A0A368GTS1; A0A2T7PZD6; A0A146LM09; A0A0X3PNV4; A0A0L7RA75; A0A0K8SBL0; A0A2S0C6U5; A0A183RX72; A0A291L8K5; G9B6R4; A0A2T7NZA9; A0A2A2LKU5; A0A2C9JXG2; A0A2R7WM72; A0A0K8TPF5; A0A1S4ED49; A0A182FKE2; A0A1X7VAN2; A0A158QM85; A0A023FFH5; C3XRD1; A0A0F7VK27; A4UUE2; F4W6A2; A0A183HLJ3; A0A2G8LBK1; Q32VZ8; Q32VZ6; Q32W05; A0A…	1	3	0.3199	0	1	1	580.296	1738.87	1738.88	-1.57	-0.00091	HCD (High Energy Collision Dissociation)	MS2	50.9039	110	43.0085	12801	MA_Nov18.raw	F3	2.97	0.00193	0.06331
FALSE	High	Master Protein	A0A172MAB8	Actin OS=Cerebratulus lacteus OX=6221 PE=2 SV=1	0	15.253	14	4	9	1	1	376	41.8	5.48	36.7	4	High
	Checked	Confidence	Annotated Sequence	Modifications	Modifications in Master Proteins	Qvality PEP	Qvality q-value	# Protein Groups	# Proteins	# PSMs	Master Protein Accessions	Positions in Master Proteins	# Missed Cleavages	Theo. MH+ [Da]	Found in Sample: [S3] F3: Sample	Confidence (by Search Engine): Sequest HT	Percolator q-Value (by Search Engine): Sequest HT	Percolator PEP (by Search Engine): Sequest HT	XCorr (by Search Engine): Sequest HT	Sequence in Protein	Positions in Protein	Peptide Group Modifications in Protein
	FALSE	High	[KR].QEYDESGPSIVHR.[KM-NG]			0.00257066	0	5	256	3	A0A2K5JIF5; A0A172MAB8; A0A2K6JW75; A0A2U3Z9L8; O46546	A0A2K5JIF5 [781-793]; A0A172MAB8 [361-373]; A0A2K6JW75 [215-227]; A0A2U3Z9L8 [360-372]; O46546 [302-314]	0	1516.7	High	High	0	0.00372	4.29	K.QEYDESGPSIVHR.K	[361-373]
		Checked	Confidence	Identifying Node	PSM Ambiguity	Annotated Sequence	Modifications	# Protein Groups	# Proteins	Master Protein Accessions	Protein Accessions	# Missed Cleavages	Charge	DeltaScore	DeltaCn	Rank	Search Engine Rank	m/z [Da]	MH+ [Da]	Theo. MH+ [Da]	DeltaM [ppm]	Deltam/z [Da]	Activation Type	MS Order	Isolation Interference [%]	Ion Inject Time [ms]	RT [min]	First Scan	Spectrum File	File ID	XCorr	Percolator q-Value	Percolator PEP
		FALSE	High	Sequest HT (A2)	Unambiguous	[KR].QEYDESGPSIVHR.[KM-NG]		5	256	A0A2K5JIF5; A0A172MAB8; A0A2K6JW75; A0A2U3Z9L8; O46546	U6JLF5; A0A2F0BHD1; J9P3P8; L9L4N0; A0A096NAA6; F7A7I3; H2QW46; A7UDB4; G4VLW1; M4PZX1; A1E0X2; Q9U6L9; A0A2Y9DHB2; F6T3Y8; A0A2K6A1L8; A0A2T7NS02; S5MIC9; O18513; A0A2R9BGJ3; A0A2P4VZ54; V5GV10; A0A181C4Z4; A0A2K6Q1T6; A0A096NHJ7; A0A286Q4W6; H2ZBK6; Q0PR65; B6EAV1; A0A2I2YUP9; S5M683; G3VA05; S7Q589; A0A2I3T8J6; A0A2K5JAR4; Q7M3B0; A0A0N5CMK8; A7SCN8; F6R0S4; A0A2K5JIF5; Q06YY0; L5MJ38; S5M6B0;…	0	2	0.0518	0	1	1	758.855	1516.7	1516.7	0.66	0.0005	HCD (High Energy Collision Dissociation)	MS2	18.5283	110	21.1459	4642	MA_Nov18.raw	F3	4.25	0	0.007021
		FALSE	High	Sequest HT (A2)	Unambiguous	[KR].QEYDESGPSIVHR.[KM-NG]		5	256	A0A2K5JIF5; A0A172MAB8; A0A2K6JW75; A0A2U3Z9L8; O46546	U6JLF5; A0A2F0BHD1; J9P3P8; L9L4N0; A0A096NAA6; F7A7I3; H2QW46; A7UDB4; G4VLW1; M4PZX1; A1E0X2; Q9U6L9; A0A2Y9DHB2; F6T3Y8; A0A2K6A1L8; A0A2T7NS02; S5MIC9; O18513; A0A2R9BGJ3; A0A2P4VZ54; V5GV10; A0A181C4Z4; A0A2K6Q1T6; A0A096NHJ7; A0A286Q4W6; H2ZBK6; Q0PR65; B6EAV1; A0A2I2YUP9; S5M683; G3VA05; S7Q589; A0A2I3T8J6; A0A2K5JAR4; Q7M3B0; A0A0N5CMK8; A7SCN8; F6R0S4; A0A2K5JIF5; Q06YY0; L5MJ38; S5M6B0;…	0	3	0.0769	0	1	1	506.24	1516.71	1516.7	1.7	0.00086	HCD (High Energy Collision Dissociation)	MS2	11.2635	47.109	21.1387	4639	MA_Nov18.raw	F3	4.29	0	0.00372
		FALSE	High	Sequest HT (A2)	Unambiguous	[KR].QEYDESGPSIVHR.[KM-NG]		5	256	A0A2K5JIF5; A0A172MAB8; A0A2K6JW75; A0A2U3Z9L8; O46546	U6JLF5; A0A2F0BHD1; J9P3P8; L9L4N0; A0A096NAA6; F7A7I3; H2QW46; A7UDB4; G4VLW1; M4PZX1; A1E0X2; Q9U6L9; A0A2Y9DHB2; F6T3Y8; A0A2K6A1L8; A0A2T7NS02; S5MIC9; O18513; A0A2R9BGJ3; A0A2P4VZ54; V5GV10; A0A181C4Z4; A0A2K6Q1T6; A0A096NHJ7; A0A286Q4W6; H2ZBK6; Q0PR65; B6EAV1; A0A2I2YUP9; S5M683; G3VA05; S7Q589; A0A2I3T8J6; A0A2K5JAR4; Q7M3B0; A0A0N5CMK8; A7SCN8; F6R0S4; A0A2K5JIF5; Q06YY0; L5MJ38; S5M6B0;…	0	3	0.0883	0	1	1	506.239	1516.7	1516.7	0.07	3e-05	HCD (High Energy Collision Dissociation)	MS2	33.9841	110	21.4891	4770	MA_Nov18.raw	F3	3.85	0.00193	0.07861
	FALSE	High	[KR].QEYDESGPSIVHRK.[CY-]			0.0254399	0	5	256	1	A0A2K5JIF5; A0A172MAB8; A0A2K6JW75; A0A2U3Z9L8; O46546	A0A2K5JIF5 [781-794]; A0A172MAB8 [361-374]; A0A2K6JW75 [215-228]; A0A2U3Z9L8 [360-373]; O46546 [302-315]	1	1644.8	High	High	0	0.02652	5.05	K.QEYDESGPSIVHRK.C	[361-374]
		Checked	Confidence	Identifying Node	PSM Ambiguity	Annotated Sequence	Modifications	# Protein Groups	# Proteins	Master Protein Accessions	Protein Accessions	# Missed Cleavages	Charge	DeltaScore	DeltaCn	Rank	Search Engine Rank	m/z [Da]	MH+ [Da]	Theo. MH+ [Da]	DeltaM [ppm]	Deltam/z [Da]	Activation Type	MS Order	Isolation Interference [%]	Ion Inject Time [ms]	RT [min]	First Scan	Spectrum File	File ID	XCorr	Percolator q-Value	Percolator PEP
		FALSE	High	Sequest HT (A2)	Unambiguous	[KR].QEYDESGPSIVHRK.[CY-]		5	256	A0A2K5JIF5; A0A172MAB8; A0A2K6JW75; A0A2U3Z9L8; O46546	U6JLF5; A0A2F0BHD1; J9P3P8; L9L4N0; A0A096NAA6; F7A7I3; H2QW46; A7UDB4; G4VLW1; M4PZX1; A1E0X2; Q9U6L9; A0A2Y9DHB2; F6T3Y8; A0A2K6A1L8; A0A2T7NS02; S5MIC9; O18513; A0A2R9BGJ3; V5GV10; A0A181C4Z4; A0A2K6Q1T6; A0A096NHJ7; A0A286Q4W6; H2ZBK6; Q0PR65; B6EAV1; A0A2I2YUP9; S5M683; G3VA05; S7Q589; A0A2I3T8J6; A0A2K5JAR4; Q7M3B0; A0A0N5CMK8; A7SCN8; F6R0S4; A0A2K5JIF5; Q06YY0; L5MJ38; S5M6B0; A7SEB1; A0A…	1	3	0.0871	0	1	1	548.939	1644.8	1644.8	2.31	0.00127	HCD (High Energy Collision Dissociation)	MS2	30.4784	110	17.9384	3449	MA_Nov18.raw	F3	5.05	0	0.02652
	FALSE	High	[K].DLYANTVLSGGSTMYPGIADR.[M-]	1xOxidation [M14]		0.0031554	0	1	166	2	A0A172MAB8	A0A172MAB8 [293-313]	0	2217.05	High	High	0	0.01214	4.2	K.DLYANTVLSGGSTMYPGIADR.M	[293-313]
		Checked	Confidence	Identifying Node	PSM Ambiguity	Annotated Sequence	Modifications	# Protein Groups	# Proteins	Master Protein Accessions	Protein Accessions	# Missed Cleavages	Charge	DeltaScore	DeltaCn	Rank	Search Engine Rank	m/z [Da]	MH+ [Da]	Theo. MH+ [Da]	DeltaM [ppm]	Deltam/z [Da]	Activation Type	MS Order	Isolation Interference [%]	Ion Inject Time [ms]	RT [min]	First Scan	Spectrum File	File ID	XCorr	Percolator q-Value	Percolator PEP
		FALSE	High	Sequest HT (A2)	Unambiguous	[K].DLYANTVLSGGSTmYPGIADR.[M-]	M14(Oxidation)	1	166	A0A172MAB8	A0A096MNZ2; A0A087VX00; A0A2I2ZEN8; A0A183WA72; G1EDZ7; Q869B3; A0A2T7NS02; A0A074YYB3; A0A0U3E052; R7TMG3; A0A0N4XF36; A0A2C9LSI4; A0A0G2R7F0; A0A2G9UVG1; K4L9Z1; A9J099; F7E9M4; A0A0N5CMK8; A7SCN8; A0A074Z5S5; Q6SQL3; J7FRQ2; Q9NBZ1; G3ID82; Q5EVL9; A0A194AMJ0; A0A076FIS4; O76539; A0A016RY19; A0A2R7VXG7; Q9NBY9; G3W5K4; D3ZRN3; A0A094ZIJ4; A0A2K6JXV0; A0A2K6AS88; K1RWD4; A0A0G2R7C8; A0A0N5AW85;…	0	2	0.081	0	1	1	1109.03	2217.06	2217.05	4.8	0.00532	HCD (High Energy Collision Dissociation)	MS2	0	110	49.9454	15367	MA_Nov18.raw	F3	4.2	0	0.01214
		FALSE	High	Sequest HT (A2)	Unambiguous	[K].DLYANTVLSGGSTmYPGIADR.[M-]	M14(Oxidation)	1	166	A0A172MAB8	A0A096MNZ2; A0A087VX00; A0A2I2ZEN8; A0A183WA72; G1EDZ7; Q869B3; A0A2T7NS02; A0A074YYB3; A0A0U3E052; R7TMG3; A0A0N4XF36; A0A2C9LSI4; A0A0G2R7F0; A0A2G9UVG1; K4L9Z1; A9J099; F7E9M4; A0A0N5CMK8; A7SCN8; A0A074Z5S5; Q6SQL3; J7FRQ2; Q9NBZ1; G3ID82; Q5EVL9; A0A194AMJ0; A0A076FIS4; O76539; A0A016RY19; A0A2R7VXG7; Q9NBY9; G3W5K4; D3ZRN3; A0A094ZIJ4; A0A2K6JXV0; A0A2K6AS88; K1RWD4; A0A0G2R7C8; A0A0N5AW85;…	0	3	0.0817	0	1	1	739.69	2217.05	2217.05	2.56	0.00189	HCD (High Energy Collision Dissociation)	MS2	33.801	110	49.943	15366	MA_Nov18.raw	F3	4.04	0	0.004429
	FALSE	High	[K].DLYANTVLSGGSTMYPGIADR.[M-]			0.0201762	0	1	166	1	A0A172MAB8	A0A172MAB8 [293-313]	0	2201.05	High	High	0	0.02175	3.12	K.DLYANTVLSGGSTMYPGIADR.M	[293-313]
		Checked	Confidence	Identifying Node	PSM Ambiguity	Annotated Sequence	Modifications	# Protein Groups	# Proteins	Master Protein Accessions	Protein Accessions	# Missed Cleavages	Charge	DeltaScore	DeltaCn	Rank	Search Engine Rank	m/z [Da]	MH+ [Da]	Theo. MH+ [Da]	DeltaM [ppm]	Deltam/z [Da]	Activation Type	MS Order	Isolation Interference [%]	Ion Inject Time [ms]	RT [min]	First Scan	Spectrum File	File ID	XCorr	Percolator q-Value	Percolator PEP
		FALSE	High	Sequest HT (A2)	Rejected	[K].DLYANTVLSGGSTMYPGIADR.[M-]		1	166	A0A172MAB8	A0A096MNZ2; A0A087VX00; A0A2I2ZEN8; A0A183WA72; G1EDZ7; Q869B3; A0A2T7NS02; A0A074YYB3; A0A0U3E052; R7TMG3; A0A0N4XF36; A0A2C9LSI4; A0A0G2R7F0; A0A2G9UVG1; K4L9Z1; A9J099; F7E9M4; A0A0N5CMK8; A7SCN8; A0A074Z5S5; Q6SQL3; J7FRQ2; Q9NBZ1; G3ID82; Q5EVL9; A0A194AMJ0; A0A076FIS4; O76539; A0A016RY19; A0A2R7VXG7; Q9NBY9; G3W5K4; D3ZRN3; A0A094ZIJ4; A0A2K6JXV0; A0A2K6AS88; K1RWD4; A0A0G2R7C8; A0A0N5AW85;…	0	2		0.0032	4	4	1101.04	2201.06	2201.05	4.85	0.00534	HCD (High Energy Collision Dissociation)	MS2	51.0241	110	55.159	17293	MA_Nov18.raw	F3	3.12	0	0.02175
	FALSE	High	[R].VAPEEHPVLLTEAPLNPK.[ASTFG]			0.000360921	0	3	258	6	A0A172MAB8; A0A2U3Z9L8; O46546	A0A172MAB8 [97-114]; A0A2U3Z9L8 [96-113]; O46546 [38-55]	0	1954.06	High	High	0	0.0006894	4.19	R.VAPEEHPVLLTEAPLNPK.A	[97-114]
		Checked	Confidence	Identifying Node	PSM Ambiguity	Annotated Sequence	Modifications	# Protein Groups	# Proteins	Master Protein Accessions	Protein Accessions	# Missed Cleavages	Charge	DeltaScore	DeltaCn	Rank	Search Engine Rank	m/z [Da]	MH+ [Da]	Theo. MH+ [Da]	DeltaM [ppm]	Deltam/z [Da]	Activation Type	MS Order	Isolation Interference [%]	Ion Inject Time [ms]	RT [min]	First Scan	Spectrum File	File ID	XCorr	Percolator q-Value	Percolator PEP
		FALSE	High	Sequest HT (A2)	Unambiguous	[R].VAPEEHPVLLTEAPLNPK.[ASTFG]		3	256	A0A172MAB8; A0A2U3Z9L8; O46546	A0A2I2YLF1; A0A096NAA6; R4VFY6; E7DS94; A7UDB4; A0A2G5S916; M4PZX1; A0A267EJT4; F7J056; Q9U6L9; A0A182R8J7; A0A2Y9DHB2; F6T3Y8; Q8I9Z3; D7PF44; Q9NC28; A0A0X3PZ06; H2ZA71; A0A1B2G3B6; O18513; A0A2K6Q1T6; B6EAV1; S7Q589; A0A2K5QUJ1; E7DS46; A0A2I3T8J6; A0A2G5SAY9; A0A1Q3G3W2; Q58ID9; A0A076KTV1; Q86GJ1; A0A2K5E2M5; Q6QUV6; J7FRQ2; Q9NC10; A0A1I9W285; L5MJ38; B8RIT8; E7DS93; A0A194PZ35; A0A1Q3G3Q9;…	0	3	0	0	1	1	652.027	1954.07	1954.06	0.73	0.00048	HCD (High Energy Collision Dissociation)	MS2	44.3464	110	40.1895	11755	MA_Nov18.raw	F3	4.19	0	0.0006894
		FALSE	High	Sequest HT (A2)	Unambiguous	[R].VAPEEHPVILTEAPLNPK.[ASTFG]		3	1		A0A2C9JF24	0	3		0	1	2	652.027	1954.07	1954.06	0.73	0.00048	HCD (High Energy Collision Dissociation)	MS2	44.3464	110	40.1895	11755	MA_Nov18.raw	F3	4.19	0	0.0006894
		FALSE	High	Sequest HT (A2)	Unambiguous	[R].VAPEEHPVLLTEAPINPK.[ASTFG]		3	1		A0A1Y1K7E2	0	3		0	1	3	652.027	1954.07	1954.06	0.73	0.00048	HCD (High Energy Collision Dissociation)	MS2	44.3464	110	40.1895	11755	MA_Nov18.raw	F3	4.19	0	0.0006894
		FALSE	High	Sequest HT (A2)	Unambiguous	[R].VAPEEHPVLLTEAPLNPK.[ASTFG]		3	256	A0A172MAB8; A0A2U3Z9L8; O46546	A0A2I2YLF1; A0A096NAA6; R4VFY6; E7DS94; A7UDB4; A0A2G5S916; M4PZX1; A0A267EJT4; F7J056; Q9U6L9; A0A182R8J7; A0A2Y9DHB2; F6T3Y8; Q8I9Z3; D7PF44; Q9NC28; A0A0X3PZ06; H2ZA71; A0A1B2G3B6; O18513; A0A2K6Q1T6; B6EAV1; S7Q589; A0A2K5QUJ1; E7DS46; A0A2I3T8J6; A0A2G5SAY9; A0A1Q3G3W2; Q58ID9; A0A076KTV1; Q86GJ1; A0A2K5E2M5; Q6QUV6; J7FRQ2; Q9NC10; A0A1I9W285; L5MJ38; B8RIT8; E7DS93; A0A194PZ35; A0A1Q3G3Q9;…	0	3		0	1	3	652.025	1954.06	1954.06	-1.33	-0.00087	HCD (High Energy Collision Dissociation)	MS2	81.8497	110	39.8218	11619	MA_Nov18.raw	F3	3.71	0.00193	0.09925
		FALSE	High	Sequest HT (A2)	Unambiguous	[R].VAPEEHPVLLTEAPINPK.[ASTFG]		3	1		A0A1Y1K7E2	0	3		0	1	2	652.025	1954.06	1954.06	-1.33	-0.00087	HCD (High Energy Collision Dissociation)	MS2	81.8497	110	39.8218	11619	MA_Nov18.raw	F3	3.71	0.00193	0.09925
		FALSE	High	Sequest HT (A2)	Unambiguous	[R].VAPEEHPVILTEAPLNPK.[ASTFG]		3	1		A0A2C9JF24	0	3	0	0	1	1	652.025	1954.06	1954.06	-1.33	-0.00087	HCD (High Energy Collision Dissociation)	MS2	81.8497	110	39.8218	11619	MA_Nov18.raw	F3	3.71	0.00193	0.09925
FALSE	High	Master Protein	Q95PQ7	Intermediate filament protein C OS=Molgula oculata OX=27575 GN=if-c PE=2 SV=1	0	8.688	10	4	8	4	1	421	48.2	5	28.62	4	High
	Checked	Confidence	Annotated Sequence	Modifications	Modifications in Master Proteins	Qvality PEP	Qvality q-value	# Protein Groups	# Proteins	# PSMs	Master Protein Accessions	Positions in Master Proteins	# Missed Cleavages	Theo. MH+ [Da]	Found in Sample: [S3] F3: Sample	Confidence (by Search Engine): Sequest HT	Percolator q-Value (by Search Engine): Sequest HT	Percolator PEP (by Search Engine): Sequest HT	XCorr (by Search Engine): Sequest HT	Sequence in Protein	Positions in Protein	Peptide Group Modifications in Protein
	FALSE	High	[K].LNDMNTQVSR.[D]	1xOxidation [M4]		0.0354916	0	1	1	1	Q95PQ7	Q95PQ7 [268-277]	0	1193.56	High	High	0	0.03523	2.36	K.LNDMNTQVSR.D	[268-277]
		Checked	Confidence	Identifying Node	PSM Ambiguity	Annotated Sequence	Modifications	# Protein Groups	# Proteins	Master Protein Accessions	Protein Accessions	# Missed Cleavages	Charge	DeltaScore	DeltaCn	Rank	Search Engine Rank	m/z [Da]	MH+ [Da]	Theo. MH+ [Da]	DeltaM [ppm]	Deltam/z [Da]	Activation Type	MS Order	Isolation Interference [%]	Ion Inject Time [ms]	RT [min]	First Scan	Spectrum File	File ID	XCorr	Percolator q-Value	Percolator PEP
		FALSE	High	Sequest HT (A2)	Unambiguous	[K].LNDmNTQVSR.[D]	M4(Oxidation)	1	1	Q95PQ7	Q95PQ7	0	2	0.4364	0	1	1	597.283	1193.56	1193.56	0.61	0.00036	HCD (High Energy Collision Dissociation)	MS2	6.17785	110	13.752	2136	MA_Nov18.raw	F3	2.36	0	0.03523
	FALSE	High	[R].DIAGYQENITDLQSQLDKIK.[S]			0.00780867	0	1	1	3	Q95PQ7	Q95PQ7 [327-346]	1	2292.17	High	High	0	0.009669	4.66	R.DIAGYQENITDLQSQLDKIK.S	[327-346]
		Checked	Confidence	Identifying Node	PSM Ambiguity	Annotated Sequence	Modifications	# Protein Groups	# Proteins	Master Protein Accessions	Protein Accessions	# Missed Cleavages	Charge	DeltaScore	DeltaCn	Rank	Search Engine Rank	m/z [Da]	MH+ [Da]	Theo. MH+ [Da]	DeltaM [ppm]	Deltam/z [Da]	Activation Type	MS Order	Isolation Interference [%]	Ion Inject Time [ms]	RT [min]	First Scan	Spectrum File	File ID	XCorr	Percolator q-Value	Percolator PEP
		FALSE	High	Sequest HT (A2)	Unambiguous	[R].DIAGYQENITDLQSQLDKIK.[S]		1	1	Q95PQ7	Q95PQ7	1	3	0.6548	0	1	1	764.733	2292.18	2292.17	5.33	0.00407	HCD (High Energy Collision Dissociation)	MS2	19.3885	110	68.1914	22037	MA_Nov18.raw	F3	4.2	0	0.04081
		FALSE	High	Sequest HT (A2)	Unambiguous	[R].DIAGYQENITDLQSQLDKIK.[S]		1	1	Q95PQ7	Q95PQ7	1	3	0.6094	0	1	1	764.731	2292.18	2292.17	3.09	0.00236	HCD (High Energy Collision Dissociation)	MS2	25.1421	110	67.8393	21907	MA_Nov18.raw	F3	4.66	0	0.009669
		FALSE	High	Sequest HT (A2)	Unambiguous	[R].DIAGYQENITDLQSQLDKIK.[S]		1	1	Q95PQ7	Q95PQ7	1	3	0.5514	0	1	1	764.733	2292.18	2292.17	5.33	0.00407	HCD (High Energy Collision Dissociation)	MS2	32.4094	110	67.4935	21783	MA_Nov18.raw	F3	3.5	0.007209	0.183
	FALSE	High	[R].DIAGYQENITDLQSQLDK.[I]			1.37968e-05	0	1	1	2	Q95PQ7	Q95PQ7 [327-344]	0	2050.99	High	High	0	4.16943e-05	4.77	R.DIAGYQENITDLQSQLDK.I	[327-344]
		Checked	Confidence	Identifying Node	PSM Ambiguity	Annotated Sequence	Modifications	# Protein Groups	# Proteins	Master Protein Accessions	Protein Accessions	# Missed Cleavages	Charge	DeltaScore	DeltaCn	Rank	Search Engine Rank	m/z [Da]	MH+ [Da]	Theo. MH+ [Da]	DeltaM [ppm]	Deltam/z [Da]	Activation Type	MS Order	Isolation Interference [%]	Ion Inject Time [ms]	RT [min]	First Scan	Spectrum File	File ID	XCorr	Percolator q-Value	Percolator PEP
		FALSE	High	Sequest HT (A2)	Unambiguous	[R].DIAGYQENITDLQSQLDK.[I]		1	1	Q95PQ7	Q95PQ7	0	2	0.6688	0	1	1	1026	2050.99	2050.99	0.94	0.00096	HCD (High Energy Collision Dissociation)	MS2	0	110	52.5719	16339	MA_Nov18.raw	F3	4.77	0	4.16943e-05
		FALSE	High	Sequest HT (A2)	Unambiguous	[R].DIAGYQENITDLQSQLDK.[I]		1	1	Q95PQ7	Q95PQ7	0	2	0.5972	0	1	1	1026	2050.99	2050.99	-1.92	-0.00197	HCD (High Energy Collision Dissociation)	MS2	0	110	52.2055	16204	MA_Nov18.raw	F3	4.27	0	0.002869
	FALSE	High	[K].LGDLYASEVR.[R]			0.174622	0.0051209	1	1	2	Q95PQ7	Q95PQ7 [119-128]	0	1122.58	High	High	0.00193	0.1444	2.82	K.LGDLYASEVR.R	[119-128]
		Checked	Confidence	Identifying Node	PSM Ambiguity	Annotated Sequence	Modifications	# Protein Groups	# Proteins	Master Protein Accessions	Protein Accessions	# Missed Cleavages	Charge	DeltaScore	DeltaCn	Rank	Search Engine Rank	m/z [Da]	MH+ [Da]	Theo. MH+ [Da]	DeltaM [ppm]	Deltam/z [Da]	Activation Type	MS Order	Isolation Interference [%]	Ion Inject Time [ms]	RT [min]	First Scan	Spectrum File	File ID	XCorr	Percolator q-Value	Percolator PEP
		FALSE	High	Sequest HT (A2)	Unambiguous	[K].LGDLYASEVR.[R]		1	1	Q95PQ7	Q95PQ7	0	2	0.1348	0	1	1	561.792	1122.58	1122.58	-1.14	-0.00064	HCD (High Energy Collision Dissociation)	MS2	72.3366	70.099	30.2861	8063	MA_Nov18.raw	F3	2.82	0.00193	0.1444
		FALSE	High	Sequest HT (A2)	Selected	[K].LGDLYASEVR.[R]		1	1	Q95PQ7	Q95PQ7	0	2		0.0191	2	2	561.794	1122.58	1122.58	0.71	0.0004	HCD (High Energy Collision Dissociation)	MS2	17.3669	67.218	30.6549	8200	MA_Nov18.raw	F3	2.05	0.005427	0.1786
FALSE	High	Master Protein	A0A2K5ML20	Tubulin beta chain OS=Cercocebus atys OX=9531 GN=TUBB4B PE=3 SV=1	0	10.285	12	4	8	1	1	471	53	4.89	27.51	4	High
	Checked	Confidence	Annotated Sequence	Modifications	Modifications in Master Proteins	Qvality PEP	Qvality q-value	# Protein Groups	# Proteins	# PSMs	Master Protein Accessions	Positions in Master Proteins	# Missed Cleavages	Theo. MH+ [Da]	Found in Sample: [S3] F3: Sample	Confidence (by Search Engine): Sequest HT	Percolator q-Value (by Search Engine): Sequest HT	Percolator PEP (by Search Engine): Sequest HT	XCorr (by Search Engine): Sequest HT	Sequence in Protein	Positions in Protein	Peptide Group Modifications in Protein
	FALSE	High	[K].GHYTEGAELVDSVLDVVR.[KQ]			0.00219844	0	1	257	4	A0A2K5ML20	A0A2K5ML20 [104-121]	0	1958.98	High	High	0	0.003247	5.45	K.GHYTEGAELVDSVLDVVR.K	[104-121]
		Checked	Confidence	Identifying Node	PSM Ambiguity	Annotated Sequence	Modifications	# Protein Groups	# Proteins	Master Protein Accessions	Protein Accessions	# Missed Cleavages	Charge	DeltaScore	DeltaCn	Rank	Search Engine Rank	m/z [Da]	MH+ [Da]	Theo. MH+ [Da]	DeltaM [ppm]	Deltam/z [Da]	Activation Type	MS Order	Isolation Interference [%]	Ion Inject Time [ms]	RT [min]	First Scan	Spectrum File	File ID	XCorr	Percolator q-Value	Percolator PEP
		FALSE	High	Sequest HT (A2)	Unambiguous	[K].GHYTEGAELVDSVIDVVR.[KQ]		1	1		T1KQ95	0	3		0	1	2	653.669	1958.99	1958.98	6.19	0.00404	HCD (High Energy Collision Dissociation)	MS2	9.50024	110	73.8952	24063	MA_Nov18.raw	F3	5.45	0	0.003247
		FALSE	High	Sequest HT (A2)	Unambiguous	[K].GHYTEGAELVDSVLDVVR.[KQ]		1	256	A0A2K5ML20	G3U431; A0A1S3WAW9; G7P4C0; A0A2I2Z3H8; H0XN74; A0A2K5TQ33; A0A2U3ZMN7; A0A1B0F9K6; A0A2Y9KHU1; A0A1S2ZNT7; G9KVY7; D2HVW4; G3WM01; A0A2Y9KWJ1; A0A1S3WA41; A0A341AVG6; A0A2K6EE35; A0A2K6T1I2; A0A2U4A5N1; L5LX62; A0A2K5IFG1; A0A2K6G5Q7; A0A2K5TRL2; A0A2K5UIR6; A0A096NWL5; A0A2Y9KB63; A0A2Y9E612; A0A340WTB0; I7GJK7; A0A2K6NSZ4; A0A1S2ZCF3; A0A2T7NK64; A0A2H4Z1P0; A0A2K6T1E2; Q6X2D7; G2HJC4; A0A1V9Y…	0	3	0	0	1	1	653.669	1958.99	1958.98	6.19	0.00404	HCD (High Energy Collision Dissociation)	MS2	9.50024	110	73.8952	24063	MA_Nov18.raw	F3	5.45	0	0.003247
		FALSE	High	Sequest HT (A2)	Rejected	[K].GHYTEGAELVDSVLDVVR.[KQ]		1	256	A0A2K5ML20	G3U431; A0A1S3WAW9; G7P4C0; A0A2I2Z3H8; H0XN74; A0A2K5TQ33; A0A2U3ZMN7; A0A1B0F9K6; A0A2Y9KHU1; A0A1S2ZNT7; G9KVY7; D2HVW4; G3WM01; A0A2Y9KWJ1; A0A1S3WA41; A0A341AVG6; A0A2K6EE35; A0A2K6T1I2; A0A2U4A5N1; L5LX62; A0A2K5IFG1; A0A2K6G5Q7; A0A2K5TRL2; A0A2K5UIR6; A0A096NWL5; A0A2Y9KB63; A0A2Y9E612; A0A340WTB0; I7GJK7; A0A2K6NSZ4; A0A1S2ZCF3; A0A2T7NK64; A0A2H4Z1P0; A0A2K6T1E2; Q6X2D7; G2HJC4; A0A1V9Y…	0	2		0	1	2	979.988	1958.97	1958.98	-6.51	-0.00638	HCD (High Energy Collision Dissociation)	MS2	35.0558	110	73.8682	24053	MA_Nov18.raw	F3	2.66	0.00193	0.1069
		FALSE	High	Sequest HT (A2)	Rejected	[K].GHYTEGAELVDSVIDVVR.[KQ]		1	1		T1KQ95	0	2	0	0	1	1	979.988	1958.97	1958.98	-6.51	-0.00638	HCD (High Energy Collision Dissociation)	MS2	35.0558	110	73.8682	24053	MA_Nov18.raw	F3	2.66	0.00193	0.1069
	FALSE	High	[RK].AVLVDLEPGTMDSVR.[FSAQY]	1xOxidation [M11]		0.00137507	0	2	256	2	A0A2K5ML20; L5K7V0	A0A2K5ML20 [63-77]; L5K7V0 [226-240]	0	1617.82	High	High	0	0.002167	3.24	R.AVLVDLEPGTMDSVR.S	[63-77]
		Checked	Confidence	Identifying Node	PSM Ambiguity	Annotated Sequence	Modifications	# Protein Groups	# Proteins	Master Protein Accessions	Protein Accessions	# Missed Cleavages	Charge	DeltaScore	DeltaCn	Rank	Search Engine Rank	m/z [Da]	MH+ [Da]	Theo. MH+ [Da]	DeltaM [ppm]	Deltam/z [Da]	Activation Type	MS Order	Isolation Interference [%]	Ion Inject Time [ms]	RT [min]	First Scan	Spectrum File	File ID	XCorr	Percolator q-Value	Percolator PEP
		FALSE	High	Sequest HT (A2)	Rejected	[RK].AVLVDLEPGTmDSVR.[FSAQY]	M11(Oxidation)	2	256	A0A2K5ML20; L5K7V0	A0A183HF11; Q8N6N5; A0A0R3WFL1; A0A1B0F9K6; Q5ZPS5; A0A2U3YZL0; A0A2J8R6E8; A0A2K6QXW0; A0A267FXJ0; O17921; G9K382; A9LNQ1; A0A238BQT1; A0A0K0FEL8; A0A1Y1KEZ9; A0A1W0X4G8; A0A023ETG9; A0A1I8AWL6; A0A1J1HHC2; A0A2K5IFG1; A0A2K5UIR6; A0A096NWL5; F6WQ35; A0A2C9JVM1; A0A1I8IHH9; L5LUV8; A9LNQ9; A0A261AGM9; A0A1B0GEX4; G1RDM6; A0A2K5HDD3; Q6X2D7; A0A183FGY7; L8I7D5; Q5ZPS3; W5NXD4; A0A2J8R6H7; Q7YZK4;…	0	2		0	2	2	809.412	1617.82	1617.82	0.59	0.00048	HCD (High Energy Collision Dissociation)	MS2	6.96233	65.844	41.5514	12261	MA_Nov18.raw	F3	3.24	0	0.002167
		FALSE	High	Sequest HT (A2)	Rejected	[RK].AVLVDLEPGTmDSVR.[FSAQY]	M11(Oxidation)	2	256	A0A2K5ML20; L5K7V0	A0A183HF11; Q8N6N5; A0A0R3WFL1; A0A1B0F9K6; Q5ZPS5; A0A2U3YZL0; A0A2J8R6E8; A0A2K6QXW0; A0A267FXJ0; O17921; G9K382; A9LNQ1; A0A238BQT1; A0A0K0FEL8; A0A1Y1KEZ9; A0A1W0X4G8; A0A023ETG9; A0A1I8AWL6; A0A1J1HHC2; A0A2K5IFG1; A0A2K5UIR6; A0A096NWL5; F6WQ35; A0A2C9JVM1; A0A1I8IHH9; L5LUV8; A9LNQ9; A0A261AGM9; A0A1B0GEX4; G1RDM6; A0A2K5HDD3; Q6X2D7; A0A183FGY7; L8I7D5; Q5ZPS3; W5NXD4; A0A2J8R6H7; Q7YZK4;…	0	2	0	0	1	1	809.415	1617.82	1617.82	4.37	0.00353	HCD (High Energy Collision Dissociation)	MS2	40.371	110	41.2018	12132	MA_Nov18.raw	F3	3.17	0.00193	0.0476
	FALSE	High	[RK].AVLVDLEPGTMDSVR.[FSAQY]			0.00431433	0	2	256	2	A0A2K5ML20; L5K7V0	A0A2K5ML20 [63-77]; L5K7V0 [226-240]	0	1601.82	High	High	0	0.005809	3.77	R.AVLVDLEPGTMDSVR.S	[63-77]
		Checked	Confidence	Identifying Node	PSM Ambiguity	Annotated Sequence	Modifications	# Protein Groups	# Proteins	Master Protein Accessions	Protein Accessions	# Missed Cleavages	Charge	DeltaScore	DeltaCn	Rank	Search Engine Rank	m/z [Da]	MH+ [Da]	Theo. MH+ [Da]	DeltaM [ppm]	Deltam/z [Da]	Activation Type	MS Order	Isolation Interference [%]	Ion Inject Time [ms]	RT [min]	First Scan	Spectrum File	File ID	XCorr	Percolator q-Value	Percolator PEP
		FALSE	High	Sequest HT (A2)	Rejected	[RK].AVLVDLEPGTMDSVR.[FSAQY]		2	256	A0A2K5ML20; L5K7V0	A0A183HF11; Q8N6N5; A0A0R3WFL1; A0A1B0F9K6; Q5ZPS5; A0A2U3YZL0; A0A2J8R6E8; A0A2K6QXW0; A0A267FXJ0; O17921; G9K382; A9LNQ1; A0A238BQT1; A0A0K0FEL8; A0A1Y1KEZ9; A0A1W0X4G8; A0A023ETG9; A0A1I8AWL6; A0A1J1HHC2; A0A2K5IFG1; A0A2K5UIR6; A0A096NWL5; F6WQ35; A0A2C9JVM1; A0A1I8IHH9; L5LUV8; A9LNQ9; A0A261AGM9; A0A1B0GEX4; G1RDM6; A0A2K5HDD3; Q6X2D7; A0A183FGY7; L8I7D5; Q5ZPS3; W5NXD4; A0A2J8R6H7; Q7YZK4;…	0	2	0	0	1	1	801.416	1601.82	1601.82	2.61	0.00209	HCD (High Energy Collision Dissociation)	MS2	19.8843	110	48.7947	14941	MA_Nov18.raw	F3	3.77	0	0.005809
		FALSE	High	Sequest HT (A2)	Rejected	[RK].AVLVDLEPGTMDSVR.[FSAQY]		2	256	A0A2K5ML20; L5K7V0	A0A183HF11; Q8N6N5; A0A0R3WFL1; A0A1B0F9K6; Q5ZPS5; A0A2U3YZL0; A0A2J8R6E8; A0A2K6QXW0; A0A267FXJ0; O17921; G9K382; A9LNQ1; A0A238BQT1; A0A0K0FEL8; A0A1Y1KEZ9; A0A1W0X4G8; A0A023ETG9; A0A1I8AWL6; A0A1J1HHC2; A0A2K5IFG1; A0A2K5UIR6; A0A096NWL5; F6WQ35; A0A2C9JVM1; A0A1I8IHH9; L5LUV8; A9LNQ9; A0A261AGM9; A0A1B0GEX4; G1RDM6; A0A2K5HDD3; Q6X2D7; A0A183FGY7; L8I7D5; Q5ZPS3; W5NXD4; A0A2J8R6H7; Q7YZK4;…	0	2	0	0	1	1	801.414	1601.82	1601.82	-0.06	-5e-05	HCD (High Energy Collision Dissociation)	MS2	24.3896	110	48.4446	14811	MA_Nov18.raw	F3	3.27	0	0.02111
	FALSE	High	[KR].EVDEQMINVQNK.[N]	1xOxidation [M6]		0.182145	0.0051209	2	257	2	A0A2K5ML20; L5K7V0	A0A2K5ML20 [325-336]; L5K7V0 [488-499]	0	1462.68	High	High	0.00193	0.1505	3.15	K.EVDEQMLNVQNK.N	[325-336]
		Checked	Confidence	Identifying Node	PSM Ambiguity	Annotated Sequence	Modifications	# Protein Groups	# Proteins	Master Protein Accessions	Protein Accessions	# Missed Cleavages	Charge	DeltaScore	DeltaCn	Rank	Search Engine Rank	m/z [Da]	MH+ [Da]	Theo. MH+ [Da]	DeltaM [ppm]	Deltam/z [Da]	Activation Type	MS Order	Isolation Interference [%]	Ion Inject Time [ms]	RT [min]	First Scan	Spectrum File	File ID	XCorr	Percolator q-Value	Percolator PEP
		FALSE	High	Sequest HT (A2)	Unambiguous	[KR].EVDEQmLNVQNK.[N]	M6(Oxidation)	2	256	A0A2K5ML20; L5K7V0	B4DMJ5; G3U431; A0A1S3WAW9; G7P4C0; A0A2I2Z3H8; A0A2U3ZNR0; A0A2K5TQ33; A0A2U3ZMN7; M3YJT9; Q8N6N5; A0A2K6SL69; A0A2Y9KHU1; A0A2I3H8I8; A0A1S2ZNT7; A0A2Y9KWJ1; A0A0K0FEL8; A0A2K6NSY6; A0A2U3ZNZ7; A0A1S3WA41; W5NSS8; A0A2K5IFG1; Q6P602; A0A2K6G5Q7; A0A096NWL5; A0A2Y9KB63; A0A2Y9E612; A0A340WTB0; A0A2U3ZPI7; K9IKU5; I7GJK7; A0A2K6NSZ4; A0A2K5YVI6; A0A2K5RHM6; A0A2K5WBX1; A0A2K6T1E2; A0A2K6Q345; A0A…	0	2		0	1	2	731.846	1462.68	1462.68	-0.15	-0.00011	HCD (High Energy Collision Dissociation)	MS2	30.1784	110	19.7082	4106	MA_Nov18.raw	F3	3.15	0.00193	0.1505
		FALSE	High	Sequest HT (A2)	Unambiguous	[KR].EVDEQmINVQNK.[N]	M6(Oxidation)	2	1		A0A0V0YXY3	0	2	0	0	1	1	731.846	1462.68	1462.68	-0.15	-0.00011	HCD (High Energy Collision Dissociation)	MS2	30.1784	110	19.7082	4106	MA_Nov18.raw	F3	3.15	0.00193	0.1505
	FALSE	High	[R].ISEQFTAMFR.[RC]	1xOxidation [M8]		0.0896479	0.0051209	2	258	2	A0A2K5ML20; L5K7V0	A0A2K5ML20 [381-390]; L5K7V0 [544-553]	0	1245.59	High	High	0.00193	0.07883	2.8	R.ISEQFTAMFR.R	[381-390]
		Checked	Confidence	Identifying Node	PSM Ambiguity	Annotated Sequence	Modifications	# Protein Groups	# Proteins	Master Protein Accessions	Protein Accessions	# Missed Cleavages	Charge	DeltaScore	DeltaCn	Rank	Search Engine Rank	m/z [Da]	MH+ [Da]	Theo. MH+ [Da]	DeltaM [ppm]	Deltam/z [Da]	Activation Type	MS Order	Isolation Interference [%]	Ion Inject Time [ms]	RT [min]	First Scan	Spectrum File	File ID	XCorr	Percolator q-Value	Percolator PEP
		FALSE	High	Sequest HT (A2)	Rejected	[R].LSEQFTAmFR.[RC]	M8(Oxidation)	2	2		A0A1S3T1E0; A0A087X504	0	2		0	1	2	623.302	1245.6	1245.59	2.41	0.0015	HCD (High Energy Collision Dissociation)	MS2	33.5488	87.013	36.6327	10432	MA_Nov18.raw	F3	2.8	0.00193	0.07883
		FALSE	High	Sequest HT (A2)	Rejected	[R].ISEQFTAmFR.[RC]	M8(Oxidation)	2	256	A0A2K5ML20; L5K7V0	Q25022; B4DMJ5; A0A0P5KZ72; A0A2U3ZNR0; A0A0N8CYM5; A0A2U3ZMN7; M3YJT9; A0A2I3HPF5; Q8N6N5; A0A2Y9KHU1; A0A0B2VVI3; A0A0P5GBM5; R4X607; K7DP34; A0A2K5SCH4; A0A0P6GMI6; C5J0J5; A0A2U3ZNZ7; A0A384DR26; A0A0P9ATU5; B4DMU8; A0A0P4YAB8; W5NSS8; L8YC57; Q6P602; A0A2U3ZPI7; A0A2P6KP23; K9IKU5; L5LUV8; A0A261AGM9; A0A0P4X5U0; L8I7D5; A0A0P5WDP1; M3YUJ5; A0A2K5EIR1; A0A2U3ZP00; A0A2Y9KJY0; A0A0P5YZ41; C5J…	0	2	0	0	1	1	623.302	1245.6	1245.59	2.41	0.0015	HCD (High Energy Collision Dissociation)	MS2	33.5488	87.013	36.6327	10432	MA_Nov18.raw	F3	2.8	0.00193	0.07883
FALSE	High	Master Protein	A0A0X3PNV4	Calmodulin OS=Schistocephalus solidus OX=70667 GN=CALM PE=4 SV=1	0	10.303	41	4	8	1	1	149	16.9	4.27	27.92	4	High
	Checked	Confidence	Annotated Sequence	Modifications	Modifications in Master Proteins	Qvality PEP	Qvality q-value	# Protein Groups	# Proteins	# PSMs	Master Protein Accessions	Positions in Master Proteins	# Missed Cleavages	Theo. MH+ [Da]	Found in Sample: [S3] F3: Sample	Confidence (by Search Engine): Sequest HT	Percolator q-Value (by Search Engine): Sequest HT	Percolator PEP (by Search Engine): Sequest HT	XCorr (by Search Engine): Sequest HT	Sequence in Protein	Positions in Protein	Peptide Group Modifications in Protein
	FALSE	High	[K].LTDEEVDEMIR.[EN-SG]	1xOxidation [M9]		0.0212942	0	3	259	3	A0A1B0G2V8; A0A0X3PNV4; F7D7P2	A0A1B0G2V8 [126-136]; A0A0X3PNV4 [117-127]; F7D7P2 [117-127]	0	1365.62	High	High	0	0.0228	2.94	K.LTDEEVDEMIR.E	[117-127]
		Checked	Confidence	Identifying Node	PSM Ambiguity	Annotated Sequence	Modifications	# Protein Groups	# Proteins	Master Protein Accessions	Protein Accessions	# Missed Cleavages	Charge	DeltaScore	DeltaCn	Rank	Search Engine Rank	m/z [Da]	MH+ [Da]	Theo. MH+ [Da]	DeltaM [ppm]	Deltam/z [Da]	Activation Type	MS Order	Isolation Interference [%]	Ion Inject Time [ms]	RT [min]	First Scan	Spectrum File	File ID	XCorr	Percolator q-Value	Percolator PEP
		FALSE	High	Sequest HT (A2)	Unambiguous	[K].LTDEEVDEmLR.[EN-SG]	M9(Oxidation)	2	1		A0A0A9WVE0	0	2		0	1	3	683.315	1365.62	1365.62	1.11	0.00076	HCD (High Energy Collision Dissociation)	MS2	11.9348	90.808	25.8905	6416	MA_Nov18.raw	F3	2.94	0	0.0228
		FALSE	High	Sequest HT (A2)	Unambiguous	[K].ITDEEVDEmIR.[EN-SG]	M9(Oxidation)	3	2		A0A0P5TA92; A0A0P5S064	0	2		0	1	2	683.315	1365.62	1365.62	1.11	0.00076	HCD (High Energy Collision Dissociation)	MS2	11.9348	90.808	25.8905	6416	MA_Nov18.raw	F3	2.94	0	0.0228
		FALSE	High	Sequest HT (A2)	Unambiguous	[K].LTDEEVDEmIR.[EN-SG]	M9(Oxidation)	3	256	A0A1B0G2V8; A0A0X3PNV4; F7D7P2	A0A1B0G2V8; K4DIE3; A0A2R4LWB7; A0A0N0U4M0; A0A1A6GT08; Q6XHG6; Q32W19; A0A368GTS1; A0A146LM09; A0A210R5X2; A0A0X3PNV4; A0A212DCD0; A0A0L7RA75; A0A0K8SBL0; A0A068X7I1; A0A2K5DWR7; U3DHI3; B3G4W6; A0A2K5RSR6; A0A2T7NZA9; L8YCJ4; K9J1F5; A0A2C9JXG2; A0A2R7WM72; I2CT79; A0A287BCG9; A0A1X7VAN2; B4DCU2; A6ML82; L9JEG0; A0A158QM85; G3I9A7; A0A0F7VK27; A4UUE2; A0A183HLJ3; A0A2G8LBK1; Q32W05; A0A0N4U4R8;…	0	2	0	0	1	1	683.315	1365.62	1365.62	1.11	0.00076	HCD (High Energy Collision Dissociation)	MS2	11.9348	90.808	25.8905	6416	MA_Nov18.raw	F3	2.94	0	0.0228
	FALSE	High	[K].LTDEEVDEMLR.[EN-SG]			0.0191168	0	3	259	6	A0A1B0G2V8; A0A0X3PNV4; F7D7P2	A0A1B0G2V8 [126-136]; A0A0X3PNV4 [117-127]; F7D7P2 [117-127]	0	1349.63	High	High	0	0.02076	3.43	K.LTDEEVDEMIR.E	[117-127]
		Checked	Confidence	Identifying Node	PSM Ambiguity	Annotated Sequence	Modifications	# Protein Groups	# Proteins	Master Protein Accessions	Protein Accessions	# Missed Cleavages	Charge	DeltaScore	DeltaCn	Rank	Search Engine Rank	m/z [Da]	MH+ [Da]	Theo. MH+ [Da]	DeltaM [ppm]	Deltam/z [Da]	Activation Type	MS Order	Isolation Interference [%]	Ion Inject Time [ms]	RT [min]	First Scan	Spectrum File	File ID	XCorr	Percolator q-Value	Percolator PEP
		FALSE	High	Sequest HT (A2)	Unambiguous	[K].LTDEEVDEMLR.[EN-SG]		2	1		A0A0A9WVE0	0	2	0	0	1	1	675.315	1349.62	1349.63	-1.2	-0.00081	HCD (High Energy Collision Dissociation)	MS2	52.57	110	39.1399	11364	MA_Nov18.raw	F3	3.43	0	0.02076
		FALSE	High	Sequest HT (A2)	Unambiguous	[K].LTDEEVDEMIR.[EN-SG]		3	256	A0A1B0G2V8; A0A0X3PNV4; F7D7P2	A0A1B0G2V8; K4DIE3; A0A2R4LWB7; A0A0N0U4M0; A0A1A6GT08; Q6XHG6; Q32W19; A0A368GTS1; A0A146LM09; A0A210R5X2; A0A0X3PNV4; A0A212DCD0; A0A0L7RA75; A0A0K8SBL0; A0A068X7I1; A0A2K5DWR7; U3DHI3; B3G4W6; A0A2K5RSR6; A0A2T7NZA9; L8YCJ4; K9J1F5; A0A2C9JXG2; A0A2R7WM72; I2CT79; A0A287BCG9; A0A1X7VAN2; B4DCU2; A6ML82; L9JEG0; A0A158QM85; G3I9A7; A0A0F7VK27; A4UUE2; A0A183HLJ3; A0A2G8LBK1; Q32W05; A0A0N4U4R8;…	0	2		0	1	2	675.315	1349.62	1349.63	-1.2	-0.00081	HCD (High Energy Collision Dissociation)	MS2	52.57	110	39.1399	11364	MA_Nov18.raw	F3	3.43	0	0.02076
		FALSE	High	Sequest HT (A2)	Unambiguous	[K].ITDEEVDEMIR.[EN-SG]		3	2		A0A0P5TA92; A0A0P5S064	0	2		0	1	3	675.315	1349.62	1349.63	-1.2	-0.00081	HCD (High Energy Collision Dissociation)	MS2	52.57	110	39.1399	11364	MA_Nov18.raw	F3	3.43	0	0.02076
		FALSE	High	Sequest HT (A2)	Unambiguous	[K].LTDEEVDEMLR.[EN-SG]		2	1		A0A0A9WVE0	0	2		0	1	3	675.317	1349.63	1349.63	1.06	0.00072	HCD (High Energy Collision Dissociation)	MS2	54.5373	110	39.4904	11495	MA_Nov18.raw	F3	2.87	0.003681	0.1701
		FALSE	High	Sequest HT (A2)	Unambiguous	[K].LTDEEVDEMIR.[EN-SG]		3	256	A0A1B0G2V8; A0A0X3PNV4; F7D7P2	A0A1B0G2V8; K4DIE3; A0A2R4LWB7; A0A0N0U4M0; A0A1A6GT08; Q6XHG6; Q32W19; A0A368GTS1; A0A146LM09; A0A210R5X2; A0A0X3PNV4; A0A212DCD0; A0A0L7RA75; A0A0K8SBL0; A0A068X7I1; A0A2K5DWR7; U3DHI3; B3G4W6; A0A2K5RSR6; A0A2T7NZA9; L8YCJ4; K9J1F5; A0A2C9JXG2; A0A2R7WM72; I2CT79; A0A287BCG9; A0A1X7VAN2; B4DCU2; A6ML82; L9JEG0; A0A158QM85; G3I9A7; A0A0F7VK27; A4UUE2; A0A183HLJ3; A0A2G8LBK1; Q32W05; A0A0N4U4R8;…	0	2		0	1	2	675.317	1349.63	1349.63	1.06	0.00072	HCD (High Energy Collision Dissociation)	MS2	54.5373	110	39.4904	11495	MA_Nov18.raw	F3	2.87	0.003681	0.1701
		FALSE	High	Sequest HT (A2)	Unambiguous	[K].ITDEEVDEMIR.[EN-SG]		3	2		A0A0P5TA92; A0A0P5S064	0	2	0	0	1	1	675.317	1349.63	1349.63	1.06	0.00072	HCD (High Energy Collision Dissociation)	MS2	54.5373	110	39.4904	11495	MA_Nov18.raw	F3	2.87	0.003681	0.1701
	FALSE	High	[K-].EAFSIFDKDGDGTITTK.[EGK]			0.000126762	0	2	257	6	A0A1B0G2V8; A0A0X3PNV4	A0A1B0G2V8 [14-30]; A0A0X3PNV4 [15-31]	1	1844.89	High	High	0	0.0002806	5.23	K.EAFSLFDKDGDGTITTK.E	[15-31]
		Checked	Confidence	Identifying Node	PSM Ambiguity	Annotated Sequence	Modifications	# Protein Groups	# Proteins	Master Protein Accessions	Protein Accessions	# Missed Cleavages	Charge	DeltaScore	DeltaCn	Rank	Search Engine Rank	m/z [Da]	MH+ [Da]	Theo. MH+ [Da]	DeltaM [ppm]	Deltam/z [Da]	Activation Type	MS Order	Isolation Interference [%]	Ion Inject Time [ms]	RT [min]	First Scan	Spectrum File	File ID	XCorr	Percolator q-Value	Percolator PEP
		FALSE	High	Sequest HT (A2)	Unambiguous	[K-].EAFSIFDKDGDGTITTK.[EGK]		2	1		G5C0H6	1	3		0	1	2	615.636	1844.89	1844.89	1.37	0.00084	HCD (High Energy Collision Dissociation)	MS2	18.4801	110	43.0981	12834	MA_Nov18.raw	F3	5.02	0	0.004209
		FALSE	High	Sequest HT (A2)	Unambiguous	[K-].EAFSLFDKDGDGTITTK.[EGK]		2	256	A0A1B0G2V8; A0A0X3PNV4	A0A1B0G2V8; K4DIE3; A0A2R4LWB7; A0A2K6RB68; Q6XHG6; A0A146LM09; A0A210R5X2; A0A0X3PNV4; A0A212DCD0; A0A2K6L532; A0A0K8SBL0; A0A068X7I1; A0A2K5DWR7; A0A183RX72; A0A2K5RSR6; A0A091W325; G5BVK6; A0A2T7NZA9; K9J1F5; E3VX43; A0A1V9XF89; H3DI88; I2CT79; A0A287BCG9; A0A1X7VAN2; A0A146R5I5; A0A158QM85; A0A0F7VK27; A4UUE2; A0A2K5N406; A0A2G8LBK1; F6YF78; A0A091LXR5; A0A0N4U4R8; G7MLA5; A0A286Y2J6; A0A2K6Q…	1	3	0	0	1	1	615.636	1844.89	1844.89	1.37	0.00084	HCD (High Energy Collision Dissociation)	MS2	18.4801	110	43.0981	12834	MA_Nov18.raw	F3	5.02	0	0.004209
		FALSE	High	Sequest HT (A2)	Unambiguous	[K-].EAFSLFDKDGDGTITTK.[EGK]		2	256	A0A1B0G2V8; A0A0X3PNV4	A0A1B0G2V8; K4DIE3; A0A2R4LWB7; A0A2K6RB68; Q6XHG6; A0A146LM09; A0A210R5X2; A0A0X3PNV4; A0A212DCD0; A0A2K6L532; A0A0K8SBL0; A0A068X7I1; A0A2K5DWR7; A0A183RX72; A0A2K5RSR6; A0A091W325; G5BVK6; A0A2T7NZA9; K9J1F5; E3VX43; A0A1V9XF89; H3DI88; I2CT79; A0A287BCG9; A0A1X7VAN2; A0A146R5I5; A0A158QM85; A0A0F7VK27; A4UUE2; A0A2K5N406; A0A2G8LBK1; F6YF78; A0A091LXR5; A0A0N4U4R8; G7MLA5; A0A286Y2J6; A0A2K6Q…	1	3		0	1	2	615.636	1844.89	1844.89	0.97	0.0006	HCD (High Energy Collision Dissociation)	MS2	30.5818	110	42.75	12706	MA_Nov18.raw	F3	5.23	0	0.0002806
		FALSE	High	Sequest HT (A2)	Unambiguous	[K-].EAFSIFDKDGDGTITTK.[EGK]		2	1		G5C0H6	1	3	0	0	1	1	615.636	1844.89	1844.89	0.97	0.0006	HCD (High Energy Collision Dissociation)	MS2	30.5818	110	42.75	12706	MA_Nov18.raw	F3	5.23	0	0.0002806
		FALSE	High	Sequest HT (A2)	Unambiguous	[K-].EAFSLFDKDGDGTITTK.[EGK]		2	256	A0A1B0G2V8; A0A0X3PNV4	A0A1B0G2V8; K4DIE3; A0A2R4LWB7; A0A2K6RB68; Q6XHG6; A0A146LM09; A0A210R5X2; A0A0X3PNV4; A0A212DCD0; A0A2K6L532; A0A0K8SBL0; A0A068X7I1; A0A2K5DWR7; A0A183RX72; A0A2K5RSR6; A0A091W325; G5BVK6; A0A2T7NZA9; K9J1F5; E3VX43; A0A1V9XF89; H3DI88; I2CT79; A0A287BCG9; A0A1X7VAN2; A0A146R5I5; A0A158QM85; A0A0F7VK27; A4UUE2; A0A2K5N406; A0A2G8LBK1; F6YF78; A0A091LXR5; A0A0N4U4R8; G7MLA5; A0A286Y2J6; A0A2K6Q…	1	2	0	0	1	1	922.953	1844.9	1844.89	4.12	0.0038	HCD (High Energy Collision Dissociation)	MS2	11.3034	110	42.8053	12726	MA_Nov18.raw	F3	2.72	0.00193	0.1051
		FALSE	High	Sequest HT (A2)	Unambiguous	[K-].EAFSIFDKDGDGTITTK.[EGK]		2	1		G5C0H6	1	2		0	1	2	922.953	1844.9	1844.89	4.12	0.0038	HCD (High Energy Collision Dissociation)	MS2	11.3034	110	42.8053	12726	MA_Nov18.raw	F3	2.72	0.00193	0.1051
	FALSE	High	[RK].VFDKDGNGFISAAELR.[HLXI]			0.0697214	0.0051209	3	256	1	A0A1B0G2V8; A0A0X3PNV4; C7BAI6	A0A1B0G2V8 [101-116]; A0A0X3PNV4 [92-107]; C7BAI6 [76-91]	1	1738.88	High	High	0.00193	0.06331	2.97	R.VFDKDGNGFISAAELR.H	[92-107]
		Checked	Confidence	Identifying Node	PSM Ambiguity	Annotated Sequence	Modifications	# Protein Groups	# Proteins	Master Protein Accessions	Protein Accessions	# Missed Cleavages	Charge	DeltaScore	DeltaCn	Rank	Search Engine Rank	m/z [Da]	MH+ [Da]	Theo. MH+ [Da]	DeltaM [ppm]	Deltam/z [Da]	Activation Type	MS Order	Isolation Interference [%]	Ion Inject Time [ms]	RT [min]	First Scan	Spectrum File	File ID	XCorr	Percolator q-Value	Percolator PEP
		FALSE	High	Sequest HT (A2)	Unambiguous	[RK].VFDKDGNGFISAAELR.[HLXI]		3	256	A0A1B0G2V8; A0A0X3PNV4; C7BAI6	A0A1B0G2V8; A0A2R4LWB7; A0A0N0U4M0; Q6XHG6; A0A222NUQ5; Q32W19; A0A074ZCV8; A0A368GTS1; A0A2T7PZD6; A0A146LM09; A0A0X3PNV4; A0A0L7RA75; A0A0K8SBL0; A0A2S0C6U5; A0A183RX72; A0A291L8K5; G9B6R4; A0A2T7NZA9; A0A2A2LKU5; A0A2C9JXG2; A0A2R7WM72; A0A0K8TPF5; A0A1S4ED49; A0A182FKE2; A0A1X7VAN2; A0A158QM85; A0A023FFH5; C3XRD1; A0A0F7VK27; A4UUE2; F4W6A2; A0A183HLJ3; A0A2G8LBK1; Q32VZ8; Q32VZ6; Q32W05; A0A…	1	3	0.3199	0	1	1	580.296	1738.87	1738.88	-1.57	-0.00091	HCD (High Energy Collision Dissociation)	MS2	50.9039	110	43.0085	12801	MA_Nov18.raw	F3	2.97	0.00193	0.06331
	FALSE	High	[RK].EADLDGDGQVNYEEFVK.[M]			0.0609018	0.0051209	1	29	2	A0A0X3PNV4	A0A0X3PNV4 [128-144]	0	1927.86	High	High	0.00193	0.05628	2.74	R.EADIDGDGQVNYEEFVK.M	[128-144]
		Checked	Confidence	Identifying Node	PSM Ambiguity	Annotated Sequence	Modifications	# Protein Groups	# Proteins	Master Protein Accessions	Protein Accessions	# Missed Cleavages	Charge	DeltaScore	DeltaCn	Rank	Search Engine Rank	m/z [Da]	MH+ [Da]	Theo. MH+ [Da]	DeltaM [ppm]	Deltam/z [Da]	Activation Type	MS Order	Isolation Interference [%]	Ion Inject Time [ms]	RT [min]	First Scan	Spectrum File	File ID	XCorr	Percolator q-Value	Percolator PEP
		FALSE	High	Sequest HT (A2)	Unambiguous	[RK].EADLDGDGQVNYEEFVK.[M]		1	5		V4AAY6; A0A1X7V9V0; V4A9G1; V4AIS4; K1QRR1	0	2	0	0	1	1	964.433	1927.86	1927.86	2.05	0.00198	HCD (High Energy Collision Dissociation)	MS2	61.1705	110	44.7689	13453	MA_Nov18.raw	F3	2.74	0.00193	0.05628
		FALSE	High	Sequest HT (A2)	Unambiguous	[RK].EADIDGDGQVNYEEFVK.[M]		1	24	A0A0X3PNV4	A0A0X3PNV4; A0A1W5T6S6; H2ZQV5; A0A1X7VAR6; Q6EEV2; E9LZR7; A0A0L8GJ67; F6T2A6; B6E135; M1XMP1; Q9XZP2; A0A0C4JLF6; A0A068EXU7; K1PYA6; A0A210PKR0; A0A369S7U5; Q5DA21; V9PP04; A0A2C9KEZ6; Q5DGZ4; P62184; K9LM65; G4VT44; A0A1J0D0M5	0	2		0	1	2	964.433	1927.86	1927.86	2.05	0.00198	HCD (High Energy Collision Dissociation)	MS2	61.1705	110	44.7689	13453	MA_Nov18.raw	F3	2.74	0.00193	0.05628
FALSE	High	Master Protein	A0A287B5W2	Uncharacterized protein OS=Sus scrofa OX=9823 GN=LOC100302368 PE=3 SV=1	0	4.961	16	2	7	2	1	246	25.9	7.18	35.49	2	High
	Checked	Confidence	Annotated Sequence	Modifications	Modifications in Master Proteins	Qvality PEP	Qvality q-value	# Protein Groups	# Proteins	# PSMs	Master Protein Accessions	Positions in Master Proteins	# Missed Cleavages	Theo. MH+ [Da]	Found in Sample: [S3] F3: Sample	Confidence (by Search Engine): Sequest HT	Percolator q-Value (by Search Engine): Sequest HT	Percolator PEP (by Search Engine): Sequest HT	XCorr (by Search Engine): Sequest HT	Sequence in Protein	Positions in Protein	Peptide Group Modifications in Protein
	FALSE	High	[K].IITHPNFNGNTLDNDIMLIK.[L]	1xOxidation [M17]		0.015407	0	1	3	1	A0A287B5W2	A0A287B5W2 [93-112]	0	2299.18	High	High	0	0.01731	4.05	K.IITHPNFNGNTLDNDIMLIK.L	[93-112]
		Checked	Confidence	Identifying Node	PSM Ambiguity	Annotated Sequence	Modifications	# Protein Groups	# Proteins	Master Protein Accessions	Protein Accessions	# Missed Cleavages	Charge	DeltaScore	DeltaCn	Rank	Search Engine Rank	m/z [Da]	MH+ [Da]	Theo. MH+ [Da]	DeltaM [ppm]	Deltam/z [Da]	Activation Type	MS Order	Isolation Interference [%]	Ion Inject Time [ms]	RT [min]	First Scan	Spectrum File	File ID	XCorr	Percolator q-Value	Percolator PEP
		FALSE	High	Sequest HT (A2)	Unambiguous	[K].IITHPNFNGNTLDNDImLIK.[L]	M17(Oxidation)	1	3	A0A287B5W2	A0A287B5W2; P00761; C5IWV5	0	3	0.5877	0	1	1	767.066	2299.18	2299.18	4.24	0.00325	HCD (High Energy Collision Dissociation)	MS2	22.1559	110	67.7729	21883	MA_Nov18.raw	F3	4.05	0	0.01731
	FALSE	High	[R].LGEHNIDVLEGNEQFINAAK.[I]			0.000327529	0	1	3	6	A0A287B5W2	A0A287B5W2 [73-92]	0	2211.1	High	High	0	0.000632	6.04	R.LGEHNIDVLEGNEQFINAAK.I	[73-92]
		Checked	Confidence	Identifying Node	PSM Ambiguity	Annotated Sequence	Modifications	# Protein Groups	# Proteins	Master Protein Accessions	Protein Accessions	# Missed Cleavages	Charge	DeltaScore	DeltaCn	Rank	Search Engine Rank	m/z [Da]	MH+ [Da]	Theo. MH+ [Da]	DeltaM [ppm]	Deltam/z [Da]	Activation Type	MS Order	Isolation Interference [%]	Ion Inject Time [ms]	RT [min]	First Scan	Spectrum File	File ID	XCorr	Percolator q-Value	Percolator PEP
		FALSE	High	Sequest HT (A2)	Selected	[R].LGEHNIDVLEGNEQFINAAK.[I]		1	3	A0A287B5W2	A0A287B5W2; P00761; C5IWV5	0	3	0.0326	0	1	1	737.705	2211.1	2211.1	-1.43	-0.00106	HCD (High Energy Collision Dissociation)	MS2	28.7884	110	48.9587	15002	MA_Nov18.raw	F3	4.6	0	0.02453
		FALSE	High	Sequest HT (A2)	Unambiguous	[R].LGEHNIDVLEGNEQFINAAK.[I]		1	3	A0A287B5W2	A0A287B5W2; P00761; C5IWV5	0	3	0.0515	0	1	1	737.706	2211.1	2211.1	-0.69	-0.00051	HCD (High Energy Collision Dissociation)	MS2	19.0927	110	47.937	14623	MA_Nov18.raw	F3	4.47	0	0.01054
		FALSE	High	Sequest HT (A2)	Selected	[R].LGEHNIDVLEGNEQFINAAK.[I]		1	3	A0A287B5W2	A0A287B5W2; P00761; C5IWV5	0	3	0.0358	0	1	1	737.707	2211.11	2211.1	0.88	0.00065	HCD (High Energy Collision Dissociation)	MS2	11.1913	110	47.576	14490	MA_Nov18.raw	F3	5.59	0	0.001125
		FALSE	High	Sequest HT (A2)	Selected	[R].LGEHNIDVLEGNEQFINAAK.[I]		1	3	A0A287B5W2	A0A287B5W2; P00761; C5IWV5	0	3	0.0331	0	1	1	737.706	2211.1	2211.1	0.3	0.00022	HCD (High Energy Collision Dissociation)	MS2	5.10719	110	46.8647	14226	MA_Nov18.raw	F3	6.04	0	0.000632
		FALSE	High	Sequest HT (A2)	Selected	[R].LGEHNIDVLEGNEQFINAAK.[I]		1	3	A0A287B5W2	A0A287B5W2; P00761; C5IWV5	0	3	0.0375	0	1	1	737.707	2211.11	2211.1	0.64	0.00047	HCD (High Energy Collision Dissociation)	MS2	36.7782	110	46.5206	14100	MA_Nov18.raw	F3	5.07	0	0.01642
		FALSE	High	Sequest HT (A2)	Selected	[R].LGEHNIDVLEGNEQFINAAK.[I]		1	3	A0A287B5W2	A0A287B5W2; P00761; C5IWV5	0	3	0.0406	0	1	1	737.707	2211.11	2211.1	0.55	0.00041	HCD (High Energy Collision Dissociation)	MS2	22.3267	110	47.2211	14358	MA_Nov18.raw	F3	5.67	0	0.00128
FALSE	High	Master Protein	L5K7V0	Tubulin beta-2C chain OS=Pteropus alecto OX=9402 GN=PAL_GLEAN10012738 PE=3 SV=1	0	7.808	8	4	7	1	1	608	68	5.01	21.86	4	High
	Checked	Confidence	Annotated Sequence	Modifications	Modifications in Master Proteins	Qvality PEP	Qvality q-value	# Protein Groups	# Proteins	# PSMs	Master Protein Accessions	Positions in Master Proteins	# Missed Cleavages	Theo. MH+ [Da]	Found in Sample: [S3] F3: Sample	Confidence (by Search Engine): Sequest HT	Percolator q-Value (by Search Engine): Sequest HT	Percolator PEP (by Search Engine): Sequest HT	XCorr (by Search Engine): Sequest HT	Sequence in Protein	Positions in Protein	Peptide Group Modifications in Protein
	FALSE	High	[RK].AVLVDLEPGTMDSVR.[FSAQY]	1xOxidation [M11]		0.00137507	0	2	256	2	A0A2K5ML20; L5K7V0	A0A2K5ML20 [63-77]; L5K7V0 [226-240]	0	1617.82	High	High	0	0.002167	3.24	R.AVLVDLEPGTMDSVR.S	[226-240]
		Checked	Confidence	Identifying Node	PSM Ambiguity	Annotated Sequence	Modifications	# Protein Groups	# Proteins	Master Protein Accessions	Protein Accessions	# Missed Cleavages	Charge	DeltaScore	DeltaCn	Rank	Search Engine Rank	m/z [Da]	MH+ [Da]	Theo. MH+ [Da]	DeltaM [ppm]	Deltam/z [Da]	Activation Type	MS Order	Isolation Interference [%]	Ion Inject Time [ms]	RT [min]	First Scan	Spectrum File	File ID	XCorr	Percolator q-Value	Percolator PEP
		FALSE	High	Sequest HT (A2)	Rejected	[RK].AVLVDLEPGTmDSVR.[FSAQY]	M11(Oxidation)	2	256	A0A2K5ML20; L5K7V0	A0A183HF11; Q8N6N5; A0A0R3WFL1; A0A1B0F9K6; Q5ZPS5; A0A2U3YZL0; A0A2J8R6E8; A0A2K6QXW0; A0A267FXJ0; O17921; G9K382; A9LNQ1; A0A238BQT1; A0A0K0FEL8; A0A1Y1KEZ9; A0A1W0X4G8; A0A023ETG9; A0A1I8AWL6; A0A1J1HHC2; A0A2K5IFG1; A0A2K5UIR6; A0A096NWL5; F6WQ35; A0A2C9JVM1; A0A1I8IHH9; L5LUV8; A9LNQ9; A0A261AGM9; A0A1B0GEX4; G1RDM6; A0A2K5HDD3; Q6X2D7; A0A183FGY7; L8I7D5; Q5ZPS3; W5NXD4; A0A2J8R6H7; Q7YZK4;…	0	2		0	2	2	809.412	1617.82	1617.82	0.59	0.00048	HCD (High Energy Collision Dissociation)	MS2	6.96233	65.844	41.5514	12261	MA_Nov18.raw	F3	3.24	0	0.002167
		FALSE	High	Sequest HT (A2)	Rejected	[RK].AVLVDLEPGTmDSVR.[FSAQY]	M11(Oxidation)	2	256	A0A2K5ML20; L5K7V0	A0A183HF11; Q8N6N5; A0A0R3WFL1; A0A1B0F9K6; Q5ZPS5; A0A2U3YZL0; A0A2J8R6E8; A0A2K6QXW0; A0A267FXJ0; O17921; G9K382; A9LNQ1; A0A238BQT1; A0A0K0FEL8; A0A1Y1KEZ9; A0A1W0X4G8; A0A023ETG9; A0A1I8AWL6; A0A1J1HHC2; A0A2K5IFG1; A0A2K5UIR6; A0A096NWL5; F6WQ35; A0A2C9JVM1; A0A1I8IHH9; L5LUV8; A9LNQ9; A0A261AGM9; A0A1B0GEX4; G1RDM6; A0A2K5HDD3; Q6X2D7; A0A183FGY7; L8I7D5; Q5ZPS3; W5NXD4; A0A2J8R6H7; Q7YZK4;…	0	2	0	0	1	1	809.415	1617.82	1617.82	4.37	0.00353	HCD (High Energy Collision Dissociation)	MS2	40.371	110	41.2018	12132	MA_Nov18.raw	F3	3.17	0.00193	0.0476
	FALSE	High	[RK].AVLVDLEPGTMDSVR.[FSAQY]			0.00431433	0	2	256	2	A0A2K5ML20; L5K7V0	A0A2K5ML20 [63-77]; L5K7V0 [226-240]	0	1601.82	High	High	0	0.005809	3.77	R.AVLVDLEPGTMDSVR.S	[226-240]
		Checked	Confidence	Identifying Node	PSM Ambiguity	Annotated Sequence	Modifications	# Protein Groups	# Proteins	Master Protein Accessions	Protein Accessions	# Missed Cleavages	Charge	DeltaScore	DeltaCn	Rank	Search Engine Rank	m/z [Da]	MH+ [Da]	Theo. MH+ [Da]	DeltaM [ppm]	Deltam/z [Da]	Activation Type	MS Order	Isolation Interference [%]	Ion Inject Time [ms]	RT [min]	First Scan	Spectrum File	File ID	XCorr	Percolator q-Value	Percolator PEP
		FALSE	High	Sequest HT (A2)	Rejected	[RK].AVLVDLEPGTMDSVR.[FSAQY]		2	256	A0A2K5ML20; L5K7V0	A0A183HF11; Q8N6N5; A0A0R3WFL1; A0A1B0F9K6; Q5ZPS5; A0A2U3YZL0; A0A2J8R6E8; A0A2K6QXW0; A0A267FXJ0; O17921; G9K382; A9LNQ1; A0A238BQT1; A0A0K0FEL8; A0A1Y1KEZ9; A0A1W0X4G8; A0A023ETG9; A0A1I8AWL6; A0A1J1HHC2; A0A2K5IFG1; A0A2K5UIR6; A0A096NWL5; F6WQ35; A0A2C9JVM1; A0A1I8IHH9; L5LUV8; A9LNQ9; A0A261AGM9; A0A1B0GEX4; G1RDM6; A0A2K5HDD3; Q6X2D7; A0A183FGY7; L8I7D5; Q5ZPS3; W5NXD4; A0A2J8R6H7; Q7YZK4;…	0	2	0	0	1	1	801.416	1601.82	1601.82	2.61	0.00209	HCD (High Energy Collision Dissociation)	MS2	19.8843	110	48.7947	14941	MA_Nov18.raw	F3	3.77	0	0.005809
		FALSE	High	Sequest HT (A2)	Rejected	[RK].AVLVDLEPGTMDSVR.[FSAQY]		2	256	A0A2K5ML20; L5K7V0	A0A183HF11; Q8N6N5; A0A0R3WFL1; A0A1B0F9K6; Q5ZPS5; A0A2U3YZL0; A0A2J8R6E8; A0A2K6QXW0; A0A267FXJ0; O17921; G9K382; A9LNQ1; A0A238BQT1; A0A0K0FEL8; A0A1Y1KEZ9; A0A1W0X4G8; A0A023ETG9; A0A1I8AWL6; A0A1J1HHC2; A0A2K5IFG1; A0A2K5UIR6; A0A096NWL5; F6WQ35; A0A2C9JVM1; A0A1I8IHH9; L5LUV8; A9LNQ9; A0A261AGM9; A0A1B0GEX4; G1RDM6; A0A2K5HDD3; Q6X2D7; A0A183FGY7; L8I7D5; Q5ZPS3; W5NXD4; A0A2J8R6H7; Q7YZK4;…	0	2	0	0	1	1	801.414	1601.82	1601.82	-0.06	-5e-05	HCD (High Energy Collision Dissociation)	MS2	24.3896	110	48.4446	14811	MA_Nov18.raw	F3	3.27	0	0.02111
	FALSE	High	[KR].EVDEQMINVQNK.[N]	1xOxidation [M6]		0.182145	0.0051209	2	257	2	A0A2K5ML20; L5K7V0	A0A2K5ML20 [325-336]; L5K7V0 [488-499]	0	1462.68	High	High	0.00193	0.1505	3.15	K.EVDEQMLNVQNK.N	[488-499]
		Checked	Confidence	Identifying Node	PSM Ambiguity	Annotated Sequence	Modifications	# Protein Groups	# Proteins	Master Protein Accessions	Protein Accessions	# Missed Cleavages	Charge	DeltaScore	DeltaCn	Rank	Search Engine Rank	m/z [Da]	MH+ [Da]	Theo. MH+ [Da]	DeltaM [ppm]	Deltam/z [Da]	Activation Type	MS Order	Isolation Interference [%]	Ion Inject Time [ms]	RT [min]	First Scan	Spectrum File	File ID	XCorr	Percolator q-Value	Percolator PEP
		FALSE	High	Sequest HT (A2)	Unambiguous	[KR].EVDEQmLNVQNK.[N]	M6(Oxidation)	2	256	A0A2K5ML20; L5K7V0	B4DMJ5; G3U431; A0A1S3WAW9; G7P4C0; A0A2I2Z3H8; A0A2U3ZNR0; A0A2K5TQ33; A0A2U3ZMN7; M3YJT9; Q8N6N5; A0A2K6SL69; A0A2Y9KHU1; A0A2I3H8I8; A0A1S2ZNT7; A0A2Y9KWJ1; A0A0K0FEL8; A0A2K6NSY6; A0A2U3ZNZ7; A0A1S3WA41; W5NSS8; A0A2K5IFG1; Q6P602; A0A2K6G5Q7; A0A096NWL5; A0A2Y9KB63; A0A2Y9E612; A0A340WTB0; A0A2U3ZPI7; K9IKU5; I7GJK7; A0A2K6NSZ4; A0A2K5YVI6; A0A2K5RHM6; A0A2K5WBX1; A0A2K6T1E2; A0A2K6Q345; A0A…	0	2		0	1	2	731.846	1462.68	1462.68	-0.15	-0.00011	HCD (High Energy Collision Dissociation)	MS2	30.1784	110	19.7082	4106	MA_Nov18.raw	F3	3.15	0.00193	0.1505
		FALSE	High	Sequest HT (A2)	Unambiguous	[KR].EVDEQmINVQNK.[N]	M6(Oxidation)	2	1		A0A0V0YXY3	0	2	0	0	1	1	731.846	1462.68	1462.68	-0.15	-0.00011	HCD (High Energy Collision Dissociation)	MS2	30.1784	110	19.7082	4106	MA_Nov18.raw	F3	3.15	0.00193	0.1505
	FALSE	High	[R].ISEQFTAMFR.[RC]	1xOxidation [M8]		0.0896479	0.0051209	2	258	2	A0A2K5ML20; L5K7V0	A0A2K5ML20 [381-390]; L5K7V0 [544-553]	0	1245.59	High	High	0.00193	0.07883	2.8	R.ISEQFTAMFR.R	[544-553]
		Checked	Confidence	Identifying Node	PSM Ambiguity	Annotated Sequence	Modifications	# Protein Groups	# Proteins	Master Protein Accessions	Protein Accessions	# Missed Cleavages	Charge	DeltaScore	DeltaCn	Rank	Search Engine Rank	m/z [Da]	MH+ [Da]	Theo. MH+ [Da]	DeltaM [ppm]	Deltam/z [Da]	Activation Type	MS Order	Isolation Interference [%]	Ion Inject Time [ms]	RT [min]	First Scan	Spectrum File	File ID	XCorr	Percolator q-Value	Percolator PEP
		FALSE	High	Sequest HT (A2)	Rejected	[R].LSEQFTAmFR.[RC]	M8(Oxidation)	2	2		A0A1S3T1E0; A0A087X504	0	2		0	1	2	623.302	1245.6	1245.59	2.41	0.0015	HCD (High Energy Collision Dissociation)	MS2	33.5488	87.013	36.6327	10432	MA_Nov18.raw	F3	2.8	0.00193	0.07883
		FALSE	High	Sequest HT (A2)	Rejected	[R].ISEQFTAmFR.[RC]	M8(Oxidation)	2	256	A0A2K5ML20; L5K7V0	Q25022; B4DMJ5; A0A0P5KZ72; A0A2U3ZNR0; A0A0N8CYM5; A0A2U3ZMN7; M3YJT9; A0A2I3HPF5; Q8N6N5; A0A2Y9KHU1; A0A0B2VVI3; A0A0P5GBM5; R4X607; K7DP34; A0A2K5SCH4; A0A0P6GMI6; C5J0J5; A0A2U3ZNZ7; A0A384DR26; A0A0P9ATU5; B4DMU8; A0A0P4YAB8; W5NSS8; L8YC57; Q6P602; A0A2U3ZPI7; A0A2P6KP23; K9IKU5; L5LUV8; A0A261AGM9; A0A0P4X5U0; L8I7D5; A0A0P5WDP1; M3YUJ5; A0A2K5EIR1; A0A2U3ZP00; A0A2Y9KJY0; A0A0P5YZ41; C5J…	0	2	0	0	1	1	623.302	1245.6	1245.59	2.41	0.0015	HCD (High Energy Collision Dissociation)	MS2	33.5488	87.013	36.6327	10432	MA_Nov18.raw	F3	2.8	0.00193	0.07883
	FALSE	High	[K].LAVNMVPFPR.[L]	1xOxidation [M5]		0.122262	0.0051209	1	270	2	L5K7V0	L5K7V0 [416-425]	0	1159.63	High	High	0.00193	0.1043	2.47	K.LAVNMVPFPR.L	[416-425]
		Checked	Confidence	Identifying Node	PSM Ambiguity	Annotated Sequence	Modifications	# Protein Groups	# Proteins	Master Protein Accessions	Protein Accessions	# Missed Cleavages	Charge	DeltaScore	DeltaCn	Rank	Search Engine Rank	m/z [Da]	MH+ [Da]	Theo. MH+ [Da]	DeltaM [ppm]	Deltam/z [Da]	Activation Type	MS Order	Isolation Interference [%]	Ion Inject Time [ms]	RT [min]	First Scan	Spectrum File	File ID	XCorr	Percolator q-Value	Percolator PEP
		FALSE	High	Sequest HT (A2)	Unambiguous	[K].IAVNmVPFPR.[L]	M5(Oxidation)	1	14		A0A2P1H681; K1R278; A0A0L8I033; A0A0P0M085; I6T388; A0A194AM55; Q1PC33; I6TUG1; Q5NT88; I6SR94; A0A210Q509; I6TYE4; I6TLC9; A0A2T7PL84	0	2		0	1	2	580.317	1159.63	1159.63	-2.13	-0.00123	HCD (High Energy Collision Dissociation)	MS2	53.186	110	40.6409	11923	MA_Nov18.raw	F3	2.47	0.00193	0.1043
		FALSE	High	Sequest HT (A2)	Unambiguous	[K].LAVNmVPFPR.[L]	M5(Oxidation)	1	256	L5K7V0	Q25022; A0A0P5KZ72; A0A2U3ZNR0; A0A0N4VCW6; A0A0N8CYM5; C7BAR7; Q8N6N5; A0A0J7KR86; A0A0B2VVI3; Q3BDI3; A0A0P5GBM5; R4X607; K7DP34; A0A0K0FEL8; A0A0P6GMI6; C5J0J5; A0A384DR26; A0A023ETG9; A0A0P5W0L0; A0A0P9ATU5; B4DMU8; A0A0P4YAB8; W5NSS8; L8YC57; B4E386; A0A2U3ZPI7; A0A2P6KP23; K9IKU5; A0A1I8NYJ0; A0A261AGM9; A0A2K5WBX1; A0A2K5CIV0; A0A183UV93; W5NXD4; A0A2I3RUJ4; A0A0P5WDP1; A0A2K5VM73; A0A183P…	0	2	0	0	1	1	580.317	1159.63	1159.63	-2.13	-0.00123	HCD (High Energy Collision Dissociation)	MS2	53.186	110	40.6409	11923	MA_Nov18.raw	F3	2.47	0.00193	0.1043
FALSE	High	Master Protein	A0A238BPE4	Uncharacterized protein OS=Onchocerca flexuosa OX=387005 GN=X798_05748 PE=3 SV=1	0	7.294	3	3	6	1	1	864	98.7	5.69	21.28	3	High
	Checked	Confidence	Annotated Sequence	Modifications	Modifications in Master Proteins	Qvality PEP	Qvality q-value	# Protein Groups	# Proteins	# PSMs	Master Protein Accessions	Positions in Master Proteins	# Missed Cleavages	Theo. MH+ [Da]	Found in Sample: [S3] F3: Sample	Confidence (by Search Engine): Sequest HT	Percolator q-Value (by Search Engine): Sequest HT	Percolator PEP (by Search Engine): Sequest HT	XCorr (by Search Engine): Sequest HT	Sequence in Protein	Positions in Protein	Peptide Group Modifications in Protein
	FALSE	High	[RK].GVVDSEDLPLNISR.[E]			0.00149095	0	1	515	6	A0A238BPE4	A0A238BPE4 [314-327]	0	1513.79	High	High	0	0.002332	4.03	K.GVVDSEDLPLNISR.E	[314-327]
		Checked	Confidence	Identifying Node	PSM Ambiguity	Annotated Sequence	Modifications	# Protein Groups	# Proteins	Master Protein Accessions	Protein Accessions	# Missed Cleavages	Charge	DeltaScore	DeltaCn	Rank	Search Engine Rank	m/z [Da]	MH+ [Da]	Theo. MH+ [Da]	DeltaM [ppm]	Deltam/z [Da]	Activation Type	MS Order	Isolation Interference [%]	Ion Inject Time [ms]	RT [min]	First Scan	Spectrum File	File ID	XCorr	Percolator q-Value	Percolator PEP
		FALSE	High	Sequest HT (A2)	Unambiguous	[RK].GVVDSEDLPLNISR.[E]		1	256	A0A238BPE4	Q865A1; A0A2K6RD93; K9KAE4; E0XJL0; G1SWK6; A0A0V0J955; A0A2I3HHN7; A0A2W1BH57; A0A287AQK7; L5JMU6; A0A1B6D590; A0A182JG07; Q967E1; A0A1L8DU91; G5E507; A0A2L2Y0B7; A0A2U3WHG4; A0A1S3AM25; A0A1V9X472; S7NCW2; M3XSM2; A0A2K6MP09; Q2WG66; H0X5W3; A0A2K5HV84; A0A2R9BSJ1; A0A2K5V116; A0A1S2ZF33; H2YHC5; D6WMW9; A0A2K6RR95; A0A2Y9H7F4; A2TF02; A0A158N8L6; A0A2H8TF67; A0A2K5MFC8; A0A2K6P633; A0A2K6EZN8;…	0	2	0	0	1	1	757.397	1513.79	1513.79	0.91	0.00069	HCD (High Energy Collision Dissociation)	MS2	17.5589	78.036	45.1429	13590	MA_Nov18.raw	F3	4.03	0	0.002332
		FALSE	High	Sequest HT (A2)	Unambiguous	[RK].GVVDSEDIPLNLSR.[E]		1	256		A0A2J8S7J8; S7PM42; H0XA61; A0A2K6Q8U1; Q4TDD4; A0A1L8DUA6; A0A0B7AFW3; A0A0C9RMR0; A0A091LQW5; A0A2K5RK30; A0A2K6L4H7; Q29379; Q53FS6; Q4SSB1; A0A2R5L5P1; A0A384CJQ7; A0A0X3PTV9; A0A2K5Z676; I2CY30; S9YM74; A0A1S3K4I4; A0A1A8L3K2; A0A093C8J8; U5ETP0; A0A1J1IRI1; A0A0F8CDU6; A0A2U3W582; A0A2K6P466; A0A1S3DF07; G4VJ99; A0A2R8MU19; A0A182M1Y9; A0A2J8S7I2; Q7QE24; G1RF60; A0A2T7PPB7; A0A218UG38; A0A…	0	2		0	1	2	757.397	1513.79	1513.79	0.91	0.00069	HCD (High Energy Collision Dissociation)	MS2	17.5589	78.036	45.1429	13590	MA_Nov18.raw	F3	4.03	0	0.002332
		FALSE	High	Sequest HT (A2)	Unambiguous	[RK].GVVDSEDLPLNLSR.[E]		1	3		A0A1W4X5B4; A0A1Y1KMG5; A0A125R3R9	0	2		0	1	3	757.4	1513.79	1513.79	4.21	0.00319	HCD (High Energy Collision Dissociation)	MS2	7.76442	75.593	45.4931	13720	MA_Nov18.raw	F3	3.78	0	0.01414
		FALSE	High	Sequest HT (A2)	Unambiguous	[RK].GVVDSEDIPLNLSR.[E]		1	256		A0A2J8S7J8; S7PM42; H0XA61; A0A2K6Q8U1; Q4TDD4; A0A1L8DUA6; A0A0B7AFW3; A0A0C9RMR0; A0A091LQW5; A0A2K5RK30; A0A2K6L4H7; Q29379; Q53FS6; Q4SSB1; A0A2R5L5P1; A0A384CJQ7; A0A0X3PTV9; A0A2K5Z676; I2CY30; S9YM74; A0A1S3K4I4; A0A1A8L3K2; A0A093C8J8; U5ETP0; A0A1J1IRI1; A0A0F8CDU6; A0A2U3W582; A0A2K6P466; A0A1S3DF07; G4VJ99; A0A2R8MU19; A0A182M1Y9; A0A2J8S7I2; Q7QE24; G1RF60; A0A2T7PPB7; A0A218UG38; A0A…	0	2		0	1	2	757.4	1513.79	1513.79	4.21	0.00319	HCD (High Energy Collision Dissociation)	MS2	7.76442	75.593	45.4931	13720	MA_Nov18.raw	F3	3.78	0	0.01414
		FALSE	High	Sequest HT (A2)	Unambiguous	[RK].GVVDSEDLPLNISR.[E]		1	256	A0A238BPE4	Q865A1; A0A2K6RD93; K9KAE4; E0XJL0; G1SWK6; A0A0V0J955; A0A2I3HHN7; A0A2W1BH57; A0A287AQK7; L5JMU6; A0A1B6D590; A0A182JG07; Q967E1; A0A1L8DU91; G5E507; A0A2L2Y0B7; A0A2U3WHG4; A0A1S3AM25; A0A1V9X472; S7NCW2; M3XSM2; A0A2K6MP09; Q2WG66; H0X5W3; A0A2K5HV84; A0A2R9BSJ1; A0A2K5V116; A0A1S2ZF33; H2YHC5; D6WMW9; A0A2K6RR95; A0A2Y9H7F4; A2TF02; A0A158N8L6; A0A2H8TF67; A0A2K5MFC8; A0A2K6P633; A0A2K6EZN8;…	0	2	0	0	1	1	757.4	1513.79	1513.79	4.21	0.00319	HCD (High Energy Collision Dissociation)	MS2	7.76442	75.593	45.4931	13720	MA_Nov18.raw	F3	3.78	0	0.01414
		FALSE	High	Sequest HT (A2)	Unambiguous	[RK].GVVDSEDLPLNLSR.[E]		1	3		A0A1W4X5B4; A0A1Y1KMG5; A0A125R3R9	0	2		0	1	3	757.397	1513.79	1513.79	0.91	0.00069	HCD (High Energy Collision Dissociation)	MS2	17.5589	78.036	45.1429	13590	MA_Nov18.raw	F3	4.03	0	0.002332
	FALSE	High	[R].EIISNSSDALDKIR.[YLCF]			0.0105621	0	2	267	6	A0A154PRP9; A0A238BPE4	A0A154PRP9 [103-116]; A0A238BPE4 [37-50]	1	1560.82	High	High	0	0.01251	4.63	R.ELISNSSDALDKIR.Y	[37-50]
		Checked	Confidence	Identifying Node	PSM Ambiguity	Annotated Sequence	Modifications	# Protein Groups	# Proteins	Master Protein Accessions	Protein Accessions	# Missed Cleavages	Charge	DeltaScore	DeltaCn	Rank	Search Engine Rank	m/z [Da]	MH+ [Da]	Theo. MH+ [Da]	DeltaM [ppm]	Deltam/z [Da]	Activation Type	MS Order	Isolation Interference [%]	Ion Inject Time [ms]	RT [min]	First Scan	Spectrum File	File ID	XCorr	Percolator q-Value	Percolator PEP
		FALSE	High	Sequest HT (A2)	Unambiguous	[R].EIISNSSDALDKIR.[YLCF]		2	9		V9KGV8; A0A0P7WQN4; C5HDF5; A0JMA1; A0A1W4ZLV1; F7A8V6; F7A8V0; A0A154PJL6; A7XGM3	1	3	0	0	1	1	520.946	1560.82	1560.82	0.99	0.00051	HCD (High Energy Collision Dissociation)	MS2	34.9465	110	34.6069	9676	MA_Nov18.raw	F3	4.63	0	0.01251
		FALSE	High	Sequest HT (A2)	Unambiguous	[R].ELISNSSDAIDKIR.[YLCF]		2	2		A0A369SDF7; D7URP3	1	3		0	1	2	520.946	1560.82	1560.82	0.99	0.00051	HCD (High Energy Collision Dissociation)	MS2	34.9465	110	34.6069	9676	MA_Nov18.raw	F3	4.63	0	0.01251
		FALSE	High	Sequest HT (A2)	Unambiguous	[R].ELISNSSDALDKIR.[YLCF]		2	256	A0A154PRP9; A0A238BPE4	A0A0N0BG90; E0XJL0; F6XY03; A0A023EVX5; A0A0V0GA46; H2ZL52; A0A2W1BH57; A0A287AQK7; A0A2A3EH30; A0A182JG07; Q967E1; A0A1L8DU91; M1JNK7; V5TFY5; I6LKT2; A0A1V9X472; S7NCW2; Q2WG66; A0A2K5HV84; A0A2R9BSJ1; A0A0K0DSJ7; A0A1S2ZF33; H2YHC5; D6WMW9; A0A0K0FLQ6; A0A023W7V2; B4DTA5; A2TF02; A0A097P4E0; A0A158N8L6; A0A023EUA3; F1CGQ9; A0A2Y9G1I5; A0A2Y9G032; A8D0B5; A0A2Y9E388; H2YHC3; A0A154PI85; A0A0J7K…	1	3		0	1	3	520.946	1560.82	1560.82	0.99	0.00051	HCD (High Energy Collision Dissociation)	MS2	34.9465	110	34.6069	9676	MA_Nov18.raw	F3	4.63	0	0.01251
		FALSE	High	Sequest HT (A2)	Unambiguous	[R].ELISNSSDALDKIR.[YLCF]		2	256	A0A154PRP9; A0A238BPE4	A0A0N0BG90; E0XJL0; F6XY03; A0A023EVX5; A0A0V0GA46; H2ZL52; A0A2W1BH57; A0A287AQK7; A0A2A3EH30; A0A182JG07; Q967E1; A0A1L8DU91; M1JNK7; V5TFY5; I6LKT2; A0A1V9X472; S7NCW2; Q2WG66; A0A2K5HV84; A0A2R9BSJ1; A0A0K0DSJ7; A0A1S2ZF33; H2YHC5; D6WMW9; A0A0K0FLQ6; A0A023W7V2; B4DTA5; A2TF02; A0A097P4E0; A0A158N8L6; A0A023EUA3; F1CGQ9; A0A2Y9G1I5; A0A2Y9G032; A8D0B5; A0A2Y9E388; H2YHC3; A0A154PI85; A0A0J7K…	1	2	0	0	1	1	780.914	1560.82	1560.82	-1.86	-0.00145	HCD (High Energy Collision Dissociation)	MS2	52.533	110	34.6464	9690	MA_Nov18.raw	F3	3.36	0	0.02975
		FALSE	High	Sequest HT (A2)	Unambiguous	[R].EIISNSSDALDKIR.[YLCF]		2	9		V9KGV8; A0A0P7WQN4; C5HDF5; A0JMA1; A0A1W4ZLV1; F7A8V6; F7A8V0; A0A154PJL6; A7XGM3	1	2		0	1	2	780.914	1560.82	1560.82	-1.86	-0.00145	HCD (High Energy Collision Dissociation)	MS2	52.533	110	34.6464	9690	MA_Nov18.raw	F3	3.36	0	0.02975
		FALSE	High	Sequest HT (A2)	Unambiguous	[R].ELISNSSDAIDKIR.[YLCF]		2	2		A0A369SDF7; D7URP3	1	2		0	1	3	780.914	1560.82	1560.82	-1.86	-0.00145	HCD (High Energy Collision Dissociation)	MS2	52.533	110	34.6464	9690	MA_Nov18.raw	F3	3.36	0	0.02975
	FALSE	High	[R].ELISNSSDAIDK.[IFY]			0.0638292	0.0051209	2	268	8	A0A154PRP9; A0A238BPE4	A0A154PRP9 [103-114]; A0A238BPE4 [37-48]	0	1291.64	High	High	0.00193	0.0586	3.23	R.ELISNSSDALDK.I	[37-48]
		Checked	Confidence	Identifying Node	PSM Ambiguity	Annotated Sequence	Modifications	# Protein Groups	# Proteins	Master Protein Accessions	Protein Accessions	# Missed Cleavages	Charge	DeltaScore	DeltaCn	Rank	Search Engine Rank	m/z [Da]	MH+ [Da]	Theo. MH+ [Da]	DeltaM [ppm]	Deltam/z [Da]	Activation Type	MS Order	Isolation Interference [%]	Ion Inject Time [ms]	RT [min]	First Scan	Spectrum File	File ID	XCorr	Percolator q-Value	Percolator PEP
		FALSE	High	Sequest HT (A2)	Unambiguous	[R].ELISNSSDAIDK.[IFY]		2	2		A0A369SDF7; D7URP3	0	2	0	0	1	1	646.319	1291.63	1291.64	-5.94	-0.00384	HCD (High Energy Collision Dissociation)	MS2	34.5314	62.89	26.0099	6461	MA_Nov18.raw	F3	3.23	0.00193	0.0586
		FALSE	High	Sequest HT (A2)	Unambiguous	[R].ELLSNSSDALDK.[IFY]		2	1		A0A0C2MT43	0	2		0	1	2	646.319	1291.63	1291.64	-5.94	-0.00384	HCD (High Energy Collision Dissociation)	MS2	34.5314	62.89	26.0099	6461	MA_Nov18.raw	F3	3.23	0.00193	0.0586
		FALSE	High	Sequest HT (A2)	Unambiguous	[R].ELISNSSDALDK.[IFY]		2	256	A0A154PRP9; A0A238BPE4	A0A0N0BG90; E0XJL0; F6XY03; A0A023EVX5; A0A0V0GA46; H2ZL52; A0A2W1BH57; A0A287AQK7; A0A2A3EH30; A0A182JG07; Q967E1; A0A1L8DU91; V5TFY5; A0A2K6LAI9; E9J341; I6LKT2; A0A1V9X472; S7NCW2; Q2WG66; A0A2K5HV84; A0A2R9BSJ1; A0A0K0DSJ7; A0A2K5V116; A0A1S2ZF33; H2YHC5; D6WMW9; A0A0K0FLQ6; A0A023W7V2; B4DTA5; A2TF02; A0A097P4E0; A0A158N8L6; A0A023EUA3; A0A2K6P633; A0A2Y9G1I5; A0A2Y9G032; A8D0B5; A0A2Y9E388;…	0	2		0	1	3	646.319	1291.63	1291.64	-5.94	-0.00384	HCD (High Energy Collision Dissociation)	MS2	34.5314	62.89	26.0099	6461	MA_Nov18.raw	F3	3.23	0.00193	0.0586
		FALSE	High	Sequest HT (A2)	Unambiguous	[R].EIISNSSDALDK.[IFY]		2	9		V9KGV8; A0A0P7WQN4; C5HDF5; A0JMA1; A0A1W4ZLV1; F7A8V6; F7A8V0; A0A154PJL6; A7XGM3	0	2		0	1	4	646.319	1291.63	1291.64	-5.94	-0.00384	HCD (High Energy Collision Dissociation)	MS2	34.5314	62.89	26.0099	6461	MA_Nov18.raw	F3	3.23	0.00193	0.0586
		FALSE	High	Sequest HT (A2)	Unambiguous	[R].EIISNSSDALDK.[IFY]		2	9		V9KGV8; A0A0P7WQN4; C5HDF5; A0JMA1; A0A1W4ZLV1; F7A8V6; F7A8V0; A0A154PJL6; A7XGM3	0	2		0	1	3	646.319	1291.63	1291.64	-5.56	-0.00359	HCD (High Energy Collision Dissociation)	MS2	25.2926	78.263	25.6641	6331	MA_Nov18.raw	F3	2.25	0.003681	0.1694
		FALSE	High	Sequest HT (A2)	Unambiguous	[R].ELLSNSSDALDK.[IFY]		2	1		A0A0C2MT43	0	2		0	1	4	646.319	1291.63	1291.64	-5.56	-0.00359	HCD (High Energy Collision Dissociation)	MS2	25.2926	78.263	25.6641	6331	MA_Nov18.raw	F3	2.25	0.003681	0.1694
		FALSE	High	Sequest HT (A2)	Unambiguous	[R].ELISNSSDALDK.[IFY]		2	256	A0A154PRP9; A0A238BPE4	A0A0N0BG90; E0XJL0; F6XY03; A0A023EVX5; A0A0V0GA46; H2ZL52; A0A2W1BH57; A0A287AQK7; A0A2A3EH30; A0A182JG07; Q967E1; A0A1L8DU91; V5TFY5; A0A2K6LAI9; E9J341; I6LKT2; A0A1V9X472; S7NCW2; Q2WG66; A0A2K5HV84; A0A2R9BSJ1; A0A0K0DSJ7; A0A2K5V116; A0A1S2ZF33; H2YHC5; D6WMW9; A0A0K0FLQ6; A0A023W7V2; B4DTA5; A2TF02; A0A097P4E0; A0A158N8L6; A0A023EUA3; A0A2K6P633; A0A2Y9G1I5; A0A2Y9G032; A8D0B5; A0A2Y9E388;…	0	2	0	0	1	1	646.319	1291.63	1291.64	-5.56	-0.00359	HCD (High Energy Collision Dissociation)	MS2	25.2926	78.263	25.6641	6331	MA_Nov18.raw	F3	2.25	0.003681	0.1694
		FALSE	High	Sequest HT (A2)	Unambiguous	[R].ELISNSSDAIDK.[IFY]		2	2		A0A369SDF7; D7URP3	0	2		0	1	2	646.319	1291.63	1291.64	-5.56	-0.00359	HCD (High Energy Collision Dissociation)	MS2	25.2926	78.263	25.6641	6331	MA_Nov18.raw	F3	2.25	0.003681	0.1694
FALSE	High	Master Protein	A0A154PRP9	Endoplasmin OS=Dufourea novaeangliae OX=178035 GN=WN55_07214 PE=3 SV=1	0	7.286	4	3	5	0	1	790	90.6	5.03	16.9	3	Not Found
	Checked	Confidence	Annotated Sequence	Modifications	Modifications in Master Proteins	Qvality PEP	Qvality q-value	# Protein Groups	# Proteins	# PSMs	Master Protein Accessions	Positions in Master Proteins	# Missed Cleavages	Theo. MH+ [Da]	Found in Sample: [S3] F3: Sample	Confidence (by Search Engine): Sequest HT	Percolator q-Value (by Search Engine): Sequest HT	Percolator PEP (by Search Engine): Sequest HT	XCorr (by Search Engine): Sequest HT	Sequence in Protein	Positions in Protein	Peptide Group Modifications in Protein
	FALSE	High	[RK].GIVDSDDLPLNVSR.[E]			0.00152346	0	2	152	3	A0A0N0U6W3; A0A154PRP9	A0A0N0U6W3 [531-544]; A0A154PRP9 [433-446]	0	1499.77	High	High	0	0.002371	3.42	R.GIVDSDDLPLNVSR.E	[433-446]
		Checked	Confidence	Identifying Node	PSM Ambiguity	Annotated Sequence	Modifications	# Protein Groups	# Proteins	Master Protein Accessions	Protein Accessions	# Missed Cleavages	Charge	DeltaScore	DeltaCn	Rank	Search Engine Rank	m/z [Da]	MH+ [Da]	Theo. MH+ [Da]	DeltaM [ppm]	Deltam/z [Da]	Activation Type	MS Order	Isolation Interference [%]	Ion Inject Time [ms]	RT [min]	First Scan	Spectrum File	File ID	XCorr	Percolator q-Value	Percolator PEP
		FALSE	High	Sequest HT (A2)	Unambiguous	[RK].GIVDSDDLPLNVSR.[E]		2	148	A0A0N0U6W3; A0A154PRP9	A0A310STM5; A0A0V1CZP5; A0A2H2J8G2; A0A0V1HXD4; A0A0B1TE44; A0A0V1HYE2; A0A1I7RHB5; A0A0M3JQ70; A0A0V1BKR1; A0A0V1CZN1; A0A158Q4M4; A0A1I8Q2U6; A0A0V1EPP6; H3F3S1; A0A0V1BL91; Q22235; A0A0L7QSH8; A0A238BYW4; A0A1I8IDJ8; F1KUF1; A0A0L0CR87; A0A034WZ96; A0A267H7F2; A0A1I8CRH1; A0A0V0S4S3; A0A2A6BXE6; A0A0K0CZI7; A0A0V1IN48; A0A0V1HXM8; E2C9D2; A0A182E0Q5; A0A0V1EPN1; A0A026WU78; A0A0V1MKN8; A0A0V0Z…	0	2	0	0	1	1	750.389	1499.77	1499.77	1.09	0.00082	HCD (High Energy Collision Dissociation)	MS2	39.7921	110	44.8171	13470	MA_Nov18.raw	F3	3.42	0	0.002371
		FALSE	High	Sequest HT (A2)	Unambiguous	[RK].GLVDSDDLPLNVSR.[E]		1	2		A0A1Y3B0I7; A0A132ADH0	0	2		0	1	2	750.389	1499.77	1499.77	1.09	0.00082	HCD (High Energy Collision Dissociation)	MS2	39.7921	110	44.8171	13470	MA_Nov18.raw	F3	3.42	0	0.002371
		FALSE	High	Sequest HT (A2)	Unambiguous	[RK].GIVDSDDLPINVSR.[E]		2	2		A0A2H1C4X0; A0A183AG99	0	2		0	1	3	750.389	1499.77	1499.77	1.09	0.00082	HCD (High Energy Collision Dissociation)	MS2	39.7921	110	44.8171	13470	MA_Nov18.raw	F3	3.42	0	0.002371
	FALSE	High	[R].EIISNSSDALDKIR.[YLCF]			0.0105621	0	2	267	6	A0A154PRP9; A0A238BPE4	A0A154PRP9 [103-116]; A0A238BPE4 [37-50]	1	1560.82	High	High	0	0.01251	4.63	R.ELISNSSDALDKIR.L	[103-116]
		Checked	Confidence	Identifying Node	PSM Ambiguity	Annotated Sequence	Modifications	# Protein Groups	# Proteins	Master Protein Accessions	Protein Accessions	# Missed Cleavages	Charge	DeltaScore	DeltaCn	Rank	Search Engine Rank	m/z [Da]	MH+ [Da]	Theo. MH+ [Da]	DeltaM [ppm]	Deltam/z [Da]	Activation Type	MS Order	Isolation Interference [%]	Ion Inject Time [ms]	RT [min]	First Scan	Spectrum File	File ID	XCorr	Percolator q-Value	Percolator PEP
		FALSE	High	Sequest HT (A2)	Unambiguous	[R].EIISNSSDALDKIR.[YLCF]		2	9		V9KGV8; A0A0P7WQN4; C5HDF5; A0JMA1; A0A1W4ZLV1; F7A8V6; F7A8V0; A0A154PJL6; A7XGM3	1	3	0	0	1	1	520.946	1560.82	1560.82	0.99	0.00051	HCD (High Energy Collision Dissociation)	MS2	34.9465	110	34.6069	9676	MA_Nov18.raw	F3	4.63	0	0.01251
		FALSE	High	Sequest HT (A2)	Unambiguous	[R].ELISNSSDAIDKIR.[YLCF]		2	2		A0A369SDF7; D7URP3	1	3		0	1	2	520.946	1560.82	1560.82	0.99	0.00051	HCD (High Energy Collision Dissociation)	MS2	34.9465	110	34.6069	9676	MA_Nov18.raw	F3	4.63	0	0.01251
		FALSE	High	Sequest HT (A2)	Unambiguous	[R].ELISNSSDALDKIR.[YLCF]		2	256	A0A154PRP9; A0A238BPE4	A0A0N0BG90; E0XJL0; F6XY03; A0A023EVX5; A0A0V0GA46; H2ZL52; A0A2W1BH57; A0A287AQK7; A0A2A3EH30; A0A182JG07; Q967E1; A0A1L8DU91; M1JNK7; V5TFY5; I6LKT2; A0A1V9X472; S7NCW2; Q2WG66; A0A2K5HV84; A0A2R9BSJ1; A0A0K0DSJ7; A0A1S2ZF33; H2YHC5; D6WMW9; A0A0K0FLQ6; A0A023W7V2; B4DTA5; A2TF02; A0A097P4E0; A0A158N8L6; A0A023EUA3; F1CGQ9; A0A2Y9G1I5; A0A2Y9G032; A8D0B5; A0A2Y9E388; H2YHC3; A0A154PI85; A0A0J7K…	1	3		0	1	3	520.946	1560.82	1560.82	0.99	0.00051	HCD (High Energy Collision Dissociation)	MS2	34.9465	110	34.6069	9676	MA_Nov18.raw	F3	4.63	0	0.01251
		FALSE	High	Sequest HT (A2)	Unambiguous	[R].ELISNSSDALDKIR.[YLCF]		2	256	A0A154PRP9; A0A238BPE4	A0A0N0BG90; E0XJL0; F6XY03; A0A023EVX5; A0A0V0GA46; H2ZL52; A0A2W1BH57; A0A287AQK7; A0A2A3EH30; A0A182JG07; Q967E1; A0A1L8DU91; M1JNK7; V5TFY5; I6LKT2; A0A1V9X472; S7NCW2; Q2WG66; A0A2K5HV84; A0A2R9BSJ1; A0A0K0DSJ7; A0A1S2ZF33; H2YHC5; D6WMW9; A0A0K0FLQ6; A0A023W7V2; B4DTA5; A2TF02; A0A097P4E0; A0A158N8L6; A0A023EUA3; F1CGQ9; A0A2Y9G1I5; A0A2Y9G032; A8D0B5; A0A2Y9E388; H2YHC3; A0A154PI85; A0A0J7K…	1	2	0	0	1	1	780.914	1560.82	1560.82	-1.86	-0.00145	HCD (High Energy Collision Dissociation)	MS2	52.533	110	34.6464	9690	MA_Nov18.raw	F3	3.36	0	0.02975
		FALSE	High	Sequest HT (A2)	Unambiguous	[R].EIISNSSDALDKIR.[YLCF]		2	9		V9KGV8; A0A0P7WQN4; C5HDF5; A0JMA1; A0A1W4ZLV1; F7A8V6; F7A8V0; A0A154PJL6; A7XGM3	1	2		0	1	2	780.914	1560.82	1560.82	-1.86	-0.00145	HCD (High Energy Collision Dissociation)	MS2	52.533	110	34.6464	9690	MA_Nov18.raw	F3	3.36	0	0.02975
		FALSE	High	Sequest HT (A2)	Unambiguous	[R].ELISNSSDAIDKIR.[YLCF]		2	2		A0A369SDF7; D7URP3	1	2		0	1	3	780.914	1560.82	1560.82	-1.86	-0.00145	HCD (High Energy Collision Dissociation)	MS2	52.533	110	34.6464	9690	MA_Nov18.raw	F3	3.36	0	0.02975
	FALSE	High	[R].ELISNSSDAIDK.[IFY]			0.0638292	0.0051209	2	268	8	A0A154PRP9; A0A238BPE4	A0A154PRP9 [103-114]; A0A238BPE4 [37-48]	0	1291.64	High	High	0.00193	0.0586	3.23	R.ELISNSSDALDK.I	[103-114]
		Checked	Confidence	Identifying Node	PSM Ambiguity	Annotated Sequence	Modifications	# Protein Groups	# Proteins	Master Protein Accessions	Protein Accessions	# Missed Cleavages	Charge	DeltaScore	DeltaCn	Rank	Search Engine Rank	m/z [Da]	MH+ [Da]	Theo. MH+ [Da]	DeltaM [ppm]	Deltam/z [Da]	Activation Type	MS Order	Isolation Interference [%]	Ion Inject Time [ms]	RT [min]	First Scan	Spectrum File	File ID	XCorr	Percolator q-Value	Percolator PEP
		FALSE	High	Sequest HT (A2)	Unambiguous	[R].ELISNSSDAIDK.[IFY]		2	2		A0A369SDF7; D7URP3	0	2	0	0	1	1	646.319	1291.63	1291.64	-5.94	-0.00384	HCD (High Energy Collision Dissociation)	MS2	34.5314	62.89	26.0099	6461	MA_Nov18.raw	F3	3.23	0.00193	0.0586
		FALSE	High	Sequest HT (A2)	Unambiguous	[R].ELLSNSSDALDK.[IFY]		2	1		A0A0C2MT43	0	2		0	1	2	646.319	1291.63	1291.64	-5.94	-0.00384	HCD (High Energy Collision Dissociation)	MS2	34.5314	62.89	26.0099	6461	MA_Nov18.raw	F3	3.23	0.00193	0.0586
		FALSE	High	Sequest HT (A2)	Unambiguous	[R].ELISNSSDALDK.[IFY]		2	256	A0A154PRP9; A0A238BPE4	A0A0N0BG90; E0XJL0; F6XY03; A0A023EVX5; A0A0V0GA46; H2ZL52; A0A2W1BH57; A0A287AQK7; A0A2A3EH30; A0A182JG07; Q967E1; A0A1L8DU91; V5TFY5; A0A2K6LAI9; E9J341; I6LKT2; A0A1V9X472; S7NCW2; Q2WG66; A0A2K5HV84; A0A2R9BSJ1; A0A0K0DSJ7; A0A2K5V116; A0A1S2ZF33; H2YHC5; D6WMW9; A0A0K0FLQ6; A0A023W7V2; B4DTA5; A2TF02; A0A097P4E0; A0A158N8L6; A0A023EUA3; A0A2K6P633; A0A2Y9G1I5; A0A2Y9G032; A8D0B5; A0A2Y9E388;…	0	2		0	1	3	646.319	1291.63	1291.64	-5.94	-0.00384	HCD (High Energy Collision Dissociation)	MS2	34.5314	62.89	26.0099	6461	MA_Nov18.raw	F3	3.23	0.00193	0.0586
		FALSE	High	Sequest HT (A2)	Unambiguous	[R].EIISNSSDALDK.[IFY]		2	9		V9KGV8; A0A0P7WQN4; C5HDF5; A0JMA1; A0A1W4ZLV1; F7A8V6; F7A8V0; A0A154PJL6; A7XGM3	0	2		0	1	4	646.319	1291.63	1291.64	-5.94	-0.00384	HCD (High Energy Collision Dissociation)	MS2	34.5314	62.89	26.0099	6461	MA_Nov18.raw	F3	3.23	0.00193	0.0586
		FALSE	High	Sequest HT (A2)	Unambiguous	[R].EIISNSSDALDK.[IFY]		2	9		V9KGV8; A0A0P7WQN4; C5HDF5; A0JMA1; A0A1W4ZLV1; F7A8V6; F7A8V0; A0A154PJL6; A7XGM3	0	2		0	1	3	646.319	1291.63	1291.64	-5.56	-0.00359	HCD (High Energy Collision Dissociation)	MS2	25.2926	78.263	25.6641	6331	MA_Nov18.raw	F3	2.25	0.003681	0.1694
		FALSE	High	Sequest HT (A2)	Unambiguous	[R].ELLSNSSDALDK.[IFY]		2	1		A0A0C2MT43	0	2		0	1	4	646.319	1291.63	1291.64	-5.56	-0.00359	HCD (High Energy Collision Dissociation)	MS2	25.2926	78.263	25.6641	6331	MA_Nov18.raw	F3	2.25	0.003681	0.1694
		FALSE	High	Sequest HT (A2)	Unambiguous	[R].ELISNSSDALDK.[IFY]		2	256	A0A154PRP9; A0A238BPE4	A0A0N0BG90; E0XJL0; F6XY03; A0A023EVX5; A0A0V0GA46; H2ZL52; A0A2W1BH57; A0A287AQK7; A0A2A3EH30; A0A182JG07; Q967E1; A0A1L8DU91; V5TFY5; A0A2K6LAI9; E9J341; I6LKT2; A0A1V9X472; S7NCW2; Q2WG66; A0A2K5HV84; A0A2R9BSJ1; A0A0K0DSJ7; A0A2K5V116; A0A1S2ZF33; H2YHC5; D6WMW9; A0A0K0FLQ6; A0A023W7V2; B4DTA5; A2TF02; A0A097P4E0; A0A158N8L6; A0A023EUA3; A0A2K6P633; A0A2Y9G1I5; A0A2Y9G032; A8D0B5; A0A2Y9E388;…	0	2	0	0	1	1	646.319	1291.63	1291.64	-5.56	-0.00359	HCD (High Energy Collision Dissociation)	MS2	25.2926	78.263	25.6641	6331	MA_Nov18.raw	F3	2.25	0.003681	0.1694
		FALSE	High	Sequest HT (A2)	Unambiguous	[R].ELISNSSDAIDK.[IFY]		2	2		A0A369SDF7; D7URP3	0	2		0	1	2	646.319	1291.63	1291.64	-5.56	-0.00359	HCD (High Energy Collision Dissociation)	MS2	25.2926	78.263	25.6641	6331	MA_Nov18.raw	F3	2.25	0.003681	0.1694
FALSE	High	Master Protein	A0A2K5JIF5	Uncharacterized protein OS=Colobus angolensis palliatus OX=336983 PE=3 SV=1	0	7.903	3	3	5	1	1	796	89.3	5.27	21.26	3	High
	Checked	Confidence	Annotated Sequence	Modifications	Modifications in Master Proteins	Qvality PEP	Qvality q-value	# Protein Groups	# Proteins	# PSMs	Master Protein Accessions	Positions in Master Proteins	# Missed Cleavages	Theo. MH+ [Da]	Found in Sample: [S3] F3: Sample	Confidence (by Search Engine): Sequest HT	Percolator q-Value (by Search Engine): Sequest HT	Percolator PEP (by Search Engine): Sequest HT	XCorr (by Search Engine): Sequest HT	Sequence in Protein	Positions in Protein	Peptide Group Modifications in Protein
	FALSE	High	[KR].QEYDESGPSIVHR.[KM-NG]			0.00257066	0	5	256	3	A0A2K5JIF5; A0A172MAB8; A0A2K6JW75; A0A2U3Z9L8; O46546	A0A2K5JIF5 [781-793]; A0A172MAB8 [361-373]; A0A2K6JW75 [215-227]; A0A2U3Z9L8 [360-372]; O46546 [302-314]	0	1516.7	High	High	0	0.00372	4.29	K.QEYDESGPSIVHR.K	[781-793]
		Checked	Confidence	Identifying Node	PSM Ambiguity	Annotated Sequence	Modifications	# Protein Groups	# Proteins	Master Protein Accessions	Protein Accessions	# Missed Cleavages	Charge	DeltaScore	DeltaCn	Rank	Search Engine Rank	m/z [Da]	MH+ [Da]	Theo. MH+ [Da]	DeltaM [ppm]	Deltam/z [Da]	Activation Type	MS Order	Isolation Interference [%]	Ion Inject Time [ms]	RT [min]	First Scan	Spectrum File	File ID	XCorr	Percolator q-Value	Percolator PEP
		FALSE	High	Sequest HT (A2)	Unambiguous	[KR].QEYDESGPSIVHR.[KM-NG]		5	256	A0A2K5JIF5; A0A172MAB8; A0A2K6JW75; A0A2U3Z9L8; O46546	U6JLF5; A0A2F0BHD1; J9P3P8; L9L4N0; A0A096NAA6; F7A7I3; H2QW46; A7UDB4; G4VLW1; M4PZX1; A1E0X2; Q9U6L9; A0A2Y9DHB2; F6T3Y8; A0A2K6A1L8; A0A2T7NS02; S5MIC9; O18513; A0A2R9BGJ3; A0A2P4VZ54; V5GV10; A0A181C4Z4; A0A2K6Q1T6; A0A096NHJ7; A0A286Q4W6; H2ZBK6; Q0PR65; B6EAV1; A0A2I2YUP9; S5M683; G3VA05; S7Q589; A0A2I3T8J6; A0A2K5JAR4; Q7M3B0; A0A0N5CMK8; A7SCN8; F6R0S4; A0A2K5JIF5; Q06YY0; L5MJ38; S5M6B0;…	0	2	0.0518	0	1	1	758.855	1516.7	1516.7	0.66	0.0005	HCD (High Energy Collision Dissociation)	MS2	18.5283	110	21.1459	4642	MA_Nov18.raw	F3	4.25	0	0.007021
		FALSE	High	Sequest HT (A2)	Unambiguous	[KR].QEYDESGPSIVHR.[KM-NG]		5	256	A0A2K5JIF5; A0A172MAB8; A0A2K6JW75; A0A2U3Z9L8; O46546	U6JLF5; A0A2F0BHD1; J9P3P8; L9L4N0; A0A096NAA6; F7A7I3; H2QW46; A7UDB4; G4VLW1; M4PZX1; A1E0X2; Q9U6L9; A0A2Y9DHB2; F6T3Y8; A0A2K6A1L8; A0A2T7NS02; S5MIC9; O18513; A0A2R9BGJ3; A0A2P4VZ54; V5GV10; A0A181C4Z4; A0A2K6Q1T6; A0A096NHJ7; A0A286Q4W6; H2ZBK6; Q0PR65; B6EAV1; A0A2I2YUP9; S5M683; G3VA05; S7Q589; A0A2I3T8J6; A0A2K5JAR4; Q7M3B0; A0A0N5CMK8; A7SCN8; F6R0S4; A0A2K5JIF5; Q06YY0; L5MJ38; S5M6B0;…	0	3	0.0769	0	1	1	506.24	1516.71	1516.7	1.7	0.00086	HCD (High Energy Collision Dissociation)	MS2	11.2635	47.109	21.1387	4639	MA_Nov18.raw	F3	4.29	0	0.00372
		FALSE	High	Sequest HT (A2)	Unambiguous	[KR].QEYDESGPSIVHR.[KM-NG]		5	256	A0A2K5JIF5; A0A172MAB8; A0A2K6JW75; A0A2U3Z9L8; O46546	U6JLF5; A0A2F0BHD1; J9P3P8; L9L4N0; A0A096NAA6; F7A7I3; H2QW46; A7UDB4; G4VLW1; M4PZX1; A1E0X2; Q9U6L9; A0A2Y9DHB2; F6T3Y8; A0A2K6A1L8; A0A2T7NS02; S5MIC9; O18513; A0A2R9BGJ3; A0A2P4VZ54; V5GV10; A0A181C4Z4; A0A2K6Q1T6; A0A096NHJ7; A0A286Q4W6; H2ZBK6; Q0PR65; B6EAV1; A0A2I2YUP9; S5M683; G3VA05; S7Q589; A0A2I3T8J6; A0A2K5JAR4; Q7M3B0; A0A0N5CMK8; A7SCN8; F6R0S4; A0A2K5JIF5; Q06YY0; L5MJ38; S5M6B0;…	0	3	0.0883	0	1	1	506.239	1516.7	1516.7	0.07	3e-05	HCD (High Energy Collision Dissociation)	MS2	33.9841	110	21.4891	4770	MA_Nov18.raw	F3	3.85	0.00193	0.07861
	FALSE	High	[KR].QEYDESGPSIVHRK.[CY-]			0.0254399	0	5	256	1	A0A2K5JIF5; A0A172MAB8; A0A2K6JW75; A0A2U3Z9L8; O46546	A0A2K5JIF5 [781-794]; A0A172MAB8 [361-374]; A0A2K6JW75 [215-228]; A0A2U3Z9L8 [360-373]; O46546 [302-315]	1	1644.8	High	High	0	0.02652	5.05	K.QEYDESGPSIVHRK.C	[781-794]
		Checked	Confidence	Identifying Node	PSM Ambiguity	Annotated Sequence	Modifications	# Protein Groups	# Proteins	Master Protein Accessions	Protein Accessions	# Missed Cleavages	Charge	DeltaScore	DeltaCn	Rank	Search Engine Rank	m/z [Da]	MH+ [Da]	Theo. MH+ [Da]	DeltaM [ppm]	Deltam/z [Da]	Activation Type	MS Order	Isolation Interference [%]	Ion Inject Time [ms]	RT [min]	First Scan	Spectrum File	File ID	XCorr	Percolator q-Value	Percolator PEP
		FALSE	High	Sequest HT (A2)	Unambiguous	[KR].QEYDESGPSIVHRK.[CY-]		5	256	A0A2K5JIF5; A0A172MAB8; A0A2K6JW75; A0A2U3Z9L8; O46546	U6JLF5; A0A2F0BHD1; J9P3P8; L9L4N0; A0A096NAA6; F7A7I3; H2QW46; A7UDB4; G4VLW1; M4PZX1; A1E0X2; Q9U6L9; A0A2Y9DHB2; F6T3Y8; A0A2K6A1L8; A0A2T7NS02; S5MIC9; O18513; A0A2R9BGJ3; V5GV10; A0A181C4Z4; A0A2K6Q1T6; A0A096NHJ7; A0A286Q4W6; H2ZBK6; Q0PR65; B6EAV1; A0A2I2YUP9; S5M683; G3VA05; S7Q589; A0A2I3T8J6; A0A2K5JAR4; Q7M3B0; A0A0N5CMK8; A7SCN8; F6R0S4; A0A2K5JIF5; Q06YY0; L5MJ38; S5M6B0; A7SEB1; A0A…	1	3	0.0871	0	1	1	548.939	1644.8	1644.8	2.31	0.00127	HCD (High Energy Collision Dissociation)	MS2	30.4784	110	17.9384	3449	MA_Nov18.raw	F3	5.05	0	0.02652
	FALSE	High	[K].LPDGQVITIGNER.[F]			0.0162608	0	1	9	1	A0A2K5JIF5	A0A2K5JIF5 [663-675]	0	1411.75	High	High	0	0.01807	3.82	K.LPDGQVITIGNER.F	[663-675]
		Checked	Confidence	Identifying Node	PSM Ambiguity	Annotated Sequence	Modifications	# Protein Groups	# Proteins	Master Protein Accessions	Protein Accessions	# Missed Cleavages	Charge	DeltaScore	DeltaCn	Rank	Search Engine Rank	m/z [Da]	MH+ [Da]	Theo. MH+ [Da]	DeltaM [ppm]	Deltam/z [Da]	Activation Type	MS Order	Isolation Interference [%]	Ion Inject Time [ms]	RT [min]	First Scan	Spectrum File	File ID	XCorr	Percolator q-Value	Percolator PEP
		FALSE	High	Sequest HT (A2)	Unambiguous	[K].LPDGQVITIGNER.[F]		1	9	A0A2K5JIF5	F6R0S4; A0A1D5QIG2; A0A2K5JIF5; A0A2K5TM21; A0A1D5Q690; A0A1W2WCM6; E7DS67; A0A0A7DM89; A0A096NEL0	0	2	0.4136	0	1	1	706.381	1411.76	1411.75	0.77	0.00054	HCD (High Energy Collision Dissociation)	MS2	7.30499	56.197	36.2627	10293	MA_Nov18.raw	F3	3.82	0	0.01807
FALSE	High	Master Protein	L7N0S7	ATP synthase subunit alpha OS=Ciona intestinalis OX=7719 GN=ciatpsyna PE=3 SV=1	0	7.683	6	3	5	3	1	554	59.9	8.92	19.72	3	High
	Checked	Confidence	Annotated Sequence	Modifications	Modifications in Master Proteins	Qvality PEP	Qvality q-value	# Protein Groups	# Proteins	# PSMs	Master Protein Accessions	Positions in Master Proteins	# Missed Cleavages	Theo. MH+ [Da]	Found in Sample: [S3] F3: Sample	Confidence (by Search Engine): Sequest HT	Percolator q-Value (by Search Engine): Sequest HT	Percolator PEP (by Search Engine): Sequest HT	XCorr (by Search Engine): Sequest HT	Sequence in Protein	Positions in Protein	Peptide Group Modifications in Protein
	FALSE	High	[R].TGAIVDVPVGEEILGR.[V]			0.000450247	0	1	261	6	L7N0S7	L7N0S7 [135-150]	0	1624.89	High	High	0	0.0246	4.25	R.TGAIVDVPVGEEILGR.V	[135-150]
		Checked	Confidence	Identifying Node	PSM Ambiguity	Annotated Sequence	Modifications	# Protein Groups	# Proteins	Master Protein Accessions	Protein Accessions	# Missed Cleavages	Charge	DeltaScore	DeltaCn	Rank	Search Engine Rank	m/z [Da]	MH+ [Da]	Theo. MH+ [Da]	DeltaM [ppm]	Deltam/z [Da]	Activation Type	MS Order	Isolation Interference [%]	Ion Inject Time [ms]	RT [min]	First Scan	Spectrum File	File ID	XCorr	Percolator q-Value	Percolator PEP
		FALSE	High	Sequest HT (A2)	Unambiguous	[R].TGAIVDVPVGEEILGR.[V]		1	5	L7N0S7	L7N0S7; C3YPX2; F6RR11; Q8WPH6; A0A1W5B9K1	0	2		0	1	2	812.95	1624.89	1624.89	1.33	0.00108	HCD (High Energy Collision Dissociation)	MS2	35.9592	110	56.0935	17636	MA_Nov18.raw	F3	3.38	0	0.04045
		FALSE	High	Sequest HT (A2)	Unambiguous	[R].TGAIVDVPVGEEILGR.[V]		1	5	L7N0S7	L7N0S7; C3YPX2; F6RR11; Q8WPH6; A0A1W5B9K1	0	2		0	1	2	812.95	1624.89	1624.89	1.41	0.00114	HCD (High Energy Collision Dissociation)	MS2	30.7038	110	55.7324	17504	MA_Nov18.raw	F3	3.85	0	0.0008307
		FALSE	High	Sequest HT (A2)	Unambiguous	[R].TGAIVDVPVGEELLGR.[V]		1	256		A0A146ML13; A0A2K6PGZ0; A0A2K5S3L6; A0A091DY40; G3W270; A0A060XQL0; A0A2I3N839; A0A146WFU7; A0A1V4KRC2; A0A1A8DY65; A0A096MSU0; G1M1T5; K7DNH8; Q4RPU2; A0A1S3PEL4; Q90ZX7; F7ETD0; A0A1A8SGI6; A0A1L1RMC2; L5K2R5; E9J3G5; A0A0V1GVY3; A0A0N0BIY2; M3ZMM6; A0A2Y9DTS8; K7EK77; W5NY50; A0A226NR02; G3PUM3; A0A287BBS4; U3IVL6; H2YJV9; A0A146MKD2; A0A0V0W630; H2NW96; I3JKV4; I3M2S0; A0A0L7QXV3; A0A061ICE4;…	0	2	0	0	1	1	812.95	1624.89	1624.89	1.41	0.00114	HCD (High Energy Collision Dissociation)	MS2	30.7038	110	55.7324	17504	MA_Nov18.raw	F3	3.85	0	0.0008307
		FALSE	High	Sequest HT (A2)	Unambiguous	[R].TGAIVDVPVGEELLGR.[V]		1	256		A0A146ML13; A0A2K6PGZ0; A0A2K5S3L6; A0A091DY40; G3W270; A0A060XQL0; A0A2I3N839; A0A146WFU7; A0A1V4KRC2; A0A1A8DY65; A0A096MSU0; G1M1T5; K7DNH8; Q4RPU2; A0A1S3PEL4; Q90ZX7; F7ETD0; A0A1A8SGI6; A0A1L1RMC2; L5K2R5; E9J3G5; A0A0V1GVY3; A0A0N0BIY2; M3ZMM6; A0A2Y9DTS8; K7EK77; W5NY50; A0A226NR02; G3PUM3; A0A287BBS4; U3IVL6; H2YJV9; A0A146MKD2; A0A0V0W630; H2NW96; I3JKV4; I3M2S0; A0A0L7QXV3; A0A061ICE4;…	0	2		0	1	2	812.95	1624.89	1624.89	0.96	0.00078	HCD (High Energy Collision Dissociation)	MS2	34.6286	110	55.3827	17375	MA_Nov18.raw	F3	4.25	0	0.0246
		FALSE	High	Sequest HT (A2)	Unambiguous	[R].TGAIVDVPVGEEILGR.[V]		1	5	L7N0S7	L7N0S7; C3YPX2; F6RR11; Q8WPH6; A0A1W5B9K1	0	2	0	0	1	1	812.95	1624.89	1624.89	0.96	0.00078	HCD (High Energy Collision Dissociation)	MS2	34.6286	110	55.3827	17375	MA_Nov18.raw	F3	4.25	0	0.0246
		FALSE	High	Sequest HT (A2)	Unambiguous	[R].TGAIVDVPVGEELLGR.[V]		1	256		A0A146ML13; A0A2K6PGZ0; A0A2K5S3L6; A0A091DY40; G3W270; A0A060XQL0; A0A2I3N839; A0A146WFU7; A0A1V4KRC2; A0A1A8DY65; A0A096MSU0; G1M1T5; K7DNH8; Q4RPU2; A0A1S3PEL4; Q90ZX7; F7ETD0; A0A1A8SGI6; A0A1L1RMC2; L5K2R5; E9J3G5; A0A0V1GVY3; A0A0N0BIY2; M3ZMM6; A0A2Y9DTS8; K7EK77; W5NY50; A0A226NR02; G3PUM3; A0A287BBS4; U3IVL6; H2YJV9; A0A146MKD2; A0A0V0W630; H2NW96; I3JKV4; I3M2S0; A0A0L7QXV3; A0A061ICE4;…	0	2	0	0	1	1	812.95	1624.89	1624.89	1.33	0.00108	HCD (High Energy Collision Dissociation)	MS2	35.9592	110	56.0935	17636	MA_Nov18.raw	F3	3.38	0	0.04045
	FALSE	High	[R].VVDALGNPIDGK.[G-SCIA]			0.0100617	0	1	261	2	L7N0S7	L7N0S7 [151-162]	0	1197.65	High	High	0	0.01197	3.12	R.VVDALGNPLDGK.G	[151-162]
		Checked	Confidence	Identifying Node	PSM Ambiguity	Annotated Sequence	Modifications	# Protein Groups	# Proteins	Master Protein Accessions	Protein Accessions	# Missed Cleavages	Charge	DeltaScore	DeltaCn	Rank	Search Engine Rank	m/z [Da]	MH+ [Da]	Theo. MH+ [Da]	DeltaM [ppm]	Deltam/z [Da]	Activation Type	MS Order	Isolation Interference [%]	Ion Inject Time [ms]	RT [min]	First Scan	Spectrum File	File ID	XCorr	Percolator q-Value	Percolator PEP
		FALSE	High	Sequest HT (A2)	Unambiguous	[R].VVDALGNPLDGK.[G-SCIA]		1	5	L7N0S7	L7N0S7; A0A226P033; F6RR11; Q8WPH6; A0A1W5B9K1	0	2		0	1	2	599.327	1197.65	1197.65	-0.3	-0.00018	HCD (High Energy Collision Dissociation)	MS2	13.1848	58.08	35.5546	10029	MA_Nov18.raw	F3	3.12	0	0.01197
		FALSE	High	Sequest HT (A2)	Unambiguous	[R].VVDALGNPIDGK.[G-SCIA]		1	256		A0A232FBT4; G3W270; A0A067QI29; A0A023FMB4; A0A1V4KRC2; A0A023GGX6; A0A182E9W6; A0A0V0G2J4; B7QCK2; A0A132A4K8; Q90ZX7; A0A1L1RMC2; E9J3G5; A0A023F937; A0A1D2AIJ3; A0A0N0BIY2; A0A0P5CT16; A0A1W7RJ57; D5LMK9; A0A261C1K4; A0A1D1UHH3; A0A226NR02; A0A226DNZ4; U3IVL6; A0A2A6BWC8; A0A0P5CSC2; A0A183UWJ9; Q5MCH1; Q5MCH0; Q9DDH9; A0A1I7XFH3; A0A1L1RZJ6; A0A0L7QXV3; A0A044S1L6; U3K2L2; A0A0N4TV34; A0A0P4X…	0	2	0	0	1	1	599.327	1197.65	1197.65	-0.3	-0.00018	HCD (High Energy Collision Dissociation)	MS2	13.1848	58.08	35.5546	10029	MA_Nov18.raw	F3	3.12	0	0.01197
	FALSE	High	[R].VVDALGNPLDGKGPLNTK.[NLD]			0.00130992	0	1	6	3	L7N0S7	L7N0S7 [151-168]	1	1807.99	High	High	0	0.002086	5.12	R.VVDALGNPLDGKGPLNTK.L	[151-168]
		Checked	Confidence	Identifying Node	PSM Ambiguity	Annotated Sequence	Modifications	# Protein Groups	# Proteins	Master Protein Accessions	Protein Accessions	# Missed Cleavages	Charge	DeltaScore	DeltaCn	Rank	Search Engine Rank	m/z [Da]	MH+ [Da]	Theo. MH+ [Da]	DeltaM [ppm]	Deltam/z [Da]	Activation Type	MS Order	Isolation Interference [%]	Ion Inject Time [ms]	RT [min]	First Scan	Spectrum File	File ID	XCorr	Percolator q-Value	Percolator PEP
		FALSE	High	Sequest HT (A2)	Unambiguous	[R].VVDALGNPIDGKGPLNTK.[NLD]		1	1		A0A0V0G2J4	1	3		0	1	3	603.335	1807.99	1807.99	-0.91	-0.00055	HCD (High Energy Collision Dissociation)	MS2	20.0551	110	41.0913	12091	MA_Nov18.raw	F3	5.12	0	0.002086
		FALSE	High	Sequest HT (A2)	Unambiguous	[R].VVDALGNPIDGKGPINTK.[NLD]		1	1		A0A1B6G670	1	3		0	1	2	603.335	1807.99	1807.99	-0.91	-0.00055	HCD (High Energy Collision Dissociation)	MS2	20.0551	110	41.0913	12091	MA_Nov18.raw	F3	5.12	0	0.002086
		FALSE	High	Sequest HT (A2)	Unambiguous	[R].VVDALGNPLDGKGPLNTK.[NLD]		1	4	L7N0S7	L7N0S7; F6RR11; Q8WPH6; A0A1W5B9K1	1	3	0	0	1	1	603.335	1807.99	1807.99	-0.91	-0.00055	HCD (High Energy Collision Dissociation)	MS2	20.0551	110	41.0913	12091	MA_Nov18.raw	F3	5.12	0	0.002086
FALSE	High	Master Protein	L5LLI6	Tubulin alpha-3 chain OS=Myotis davidii OX=225400 GN=MDA_GLEAN10020126 PE=3 SV=1	0	5.265	3	2	5	1	1	791	86.2	5.25	17.68	2	High
	Checked	Confidence	Annotated Sequence	Modifications	Modifications in Master Proteins	Qvality PEP	Qvality q-value	# Protein Groups	# Proteins	# PSMs	Master Protein Accessions	Positions in Master Proteins	# Missed Cleavages	Theo. MH+ [Da]	Found in Sample: [S3] F3: Sample	Confidence (by Search Engine): Sequest HT	Percolator q-Value (by Search Engine): Sequest HT	Percolator PEP (by Search Engine): Sequest HT	XCorr (by Search Engine): Sequest HT	Sequence in Protein	Positions in Protein	Peptide Group Modifications in Protein
	FALSE	High	[R].AVFVDLEPTVVDEVR.[TQSGCRA]			0.0003293	0	1	256	4	L5LLI6	L5LLI6 [406-420]	0	1687.89	High	High	0	0.001022	4	R.AVFVDLEPTVVDEVR.T	[406-420]
		Checked	Confidence	Identifying Node	PSM Ambiguity	Annotated Sequence	Modifications	# Protein Groups	# Proteins	Master Protein Accessions	Protein Accessions	# Missed Cleavages	Charge	DeltaScore	DeltaCn	Rank	Search Engine Rank	m/z [Da]	MH+ [Da]	Theo. MH+ [Da]	DeltaM [ppm]	Deltam/z [Da]	Activation Type	MS Order	Isolation Interference [%]	Ion Inject Time [ms]	RT [min]	First Scan	Spectrum File	File ID	XCorr	Percolator q-Value	Percolator PEP
		FALSE	High	Sequest HT (A2)	Unambiguous	[R].AVFVDLEPTVVDEVR.[TQSGCRA]		1	256	L5LLI6	D2HEW5; K7X518; A0A1B6FI25; S9W7X2; A0A0C2G0T7; H2NJB1; A0A2C9KDS4; A0A2H1CAS1; A4GW09; J9JYZ7; Q6XIP2; A0A2Y9E4G2; A0A0A9X5Q0; A0A0P4VZJ1; A0A146KNW4; F7CD56; A0A023F9I7; T1JAB9; A0A267GUA0; A0A0L7QKT1; A0A1P8NTG7; E4WXV2; Q9NL73; A0A2T7NQR3; B4K4G1; A0A286Q4Z8; H2Q5U9; G7PH64; A0A224ZBA7; A0A2J7PWB1; A0A023VZ65; A0A0A9YKX2; K7X510; Q4A1B5; A0A2J7QFW4; A0A131ZV00; A0A0K8SDG0; A0A183TD95; R9W3D8;…	0	2	0.1072	0	1	1	844.449	1687.89	1687.89	0.18	0.00015	HCD (High Energy Collision Dissociation)	MS2	33.4687	110	56.7834	17890	MA_Nov18.raw	F3	3.73	0	0.0006366
		FALSE	High	Sequest HT (A2)	Unambiguous	[R].AVFVDLEPTVVDEVR.[TQSGCRA]		1	256	L5LLI6	D2HEW5; K7X518; A0A1B6FI25; S9W7X2; A0A0C2G0T7; H2NJB1; A0A2C9KDS4; A0A2H1CAS1; A4GW09; J9JYZ7; Q6XIP2; A0A2Y9E4G2; A0A0A9X5Q0; A0A0P4VZJ1; A0A146KNW4; F7CD56; A0A023F9I7; T1JAB9; A0A267GUA0; A0A0L7QKT1; A0A1P8NTG7; E4WXV2; Q9NL73; A0A2T7NQR3; B4K4G1; A0A286Q4Z8; H2Q5U9; G7PH64; A0A224ZBA7; A0A2J7PWB1; A0A023VZ65; A0A0A9YKX2; K7X510; Q4A1B5; A0A2J7QFW4; A0A131ZV00; A0A0K8SDG0; A0A183TD95; R9W3D8;…	0	2	0.1025	0	1	1	844.45	1687.89	1687.89	1.48	0.00125	HCD (High Energy Collision Dissociation)	MS2	27.9482	110	56.4116	17754	MA_Nov18.raw	F3	4	0	0.001022
		FALSE	High	Sequest HT (A2)	Unambiguous	[R].AVFVDLEPTVVDEVR.[TQSGCRA]		1	256	L5LLI6	D2HEW5; K7X518; A0A1B6FI25; S9W7X2; A0A0C2G0T7; H2NJB1; A0A2C9KDS4; A0A2H1CAS1; A4GW09; J9JYZ7; Q6XIP2; A0A2Y9E4G2; A0A0A9X5Q0; A0A0P4VZJ1; A0A146KNW4; F7CD56; A0A023F9I7; T1JAB9; A0A267GUA0; A0A0L7QKT1; A0A1P8NTG7; E4WXV2; Q9NL73; A0A2T7NQR3; B4K4G1; A0A286Q4Z8; H2Q5U9; G7PH64; A0A224ZBA7; A0A2J7PWB1; A0A023VZ65; A0A0A9YKX2; K7X510; Q4A1B5; A0A2J7QFW4; A0A131ZV00; A0A0K8SDG0; A0A183TD95; R9W3D8;…	0	3	0.172	0	1	1	563.304	1687.9	1687.89	3.71	0.00209	HCD (High Energy Collision Dissociation)	MS2	23.4911	110	56.5503	17804	MA_Nov18.raw	F3	3.72	0.00193	0.06957
		FALSE	High	Sequest HT (A2)	Unambiguous	[R].AVFVDLEPTVVDEVR.[TQSGCRA]		1	256	L5LLI6	D2HEW5; K7X518; A0A1B6FI25; S9W7X2; A0A0C2G0T7; H2NJB1; A0A2C9KDS4; A0A2H1CAS1; A4GW09; J9JYZ7; Q6XIP2; A0A2Y9E4G2; A0A0A9X5Q0; A0A0P4VZJ1; A0A146KNW4; F7CD56; A0A023F9I7; T1JAB9; A0A267GUA0; A0A0L7QKT1; A0A1P8NTG7; E4WXV2; Q9NL73; A0A2T7NQR3; B4K4G1; A0A286Q4Z8; H2Q5U9; G7PH64; A0A224ZBA7; A0A2J7PWB1; A0A023VZ65; A0A0A9YKX2; K7X510; Q4A1B5; A0A2J7QFW4; A0A131ZV00; A0A0K8SDG0; A0A183TD95; R9W3D8;…	0	2	0.0901	0	1	1	844.45	1687.89	1687.89	2.06	0.00174	HCD (High Energy Collision Dissociation)	MS2	29.143	110	57.1494	18024	MA_Nov18.raw	F3	3.44	0.00193	0.047
	FALSE	High	[KR].EIVDIVLDR.[VILATM]			0.146417	0.0051209	2	412	4	L5LLI6; I6TYI6	L5LLI6 [454-462]; I6TYI6 [47-55]	0	1071.6	High	High	0.00193	0.1228	2.79	K.EIVDLVLDR.I	[454-462]
		Checked	Confidence	Identifying Node	PSM Ambiguity	Annotated Sequence	Modifications	# Protein Groups	# Proteins	Master Protein Accessions	Protein Accessions	# Missed Cleavages	Charge	DeltaScore	DeltaCn	Rank	Search Engine Rank	m/z [Da]	MH+ [Da]	Theo. MH+ [Da]	DeltaM [ppm]	Deltam/z [Da]	Activation Type	MS Order	Isolation Interference [%]	Ion Inject Time [ms]	RT [min]	First Scan	Spectrum File	File ID	XCorr	Percolator q-Value	Percolator PEP
		FALSE	High	Sequest HT (A2)	Unambiguous	[KR].EIVDLVIDR.[VILATM]		2	7		A0A0N0U742; A0A154P236; A0A088AFI9; A0A310SAL5; A0A2A3E4G8; A0A0L8HPC5; A0A0L8HMX4	0	2		0	1	4	536.306	1071.61	1071.6	0.65	0.00035	HCD (High Energy Collision Dissociation)	MS2	2.66909	49.583	49.0355	15030	MA_Nov18.raw	F3	2.79	0.00193	0.1228
		FALSE	High	Sequest HT (A2)	Unambiguous	[KR].ELVDLVLDR.[VILATM]		2	9		A0A2P8Y1B8; R7U9Q3; A0A0L8GE04; W6FEY6; A0A2J7REM9; A0A0R3UEY5; R7TAC7; R7TKK8; Q8MVU1	0	2		0	1	3	536.306	1071.61	1071.6	0.65	0.00035	HCD (High Energy Collision Dissociation)	MS2	2.66909	49.583	49.0355	15030	MA_Nov18.raw	F3	2.79	0.00193	0.1228
		FALSE	High	Sequest HT (A2)	Unambiguous	[KR].EIVDIVLDR.[VILATM]		2	140		A0A0N8AB43; A0A0P4XRE3; A0A0P5XX12; A0A2P2HW14; A0A0P5KDD4; B4JYV1; A0A0P4Z163; J9JYZ7; H2YCU5; A0A0P5T2S3; A0A0P4VZJ1; A0A0P4YX17; A0A023F9I7; A0A0P5SUB2; A0A0P5DPX5; A0A191UR69; I6TUI4; A0A0N8ABQ5; A0A0X9IMM6; B4K4G1; A0A0P6H716; A0A0P5BXA9; A0A0P6E145; A0A0P5JSY6; A0A0A9YKX2; A0A0N7ZG06; A0A1B6IMY7; A0A0P5GEX7; A2I499; A0A0N7ZM87; A0A170Y036; A0A0P5TYX8; A0A0P5AQU8; A0A0P6EFD0; A0A0P4WX35; A0A…	0	2	0	0	1	1	536.306	1071.61	1071.6	0.65	0.00035	HCD (High Energy Collision Dissociation)	MS2	2.66909	49.583	49.0355	15030	MA_Nov18.raw	F3	2.79	0.00193	0.1228
		FALSE	High	Sequest HT (A2)	Unambiguous	[KR].EIVDLVLDR.[VILATM]		2	256	L5LLI6; I6TYI6	D2HEW5; K7X518; S9W7X2; A0A183PSS1; H2NJB1; A0A0U2IGL2; K7IY21; Q6XIP2; A0A2T7P8Q9; A0A2Y9E4G2; A0A0A9X5Q0; A0A2I9LPX0; G3VE57; A0A0P5LT01; F7CD56; T1JAB9; A0A267GUA0; A0A0P5EFL6; A0A0P5IQA5; A0A1P8NTG7; A0A195B9P0; A0A2T7NQR3; B4NIY4; A0A286Q4Z8; A0A1Y3BTA3; H2Q5U9; G7PH64; J9K1X1; J9RTD3; A0A224ZBA7; A0A023VZ65; K7X510; A0A0U2TFE5; A0A087UCR0; A0A2T7PNA1; A0A087UPG1; A0A183TD95; A0A0N8AWJ5; R9W…	0	2		0	1	2	536.306	1071.61	1071.6	0.65	0.00035	HCD (High Energy Collision Dissociation)	MS2	2.66909	49.583	49.0355	15030	MA_Nov18.raw	F3	2.79	0.00193	0.1228
FALSE	High	Master Protein	F7D7P2	Uncharacterized protein OS=Monodelphis domestica OX=13616 GN=LOC100015722 PE=4 SV=1	0	4.949	18	2	5	1	1	149	16.8	4.21	16.91	2	High
	Checked	Confidence	Annotated Sequence	Modifications	Modifications in Master Proteins	Qvality PEP	Qvality q-value	# Protein Groups	# Proteins	# PSMs	Master Protein Accessions	Positions in Master Proteins	# Missed Cleavages	Theo. MH+ [Da]	Found in Sample: [S3] F3: Sample	Confidence (by Search Engine): Sequest HT	Percolator q-Value (by Search Engine): Sequest HT	Percolator PEP (by Search Engine): Sequest HT	XCorr (by Search Engine): Sequest HT	Sequence in Protein	Positions in Protein	Peptide Group Modifications in Protein
	FALSE	High	[K].LTDEEVDEMIR.[EN-SG]	1xOxidation [M9]		0.0212942	0	3	259	3	A0A1B0G2V8; A0A0X3PNV4; F7D7P2	A0A1B0G2V8 [126-136]; A0A0X3PNV4 [117-127]; F7D7P2 [117-127]	0	1365.62	High	High	0	0.0228	2.94	K.LTDEEVDEMIR.E	[117-127]
		Checked	Confidence	Identifying Node	PSM Ambiguity	Annotated Sequence	Modifications	# Protein Groups	# Proteins	Master Protein Accessions	Protein Accessions	# Missed Cleavages	Charge	DeltaScore	DeltaCn	Rank	Search Engine Rank	m/z [Da]	MH+ [Da]	Theo. MH+ [Da]	DeltaM [ppm]	Deltam/z [Da]	Activation Type	MS Order	Isolation Interference [%]	Ion Inject Time [ms]	RT [min]	First Scan	Spectrum File	File ID	XCorr	Percolator q-Value	Percolator PEP
		FALSE	High	Sequest HT (A2)	Unambiguous	[K].LTDEEVDEmLR.[EN-SG]	M9(Oxidation)	2	1		A0A0A9WVE0	0	2		0	1	3	683.315	1365.62	1365.62	1.11	0.00076	HCD (High Energy Collision Dissociation)	MS2	11.9348	90.808	25.8905	6416	MA_Nov18.raw	F3	2.94	0	0.0228
		FALSE	High	Sequest HT (A2)	Unambiguous	[K].ITDEEVDEmIR.[EN-SG]	M9(Oxidation)	3	2		A0A0P5TA92; A0A0P5S064	0	2		0	1	2	683.315	1365.62	1365.62	1.11	0.00076	HCD (High Energy Collision Dissociation)	MS2	11.9348	90.808	25.8905	6416	MA_Nov18.raw	F3	2.94	0	0.0228
		FALSE	High	Sequest HT (A2)	Unambiguous	[K].LTDEEVDEmIR.[EN-SG]	M9(Oxidation)	3	256	A0A1B0G2V8; A0A0X3PNV4; F7D7P2	A0A1B0G2V8; K4DIE3; A0A2R4LWB7; A0A0N0U4M0; A0A1A6GT08; Q6XHG6; Q32W19; A0A368GTS1; A0A146LM09; A0A210R5X2; A0A0X3PNV4; A0A212DCD0; A0A0L7RA75; A0A0K8SBL0; A0A068X7I1; A0A2K5DWR7; U3DHI3; B3G4W6; A0A2K5RSR6; A0A2T7NZA9; L8YCJ4; K9J1F5; A0A2C9JXG2; A0A2R7WM72; I2CT79; A0A287BCG9; A0A1X7VAN2; B4DCU2; A6ML82; L9JEG0; A0A158QM85; G3I9A7; A0A0F7VK27; A4UUE2; A0A183HLJ3; A0A2G8LBK1; Q32W05; A0A0N4U4R8;…	0	2	0	0	1	1	683.315	1365.62	1365.62	1.11	0.00076	HCD (High Energy Collision Dissociation)	MS2	11.9348	90.808	25.8905	6416	MA_Nov18.raw	F3	2.94	0	0.0228
	FALSE	High	[K].LTDEEVDEMLR.[EN-SG]			0.0191168	0	3	259	6	A0A1B0G2V8; A0A0X3PNV4; F7D7P2	A0A1B0G2V8 [126-136]; A0A0X3PNV4 [117-127]; F7D7P2 [117-127]	0	1349.63	High	High	0	0.02076	3.43	K.LTDEEVDEMIR.E	[117-127]
		Checked	Confidence	Identifying Node	PSM Ambiguity	Annotated Sequence	Modifications	# Protein Groups	# Proteins	Master Protein Accessions	Protein Accessions	# Missed Cleavages	Charge	DeltaScore	DeltaCn	Rank	Search Engine Rank	m/z [Da]	MH+ [Da]	Theo. MH+ [Da]	DeltaM [ppm]	Deltam/z [Da]	Activation Type	MS Order	Isolation Interference [%]	Ion Inject Time [ms]	RT [min]	First Scan	Spectrum File	File ID	XCorr	Percolator q-Value	Percolator PEP
		FALSE	High	Sequest HT (A2)	Unambiguous	[K].LTDEEVDEMLR.[EN-SG]		2	1		A0A0A9WVE0	0	2	0	0	1	1	675.315	1349.62	1349.63	-1.2	-0.00081	HCD (High Energy Collision Dissociation)	MS2	52.57	110	39.1399	11364	MA_Nov18.raw	F3	3.43	0	0.02076
		FALSE	High	Sequest HT (A2)	Unambiguous	[K].LTDEEVDEMIR.[EN-SG]		3	256	A0A1B0G2V8; A0A0X3PNV4; F7D7P2	A0A1B0G2V8; K4DIE3; A0A2R4LWB7; A0A0N0U4M0; A0A1A6GT08; Q6XHG6; Q32W19; A0A368GTS1; A0A146LM09; A0A210R5X2; A0A0X3PNV4; A0A212DCD0; A0A0L7RA75; A0A0K8SBL0; A0A068X7I1; A0A2K5DWR7; U3DHI3; B3G4W6; A0A2K5RSR6; A0A2T7NZA9; L8YCJ4; K9J1F5; A0A2C9JXG2; A0A2R7WM72; I2CT79; A0A287BCG9; A0A1X7VAN2; B4DCU2; A6ML82; L9JEG0; A0A158QM85; G3I9A7; A0A0F7VK27; A4UUE2; A0A183HLJ3; A0A2G8LBK1; Q32W05; A0A0N4U4R8;…	0	2		0	1	2	675.315	1349.62	1349.63	-1.2	-0.00081	HCD (High Energy Collision Dissociation)	MS2	52.57	110	39.1399	11364	MA_Nov18.raw	F3	3.43	0	0.02076
		FALSE	High	Sequest HT (A2)	Unambiguous	[K].ITDEEVDEMIR.[EN-SG]		3	2		A0A0P5TA92; A0A0P5S064	0	2		0	1	3	675.315	1349.62	1349.63	-1.2	-0.00081	HCD (High Energy Collision Dissociation)	MS2	52.57	110	39.1399	11364	MA_Nov18.raw	F3	3.43	0	0.02076
		FALSE	High	Sequest HT (A2)	Unambiguous	[K].LTDEEVDEMLR.[EN-SG]		2	1		A0A0A9WVE0	0	2		0	1	3	675.317	1349.63	1349.63	1.06	0.00072	HCD (High Energy Collision Dissociation)	MS2	54.5373	110	39.4904	11495	MA_Nov18.raw	F3	2.87	0.003681	0.1701
		FALSE	High	Sequest HT (A2)	Unambiguous	[K].LTDEEVDEMIR.[EN-SG]		3	256	A0A1B0G2V8; A0A0X3PNV4; F7D7P2	A0A1B0G2V8; K4DIE3; A0A2R4LWB7; A0A0N0U4M0; A0A1A6GT08; Q6XHG6; Q32W19; A0A368GTS1; A0A146LM09; A0A210R5X2; A0A0X3PNV4; A0A212DCD0; A0A0L7RA75; A0A0K8SBL0; A0A068X7I1; A0A2K5DWR7; U3DHI3; B3G4W6; A0A2K5RSR6; A0A2T7NZA9; L8YCJ4; K9J1F5; A0A2C9JXG2; A0A2R7WM72; I2CT79; A0A287BCG9; A0A1X7VAN2; B4DCU2; A6ML82; L9JEG0; A0A158QM85; G3I9A7; A0A0F7VK27; A4UUE2; A0A183HLJ3; A0A2G8LBK1; Q32W05; A0A0N4U4R8;…	0	2		0	1	2	675.317	1349.63	1349.63	1.06	0.00072	HCD (High Energy Collision Dissociation)	MS2	54.5373	110	39.4904	11495	MA_Nov18.raw	F3	2.87	0.003681	0.1701
		FALSE	High	Sequest HT (A2)	Unambiguous	[K].ITDEEVDEMIR.[EN-SG]		3	2		A0A0P5TA92; A0A0P5S064	0	2	0	0	1	1	675.317	1349.63	1349.63	1.06	0.00072	HCD (High Energy Collision Dissociation)	MS2	54.5373	110	39.4904	11495	MA_Nov18.raw	F3	2.87	0.003681	0.1701
	FALSE	High	[R].VFDKDGDGFISAAELR.[H]			0.0223532	0	1	6	2	F7D7P2	F7D7P2 [92-107]	1	1739.86	High	High	0.00193	0.07949	3.94	R.VFDKDGDGFISAAELR.H	[92-107]
		Checked	Confidence	Identifying Node	PSM Ambiguity	Annotated Sequence	Modifications	# Protein Groups	# Proteins	Master Protein Accessions	Protein Accessions	# Missed Cleavages	Charge	DeltaScore	DeltaCn	Rank	Search Engine Rank	m/z [Da]	MH+ [Da]	Theo. MH+ [Da]	DeltaM [ppm]	Deltam/z [Da]	Activation Type	MS Order	Isolation Interference [%]	Ion Inject Time [ms]	RT [min]	First Scan	Spectrum File	File ID	XCorr	Percolator q-Value	Percolator PEP
		FALSE	High	Sequest HT (A2)	Unambiguous	[R].VFDKDGDGFISAAELR.[H]		1	6	F7D7P2	A0A0G2R282; F7D7P2; P02595; F7D7Y2; P62184; R7TCJ4	1	3	0.3495	0	1	1	580.626	1739.86	1739.86	1.9	0.0011	HCD (High Energy Collision Dissociation)	MS2	20.4631	110	44.8713	13490	MA_Nov18.raw	F3	3.72	0	0.02377
		FALSE	High	Sequest HT (A2)	Unambiguous	[R].VFDKDGDGFISAAELR.[H]		1	6	F7D7P2	A0A0G2R282; F7D7P2; P02595; F7D7Y2; P62184; R7TCJ4	1	3	0.4112	0	1	1	580.627	1739.87	1739.86	3.69	0.00214	HCD (High Energy Collision Dissociation)	MS2	66.8217	110	44.5	13353	MA_Nov18.raw	F3	3.94	0.00193	0.07949
FALSE	High	Master Protein	O96064	Paramyosin OS=Mytilus galloprovincialis OX=29158 PE=2 SV=1	0	7.352	7	5	5	5	1	864	99.5	5.33	16.72	5	High
	Checked	Confidence	Annotated Sequence	Modifications	Modifications in Master Proteins	Qvality PEP	Qvality q-value	# Protein Groups	# Proteins	# PSMs	Master Protein Accessions	Positions in Master Proteins	# Missed Cleavages	Theo. MH+ [Da]	Found in Sample: [S3] F3: Sample	Confidence (by Search Engine): Sequest HT	Percolator q-Value (by Search Engine): Sequest HT	Percolator PEP (by Search Engine): Sequest HT	XCorr (by Search Engine): Sequest HT	Sequence in Protein	Positions in Protein	Peptide Group Modifications in Protein
	FALSE	High	[R].LEDAMGTSTTVSEVSR.[K]	1xOxidation [M5]		0.00091265	0	1	1	1	O96064	O96064 [75-90]	0	1698.79	High	High	0	0.001527	3.55	R.LEDAMGTSTTVSEVSR.K	[75-90]
		Checked	Confidence	Identifying Node	PSM Ambiguity	Annotated Sequence	Modifications	# Protein Groups	# Proteins	Master Protein Accessions	Protein Accessions	# Missed Cleavages	Charge	DeltaScore	DeltaCn	Rank	Search Engine Rank	m/z [Da]	MH+ [Da]	Theo. MH+ [Da]	DeltaM [ppm]	Deltam/z [Da]	Activation Type	MS Order	Isolation Interference [%]	Ion Inject Time [ms]	RT [min]	First Scan	Spectrum File	File ID	XCorr	Percolator q-Value	Percolator PEP
		FALSE	High	Sequest HT (A2)	Unambiguous	[R].LEDAmGTSTTVSEVSR.[K]	M5(Oxidation)	1	1	O96064	O96064	0	2	0.6282	0	1	1	849.896	1698.79	1698.79	0.29	0.00025	HCD (High Energy Collision Dissociation)	MS2	16.0946	110	22.0269	4972	MA_Nov18.raw	F3	3.55	0	0.001527
	FALSE	High	[R].IRDLENELEADQR.[R]			0.0210658	0	1	1	1	O96064	O96064 [745-757]	1	1600.79	High	High	0	0.02259	4.43	R.IRDLENELEADQR.R	[745-757]
		Checked	Confidence	Identifying Node	PSM Ambiguity	Annotated Sequence	Modifications	# Protein Groups	# Proteins	Master Protein Accessions	Protein Accessions	# Missed Cleavages	Charge	DeltaScore	DeltaCn	Rank	Search Engine Rank	m/z [Da]	MH+ [Da]	Theo. MH+ [Da]	DeltaM [ppm]	Deltam/z [Da]	Activation Type	MS Order	Isolation Interference [%]	Ion Inject Time [ms]	RT [min]	First Scan	Spectrum File	File ID	XCorr	Percolator q-Value	Percolator PEP
		FALSE	High	Sequest HT (A2)	Unambiguous	[R].IRDLENELEADQR.[R]		1	1	O96064	O96064	1	3	0.0948	0	1	1	534.27	1600.8	1600.79	2.31	0.00123	HCD (High Energy Collision Dissociation)	MS2	50.6302	110	29.407	7735	MA_Nov18.raw	F3	4.43	0	0.02259
	FALSE	High	[R].ELEDSLDSER.[E]			0.138833	0.0051209	1	1	1	O96064	O96064 [42-51]	0	1192.53	High	High	0.00193	0.1168	2.73	R.ELEDSLDSER.E	[42-51]
		Checked	Confidence	Identifying Node	PSM Ambiguity	Annotated Sequence	Modifications	# Protein Groups	# Proteins	Master Protein Accessions	Protein Accessions	# Missed Cleavages	Charge	DeltaScore	DeltaCn	Rank	Search Engine Rank	m/z [Da]	MH+ [Da]	Theo. MH+ [Da]	DeltaM [ppm]	Deltam/z [Da]	Activation Type	MS Order	Isolation Interference [%]	Ion Inject Time [ms]	RT [min]	First Scan	Spectrum File	File ID	XCorr	Percolator q-Value	Percolator PEP
		FALSE	High	Sequest HT (A2)	Unambiguous	[R].ELEDSLDSER.[E]		1	1	O96064	O96064	0	2	0.0989	0	1	1	596.773	1192.54	1192.53	5.39	0.00322	HCD (High Energy Collision Dissociation)	MS2	45.4759	110	22.6408	5202	MA_Nov18.raw	F3	2.73	0.00193	0.1168
	FALSE	High	[R].LADELRQEQDNYK.[N]			0.171364	0.0051209	1	2	1	O96064	O96064 [691-703]	1	1621.78	High	High	0.00193	0.1417	3.23	R.LADELRQEQDNYK.N	[691-703]
		Checked	Confidence	Identifying Node	PSM Ambiguity	Annotated Sequence	Modifications	# Protein Groups	# Proteins	Master Protein Accessions	Protein Accessions	# Missed Cleavages	Charge	DeltaScore	DeltaCn	Rank	Search Engine Rank	m/z [Da]	MH+ [Da]	Theo. MH+ [Da]	DeltaM [ppm]	Deltam/z [Da]	Activation Type	MS Order	Isolation Interference [%]	Ion Inject Time [ms]	RT [min]	First Scan	Spectrum File	File ID	XCorr	Percolator q-Value	Percolator PEP
		FALSE	High	Sequest HT (A2)	Unambiguous	[R].LADELRQEQDNYK.[N]		1	2	O96064	A0A0B7BJW9; O96064	1	3	0.2446	0	1	1	541.266	1621.78	1621.78	1.21	0.00065	HCD (High Energy Collision Dissociation)	MS2	48.7849	110	21.9395	4939	MA_Nov18.raw	F3	3.23	0.00193	0.1417
	FALSE	High	[R].ITIQQELEDAR.[S]			0.0882915	0.0051209	1	1	1	O96064	O96064 [605-615]	0	1315.69	High	High	0.00193	0.07795	2.78	R.ITIQQELEDAR.S	[605-615]
		Checked	Confidence	Identifying Node	PSM Ambiguity	Annotated Sequence	Modifications	# Protein Groups	# Proteins	Master Protein Accessions	Protein Accessions	# Missed Cleavages	Charge	DeltaScore	DeltaCn	Rank	Search Engine Rank	m/z [Da]	MH+ [Da]	Theo. MH+ [Da]	DeltaM [ppm]	Deltam/z [Da]	Activation Type	MS Order	Isolation Interference [%]	Ion Inject Time [ms]	RT [min]	First Scan	Spectrum File	File ID	XCorr	Percolator q-Value	Percolator PEP
		FALSE	High	Sequest HT (A2)	Unambiguous	[R].ITIQQELEDAR.[S]		1	1	O96064	O96064	0	2	0.3381	0	1	1	658.346	1315.69	1315.69	0.01	0	HCD (High Energy Collision Dissociation)	MS2	70.1677	81.684	40.9641	12043	MA_Nov18.raw	F3	2.78	0.00193	0.07795
FALSE	High	Master Protein	A0A091CUM0	Cystathionine gamma-lyase OS=Fukomys damarensis OX=885580 GN=H920_15394 PE=3 SV=1	0	1.191	2	1	5	1	1	589	64.9	8.02	12.61	1	High
	Checked	Confidence	Annotated Sequence	Modifications	Modifications in Master Proteins	Qvality PEP	Qvality q-value	# Protein Groups	# Proteins	# PSMs	Master Protein Accessions	Positions in Master Proteins	# Missed Cleavages	Theo. MH+ [Da]	Found in Sample: [S3] F3: Sample	Confidence (by Search Engine): Sequest HT	Percolator q-Value (by Search Engine): Sequest HT	Percolator PEP (by Search Engine): Sequest HT	XCorr (by Search Engine): Sequest HT	Sequence in Protein	Positions in Protein	Peptide Group Modifications in Protein
	FALSE	High	[KR].DILEDLDQALK.[TAV]			0.0711797	0.0051209	1	58	15	A0A091CUM0	A0A091CUM0 [385-395]	0	1272.67	High	High	0.00193	0.1086	2.79	R.DLLEDLDQALK.A	[385-395]
		Checked	Confidence	Identifying Node	PSM Ambiguity	Annotated Sequence	Modifications	# Protein Groups	# Proteins	Master Protein Accessions	Protein Accessions	# Missed Cleavages	Charge	DeltaScore	DeltaCn	Rank	Search Engine Rank	m/z [Da]	MH+ [Da]	Theo. MH+ [Da]	DeltaM [ppm]	Deltam/z [Da]	Activation Type	MS Order	Isolation Interference [%]	Ion Inject Time [ms]	RT [min]	First Scan	Spectrum File	File ID	XCorr	Percolator q-Value	Percolator PEP
		FALSE	High	Sequest HT (A2)	Unambiguous	[KR].DILEDLDQALK.[TAV]		1	4		M3WGZ1; L8Y4V8; A0A337SM10; A0A337SJE3	0	2		0	1	3	636.841	1272.67	1272.67	4.67	0.00297	HCD (High Energy Collision Dissociation)	MS2	36.5825	110	68.3989	22108	MA_Nov18.raw	F3	2.55	0.00193	0.1087
		FALSE	High	Sequest HT (A2)	Unambiguous	[KR].DLLEDLDQALK.[TAV]		1	53	A0A091CUM0	A0A1U8CGI9; A0A2K5NWD4; A0A1D5QNT8; A0A2K6K4Y2; A0A2U3WH31; G3TLA8; I3LW54; A0A2K5FA96; H0VUT4; A0A2K6ATU3; A0A2I3M546; A0A2I3MWR0; A0A2U3WH40; A0A2K5NWW1; A0A2Y9D7E6; F7H612; A0A061IMK1; A0A2K5HYC8; A0A2K6ATT4; A0A2K6K4Y1; E2RDY8; A0A2K5FA27; A0A2K5FA49; A0A1D5QLN0; A0A2K5NWC7; A0A2K5Z2B5; F7H0R1; A0A2K6ATR8; A0A2K5Z288; F7H5U4; D2I398; G7NWZ5; A0A384C272; A0A2K5HYF4; A0A096NYW6; G1KZI0; A0A2U3W…	0	2		0	1	2	636.841	1272.67	1272.67	4.67	0.00297	HCD (High Energy Collision Dissociation)	MS2	36.5825	110	68.3989	22108	MA_Nov18.raw	F3	2.55	0.00193	0.1087
		FALSE	High	Sequest HT (A2)	Unambiguous	[KR].DLLEDIDQALK.[TAV]		1	1		G1ST90	0	2	0	0	1	1	636.841	1272.67	1272.67	4.67	0.00297	HCD (High Energy Collision Dissociation)	MS2	36.5825	110	68.3989	22108	MA_Nov18.raw	F3	2.55	0.00193	0.1087
		FALSE	High	Sequest HT (A2)	Unambiguous	[KR].DLLEDIDQALK.[TAV]		1	1		G1ST90	0	2		0	1	3	636.841	1272.68	1272.67	5.63	0.00358	HCD (High Energy Collision Dissociation)	MS2	43.4889	110	67.299	21717	MA_Nov18.raw	F3	2.79	0.00193	0.1086
		FALSE	High	Sequest HT (A2)	Unambiguous	[KR].DLLEDLDQALK.[TAV]		1	53	A0A091CUM0	A0A1U8CGI9; A0A2K5NWD4; A0A1D5QNT8; A0A2K6K4Y2; A0A2U3WH31; G3TLA8; I3LW54; A0A2K5FA96; H0VUT4; A0A2K6ATU3; A0A2I3M546; A0A2I3MWR0; A0A2U3WH40; A0A2K5NWW1; A0A2Y9D7E6; F7H612; A0A061IMK1; A0A2K5HYC8; A0A2K6ATT4; A0A2K6K4Y1; E2RDY8; A0A2K5FA27; A0A2K5FA49; A0A1D5QLN0; A0A2K5NWC7; A0A2K5Z2B5; F7H0R1; A0A2K6ATR8; A0A2K5Z288; F7H5U4; D2I398; G7NWZ5; A0A384C272; A0A2K5HYF4; A0A096NYW6; G1KZI0; A0A2U3W…	0	2		0	1	2	636.841	1272.68	1272.67	5.63	0.00358	HCD (High Energy Collision Dissociation)	MS2	43.4889	110	67.299	21717	MA_Nov18.raw	F3	2.79	0.00193	0.1086
		FALSE	High	Sequest HT (A2)	Unambiguous	[KR].DILEDLDQALK.[TAV]		1	4		M3WGZ1; L8Y4V8; A0A337SM10; A0A337SJE3	0	2	0	0	1	1	636.841	1272.68	1272.67	5.63	0.00358	HCD (High Energy Collision Dissociation)	MS2	43.4889	110	67.299	21717	MA_Nov18.raw	F3	2.79	0.00193	0.1086
		FALSE	High	Sequest HT (A2)	Unambiguous	[KR].DLLEDIDQALK.[TAV]		1	1		G1ST90	0	2		0	1	2	636.84	1272.67	1272.67	3.71	0.00236	HCD (High Energy Collision Dissociation)	MS2	27.3893	110	66.5909	21458	MA_Nov18.raw	F3	2.4	0.00193	0.1044
		FALSE	High	Sequest HT (A2)	Unambiguous	[KR].DLLEDIDQALK.[TAV]		1	1		G1ST90	0	2		0	1	3	636.84	1272.67	1272.67	4.19	0.00267	HCD (High Energy Collision Dissociation)	MS2	31.7817	110	66.9577	21594	MA_Nov18.raw	F3	2.78	0.00193	0.06441
		FALSE	High	Sequest HT (A2)	Unambiguous	[KR].DILEDLDQALK.[TAV]		1	4		M3WGZ1; L8Y4V8; A0A337SM10; A0A337SJE3	0	2		0	1	2	636.84	1272.67	1272.67	4.19	0.00267	HCD (High Energy Collision Dissociation)	MS2	31.7817	110	66.9577	21594	MA_Nov18.raw	F3	2.78	0.00193	0.06441
		FALSE	High	Sequest HT (A2)	Unambiguous	[KR].DLLEDLDQALK.[TAV]		1	53	A0A091CUM0	A0A1U8CGI9; A0A2K5NWD4; A0A1D5QNT8; A0A2K6K4Y2; A0A2U3WH31; G3TLA8; I3LW54; A0A2K5FA96; H0VUT4; A0A2K6ATU3; A0A2I3M546; A0A2I3MWR0; A0A2U3WH40; A0A2K5NWW1; A0A2Y9D7E6; F7H612; A0A061IMK1; A0A2K5HYC8; A0A2K6ATT4; A0A2K6K4Y1; E2RDY8; A0A2K5FA27; A0A2K5FA49; A0A1D5QLN0; A0A2K5NWC7; A0A2K5Z2B5; F7H0R1; A0A2K6ATR8; A0A2K5Z288; F7H5U4; D2I398; G7NWZ5; A0A384C272; A0A2K5HYF4; A0A096NYW6; G1KZI0; A0A2U3W…	0	2	0	0	1	1	636.84	1272.67	1272.67	4.19	0.00267	HCD (High Energy Collision Dissociation)	MS2	31.7817	110	66.9577	21594	MA_Nov18.raw	F3	2.78	0.00193	0.06441
		FALSE	High	Sequest HT (A2)	Unambiguous	[KR].DLLEDLDQALK.[TAV]		1	53	A0A091CUM0	A0A1U8CGI9; A0A2K5NWD4; A0A1D5QNT8; A0A2K6K4Y2; A0A2U3WH31; G3TLA8; I3LW54; A0A2K5FA96; H0VUT4; A0A2K6ATU3; A0A2I3M546; A0A2I3MWR0; A0A2U3WH40; A0A2K5NWW1; A0A2Y9D7E6; F7H612; A0A061IMK1; A0A2K5HYC8; A0A2K6ATT4; A0A2K6K4Y1; E2RDY8; A0A2K5FA27; A0A2K5FA49; A0A1D5QLN0; A0A2K5NWC7; A0A2K5Z2B5; F7H0R1; A0A2K6ATR8; A0A2K5Z288; F7H5U4; D2I398; G7NWZ5; A0A384C272; A0A2K5HYF4; A0A096NYW6; G1KZI0; A0A2U3W…	0	2		0	1	3	636.84	1272.67	1272.67	3.71	0.00236	HCD (High Energy Collision Dissociation)	MS2	27.3893	110	66.5909	21458	MA_Nov18.raw	F3	2.4	0.00193	0.1044
		FALSE	High	Sequest HT (A2)	Unambiguous	[KR].DILEDLDQALK.[TAV]		1	4		M3WGZ1; L8Y4V8; A0A337SM10; A0A337SJE3	0	2	0	0	1	1	636.84	1272.67	1272.67	3.71	0.00236	HCD (High Energy Collision Dissociation)	MS2	27.3893	110	66.5909	21458	MA_Nov18.raw	F3	2.4	0.00193	0.1044
		FALSE	High	Sequest HT (A2)	Unambiguous	[KR].DILEDLDQALK.[TAV]		1	4		M3WGZ1; L8Y4V8; A0A337SM10; A0A337SJE3	0	2		0	1	3	636.842	1272.68	1272.67	7.17	0.00456	HCD (High Energy Collision Dissociation)	MS2	45.0157	110	66.2289	21325	MA_Nov18.raw	F3	2.09	0.005427	0.1785
		FALSE	High	Sequest HT (A2)	Unambiguous	[KR].DLLEDIDQALK.[TAV]		1	1		G1ST90	0	2		0	1	2	636.842	1272.68	1272.67	7.17	0.00456	HCD (High Energy Collision Dissociation)	MS2	45.0157	110	66.2289	21325	MA_Nov18.raw	F3	2.09	0.005427	0.1785
		FALSE	High	Sequest HT (A2)	Unambiguous	[KR].DLLEDLDQALK.[TAV]		1	53	A0A091CUM0	A0A1U8CGI9; A0A2K5NWD4; A0A1D5QNT8; A0A2K6K4Y2; A0A2U3WH31; G3TLA8; I3LW54; A0A2K5FA96; H0VUT4; A0A2K6ATU3; A0A2I3M546; A0A2I3MWR0; A0A2U3WH40; A0A2K5NWW1; A0A2Y9D7E6; F7H612; A0A061IMK1; A0A2K5HYC8; A0A2K6ATT4; A0A2K6K4Y1; E2RDY8; A0A2K5FA27; A0A2K5FA49; A0A1D5QLN0; A0A2K5NWC7; A0A2K5Z2B5; F7H0R1; A0A2K6ATR8; A0A2K5Z288; F7H5U4; D2I398; G7NWZ5; A0A384C272; A0A2K5HYF4; A0A096NYW6; G1KZI0; A0A2U3W…	0	2	0	0	1	1	636.842	1272.68	1272.67	7.17	0.00456	HCD (High Energy Collision Dissociation)	MS2	45.0157	110	66.2289	21325	MA_Nov18.raw	F3	2.09	0.005427	0.1785
FALSE	High	Master Protein	A0A2U3WDE6	Histone H2B OS=Odobenus rosmarus divergens OX=9708 GN=LOC101386806 PE=3 SV=1	0	3.686	28	3	4	3	1	127	14.3	10.27	10.07	3	High
	Checked	Confidence	Annotated Sequence	Modifications	Modifications in Master Proteins	Qvality PEP	Qvality q-value	# Protein Groups	# Proteins	# PSMs	Master Protein Accessions	Positions in Master Proteins	# Missed Cleavages	Theo. MH+ [Da]	Found in Sample: [S3] F3: Sample	Confidence (by Search Engine): Sequest HT	Percolator q-Value (by Search Engine): Sequest HT	Percolator PEP (by Search Engine): Sequest HT	XCorr (by Search Engine): Sequest HT	Sequence in Protein	Positions in Protein	Peptide Group Modifications in Protein
	FALSE	High	[KR].AMSIMNSFVNDLFER.[L-IHS]	2xOxidation [M2; M5]		0.018508	0	1	310	4	A0A2U3WDE6	A0A2U3WDE6 [60-74]	0	1805.82	High	High	0	0.02019	2.86	K.AMSIMNSFVNDIFER.I	[60-74]
		Checked	Confidence	Identifying Node	PSM Ambiguity	Annotated Sequence	Modifications	# Protein Groups	# Proteins	Master Protein Accessions	Protein Accessions	# Missed Cleavages	Charge	DeltaScore	DeltaCn	Rank	Search Engine Rank	m/z [Da]	MH+ [Da]	Theo. MH+ [Da]	DeltaM [ppm]	Deltam/z [Da]	Activation Type	MS Order	Isolation Interference [%]	Ion Inject Time [ms]	RT [min]	First Scan	Spectrum File	File ID	XCorr	Percolator q-Value	Percolator PEP
		FALSE	High	Sequest HT (A2)	Rejected	[KR].AmSImNSFVNDIFER.[L-IHS]	M2(Oxidation); M5(Oxidation)	1	256	A0A2U3WDE6	L5LYZ7; A0A0P8Y353; H2ZI11; T1GVP8; F8J4F6; A0A1A8RCJ5; Q4SKJ3; A0A1Q3EW19; A0A146PWW6; A0A068Y2Z8; Q4TF70; A0A087YQU7; H2S4N0; A0A0Q3WXU7; A0A183A9Z9; Q4SKJ9; A0A1D2M3Z9; K7IN69; T2M768; Q4SKJ4; G7YE06; H9H060; A0A0P4WKL4; T1HYA2; H2ZHR4; K7IY48; A0A1D2MAC0; A0A1D2M157; A0A1B3IQX7; A0A1I8MEA3; A0A091WDN7; A0A1S4ENP2; A0A093PH07; A0A0Q9WNC8; D2N2J3; A0A232FKY0; A0A1V9XXZ1; A0A1V0IGH5; A0A0K2V2W4;…	0	2		0	2	3	903.413	1805.82	1805.82	-0.84	-0.00076	HCD (High Energy Collision Dissociation)	MS2	29.5899	110	57.1839	18037	MA_Nov18.raw	F3	2.86	0	0.02019
		FALSE	High	Sequest HT (A2)	Rejected	[KR].AmSImNSFVNDLFER.[L-IHS]	M2(Oxidation); M5(Oxidation)	1	54		A0A2I4CZE5; A0A091T660; A0A2S2NSQ0; J9K142; R7TI15; A0A0L8GRX5; A0A0L8GDE5; A0A0Q3MK94; O18643; A0A0L8H2A4; A0A2U9BIZ1; R7VHW6; F1MVX6; R7UD78; R7VG38; H2SJC5; A0A0L8HWE7; X1XJB2; A0A147B1H3; H3CSV0; L8HTL0; R7T3U1; A0A0L8GJS0; A0A2S2PAL2; G3Q1H8; A0A087Y5X3; R7UBI0; R7USC4; R7V1D3; A0A0S7MI56; R7UF98; X2A9S4; A0A0L8GTC3; A0A0L8HXJ8; A0A0L8FN33; M4AWR6; R7TU16; A0A0L8HXK1; J9K9T1; R7VAJ0; A0A0L8I…	0	2		0	2	3	903.42	1805.83	1805.82	6.86	0.0062	HCD (High Energy Collision Dissociation)	MS2	36.8592	110	56.8251	17906	MA_Nov18.raw	F3	2.41	0	0.03397
		FALSE	High	Sequest HT (A2)	Selected	[KR].AmSImNSFVNDIFER.[L-IHS]	M2(Oxidation); M5(Oxidation)	1	256	A0A2U3WDE6	L5LYZ7; A0A0P8Y353; H2ZI11; T1GVP8; F8J4F6; A0A1A8RCJ5; Q4SKJ3; A0A1Q3EW19; A0A146PWW6; A0A068Y2Z8; Q4TF70; A0A087YQU7; H2S4N0; A0A0Q3WXU7; A0A183A9Z9; Q4SKJ9; A0A1D2M3Z9; K7IN69; T2M768; Q4SKJ4; G7YE06; H9H060; A0A0P4WKL4; T1HYA2; H2ZHR4; K7IY48; A0A1D2MAC0; A0A1D2M157; A0A1B3IQX7; A0A1I8MEA3; A0A091WDN7; A0A1S4ENP2; A0A093PH07; A0A0Q9WNC8; D2N2J3; A0A232FKY0; A0A1V9XXZ1; A0A1V0IGH5; A0A0K2V2W4;…	0	2		0	2	2	903.42	1805.83	1805.82	6.86	0.0062	HCD (High Energy Collision Dissociation)	MS2	36.8592	110	56.8251	17906	MA_Nov18.raw	F3	2.41	0	0.03397
		FALSE	High	Sequest HT (A2)	Selected	[KR].AmSImNSFVNDLFER.[L-IHS]	M2(Oxidation); M5(Oxidation)	1	54		A0A2I4CZE5; A0A091T660; A0A2S2NSQ0; J9K142; R7TI15; A0A0L8GRX5; A0A0L8GDE5; A0A0Q3MK94; O18643; A0A0L8H2A4; A0A2U9BIZ1; R7VHW6; F1MVX6; R7UD78; R7VG38; H2SJC5; A0A0L8HWE7; X1XJB2; A0A147B1H3; H3CSV0; L8HTL0; R7T3U1; A0A0L8GJS0; A0A2S2PAL2; G3Q1H8; A0A087Y5X3; R7UBI0; R7USC4; R7V1D3; A0A0S7MI56; R7UF98; X2A9S4; A0A0L8GTC3; A0A0L8HXJ8; A0A0L8FN33; M4AWR6; R7TU16; A0A0L8HXK1; J9K9T1; R7VAJ0; A0A0L8I…	0	2		0	2	2	903.413	1805.82	1805.82	-0.84	-0.00076	HCD (High Energy Collision Dissociation)	MS2	29.5899	110	57.1839	18037	MA_Nov18.raw	F3	2.86	0	0.02019
	FALSE	High	[KR].QVHPDTGLSSK.[AGS]			0.0738	0.0051209	1	258	2	A0A2U3WDE6	A0A2U3WDE6 [49-59]	0	1168.6	High	High	0.00193	0.06663	2.66	K.QVHPDTGISSK.A	[49-59]
		Checked	Confidence	Identifying Node	PSM Ambiguity	Annotated Sequence	Modifications	# Protein Groups	# Proteins	Master Protein Accessions	Protein Accessions	# Missed Cleavages	Charge	DeltaScore	DeltaCn	Rank	Search Engine Rank	m/z [Da]	MH+ [Da]	Theo. MH+ [Da]	DeltaM [ppm]	Deltam/z [Da]	Activation Type	MS Order	Isolation Interference [%]	Ion Inject Time [ms]	RT [min]	First Scan	Spectrum File	File ID	XCorr	Percolator q-Value	Percolator PEP
		FALSE	High	Sequest HT (A2)	Unambiguous	[KR].QVHPDTGLSSK.[AGS]		1	2		A3F9E8; S4S0K4	0	3	0	0	1	1	390.203	1168.6	1168.6	0.13	5e-05	HCD (High Energy Collision Dissociation)	MS2	22.0261	110	13.8795	2167	MA_Nov18.raw	F3	2.66	0.00193	0.06663
		FALSE	High	Sequest HT (A2)	Unambiguous	[KR].QVHPDTGISSK.[AGS]		1	256	A0A2U3WDE6	A0A2U4C4T7; A0A2U3XZD3; L5LYZ7; A5A4L2; K7DSF7; A0A0P6EU85; E0V935; G1Q8G3; S7MQU4; G1PJG5; A0A2K5LE03; A0A384C8J3; L8IRG9; A0A2K6NND3; L8IQP3; S9X3W5; B4IQC4; A0A2K5KIJ8; A0A0P6AD29; A0A2K5E3L3; A0A2I3G501; W5QHN0; A0A2K5C4D7; A0A1S2ZX81; A0A384C8K6; E1BLK2; F6QU50; S9Y6S2; A0A090LD40; E1B8G9; A0A2K5L895; A0A2K6S2W9; L8IRF3; W5Q9Y2; A0A384CGJ7; G5E6I9; K7BUR6; T1K5R4; A0A0P5QG01; A0A132A337; B4I…	0	3		0	1	2	390.203	1168.6	1168.6	0.13	5e-05	HCD (High Energy Collision Dissociation)	MS2	22.0261	110	13.8795	2167	MA_Nov18.raw	F3	2.66	0.00193	0.06663
	FALSE	High	[R].LLLPGEIAK.[HLQNAR]			0.185576	0.0051209	1	515	5	A0A2U3WDE6	A0A2U3WDE6 [102-110]	0	953.603	High	High	0.00193	0.1531	2.14	R.LLLPGELAK.H	[102-110]
		Checked	Confidence	Identifying Node	PSM Ambiguity	Annotated Sequence	Modifications	# Protein Groups	# Proteins	Master Protein Accessions	Protein Accessions	# Missed Cleavages	Charge	DeltaScore	DeltaCn	Rank	Search Engine Rank	m/z [Da]	MH+ [Da]	Theo. MH+ [Da]	DeltaM [ppm]	Deltam/z [Da]	Activation Type	MS Order	Isolation Interference [%]	Ion Inject Time [ms]	RT [min]	First Scan	Spectrum File	File ID	XCorr	Percolator q-Value	Percolator PEP
		FALSE	High	Sequest HT (A2)	Unambiguous	[R].LLLPGEIAK.[HLQNAR]		1	1		K7IWT2	0	2	0	0	1	1	477.306	953.604	953.603	1.56	0.00074	HCD (High Energy Collision Dissociation)	MS2	13.2305	110	42.2929	12536	MA_Nov18.raw	F3	2.14	0.00193	0.1531
		FALSE	High	Sequest HT (A2)	Unambiguous	[R].LLIPGELAK.[HLQNAR]		1	1		A0A212ERC6	0	2		0	1	2	477.306	953.604	953.603	1.56	0.00074	HCD (High Energy Collision Dissociation)	MS2	13.2305	110	42.2929	12536	MA_Nov18.raw	F3	2.14	0.00193	0.1531
		FALSE	High	Sequest HT (A2)	Unambiguous	[R].IILPGELAK.[HLQNAR]		1	1		E2BWA0	0	2		0	1	3	477.306	953.604	953.603	1.56	0.00074	HCD (High Energy Collision Dissociation)	MS2	13.2305	110	42.2929	12536	MA_Nov18.raw	F3	2.14	0.00193	0.1531
		FALSE	High	Sequest HT (A2)	Unambiguous	[R].LILPGELAK.[HLQNAR]		1	256		A0A0C2FBX5; I1ZIK6; A0A0M3K7C8; A0A183C0T2; W4Z2V8; A0A0M3I7G2; A0A1I7S5X9; W4ZG79; A0A016T341; A0A2A6BHX6; A0A0P4ZCX7; A0A0B1SLP5; A0A0P5WNB6; A0A1I9GCQ3; A0A0P5T5F9; A0A2A6CPB8; W4XDC0; A0A0N4Z3C9; T1IHW1; A0A0N5AC76; E3LQ35; G0PMW6; A0A0R3T0F3; A0A183GQR4; A0A068XBX9; A0A183FHY0; A0A2A2L9L3; J9DWW2; A0A1I7VI29; A0A2H2J4E7; W4XG41; A0A2G9U5C8; A0A2A2KQK6; A0A0D8Y5X0; E3LZW2; A0A1Y1MQX0; W4XZ60;…	0	2		0	1	4	477.306	953.604	953.603	1.56	0.00074	HCD (High Energy Collision Dissociation)	MS2	13.2305	110	42.2929	12536	MA_Nov18.raw	F3	2.14	0.00193	0.1531
		FALSE	High	Sequest HT (A2)	Unambiguous	[R].LLLPGELAK.[HLQNAR]		1	256	A0A2U3WDE6	A0A2U4C4T7; A0A2U3XZD3; L8I7Z3; A5A4L2; A0A0P6EU85; E0V935; G1Q8G3; G1PJG5; A0A2K5LE03; A0A384C8J3; L8IRG9; L8IQP3; S9X3W5; B4IQC4; A0A2K5KIJ8; A0A0P6AD29; J9K142; A0A2K5E3L3; A0A2I3G501; W5QHN0; A0A2K5C4D7; A0A1S2ZX81; L8I0Z0; A0A384C8K6; F6QU50; S9Y6S2; L5K1E7; E1B8G9; A0A2K5L895; B4IQI3; A0A2K6S2W9; L8IRF3; L8I8A9; M3XDD6; W5Q9Y2; A0A384CGJ7; G5E6I9; K7BUR6; L9KQ29; T1K5R4; A0A0P5QG01; A0A132A…	0	2		0	1	5	477.306	953.604	953.603	1.56	0.00074	HCD (High Energy Collision Dissociation)	MS2	13.2305	110	42.2929	12536	MA_Nov18.raw	F3	2.14	0.00193	0.1531
FALSE	High	Master Protein	Q8R4B4	Down syndrome cell adhesion molecule-like protein (Fragment) OS=Mus musculus OX=10090 GN=Dscaml1 PE=2 SV=1	0	6.09	5	1	4	1	1	365	40.5	9.32	16.29	1	High
	Checked	Confidence	Annotated Sequence	Modifications	Modifications in Master Proteins	Qvality PEP	Qvality q-value	# Protein Groups	# Proteins	# PSMs	Master Protein Accessions	Positions in Master Proteins	# Missed Cleavages	Theo. MH+ [Da]	Found in Sample: [S3] F3: Sample	Confidence (by Search Engine): Sequest HT	Percolator q-Value (by Search Engine): Sequest HT	Percolator PEP (by Search Engine): Sequest HT	XCorr (by Search Engine): Sequest HT	Sequence in Protein	Positions in Protein	Peptide Group Modifications in Protein
	FALSE	High	[R].VMLGETNPADSKPGTIR.[G]			0.00485787	0	1	257	2	Q8R4B4	Q8R4B4 [89-105]	0	1785.92	High	High	0	0.006436	4.18	R.VMLGETNPADSKPGTIR.G	[89-105]
		Checked	Confidence	Identifying Node	PSM Ambiguity	Annotated Sequence	Modifications	# Protein Groups	# Proteins	Master Protein Accessions	Protein Accessions	# Missed Cleavages	Charge	DeltaScore	DeltaCn	Rank	Search Engine Rank	m/z [Da]	MH+ [Da]	Theo. MH+ [Da]	DeltaM [ppm]	Deltam/z [Da]	Activation Type	MS Order	Isolation Interference [%]	Ion Inject Time [ms]	RT [min]	First Scan	Spectrum File	File ID	XCorr	Percolator q-Value	Percolator PEP
		FALSE	High	Sequest HT (A2)	Unambiguous	[R].VMLGETNPADSKPGTLR.[G]		1	1		A0A1A8PF33	0	3		0	1	2	595.977	1785.92	1785.92	-0.17	-0.0001	HCD (High Energy Collision Dissociation)	MS2	43.7744	110	27.2541	6927	MA_Nov18.raw	F3	4.18	0	0.006436
		FALSE	High	Sequest HT (A2)	Unambiguous	[R].VMLGETNPADSKPGTIR.[G]		1	256	Q8R4B4	A0A2K6FQX9; A0A2I4C0Y1; A0A1A6HY40; G7PUC0; H2NTL9; R0LU38; B5G0H7; A0A091WJD2; Q5RC56; G1U7U3; A0A2K5UE35; M3YVT8; P52175; K7G5Z3; G5C4L3; A0A146NNC9; F6WF21; Q6AZK9; F6YGJ2; Q9PTF5; K4G3Q5; A0A091TPF7; A0A2I3GG13; A0A2H4WM86; A0A1A8EGY4; A0A091DV48; S9XGD0; A0A2R9B1F4; D7F616; A0A2R9B6F7; A0A2I3HT07; M7BLZ6; A0A0P6CKS9; W5KKR1; U3T755; G3T0M2; A0A0P6CGV0; C1BW30; G3PR82; A0A287AS29; A0A2Y9F7D6;…	0	3	0	0	1	1	595.977	1785.92	1785.92	-0.17	-0.0001	HCD (High Energy Collision Dissociation)	MS2	43.7744	110	27.2541	6927	MA_Nov18.raw	F3	4.18	0	0.006436
	FALSE	High	[R].VMLGETNPADSKPGTLR.[G]	1xOxidation [M2]		0.00544047	0	1	257	6	Q8R4B4	Q8R4B4 [89-105]	0	1801.91	High	High	0	0.007065	5.44	R.VMLGETNPADSKPGTIR.G	[89-105]
		Checked	Confidence	Identifying Node	PSM Ambiguity	Annotated Sequence	Modifications	# Protein Groups	# Proteins	Master Protein Accessions	Protein Accessions	# Missed Cleavages	Charge	DeltaScore	DeltaCn	Rank	Search Engine Rank	m/z [Da]	MH+ [Da]	Theo. MH+ [Da]	DeltaM [ppm]	Deltam/z [Da]	Activation Type	MS Order	Isolation Interference [%]	Ion Inject Time [ms]	RT [min]	First Scan	Spectrum File	File ID	XCorr	Percolator q-Value	Percolator PEP
		FALSE	High	Sequest HT (A2)	Unambiguous	[R].VmLGETNPADSKPGTLR.[G]	M2(Oxidation)	1	1		A0A1A8PF33	0	3	0	0	1	1	601.309	1801.91	1801.91	-0.13	-8e-05	HCD (High Energy Collision Dissociation)	MS2	25.1642	80.105	24.2653	5808	MA_Nov18.raw	F3	5.44	0	0.007065
		FALSE	High	Sequest HT (A2)	Unambiguous	[R].VmLGETNPADSKPGTIR.[G]	M2(Oxidation)	1	256	Q8R4B4	A0A2K6FQX9; A0A2I4C0Y1; A0A1A6HY40; G7PUC0; H2NTL9; R0LU38; B5G0H7; A0A091WJD2; Q5RC56; G1U7U3; A0A2K5UE35; M3YVT8; P52175; K7G5Z3; G5C4L3; A0A146NNC9; F6WF21; Q6AZK9; F6YGJ2; Q9PTF5; K4G3Q5; A0A091TPF7; A0A2I3GG13; A0A2H4WM86; A0A1A8EGY4; A0A091DV48; S9XGD0; A0A2R9B1F4; D7F616; A0A2R9B6F7; A0A2I3HT07; M7BLZ6; A0A0P6CKS9; W5KKR1; U3T755; G3T0M2; A0A0P6CGV0; C1BW30; G3PR82; A0A287AS29; A0A2Y9F7D6;…	0	3		0	1	2	601.309	1801.91	1801.91	-0.13	-8e-05	HCD (High Energy Collision Dissociation)	MS2	25.1642	80.105	24.2653	5808	MA_Nov18.raw	F3	5.44	0	0.007065
		FALSE	High	Sequest HT (A2)	Selected	[R].VmLGETNPADSKPGTLR.[G]	M2(Oxidation)	1	1		A0A1A8PF33	0	2	0	0	1	1	901.463	1801.92	1801.91	3.74	0.00337	HCD (High Energy Collision Dissociation)	MS2	38.698	110	24.3927	5856	MA_Nov18.raw	F3	3.02	0	0.01787
		FALSE	High	Sequest HT (A2)	Unambiguous	[R].VmLGETNPADSKPGTLR.[G]	M2(Oxidation)	1	1		A0A1A8PF33	0	3		0	1	2	601.307	1801.91	1801.91	-2.26	-0.00136	HCD (High Energy Collision Dissociation)	MS2	59.8018	107.399	24.6147	5939	MA_Nov18.raw	F3	3.65	0	0.03357
		FALSE	High	Sequest HT (A2)	Unambiguous	[R].VmLGETNPADSKPGTIR.[G]	M2(Oxidation)	1	256	Q8R4B4	A0A2K6FQX9; A0A2I4C0Y1; A0A1A6HY40; G7PUC0; H2NTL9; R0LU38; B5G0H7; A0A091WJD2; Q5RC56; G1U7U3; A0A2K5UE35; M3YVT8; P52175; K7G5Z3; G5C4L3; A0A146NNC9; F6WF21; Q6AZK9; F6YGJ2; Q9PTF5; K4G3Q5; A0A091TPF7; A0A2I3GG13; A0A2H4WM86; A0A1A8EGY4; A0A091DV48; S9XGD0; A0A2R9B1F4; D7F616; A0A2R9B6F7; A0A2I3HT07; M7BLZ6; A0A0P6CKS9; W5KKR1; U3T755; G3T0M2; A0A0P6CGV0; C1BW30; G3PR82; A0A287AS29; A0A2Y9F7D6;…	0	3	0	0	1	1	601.307	1801.91	1801.91	-2.26	-0.00136	HCD (High Energy Collision Dissociation)	MS2	59.8018	107.399	24.6147	5939	MA_Nov18.raw	F3	3.65	0	0.03357
		FALSE	High	Sequest HT (A2)	Rejected	[R].VmLGETNPADSKPGTIR.[G]	M2(Oxidation)	1	256	Q8R4B4	A0A2K6FQX9; A0A2I4C0Y1; A0A1A6HY40; G7PUC0; H2NTL9; R0LU38; B5G0H7; A0A091WJD2; Q5RC56; G1U7U3; A0A2K5UE35; M3YVT8; P52175; K7G5Z3; G5C4L3; A0A146NNC9; F6WF21; Q6AZK9; F6YGJ2; Q9PTF5; K4G3Q5; A0A091TPF7; A0A2I3GG13; A0A2H4WM86; A0A1A8EGY4; A0A091DV48; S9XGD0; A0A2R9B1F4; D7F616; A0A2R9B6F7; A0A2I3HT07; M7BLZ6; A0A0P6CKS9; W5KKR1; U3T755; G3T0M2; A0A0P6CGV0; C1BW30; G3PR82; A0A287AS29; A0A2Y9F7D6;…	0	2		0	1	2	901.463	1801.92	1801.91	3.74	0.00337	HCD (High Energy Collision Dissociation)	MS2	38.698	110	24.3927	5856	MA_Nov18.raw	F3	3.02	0	0.01787
FALSE	High	Master Protein	O96950	Tubulin beta chain OS=Geodia cydonium OX=6047 GN=tub PE=2 SV=1	0	4.9	3	1	4	1	1	449	50.3	4.77	13.44	1	High
	Checked	Confidence	Annotated Sequence	Modifications	Modifications in Master Proteins	Qvality PEP	Qvality q-value	# Protein Groups	# Proteins	# PSMs	Master Protein Accessions	Positions in Master Proteins	# Missed Cleavages	Theo. MH+ [Da]	Found in Sample: [S3] F3: Sample	Confidence (by Search Engine): Sequest HT	Percolator q-Value (by Search Engine): Sequest HT	Percolator PEP (by Search Engine): Sequest HT	XCorr (by Search Engine): Sequest HT	Sequence in Protein	Positions in Protein	Peptide Group Modifications in Protein
	FALSE	High	[R].GILVDLEPGTMDSVR.[S]	1xOxidation [M11]		0.00137507	0	1	1	2	O96950	O96950 [63-77]	0	1617.82	High	High	0	0.002167	3.24	R.GILVDLEPGTMDSVR.S	[63-77]
		Checked	Confidence	Identifying Node	PSM Ambiguity	Annotated Sequence	Modifications	# Protein Groups	# Proteins	Master Protein Accessions	Protein Accessions	# Missed Cleavages	Charge	DeltaScore	DeltaCn	Rank	Search Engine Rank	m/z [Da]	MH+ [Da]	Theo. MH+ [Da]	DeltaM [ppm]	Deltam/z [Da]	Activation Type	MS Order	Isolation Interference [%]	Ion Inject Time [ms]	RT [min]	First Scan	Spectrum File	File ID	XCorr	Percolator q-Value	Percolator PEP
		FALSE	High	Sequest HT (A2)	Selected	[R].GILVDLEPGTmDSVR.[S]	M11(Oxidation)	1	1	O96950	O96950	0	2	0	0	1	1	809.412	1617.82	1617.82	0.59	0.00048	HCD (High Energy Collision Dissociation)	MS2	6.96233	65.844	41.5514	12261	MA_Nov18.raw	F3	3.24	0	0.002167
		FALSE	High	Sequest HT (A2)	Selected	[R].GILVDLEPGTmDSVR.[S]	M11(Oxidation)	1	1	O96950	O96950	0	2		0	2	2	809.415	1617.82	1617.82	4.37	0.00353	HCD (High Energy Collision Dissociation)	MS2	40.371	110	41.2018	12132	MA_Nov18.raw	F3	3.17	0.00193	0.0476
	FALSE	High	[R].GILVDLEPGTMDSVR.[S]			0.00431433	0	1	1	2	O96950	O96950 [63-77]	0	1601.82	High	High	0	0.005809	3.77	R.GILVDLEPGTMDSVR.S	[63-77]
		Checked	Confidence	Identifying Node	PSM Ambiguity	Annotated Sequence	Modifications	# Protein Groups	# Proteins	Master Protein Accessions	Protein Accessions	# Missed Cleavages	Charge	DeltaScore	DeltaCn	Rank	Search Engine Rank	m/z [Da]	MH+ [Da]	Theo. MH+ [Da]	DeltaM [ppm]	Deltam/z [Da]	Activation Type	MS Order	Isolation Interference [%]	Ion Inject Time [ms]	RT [min]	First Scan	Spectrum File	File ID	XCorr	Percolator q-Value	Percolator PEP
		FALSE	High	Sequest HT (A2)	Selected	[R].GILVDLEPGTMDSVR.[S]		1	1	O96950	O96950	0	2		0	2	2	801.416	1601.82	1601.82	2.61	0.00209	HCD (High Energy Collision Dissociation)	MS2	19.8843	110	48.7947	14941	MA_Nov18.raw	F3	3.77	0	0.005809
		FALSE	High	Sequest HT (A2)	Selected	[R].GILVDLEPGTMDSVR.[S]		1	1	O96950	O96950	0	2		0	2	2	801.414	1601.82	1601.82	-0.06	-5e-05	HCD (High Energy Collision Dissociation)	MS2	24.3896	110	48.4446	14811	MA_Nov18.raw	F3	3.27	0	0.02111
FALSE	High	Master Protein	F6KMG7	Actin (Fragment) OS=Epinephelus coioides OX=94232 PE=2 SV=1	0	3.19	10	1	4	1	1	135	15.1	6.52	10.69	1	High
	Checked	Confidence	Annotated Sequence	Modifications	Modifications in Master Proteins	Qvality PEP	Qvality q-value	# Protein Groups	# Proteins	# PSMs	Master Protein Accessions	Positions in Master Proteins	# Missed Cleavages	Theo. MH+ [Da]	Found in Sample: [S3] F3: Sample	Confidence (by Search Engine): Sequest HT	Percolator q-Value (by Search Engine): Sequest HT	Percolator PEP (by Search Engine): Sequest HT	XCorr (by Search Engine): Sequest HT	Sequence in Protein	Positions in Protein	Peptide Group Modifications in Protein
	FALSE	High	[-].ELPDGQVITIGNER.[F]			0.00452893	0	1	3	4	F6KMG7	F6KMG7 [1-14]	0	1540.8	High	High	0	0.02354	3.08	-.ELPDGQVITIGNER.F	[1-14]
		Checked	Confidence	Identifying Node	PSM Ambiguity	Annotated Sequence	Modifications	# Protein Groups	# Proteins	Master Protein Accessions	Protein Accessions	# Missed Cleavages	Charge	DeltaScore	DeltaCn	Rank	Search Engine Rank	m/z [Da]	MH+ [Da]	Theo. MH+ [Da]	DeltaM [ppm]	Deltam/z [Da]	Activation Type	MS Order	Isolation Interference [%]	Ion Inject Time [ms]	RT [min]	First Scan	Spectrum File	File ID	XCorr	Percolator q-Value	Percolator PEP
		FALSE	High	Sequest HT (A2)	Unambiguous	[-].ELPDGQVITIGNER.[F]		1	3	F6KMG7	F6KMG7; A0A0G2R7E3; E0XJL7	0	2	0.4349	0	1	1	770.902	1540.8	1540.8	-0.08	-6e-05	HCD (High Energy Collision Dissociation)	MS2	12.4898	110	38.8633	11260	MA_Nov18.raw	F3	2.69	0	0.006058
		FALSE	High	Sequest HT (A2)	Unambiguous	[-].ELPDGQVITIGNER.[F]		1	3	F6KMG7	F6KMG7; A0A0G2R7E3; E0XJL7	0	2	0.4643	0	1	1	770.903	1540.8	1540.8	0.79	0.00061	HCD (High Energy Collision Dissociation)	MS2	14.5389	12.028	39.2164	11392	MA_Nov18.raw	F3	3.08	0	0.02354
		FALSE	High	Sequest HT (A2)	Unambiguous	[-].ELPDGQVITIGNER.[F]		1	3	F6KMG7	F6KMG7; A0A0G2R7E3; E0XJL7	0	3	0.4406	0	1	1	514.271	1540.8	1540.8	0.27	0.00014	HCD (High Energy Collision Dissociation)	MS2	26.4294	110	38.9585	11296	MA_Nov18.raw	F3	2.86	0.00193	0.1066
		FALSE	High	Sequest HT (A2)	Unambiguous	[-].ELPDGQVITIGNER.[F]		1	3	F6KMG7	F6KMG7; A0A0G2R7E3; E0XJL7	0	2	0.2864	0	1	1	770.901	1540.79	1540.8	-1.75	-0.00135	HCD (High Energy Collision Dissociation)	MS2	58.3179	110	38.2628	11037	MA_Nov18.raw	F3	2.06	0.00193	0.07603
FALSE	High	Master Protein	H2XXZ7	Glyceraldehyde-3-phosphate dehydrogenase OS=Ciona intestinalis OX=7719 GN=LOC100186457 PE=3 SV=1	0	3.782	10	2	4	2	1	334	35.6	7.39	9.57	2	High
	Checked	Confidence	Annotated Sequence	Modifications	Modifications in Master Proteins	Qvality PEP	Qvality q-value	# Protein Groups	# Proteins	# PSMs	Master Protein Accessions	Positions in Master Proteins	# Missed Cleavages	Theo. MH+ [Da]	Found in Sample: [S3] F3: Sample	Confidence (by Search Engine): Sequest HT	Percolator q-Value (by Search Engine): Sequest HT	Percolator PEP (by Search Engine): Sequest HT	XCorr (by Search Engine): Sequest HT	Sequence in Protein	Positions in Protein	Peptide Group Modifications in Protein
	FALSE	High	[R].SSIFDAGAGIALNDNFVK.[L]			0.00203855	0	1	5	3	H2XXZ7	H2XXZ7 [291-308]	0	1838.93	High	High	0	0.003052	2.85	R.SSIFDAGAGIALNDNFVK.L	[291-308]
		Checked	Confidence	Identifying Node	PSM Ambiguity	Annotated Sequence	Modifications	# Protein Groups	# Proteins	Master Protein Accessions	Protein Accessions	# Missed Cleavages	Charge	DeltaScore	DeltaCn	Rank	Search Engine Rank	m/z [Da]	MH+ [Da]	Theo. MH+ [Da]	DeltaM [ppm]	Deltam/z [Da]	Activation Type	MS Order	Isolation Interference [%]	Ion Inject Time [ms]	RT [min]	First Scan	Spectrum File	File ID	XCorr	Percolator q-Value	Percolator PEP
		FALSE	High	Sequest HT (A2)	Unambiguous	[R].SSIFDAGAGIALNDNFVK.[L]		1	5	H2XXZ7	A0A210R5L9; E2S0A9; Q56NG4; H2XXZ7; Q5NDA0	0	2	0.4103	0	1	1	919.969	1838.93	1838.93	1.38	0.00127	HCD (High Energy Collision Dissociation)	MS2	39.0327	110	62.9336	20155	MA_Nov18.raw	F3	2.34	0	0.04072
		FALSE	High	Sequest HT (A2)	Unambiguous	[R].SSIFDAGAGIALNDNFVK.[L]		1	5	H2XXZ7	A0A210R5L9; E2S0A9; Q56NG4; H2XXZ7; Q5NDA0	0	2	0.5158	0	1	1	919.972	1838.94	1838.93	4.43	0.00407	HCD (High Energy Collision Dissociation)	MS2	8.19124	110	64.0332	20551	MA_Nov18.raw	F3	2.85	0	0.003052
		FALSE	High	Sequest HT (A2)	Unambiguous	[R].SSIFDAGAGIALNDNFVK.[L]		1	5	H2XXZ7	A0A210R5L9; E2S0A9; Q56NG4; H2XXZ7; Q5NDA0	0	2	0.4323	0	1	1	919.975	1838.94	1838.93	7.88	0.00725	HCD (High Energy Collision Dissociation)	MS2	16.2299	110	63.5618	20389	MA_Nov18.raw	F3	1.92	0.00193	0.06276
	FALSE	High	[K].LVSWYDNEFGYSNR.[VI]			0.0584061	0.0051209	1	120	1	H2XXZ7	H2XXZ7 [309-322]	0	1749.79	High	High	0.00193	0.05413	2.46	K.LVSWYDNEFGYSNR.V	[309-322]
		Checked	Confidence	Identifying Node	PSM Ambiguity	Annotated Sequence	Modifications	# Protein Groups	# Proteins	Master Protein Accessions	Protein Accessions	# Missed Cleavages	Charge	DeltaScore	DeltaCn	Rank	Search Engine Rank	m/z [Da]	MH+ [Da]	Theo. MH+ [Da]	DeltaM [ppm]	Deltam/z [Da]	Activation Type	MS Order	Isolation Interference [%]	Ion Inject Time [ms]	RT [min]	First Scan	Spectrum File	File ID	XCorr	Percolator q-Value	Percolator PEP
		FALSE	High	Sequest HT (A2)	Unambiguous	[K].LVSWYDNEFGYSNR.[VI]		1	120	H2XXZ7	A0A0S7GK17; G9C5E6; E0VE33; A0A1A8FDB9; A0A226MZ71; A0A151MCM1; A0A0B5H0Y5; U5IJ98; A0A091JU66; A0A2H4RI02; A0A0M4UPB6; A0A1I7TCB7; H8YU84; K7GDM5; A0A2I2Y7J8; A0A2A2J210; B5X5Z9; Q8JIQ0; A0A2H4RHS4; A0A2P4WQK7; E3LCP4; A0A1A8Q122; B5AN23; A0A0S7I4M5; I3JIY6; A0A1A8IUD7; Q99N41; A0A2I4BGE0; A0A1D5NXY1; F5BZT5; A0A2H4RHQ2; B6V692; H2Z513; O57672; Q27SB5; Q5R2J2; A0A2H2IKG3; A0A1L1RUV2; C5HJT1; D7R…	0	2	0.5528	0	1	1	875.395	1749.78	1749.79	-2.68	-0.00235	HCD (High Energy Collision Dissociation)	MS2	40.1743	110	49.7363	15290	MA_Nov18.raw	F3	2.46	0.00193	0.05413
FALSE	High	Master Protein	M9VXE7	Actin (Fragment) OS=Euryattus sp. Tualapa OX=1317632 PE=3 SV=1	0	3.32	7	1	4	1	1	238	26.3	4.96	13	1	High
	Checked	Confidence	Annotated Sequence	Modifications	Modifications in Master Proteins	Qvality PEP	Qvality q-value	# Protein Groups	# Proteins	# PSMs	Master Protein Accessions	Positions in Master Proteins	# Missed Cleavages	Theo. MH+ [Da]	Found in Sample: [S3] F3: Sample	Confidence (by Search Engine): Sequest HT	Percolator q-Value (by Search Engine): Sequest HT	Percolator PEP (by Search Engine): Sequest HT	XCorr (by Search Engine): Sequest HT	Sequence in Protein	Positions in Protein	Peptide Group Modifications in Protein
	FALSE	High	[K].SYELPDGEVITIGNER.[F]			0.000235702	0	1	1	4	M9VXE7	M9VXE7 [125-140]	0	1791.88	High	High	0	0.0004781	3.47	K.SYELPDGEVITIGNER.F	[125-140]
		Checked	Confidence	Identifying Node	PSM Ambiguity	Annotated Sequence	Modifications	# Protein Groups	# Proteins	Master Protein Accessions	Protein Accessions	# Missed Cleavages	Charge	DeltaScore	DeltaCn	Rank	Search Engine Rank	m/z [Da]	MH+ [Da]	Theo. MH+ [Da]	DeltaM [ppm]	Deltam/z [Da]	Activation Type	MS Order	Isolation Interference [%]	Ion Inject Time [ms]	RT [min]	First Scan	Spectrum File	File ID	XCorr	Percolator q-Value	Percolator PEP
		FALSE	High	Sequest HT (A2)	Unambiguous	[K].SYELPDGEVITIGNER.[F]		1	1	M9VXE7	M9VXE7	0	2	0.476	0	1	1	896.448	1791.89	1791.88	7.41	0.00664	HCD (High Energy Collision Dissociation)	MS2	29.7376	110	51.6984	16016	MA_Nov18.raw	F3	2.92	0	0.0007888
		FALSE	High	Sequest HT (A2)	Unambiguous	[K].SYELPDGEVITIGNER.[F]		1	1	M9VXE7	M9VXE7	0	2	0.5268	0	1	1	896.446	1791.88	1791.88	4.82	0.00432	HCD (High Energy Collision Dissociation)	MS2	41.8739	110	52.7846	16417	MA_Nov18.raw	F3	3.36	0	0.002783
		FALSE	High	Sequest HT (A2)	Unambiguous	[K].SYELPDGEVITIGNER.[F]		1	1	M9VXE7	M9VXE7	0	2	0.5077	0	1	1	896.444	1791.88	1791.88	2.64	0.00236	HCD (High Energy Collision Dissociation)	MS2	15.5522	103.977	52.4205	16283	MA_Nov18.raw	F3	3.25	0	0.005425
		FALSE	High	Sequest HT (A2)	Unambiguous	[K].SYELPDGEVITIGNER.[F]		1	1	M9VXE7	M9VXE7	0	2	0.513	0	1	1	896.449	1791.89	1791.88	8.29	0.00743	HCD (High Energy Collision Dissociation)	MS2	35.819	110	52.0678	16152	MA_Nov18.raw	F3	3.47	0	0.0004781
FALSE	High	Master Protein	I6T363	Tubulin beta chain (Fragment) OS=Sphyracephala beccarii OX=139675 PE=3 SV=1	0	3.811	6	2	4	2	1	444	49.9	4.94	12.64	2	High
	Checked	Confidence	Annotated Sequence	Modifications	Modifications in Master Proteins	Qvality PEP	Qvality q-value	# Protein Groups	# Proteins	# PSMs	Master Protein Accessions	Positions in Master Proteins	# Missed Cleavages	Theo. MH+ [Da]	Found in Sample: [S3] F3: Sample	Confidence (by Search Engine): Sequest HT	Percolator q-Value (by Search Engine): Sequest HT	Percolator PEP (by Search Engine): Sequest HT	XCorr (by Search Engine): Sequest HT	Sequence in Protein	Positions in Protein	Peptide Group Modifications in Protein
	FALSE	High	[R].AVLVDLEPGTMDAVR.[SCA]	1xOxidation [M11]		0.0174419	0	1	17	2	I6T363	I6T363 [63-77]	0	1601.82	High	High	0	0.01921	3.21	R.AVLVDLEPGTMDAVR.C	[63-77]
		Checked	Confidence	Identifying Node	PSM Ambiguity	Annotated Sequence	Modifications	# Protein Groups	# Proteins	Master Protein Accessions	Protein Accessions	# Missed Cleavages	Charge	DeltaScore	DeltaCn	Rank	Search Engine Rank	m/z [Da]	MH+ [Da]	Theo. MH+ [Da]	DeltaM [ppm]	Deltam/z [Da]	Activation Type	MS Order	Isolation Interference [%]	Ion Inject Time [ms]	RT [min]	First Scan	Spectrum File	File ID	XCorr	Percolator q-Value	Percolator PEP
		FALSE	High	Sequest HT (A2)	Selected	[R].AVLVDLEPGTmDAVR.[SCA]	M11(Oxidation)	1	17	I6T363	M3ZZ31; I6T363; I4DRW6; A0A194QTG9; A0A194RIT9; A0A315VWU1; W4XKG7; A0A1Y1MS74; A0A1S3K224; I6TUD4; A0A1I8D3B5; A0A2U9BBA2; A0A194PSS9; H9IWQ1; A0A096MGH0; A0A194QAL8; A0A087XID1	0	2	0	0	1	1	801.414	1601.82	1601.82	-0.14	-0.00011	HCD (High Energy Collision Dissociation)	MS2	24.8074	97.856	42.7687	12712	MA_Nov18.raw	F3	3.21	0	0.01921
		FALSE	High	Sequest HT (A2)	Selected	[R].AVLVDLEPGTmDAVR.[SCA]	M11(Oxidation)	1	17	I6T363	M3ZZ31; I6T363; I4DRW6; A0A194QTG9; A0A194RIT9; A0A315VWU1; W4XKG7; A0A1Y1MS74; A0A1S3K224; I6TUD4; A0A1I8D3B5; A0A2U9BBA2; A0A194PSS9; H9IWQ1; A0A096MGH0; A0A194QAL8; A0A087XID1	0	2		0	2	2	801.417	1601.83	1601.82	4.28	0.00343	HCD (High Energy Collision Dissociation)	MS2	43.2014	110	42.399	12576	MA_Nov18.raw	F3	2.88	0.00193	0.05552
	FALSE	High	[R].VTEQFTAMFR.[R]	1xOxidation [M8]		0.168955	0.0051209	1	1	1	I6T363	I6T363 [381-390]	0	1245.59	High	High	0.00193	0.1399	2.74	R.VTEQFTAMFR.R	[381-390]
		Checked	Confidence	Identifying Node	PSM Ambiguity	Annotated Sequence	Modifications	# Protein Groups	# Proteins	Master Protein Accessions	Protein Accessions	# Missed Cleavages	Charge	DeltaScore	DeltaCn	Rank	Search Engine Rank	m/z [Da]	MH+ [Da]	Theo. MH+ [Da]	DeltaM [ppm]	Deltam/z [Da]	Activation Type	MS Order	Isolation Interference [%]	Ion Inject Time [ms]	RT [min]	First Scan	Spectrum File	File ID	XCorr	Percolator q-Value	Percolator PEP
		FALSE	High	Sequest HT (A2)	Selected	[R].VTEQFTAmFR.[R]	M8(Oxidation)	1	1	I6T363	I6T363	0	2		0.0214	4	4	623.302	1245.6	1245.59	2.41	0.0015	HCD (High Energy Collision Dissociation)	MS2	33.5488	87.013	36.6327	10432	MA_Nov18.raw	F3	2.74	0.00193	0.1399
	FALSE	High	[R].AVLVDLEPGTMDAVR.[SCA]			0.0625122	0.0051209	1	17	1	I6T363	I6T363 [63-77]	0	1585.83	High	High	0.00193	0.0575	3.8	R.AVLVDLEPGTMDAVR.C	[63-77]
		Checked	Confidence	Identifying Node	PSM Ambiguity	Annotated Sequence	Modifications	# Protein Groups	# Proteins	Master Protein Accessions	Protein Accessions	# Missed Cleavages	Charge	DeltaScore	DeltaCn	Rank	Search Engine Rank	m/z [Da]	MH+ [Da]	Theo. MH+ [Da]	DeltaM [ppm]	Deltam/z [Da]	Activation Type	MS Order	Isolation Interference [%]	Ion Inject Time [ms]	RT [min]	First Scan	Spectrum File	File ID	XCorr	Percolator q-Value	Percolator PEP
		FALSE	High	Sequest HT (A2)	Selected	[R].AVLVDLEPGTMDAVR.[SCA]		1	17	I6T363	M3ZZ31; I6T363; I4DRW6; A0A194QTG9; A0A194RIT9; A0A315VWU1; W4XKG7; A0A1Y1MS74; A0A1S3K224; I6TUD4; A0A1I8D3B5; A0A2U9BBA2; A0A194PSS9; H9IWQ1; A0A096MGH0; A0A194QAL8; A0A087XID1	0	2		0	2	2	793.417	1585.83	1585.83	0.43	0.00034	HCD (High Energy Collision Dissociation)	MS2	58.145	110	50.1378	15438	MA_Nov18.raw	F3	3.8	0.00193	0.0575
FALSE	High	Master Protein	C7BAI6	Calmodulin (Fragment) OS=Osedax rubiplumus OX=283784 PE=4 SV=1	0	3.352	26	2	4	1	1	117	13.1	4.3	15.39	2	High
	Checked	Confidence	Annotated Sequence	Modifications	Modifications in Master Proteins	Qvality PEP	Qvality q-value	# Protein Groups	# Proteins	# PSMs	Master Protein Accessions	Positions in Master Proteins	# Missed Cleavages	Theo. MH+ [Da]	Found in Sample: [S3] F3: Sample	Confidence (by Search Engine): Sequest HT	Percolator q-Value (by Search Engine): Sequest HT	Percolator PEP (by Search Engine): Sequest HT	XCorr (by Search Engine): Sequest HT	Sequence in Protein	Positions in Protein	Peptide Group Modifications in Protein
	FALSE	High	[-].FSLFDKDGDGTITTK.[E]			0.0053821	0	1	2	3	C7BAI6	C7BAI6 [1-15]	1	1644.81	High	High	0	0.009531	4.72	-.FSLFDKDGDGTITTK.E	[1-15]
		Checked	Confidence	Identifying Node	PSM Ambiguity	Annotated Sequence	Modifications	# Protein Groups	# Proteins	Master Protein Accessions	Protein Accessions	# Missed Cleavages	Charge	DeltaScore	DeltaCn	Rank	Search Engine Rank	m/z [Da]	MH+ [Da]	Theo. MH+ [Da]	DeltaM [ppm]	Deltam/z [Da]	Activation Type	MS Order	Isolation Interference [%]	Ion Inject Time [ms]	RT [min]	First Scan	Spectrum File	File ID	XCorr	Percolator q-Value	Percolator PEP
		FALSE	High	Sequest HT (A2)	Unambiguous	[-].FSLFDKDGDGTITTK.[E]		1	2	C7BAI6	C7BAI6; C7BAI8	1	3	0.5011	0	1	1	548.942	1644.81	1644.81	0.64	0.00035	HCD (High Energy Collision Dissociation)	MS2	24.3212	110	40.3699	11822	MA_Nov18.raw	F3	4.41	0	0.007023
		FALSE	High	Sequest HT (A2)	Unambiguous	[-].FSLFDKDGDGTITTK.[E]		1	2	C7BAI6	C7BAI6; C7BAI8	1	3	0.5085	0	1	1	548.942	1644.81	1644.81	0.64	0.00035	HCD (High Energy Collision Dissociation)	MS2	24.5366	110	40.0197	11692	MA_Nov18.raw	F3	4.72	0	0.009531
		FALSE	High	Sequest HT (A2)	Unambiguous	[-].FSLFDKDGDGTITTK.[E]		1	2	C7BAI6	C7BAI6; C7BAI8	1	3	0.5167	0	1	1	548.942	1644.81	1644.81	-0.36	-0.0002	HCD (High Energy Collision Dissociation)	MS2	68.8718	110	40.7255	11954	MA_Nov18.raw	F3	3.29	0.003681	0.1641
	FALSE	High	[RK].VFDKDGNGFISAAELR.[HLXI]			0.0697214	0.0051209	3	256	1	A0A1B0G2V8; A0A0X3PNV4; C7BAI6	A0A1B0G2V8 [101-116]; A0A0X3PNV4 [92-107]; C7BAI6 [76-91]	1	1738.88	High	High	0.00193	0.06331	2.97	R.VFDKDGNGFISAAELR.H	[76-91]
		Checked	Confidence	Identifying Node	PSM Ambiguity	Annotated Sequence	Modifications	# Protein Groups	# Proteins	Master Protein Accessions	Protein Accessions	# Missed Cleavages	Charge	DeltaScore	DeltaCn	Rank	Search Engine Rank	m/z [Da]	MH+ [Da]	Theo. MH+ [Da]	DeltaM [ppm]	Deltam/z [Da]	Activation Type	MS Order	Isolation Interference [%]	Ion Inject Time [ms]	RT [min]	First Scan	Spectrum File	File ID	XCorr	Percolator q-Value	Percolator PEP
		FALSE	High	Sequest HT (A2)	Unambiguous	[RK].VFDKDGNGFISAAELR.[HLXI]		3	256	A0A1B0G2V8; A0A0X3PNV4; C7BAI6	A0A1B0G2V8; A0A2R4LWB7; A0A0N0U4M0; Q6XHG6; A0A222NUQ5; Q32W19; A0A074ZCV8; A0A368GTS1; A0A2T7PZD6; A0A146LM09; A0A0X3PNV4; A0A0L7RA75; A0A0K8SBL0; A0A2S0C6U5; A0A183RX72; A0A291L8K5; G9B6R4; A0A2T7NZA9; A0A2A2LKU5; A0A2C9JXG2; A0A2R7WM72; A0A0K8TPF5; A0A1S4ED49; A0A182FKE2; A0A1X7VAN2; A0A158QM85; A0A023FFH5; C3XRD1; A0A0F7VK27; A4UUE2; F4W6A2; A0A183HLJ3; A0A2G8LBK1; Q32VZ8; Q32VZ6; Q32W05; A0A…	1	3	0.3199	0	1	1	580.296	1738.87	1738.88	-1.57	-0.00091	HCD (High Energy Collision Dissociation)	MS2	50.9039	110	43.0085	12801	MA_Nov18.raw	F3	2.97	0.00193	0.06331
FALSE	High	Master Protein	C9VXS2	Actin 2 OS=Nilaparvata lugens OX=108931 PE=2 SV=1	0	4.07	4	1	3	1	1	376	41.8	5.49	10.39	1	High
	Checked	Confidence	Annotated Sequence	Modifications	Modifications in Master Proteins	Qvality PEP	Qvality q-value	# Protein Groups	# Proteins	# PSMs	Master Protein Accessions	Positions in Master Proteins	# Missed Cleavages	Theo. MH+ [Da]	Found in Sample: [S3] F3: Sample	Confidence (by Search Engine): Sequest HT	Percolator q-Value (by Search Engine): Sequest HT	Percolator PEP (by Search Engine): Sequest HT	XCorr (by Search Engine): Sequest HT	Sequence in Protein	Positions in Protein	Peptide Group Modifications in Protein
	FALSE	High	[K].VLSGGTTMYPGIADR.[M]	1xOxidation [M8]		0.000649731	0	1	1	1	C9VXS2	C9VXS2 [299-313]	0	1553.76	High	High	0	0.001139	3.7	K.VLSGGTTMYPGIADR.M	[299-313]
		Checked	Confidence	Identifying Node	PSM Ambiguity	Annotated Sequence	Modifications	# Protein Groups	# Proteins	Master Protein Accessions	Protein Accessions	# Missed Cleavages	Charge	DeltaScore	DeltaCn	Rank	Search Engine Rank	m/z [Da]	MH+ [Da]	Theo. MH+ [Da]	DeltaM [ppm]	Deltam/z [Da]	Activation Type	MS Order	Isolation Interference [%]	Ion Inject Time [ms]	RT [min]	First Scan	Spectrum File	File ID	XCorr	Percolator q-Value	Percolator PEP
		FALSE	High	Sequest HT (A2)	Unambiguous	[K].VLSGGTTmYPGIADR.[M]	M8(Oxidation)	1	1	C9VXS2	C9VXS2	0	2	0.527	0	1	1	777.385	1553.76	1553.76	-0.21	-0.00016	HCD (High Energy Collision Dissociation)	MS2	14.3739	110	30.3303	8079	MA_Nov18.raw	F3	3.7	0	0.001139
	FALSE	High	[K].VLSGGTTMYPGIADR.[M]			0.0843341	0.0051209	1	1	2	C9VXS2	C9VXS2 [299-313]	0	1537.77	High	High	0.00193	0.07468	3.39	K.VLSGGTTMYPGIADR.M	[299-313]
		Checked	Confidence	Identifying Node	PSM Ambiguity	Annotated Sequence	Modifications	# Protein Groups	# Proteins	Master Protein Accessions	Protein Accessions	# Missed Cleavages	Charge	DeltaScore	DeltaCn	Rank	Search Engine Rank	m/z [Da]	MH+ [Da]	Theo. MH+ [Da]	DeltaM [ppm]	Deltam/z [Da]	Activation Type	MS Order	Isolation Interference [%]	Ion Inject Time [ms]	RT [min]	First Scan	Spectrum File	File ID	XCorr	Percolator q-Value	Percolator PEP
		FALSE	High	Sequest HT (A2)	Unambiguous	[K].VLSGGTTMYPGIADR.[M]		1	1	C9VXS2	C9VXS2	0	2	0.4425	0	1	1	769.388	1537.77	1537.77	1.09	0.00084	HCD (High Energy Collision Dissociation)	MS2	15.1461	110	36.4213	10353	MA_Nov18.raw	F3	3.39	0.00193	0.07468
		FALSE	High	Sequest HT (A2)	Unambiguous	[K].VLSGGTTMYPGIADR.[M]		1	1	C9VXS2	C9VXS2	0	2	0.4303	0	1	1	769.388	1537.77	1537.77	0.06	4e-05	HCD (High Energy Collision Dissociation)	MS2	34.0321	110	38.513	11130	MA_Nov18.raw	F3	3.3	0.003681	0.1619
FALSE	High	Master Protein	A0A0N8DH95	Myosin heavy chain, non-muscle OS=Daphnia magna OX=35525 PE=3 SV=1	0	3.373	1	1	3	1	1	2066	239.4	6.01	9.01	1	High
	Checked	Confidence	Annotated Sequence	Modifications	Modifications in Master Proteins	Qvality PEP	Qvality q-value	# Protein Groups	# Proteins	# PSMs	Master Protein Accessions	Positions in Master Proteins	# Missed Cleavages	Theo. MH+ [Da]	Found in Sample: [S3] F3: Sample	Confidence (by Search Engine): Sequest HT	Percolator q-Value (by Search Engine): Sequest HT	Percolator PEP (by Search Engine): Sequest HT	XCorr (by Search Engine): Sequest HT	Sequence in Protein	Positions in Protein	Peptide Group Modifications in Protein
	FALSE	High	[K].TQIEELEDELQLTEDAK.[L]			0.00211698	0	1	34	6	A0A0N8DH95	A0A0N8DH95 [1550-1566]	0	2003.97	High	High	0	0.003857	3.23	K.TQIEELEDELQLTEDAK.L	[1550-1566]
		Checked	Confidence	Identifying Node	PSM Ambiguity	Annotated Sequence	Modifications	# Protein Groups	# Proteins	Master Protein Accessions	Protein Accessions	# Missed Cleavages	Charge	DeltaScore	DeltaCn	Rank	Search Engine Rank	m/z [Da]	MH+ [Da]	Theo. MH+ [Da]	DeltaM [ppm]	Deltam/z [Da]	Activation Type	MS Order	Isolation Interference [%]	Ion Inject Time [ms]	RT [min]	First Scan	Spectrum File	File ID	XCorr	Percolator q-Value	Percolator PEP
		FALSE	High	Sequest HT (A2)	Unambiguous	[K].TQLEELEDELQLTEDAK.[L]		1	3		A4VCF3; F8W3L6; Q1ECX7	0	2		0	1	2	1002.49	2003.97	2003.97	0.96	0.00096	HCD (High Energy Collision Dissociation)	MS2	43.4897	110	58.649	18577	MA_Nov18.raw	F3	3.23	0	0.003857
		FALSE	High	Sequest HT (A2)	Unambiguous	[K].TQIEELEDELQLTEDAK.[L]		1	31	A0A0N8DH95	A0A0P5BIN0; E9GVS3; A0A0P5PFK1; A0A0P6EFK2; A0A1D2NMM5; A0A0P5X1M2; A0A0P5UQL1; A0A0N8AX36; A0A0N8BFL5; A0A2P2HXE6; A0A0P5SAS7; A0A0P5IY09; A0A164ZVZ4; A0A0P5Z146; T1J1V1; A0A0P5WT27; A0A0P5KHN1; A0A0N8DH95; A0A0P5VW45; A0A0P6F3T2; A0A0P5KU35; A0A0P5ZQL2; A0A0P5J9N0; A0A1W7RA82; A0A226EG28; A0A0N8E616; A0A2I9LP92; F8QXL4; A0A0P6G1X3; A0A0P5PUF7; A0A0P4W6V9	0	2	0	0	1	1	1002.49	2003.97	2003.97	0.96	0.00096	HCD (High Energy Collision Dissociation)	MS2	43.4897	110	58.649	18577	MA_Nov18.raw	F3	3.23	0	0.003857
		FALSE	High	Sequest HT (A2)	Unambiguous	[K].TQLEELEDELQLTEDAK.[L]		1	3		A4VCF3; F8W3L6; Q1ECX7	0	2		0	1	2	1002.49	2003.97	2003.97	0.65	0.00065	HCD (High Energy Collision Dissociation)	MS2	42.5887	110	58.2615	18435	MA_Nov18.raw	F3	3.05	0	0.00315
		FALSE	High	Sequest HT (A2)	Unambiguous	[K].TQIEELEDELQLTEDAK.[L]		1	31	A0A0N8DH95	A0A0P5BIN0; E9GVS3; A0A0P5PFK1; A0A0P6EFK2; A0A1D2NMM5; A0A0P5X1M2; A0A0P5UQL1; A0A0N8AX36; A0A0N8BFL5; A0A2P2HXE6; A0A0P5SAS7; A0A0P5IY09; A0A164ZVZ4; A0A0P5Z146; T1J1V1; A0A0P5WT27; A0A0P5KHN1; A0A0N8DH95; A0A0P5VW45; A0A0P6F3T2; A0A0P5KU35; A0A0P5ZQL2; A0A0P5J9N0; A0A1W7RA82; A0A226EG28; A0A0N8E616; A0A2I9LP92; F8QXL4; A0A0P6G1X3; A0A0P5PUF7; A0A0P4W6V9	0	2	0	0	1	1	1002.49	2003.97	2003.97	0.65	0.00065	HCD (High Energy Collision Dissociation)	MS2	42.5887	110	58.2615	18435	MA_Nov18.raw	F3	3.05	0	0.00315
		FALSE	High	Sequest HT (A2)	Unambiguous	[K].TQIEELEDELQLTEDAK.[L]		1	31	A0A0N8DH95	A0A0P5BIN0; E9GVS3; A0A0P5PFK1; A0A0P6EFK2; A0A1D2NMM5; A0A0P5X1M2; A0A0P5UQL1; A0A0N8AX36; A0A0N8BFL5; A0A2P2HXE6; A0A0P5SAS7; A0A0P5IY09; A0A164ZVZ4; A0A0P5Z146; T1J1V1; A0A0P5WT27; A0A0P5KHN1; A0A0N8DH95; A0A0P5VW45; A0A0P6F3T2; A0A0P5KU35; A0A0P5ZQL2; A0A0P5J9N0; A0A1W7RA82; A0A226EG28; A0A0N8E616; A0A2I9LP92; F8QXL4; A0A0P6G1X3; A0A0P5PUF7; A0A0P4W6V9	0	3	0	0	1	1	668.661	2003.97	2003.97	1.29	0.00086	HCD (High Energy Collision Dissociation)	MS2	37.7992	110	58.0387	18352	MA_Nov18.raw	F3	2.72	0.00193	0.1344
		FALSE	High	Sequest HT (A2)	Unambiguous	[K].TQLEELEDELQLTEDAK.[L]		1	3		A4VCF3; F8W3L6; Q1ECX7	0	3		0	1	2	668.661	2003.97	2003.97	1.29	0.00086	HCD (High Energy Collision Dissociation)	MS2	37.7992	110	58.0387	18352	MA_Nov18.raw	F3	2.72	0.00193	0.1344
FALSE	High	Master Protein	A0A089VES1	Hsp70B (Fragment) OS=Euphausia superba OX=6819 GN=HSP70 PE=2 SV=1	0	5.208	4	2	3	2	1	654	71.5	5.34	10.3	2	High
	Checked	Confidence	Annotated Sequence	Modifications	Modifications in Master Proteins	Qvality PEP	Qvality q-value	# Protein Groups	# Proteins	# PSMs	Master Protein Accessions	Positions in Master Proteins	# Missed Cleavages	Theo. MH+ [Da]	Found in Sample: [S3] F3: Sample	Confidence (by Search Engine): Sequest HT	Percolator q-Value (by Search Engine): Sequest HT	Percolator PEP (by Search Engine): Sequest HT	XCorr (by Search Engine): Sequest HT	Sequence in Protein	Positions in Protein	Peptide Group Modifications in Protein
	FALSE	High	[KR-].STAGDTHLGGEDFDNR.[MIL]			0.00504479	0	1	256	2	A0A089VES1	A0A089VES1 [221-236]	0	1691.73	High	High	0	0.006623	3.7	K.STAGDTHLGGEDFDNR.M	[221-236]
		Checked	Confidence	Identifying Node	PSM Ambiguity	Annotated Sequence	Modifications	# Protein Groups	# Proteins	Master Protein Accessions	Protein Accessions	# Missed Cleavages	Charge	DeltaScore	DeltaCn	Rank	Search Engine Rank	m/z [Da]	MH+ [Da]	Theo. MH+ [Da]	DeltaM [ppm]	Deltam/z [Da]	Activation Type	MS Order	Isolation Interference [%]	Ion Inject Time [ms]	RT [min]	First Scan	Spectrum File	File ID	XCorr	Percolator q-Value	Percolator PEP
		FALSE	High	Sequest HT (A2)	Selected	[KR-].STAGDTHLGGEDFDNR.[MIL]		1	256	A0A089VES1	J7F3B7; M3Z7F7; A0A2U3X951; A0A0Y0RRD4; G3W9P3; A0A1I8B077; A0A2K5RSP5; M3VW17; A0A0Y0RRF3; G1T1V9; A0A2I3LLM8; K9K2J3; A0A2Y9KXY4; A0A0N5D3G3; A0A2R9ANT0; E2FZ92; A0A0Y0QRN7; B2KNJ4; A0A2Y9I432; W5NPN4; B0FC98; A0A1Y3BML6; A0A096MNM8; A0A0V0ZUY2; A0A2Y9JTA4; A0A340YC13; A0A1C8V7T4; A0A2K6PP52; Q9NGM4; A0A2R9BMU0; S7MEJ5; Q29578; A0A2J8X0B1; A0A2K5M2P3; G1P3B7; E9LK30; B7PAR6; F1S9Q3; A0A0Y0RMR3;…	0	2	0.027	0	1	1	846.367	1691.73	1691.73	0.97	0.00082	HCD (High Energy Collision Dissociation)	MS2	4.96983	110	21.4151	4743	MA_Nov18.raw	F3	3.7	0	0.006623
		FALSE	High	Sequest HT (A2)	Unambiguous	[KR-].STAGDTHLGGEDFDNR.[MIL]		1	256	A0A089VES1	J7F3B7; M3Z7F7; A0A2U3X951; A0A0Y0RRD4; G3W9P3; A0A1I8B077; A0A2K5RSP5; M3VW17; A0A0Y0RRF3; G1T1V9; A0A2I3LLM8; K9K2J3; A0A2Y9KXY4; A0A0N5D3G3; A0A2R9ANT0; E2FZ92; A0A0Y0QRN7; B2KNJ4; A0A2Y9I432; W5NPN4; B0FC98; A0A1Y3BML6; A0A096MNM8; A0A0V0ZUY2; A0A2Y9JTA4; A0A340YC13; A0A1C8V7T4; A0A2K6PP52; Q9NGM4; A0A2R9BMU0; S7MEJ5; Q29578; A0A2J8X0B1; A0A2K5M2P3; G1P3B7; E9LK30; B7PAR6; F1S9Q3; A0A0Y0RMR3;…	0	3	0.1182	0	1	1	564.579	1691.72	1691.73	-1.46	-0.00082	HCD (High Energy Collision Dissociation)	MS2	49.9453	110	21.3591	4722	MA_Nov18.raw	F3	3.3	0.00193	0.05006
	FALSE	High	[KR].VEIIANDQGNR.[TIV]			0.0168865	0	1	292	2	A0A089VES1	A0A089VES1 [25-35]	0	1228.63	High	High	0	0.01868	3.3	K.VEIIANDQGNR.T	[25-35]
		Checked	Confidence	Identifying Node	PSM Ambiguity	Annotated Sequence	Modifications	# Protein Groups	# Proteins	Master Protein Accessions	Protein Accessions	# Missed Cleavages	Charge	DeltaScore	DeltaCn	Rank	Search Engine Rank	m/z [Da]	MH+ [Da]	Theo. MH+ [Da]	DeltaM [ppm]	Deltam/z [Da]	Activation Type	MS Order	Isolation Interference [%]	Ion Inject Time [ms]	RT [min]	First Scan	Spectrum File	File ID	XCorr	Percolator q-Value	Percolator PEP
		FALSE	High	Sequest HT (A2)	Unambiguous	[KR].VEILANDQGNR.[TIV]		1	36		P48741; J7F274; L9L755; Q9N1U2; F1MWU9; H2N503; F7A6V7; I3ND33; E2JF15; H2RGH2; G7NXB5; P17066; L8I314; G8XRI7; A0A286XYQ5; A0A1D5QBK7; Q53FC7; A0A2K5P974; G1SBW1; A0A2L0V1A5; Q04967; B3KSM6; A0A2K6EWX0; A0A2K6C9Q5; A0A2Y9S1Z5; A0A1S5VZD3; B2R6X5; A0A2J8IKI3; A0A2K5LMQ6; F6W7H3; A0A1U7T7X4; G7MEA5; A0A2Y9RKU9; A0A2I3SYA2; A0A0B8S070; S9Z0H4	0	2		0	1	2	614.818	1228.63	1228.63	0.35	0.00021	HCD (High Energy Collision Dissociation)	MS2	47.7561	84.465	20.2283	4299	MA_Nov18.raw	F3	3.3	0	0.01868
		FALSE	High	Sequest HT (A2)	Unambiguous	[KR].VEIIANDQGNR.[TIV]		1	256	A0A089VES1	U6JIC8; A0A2J8X097; A0A0Y0R194; Q4ZGJ2; A0A0E3X702; G1T1V9; A0A1I7YIB2; A0A162ESE3; Q6XVG4; A0A287BIL8; A0A0N7ZMQ1; A0A023EUP2; A0A2Y9I432; B4DNX1; W5NPN4; D6WU59; Q9GSN5; A0A1I8P0G5; W5PTR5; I6MZD7; A0A2Y9JH21; A0A110B8B3; F6WMM9; B4JKW9; A0A2I3MC40; L8HL28; A0A0P5BDC5; A0A0P5A2A6; Q9NGM4; A0A181ZLN7; A0A0Y0R182; F6Z1G9; A0A1B1FH77; A0A0P6DR11; A0A2J8X0B1; A0A384DSS3; G1TRC0; A0A110AX49; H2B5Z8;…	0	2	0	0	1	1	614.818	1228.63	1228.63	0.35	0.00021	HCD (High Energy Collision Dissociation)	MS2	47.7561	84.465	20.2283	4299	MA_Nov18.raw	F3	3.3	0	0.01868
FALSE	High	Master Protein	A0A182L962	Uncharacterized protein OS=Anopheles coluzzii OX=1518534 PE=3 SV=1	0	4.599	2	2	3	0	1	1319	147.6	7.02	11.86	2	Not Found
	Checked	Confidence	Annotated Sequence	Modifications	Modifications in Master Proteins	Qvality PEP	Qvality q-value	# Protein Groups	# Proteins	# PSMs	Master Protein Accessions	Positions in Master Proteins	# Missed Cleavages	Theo. MH+ [Da]	Found in Sample: [S3] F3: Sample	Confidence (by Search Engine): Sequest HT	Percolator q-Value (by Search Engine): Sequest HT	Percolator PEP (by Search Engine): Sequest HT	XCorr (by Search Engine): Sequest HT	Sequence in Protein	Positions in Protein	Peptide Group Modifications in Protein
	FALSE	High	[RK].GVVDSDDLPLNVSR.[E]			0.00283274	0	2	256	2	A0A182L962; A0A0P4WHL8	A0A182L962 [443-456]; A0A0P4WHL8 [436-449]	0	1485.75	High	High	0	0.004142	3.7	R.GVVDSDDLPLNVSR.E	[443-456]
		Checked	Confidence	Identifying Node	PSM Ambiguity	Annotated Sequence	Modifications	# Protein Groups	# Proteins	Master Protein Accessions	Protein Accessions	# Missed Cleavages	Charge	DeltaScore	DeltaCn	Rank	Search Engine Rank	m/z [Da]	MH+ [Da]	Theo. MH+ [Da]	DeltaM [ppm]	Deltam/z [Da]	Activation Type	MS Order	Isolation Interference [%]	Ion Inject Time [ms]	RT [min]	First Scan	Spectrum File	File ID	XCorr	Percolator q-Value	Percolator PEP
		FALSE	High	Sequest HT (A2)	Unambiguous	[RK].GVVDSDDLPLNVSR.[E]		2	256	A0A182L962; A0A0P4WHL8	F6XY03; U3CJF9; U3FM38; G3HQM6; A0A2K6C9I3; G1TBC1; A0A2Y9SC25; M9NZ74; A0A384DAW8; H2ZL52; A0A2I3NHS0; A0A2U3V878; A0A1D2AJD3; A0A2K5K0P5; A0A182GLE0; G3US83; F7DZZ2; D2KQI8; A0A172LRI6; I0FUR7; W5Q4E1; B3M022; A0A2S1XB68; L5KIH3; A0A0D9S294; A0A1D5PPN9; A0A2I0TQC6; F1P8N6; A0A1Q3F4N0; A0A2K6L3P1; A0A023GNC7; A0A182M7H2; A0A1W7RAN2; Q4RSC4; Q3TUD6; A0A2R9BQI9; F6W970; A0A0K8RGG2; A0A0B6ZKQ4; A0A…	0	2	0.6122	0	1	1	743.381	1485.75	1485.75	-0.03	-2e-05	HCD (High Energy Collision Dissociation)	MS2	11.393	61.267	41.1063	12096	MA_Nov18.raw	F3	3.61	0	0.004037
		FALSE	High	Sequest HT (A2)	Unambiguous	[RK].GVVDSDDLPLNVSR.[E]		2	256	A0A182L962; A0A0P4WHL8	F6XY03; U3CJF9; U3FM38; G3HQM6; A0A2K6C9I3; G1TBC1; A0A2Y9SC25; M9NZ74; A0A384DAW8; H2ZL52; A0A2I3NHS0; A0A2U3V878; A0A1D2AJD3; A0A2K5K0P5; A0A182GLE0; G3US83; F7DZZ2; D2KQI8; A0A172LRI6; I0FUR7; W5Q4E1; B3M022; A0A2S1XB68; L5KIH3; A0A0D9S294; A0A1D5PPN9; A0A2I0TQC6; F1P8N6; A0A1Q3F4N0; A0A2K6L3P1; A0A023GNC7; A0A182M7H2; A0A1W7RAN2; Q4RSC4; Q3TUD6; A0A2R9BQI9; F6W970; A0A0K8RGG2; A0A0B6ZKQ4; A0A…	0	2	0.5081	0	1	1	743.381	1485.75	1485.75	0.3	0.00022	HCD (High Energy Collision Dissociation)	MS2	33.1598	110	40.7598	11967	MA_Nov18.raw	F3	3.7	0	0.004142
	FALSE	High	[R].EIISNASDALDKIR.[LYFMVCI]			0.00470318	0	2	399	4	A0A182L962; A0A0N0U6W3	A0A182L962 [104-117]; A0A0N0U6W3 [192-205]	1	1544.83	High	High	0	0.006238	4.55	R.ELISNASDALDKIR.L	[104-117]
		Checked	Confidence	Identifying Node	PSM Ambiguity	Annotated Sequence	Modifications	# Protein Groups	# Proteins	Master Protein Accessions	Protein Accessions	# Missed Cleavages	Charge	DeltaScore	DeltaCn	Rank	Search Engine Rank	m/z [Da]	MH+ [Da]	Theo. MH+ [Da]	DeltaM [ppm]	Deltam/z [Da]	Activation Type	MS Order	Isolation Interference [%]	Ion Inject Time [ms]	RT [min]	First Scan	Spectrum File	File ID	XCorr	Percolator q-Value	Percolator PEP
		FALSE	High	Sequest HT (A2)	Unambiguous	[R].ELISNASDALDKLR.[LYFMVCI]		2	14		A0A183X686; A0A183M612; A0A1D2MVN8; A0A183NJ92; A0A1S3D9T9; A0A1B0C6T6; G4V9B9; A0A1A9X6B2; A0A183JNP8; A0A1A9UKH0; A0A094ZTU7; A0A183RMF8; A0A094ZC43; G4V9B8	1	3		0	1	4	515.614	1544.83	1544.83	0.11	6e-05	HCD (High Energy Collision Dissociation)	MS2	44.6324	110	41.116	12100	MA_Nov18.raw	F3	4.55	0	0.006238
		FALSE	High	Sequest HT (A2)	Unambiguous	[R].ELISNASDAIDKIR.[LYFMVCI]		2	106		A0A0P5WIC0; A0A1I8Q2U6; B3M022; A0A0P5WRT4; A0A0P5SUB3; Q1RKX0; A0A0P5WJW4; A0A0L0CR87; A0A034WZ96; A0A0P5QHF2; B4QY60; B4K9R5; A0A0P5TSY7; A0A0P5DMJ2; B4IGY3; A0A0P5Z7H7; A0A1W4UCS7; A0A0N8D1H7; A0A0A1WN50; J3JYQ1; A0A0P5QV63; A0A1I8MGA1; B4JEQ0; N6TY32; A0A0N8BLZ3; A0A0P5WRD8; A0A0K8W6M6; A0A0N7ZT90; A0A0P4YKL4; A0A0P5DX39; A0A0P5EJA0; B4NFG3; A0A0P5WHM4; A0A0P5Z131; A0A0P4XQT8; A0A267DD20; A0A…	1	3		0	1	3	515.614	1544.83	1544.83	0.11	6e-05	HCD (High Energy Collision Dissociation)	MS2	44.6324	110	41.116	12100	MA_Nov18.raw	F3	4.55	0	0.006238
		FALSE	High	Sequest HT (A2)	Unambiguous	[R].ELISNASDALDKIR.[LYFMVCI]		2	256	A0A182L962; A0A0N0U6W3	U3CJF9; A0A2K6C9I3; G1SWK6; G1TBC1; A0A1Y3EB99; A0A0M8ZSH8; A0A384DAW8; A0A2I3NHS0; A0A2U3V878; A0A2K5K0P5; A0A182GLE0; L5JMU6; C1JYI2; Q56UH3; A0A2R7VT79; G5E507; I0FUR7; A0A212DEV2; A0A2U3WHG4; A0A1S3AM25; A0A0V1CZN1; F8W026; W5Q4E1; L5KIH3; A0A0D9S294; A0A2K5KXF6; H2DKZ8; H0X5W3; V9ILG4; A0A2H1C4X0; F1P8N6; A0A2K6L3P1; A0A2K6RR95; A0A2Y9H7F4; A0A2J7Q061; A0A238BYW4; A0A267H7F2; A0A0B6ZKQ4; A0A…	1	3		0	1	2	515.614	1544.83	1544.83	0.11	6e-05	HCD (High Energy Collision Dissociation)	MS2	44.6324	110	41.116	12100	MA_Nov18.raw	F3	4.55	0	0.006238
		FALSE	High	Sequest HT (A2)	Unambiguous	[R].EIISNASDALDKIR.[LYFMVCI]		2	23		J3RZR4; B2L3L4; A0A2B4RG70; A0A1W7RGQ5; A0A0U1YUY9; B2L3K3; T1DMS6; G3WYP8; Q9NBF6; G3WYP7; A0A0C5B181; H6UWK9; K0BUQ7; A0A098LZH8; U3F801; M7AXI1; A0A0F7Z1R1; G1KQE0; A4K535; V8NTA5; Q9U7B2; F6PGI9; A0A0B8RQH6	1	3	0	0	1	1	515.614	1544.83	1544.83	0.11	6e-05	HCD (High Energy Collision Dissociation)	MS2	44.6324	110	41.116	12100	MA_Nov18.raw	F3	4.55	0	0.006238
FALSE	High	Master Protein	A0A0P4WHL8	Uncharacterized protein OS=Scylla olivacea OX=85551 PE=3 SV=1	0	3.385	3	2	3	1	1	790	90.7	4.86	10.54	2	High
	Checked	Confidence	Annotated Sequence	Modifications	Modifications in Master Proteins	Qvality PEP	Qvality q-value	# Protein Groups	# Proteins	# PSMs	Master Protein Accessions	Positions in Master Proteins	# Missed Cleavages	Theo. MH+ [Da]	Found in Sample: [S3] F3: Sample	Confidence (by Search Engine): Sequest HT	Percolator q-Value (by Search Engine): Sequest HT	Percolator PEP (by Search Engine): Sequest HT	XCorr (by Search Engine): Sequest HT	Sequence in Protein	Positions in Protein	Peptide Group Modifications in Protein
	FALSE	High	[RK].GVVDSDDLPLNVSR.[E]			0.00283274	0	2	256	2	A0A182L962; A0A0P4WHL8	A0A182L962 [443-456]; A0A0P4WHL8 [436-449]	0	1485.75	High	High	0	0.004142	3.7	R.GVVDSDDLPLNVSR.E	[436-449]
		Checked	Confidence	Identifying Node	PSM Ambiguity	Annotated Sequence	Modifications	# Protein Groups	# Proteins	Master Protein Accessions	Protein Accessions	# Missed Cleavages	Charge	DeltaScore	DeltaCn	Rank	Search Engine Rank	m/z [Da]	MH+ [Da]	Theo. MH+ [Da]	DeltaM [ppm]	Deltam/z [Da]	Activation Type	MS Order	Isolation Interference [%]	Ion Inject Time [ms]	RT [min]	First Scan	Spectrum File	File ID	XCorr	Percolator q-Value	Percolator PEP
		FALSE	High	Sequest HT (A2)	Unambiguous	[RK].GVVDSDDLPLNVSR.[E]		2	256	A0A182L962; A0A0P4WHL8	F6XY03; U3CJF9; U3FM38; G3HQM6; A0A2K6C9I3; G1TBC1; A0A2Y9SC25; M9NZ74; A0A384DAW8; H2ZL52; A0A2I3NHS0; A0A2U3V878; A0A1D2AJD3; A0A2K5K0P5; A0A182GLE0; G3US83; F7DZZ2; D2KQI8; A0A172LRI6; I0FUR7; W5Q4E1; B3M022; A0A2S1XB68; L5KIH3; A0A0D9S294; A0A1D5PPN9; A0A2I0TQC6; F1P8N6; A0A1Q3F4N0; A0A2K6L3P1; A0A023GNC7; A0A182M7H2; A0A1W7RAN2; Q4RSC4; Q3TUD6; A0A2R9BQI9; F6W970; A0A0K8RGG2; A0A0B6ZKQ4; A0A…	0	2	0.6122	0	1	1	743.381	1485.75	1485.75	-0.03	-2e-05	HCD (High Energy Collision Dissociation)	MS2	11.393	61.267	41.1063	12096	MA_Nov18.raw	F3	3.61	0	0.004037
		FALSE	High	Sequest HT (A2)	Unambiguous	[RK].GVVDSDDLPLNVSR.[E]		2	256	A0A182L962; A0A0P4WHL8	F6XY03; U3CJF9; U3FM38; G3HQM6; A0A2K6C9I3; G1TBC1; A0A2Y9SC25; M9NZ74; A0A384DAW8; H2ZL52; A0A2I3NHS0; A0A2U3V878; A0A1D2AJD3; A0A2K5K0P5; A0A182GLE0; G3US83; F7DZZ2; D2KQI8; A0A172LRI6; I0FUR7; W5Q4E1; B3M022; A0A2S1XB68; L5KIH3; A0A0D9S294; A0A1D5PPN9; A0A2I0TQC6; F1P8N6; A0A1Q3F4N0; A0A2K6L3P1; A0A023GNC7; A0A182M7H2; A0A1W7RAN2; Q4RSC4; Q3TUD6; A0A2R9BQI9; F6W970; A0A0K8RGG2; A0A0B6ZKQ4; A0A…	0	2	0.5081	0	1	1	743.381	1485.75	1485.75	0.3	0.00022	HCD (High Energy Collision Dissociation)	MS2	33.1598	110	40.7598	11967	MA_Nov18.raw	F3	3.7	0	0.004142
	FALSE	High	[RK].AEVENSPFVER.[L]			0.119284	0.0051209	1	3	1	A0A0P4WHL8	A0A0P4WHL8 [547-557]	0	1276.62	High	High	0.00193	0.102	3.23	K.AEVENSPFVER.L	[547-557]
		Checked	Confidence	Identifying Node	PSM Ambiguity	Annotated Sequence	Modifications	# Protein Groups	# Proteins	Master Protein Accessions	Protein Accessions	# Missed Cleavages	Charge	DeltaScore	DeltaCn	Rank	Search Engine Rank	m/z [Da]	MH+ [Da]	Theo. MH+ [Da]	DeltaM [ppm]	Deltam/z [Da]	Activation Type	MS Order	Isolation Interference [%]	Ion Inject Time [ms]	RT [min]	First Scan	Spectrum File	File ID	XCorr	Percolator q-Value	Percolator PEP
		FALSE	High	Sequest HT (A2)	Unambiguous	[RK].AEVENSPFVER.[L]		1	3	A0A0P4WHL8	A0A0S3G4M1; L7UUR5; A0A0P4WHL8	0	2	0.3344	0	1	1	638.812	1276.62	1276.62	-0.72	-0.00046	HCD (High Energy Collision Dissociation)	MS2	62.0459	110	26.4306	6618	MA_Nov18.raw	F3	3.23	0.00193	0.102
FALSE	High	Master Protein	P53483	Actin, alpha anomalous OS=Takifugu rubripes OX=31033 PE=2 SV=1	0	2.871	4	1	3	1	1	376	42	5.25	7.98	1	High
	Checked	Confidence	Annotated Sequence	Modifications	Modifications in Master Proteins	Qvality PEP	Qvality q-value	# Protein Groups	# Proteins	# PSMs	Master Protein Accessions	Positions in Master Proteins	# Missed Cleavages	Theo. MH+ [Da]	Found in Sample: [S3] F3: Sample	Confidence (by Search Engine): Sequest HT	Percolator q-Value (by Search Engine): Sequest HT	Percolator PEP (by Search Engine): Sequest HT	XCorr (by Search Engine): Sequest HT	Sequence in Protein	Positions in Protein	Peptide Group Modifications in Protein
	FALSE	High	[R-].YELPDGQVITIGNER.[F]			0.000788968	0	1	4	3	P53483	P53483 [241-255]	0	1703.86	High	High	0	0.001346	3.21	R.YELPDGQVITIGNER.F	[241-255]
		Checked	Confidence	Identifying Node	PSM Ambiguity	Annotated Sequence	Modifications	# Protein Groups	# Proteins	Master Protein Accessions	Protein Accessions	# Missed Cleavages	Charge	DeltaScore	DeltaCn	Rank	Search Engine Rank	m/z [Da]	MH+ [Da]	Theo. MH+ [Da]	DeltaM [ppm]	Deltam/z [Da]	Activation Type	MS Order	Isolation Interference [%]	Ion Inject Time [ms]	RT [min]	First Scan	Spectrum File	File ID	XCorr	Percolator q-Value	Percolator PEP
		FALSE	High	Sequest HT (A2)	Unambiguous	[R-].YELPDGQVITIGNER.[F]		1	4	P53483	Q0PVE1; P53483; Q0Q0G9; A0A0G2R7H9	0	2	0.4414	0	1	1	852.434	1703.86	1703.86	0.87	0.00074	HCD (High Energy Collision Dissociation)	MS2	58.4266	110	49.9051	15352	MA_Nov18.raw	F3	2.22	0	0.0388
		FALSE	High	Sequest HT (A2)	Unambiguous	[R-].YELPDGQVITIGNER.[F]		1	4	P53483	Q0PVE1; P53483; Q0Q0G9; A0A0G2R7H9	0	2	0.4891	0	1	1	852.434	1703.86	1703.86	0.59	0.0005	HCD (High Energy Collision Dissociation)	MS2	2.77371	46.389	50.2514	15480	MA_Nov18.raw	F3	3.21	0	0.001346
		FALSE	High	Sequest HT (A2)	Unambiguous	[R-].YELPDGQVITIGNER.[F]		1	4	P53483	Q0PVE1; P53483; Q0Q0G9; A0A0G2R7H9	0	2	0.378	0	1	1	852.436	1703.87	1703.86	3.09	0.00264	HCD (High Energy Collision Dissociation)	MS2	33.7097	110	50.6156	15615	MA_Nov18.raw	F3	2.54	0	0.003728
FALSE	High	Master Protein	A0A2B4SJB0	ATP synthase subunit beta OS=Stylophora pistillata OX=50429 GN=ATP5B PE=3 SV=1	0	4.542	4	2	3	2	1	542	58	5.67	10.8	2	High
	Checked	Confidence	Annotated Sequence	Modifications	Modifications in Master Proteins	Qvality PEP	Qvality q-value	# Protein Groups	# Proteins	# PSMs	Master Protein Accessions	Positions in Master Proteins	# Missed Cleavages	Theo. MH+ [Da]	Found in Sample: [S3] F3: Sample	Confidence (by Search Engine): Sequest HT	Percolator q-Value (by Search Engine): Sequest HT	Percolator PEP (by Search Engine): Sequest HT	XCorr (by Search Engine): Sequest HT	Sequence in Protein	Positions in Protein	Peptide Group Modifications in Protein
	FALSE	High	[R].IINVIGEPIDERGPVDTDK.[YRF]			0.00549948	0	1	5	1	A0A2B4SJB0	A0A2B4SJB0 [158-176]	1	2080.09	High	High	0	0.007157	4.3	R.IINVIGEPIDERGPVDTDK.R	[158-176]
		Checked	Confidence	Identifying Node	PSM Ambiguity	Annotated Sequence	Modifications	# Protein Groups	# Proteins	Master Protein Accessions	Protein Accessions	# Missed Cleavages	Charge	DeltaScore	DeltaCn	Rank	Search Engine Rank	m/z [Da]	MH+ [Da]	Theo. MH+ [Da]	DeltaM [ppm]	Deltam/z [Da]	Activation Type	MS Order	Isolation Interference [%]	Ion Inject Time [ms]	RT [min]	First Scan	Spectrum File	File ID	XCorr	Percolator q-Value	Percolator PEP
		FALSE	High	Sequest HT (A2)	Unambiguous	[R].IINVIGEPIDERGPVDTDK.[YRF]		1	5	A0A2B4SJB0	Q6PTL5; E7CZF9; A0A2B4SJB0; H6UNQ0; H6UNN7	1	3	0.0512	0	1	1	694.036	2080.09	2080.09	0.41	0.00029	HCD (High Energy Collision Dissociation)	MS2	43.6405	110	41.7718	12343	MA_Nov18.raw	F3	4.3	0	0.007157
	FALSE	High	[R].IINVIGEPIDER.[G]			0.00280235	0	1	258	4	A0A2B4SJB0	A0A2B4SJB0 [158-169]	0	1367.75	High	High	0	0.00401	3.43	R.IINVIGEPIDER.G	[158-169]
		Checked	Confidence	Identifying Node	PSM Ambiguity	Annotated Sequence	Modifications	# Protein Groups	# Proteins	Master Protein Accessions	Protein Accessions	# Missed Cleavages	Charge	DeltaScore	DeltaCn	Rank	Search Engine Rank	m/z [Da]	MH+ [Da]	Theo. MH+ [Da]	DeltaM [ppm]	Deltam/z [Da]	Activation Type	MS Order	Isolation Interference [%]	Ion Inject Time [ms]	RT [min]	First Scan	Spectrum File	File ID	XCorr	Percolator q-Value	Percolator PEP
		FALSE	High	Sequest HT (A2)	Unambiguous	[R].ILNVIGEPIDER.[G]		1	2		A0A1B0G3B6; A0A1A9UGA8	0	2		0	1	2	684.381	1367.75	1367.75	0.86	0.00059	HCD (High Energy Collision Dissociation)	MS2	4.44797	45.616	42.4715	12602	MA_Nov18.raw	F3	3.43	0	0.00401
		FALSE	High	Sequest HT (A2)	Unambiguous	[R].IINVIGEPIDER.[G]		1	256	A0A2B4SJB0	Q6PTJ4; A0A336LXD3; A9UCI2; I2CCU9; I4DIU5; Q6PTR3; Q6PTL5; A0A067QNJ1; C7AIM8; I2CCU4; A0A1L8EF05; D8VIR0; A0A1B6KFV4; A0A2I9LNS7; A0A1Y1KCU8; Q1ZZQ8; A0A1L8E0Y3; B4JZN9; E9KJN3; A0A1L8E9X6; G3KAW5; Q6PTM9; E9NYU3; A0A023F989; D3W7E5; A0A0K8U204; A0A1L8EEU5; A0A088AMB8; C9DDY2; A0A2T7P8A3; Q45Y90; A0A195BY79; E9NYU6; Q6PTG2; E7CZF9; E9NYU8; G1CW54; H2ZQY7; A0A0M4F807; A0A286Q4T7; A0A2H8TFK5; E9K…	0	2	0	0	1	1	684.381	1367.75	1367.75	0.86	0.00059	HCD (High Energy Collision Dissociation)	MS2	4.44797	45.616	42.4715	12602	MA_Nov18.raw	F3	3.43	0	0.00401
		FALSE	High	Sequest HT (A2)	Unambiguous	[R].IINVIGEPIDER.[G]		1	256	A0A2B4SJB0	Q6PTJ4; A0A336LXD3; A9UCI2; I2CCU9; I4DIU5; Q6PTR3; Q6PTL5; A0A067QNJ1; C7AIM8; I2CCU4; A0A1L8EF05; D8VIR0; A0A1B6KFV4; A0A2I9LNS7; A0A1Y1KCU8; Q1ZZQ8; A0A1L8E0Y3; B4JZN9; E9KJN3; A0A1L8E9X6; G3KAW5; Q6PTM9; E9NYU3; A0A023F989; D3W7E5; A0A0K8U204; A0A1L8EEU5; A0A088AMB8; C9DDY2; A0A2T7P8A3; Q45Y90; A0A195BY79; E9NYU6; Q6PTG2; E7CZF9; E9NYU8; G1CW54; H2ZQY7; A0A0M4F807; A0A286Q4T7; A0A2H8TFK5; E9K…	0	2	0	0	1	1	684.38	1367.75	1367.75	0.59	0.0004	HCD (High Energy Collision Dissociation)	MS2	47.2452	110	42.1228	12473	MA_Nov18.raw	F3	3.06	0.00193	0.09162
		FALSE	High	Sequest HT (A2)	Unambiguous	[R].ILNVIGEPIDER.[G]		1	2		A0A1B0G3B6; A0A1A9UGA8	0	2		0	1	2	684.38	1367.75	1367.75	0.59	0.0004	HCD (High Energy Collision Dissociation)	MS2	47.2452	110	42.1228	12473	MA_Nov18.raw	F3	3.06	0.00193	0.09162
FALSE	High	Master Protein	E3MTS3	Uncharacterized protein OS=Caenorhabditis remanei OX=31234 GN=CRE_18007 PE=3 SV=1	0	4.127	8	2	3	2	1	373	41.2	5.05	9.39	2	High
	Checked	Confidence	Annotated Sequence	Modifications	Modifications in Master Proteins	Qvality PEP	Qvality q-value	# Protein Groups	# Proteins	# PSMs	Master Protein Accessions	Positions in Master Proteins	# Missed Cleavages	Theo. MH+ [Da]	Found in Sample: [S3] F3: Sample	Confidence (by Search Engine): Sequest HT	Percolator q-Value (by Search Engine): Sequest HT	Percolator PEP (by Search Engine): Sequest HT	XCorr (by Search Engine): Sequest HT	Sequence in Protein	Positions in Protein	Peptide Group Modifications in Protein
	FALSE	High	[KR].EYDESGPSIVHR.[IK]			0.0274314	0	1	4	2	E3MTS3	E3MTS3 [359-370]	0	1388.64	High	High	0	0.02831	3.33	K.EYDESGPSIVHR.I	[359-370]
		Checked	Confidence	Identifying Node	PSM Ambiguity	Annotated Sequence	Modifications	# Protein Groups	# Proteins	Master Protein Accessions	Protein Accessions	# Missed Cleavages	Charge	DeltaScore	DeltaCn	Rank	Search Engine Rank	m/z [Da]	MH+ [Da]	Theo. MH+ [Da]	DeltaM [ppm]	Deltam/z [Da]	Activation Type	MS Order	Isolation Interference [%]	Ion Inject Time [ms]	RT [min]	First Scan	Spectrum File	File ID	XCorr	Percolator q-Value	Percolator PEP
		FALSE	High	Sequest HT (A2)	Unambiguous	[KR].EYDESGPSIVHR.[IK]		1	4	E3MTS3	E3MTS3; A0A2P4W0K9; S5M0Z6; A0A2K5NPG9	0	2	0.5646	0	1	1	694.826	1388.65	1388.64	0.8	0.00055	HCD (High Energy Collision Dissociation)	MS2	24.0922	110	20.6223	4446	MA_Nov18.raw	F3	3.33	0	0.02831
		FALSE	High	Sequest HT (A2)	Unambiguous	[KR].EYDESGPSIVHR.[IK]		1	4	E3MTS3	E3MTS3; A0A2P4W0K9; S5M0Z6; A0A2K5NPG9	0	3	0.4441	0	1	1	463.553	1388.64	1388.64	-0.25	-0.00011	HCD (High Energy Collision Dissociation)	MS2	28.0007	110	20.6396	4452	MA_Nov18.raw	F3	3.22	0.00193	0.05788
	FALSE	High	[K].SYELPDGQVITVGNER.[F-LM]			0.0478158	0.0051209	1	247	1	E3MTS3	E3MTS3 [237-252]	0	1776.88	High	High	0.00193	0.04555	2.84	K.SYELPDGQVITVGNER.F	[237-252]
		Checked	Confidence	Identifying Node	PSM Ambiguity	Annotated Sequence	Modifications	# Protein Groups	# Proteins	Master Protein Accessions	Protein Accessions	# Missed Cleavages	Charge	DeltaScore	DeltaCn	Rank	Search Engine Rank	m/z [Da]	MH+ [Da]	Theo. MH+ [Da]	DeltaM [ppm]	Deltam/z [Da]	Activation Type	MS Order	Isolation Interference [%]	Ion Inject Time [ms]	RT [min]	First Scan	Spectrum File	File ID	XCorr	Percolator q-Value	Percolator PEP
		FALSE	High	Sequest HT (A2)	Selected	[K].SYELPDGQVITVGNER.[F-LM]		1	247	E3MTS3	A0A090LBA7; A0A016RXW3; Q869B3; A0A0N5D4Z2; A8Y4Q9; A0A0K0ENM6; A0A0M3IC41; A0A0B2V386; A0A2P4VZ54; W5J4N5; Q6B9V8; A0A0N4XF36; D1MX16; A0A2C9LSI4; Q5F1K8; Q8I861; A0A182EV27; A0A2G9UVG1; A0A183U5R7; F1LDN8; F1LBK2; A0A0N5CMK8; A0A2G5SAD6; F1LAW4; Q6B9W6; A0A181ZMR8; A0A2S0DES3; A8XK80; A0A1B6KZP7; J9E647; A0A1I7VQ30; A0A0R3QHB0; A0A183GCY5; A0A016RXS4; A2SY09; G0N8I1; A0A0H5SER1; A0A016RY19; O61…	0	2	0.0246	0	1	1	888.943	1776.88	1776.88	0.96	0.00085	HCD (High Energy Collision Dissociation)	MS2	12.1071	110	46.4	14055	MA_Nov18.raw	F3	2.84	0.00193	0.04555
FALSE	High	Master Protein	A0A368GTV8	Ribosomal protein S3 OS=Ancylostoma caninum OX=29170 GN=ANCCAN_06148 PE=4 SV=1	0	2.014	2	1	2	1	1	834	94.1	8.4	6.22	1	High
	Checked	Confidence	Annotated Sequence	Modifications	Modifications in Master Proteins	Qvality PEP	Qvality q-value	# Protein Groups	# Proteins	# PSMs	Master Protein Accessions	Positions in Master Proteins	# Missed Cleavages	Theo. MH+ [Da]	Found in Sample: [S3] F3: Sample	Confidence (by Search Engine): Sequest HT	Percolator q-Value (by Search Engine): Sequest HT	Percolator PEP (by Search Engine): Sequest HT	XCorr (by Search Engine): Sequest HT	Sequence in Protein	Positions in Protein	Peptide Group Modifications in Protein
	FALSE	High	[RK].ELAEDGYSGVEVR.[KVSRLTA]			0.0078509	0	1	256	2	A0A368GTV8	A0A368GTV8 [93-105]	0	1423.67	High	High	0	0.00968	3.3	K.ELAEDGYSGVEVR.R	[93-105]
		Checked	Confidence	Identifying Node	PSM Ambiguity	Annotated Sequence	Modifications	# Protein Groups	# Proteins	Master Protein Accessions	Protein Accessions	# Missed Cleavages	Charge	DeltaScore	DeltaCn	Rank	Search Engine Rank	m/z [Da]	MH+ [Da]	Theo. MH+ [Da]	DeltaM [ppm]	Deltam/z [Da]	Activation Type	MS Order	Isolation Interference [%]	Ion Inject Time [ms]	RT [min]	First Scan	Spectrum File	File ID	XCorr	Percolator q-Value	Percolator PEP
		FALSE	High	Sequest HT (A2)	Unambiguous	[RK].ELAEDGYSGVEVR.[KVSRLTA]		1	256	A0A368GTV8	A0A0V1J6N2; A0A1W2WIK7; A0A2J8V157; G0N2R3; A0A0M4EN06; C1BKU2; F6TXT5; Q9D0A2; A0A2R8N0I9; A0A2K6MNJ4; A0A210QAJ5; E2BHI4; D3YV43; A0A0A1E4H3; K4GI04; A0A0C2FSX1; K7J8W6; A0A2J8V150; Q9CZP6; A0A2K6PMJ8; G1MF88; A0A0N5BPA8; A0A212DIE8; A0A348G678; H0YF32; A0A2R8MPP7; A0A044UZ83; E9J8I2; A0A2K5XTV3; A0A2J8MB73; A0A2K5PYU5; F7FH82; A0A0C2CMW3; A0A0N4Y1I0; Q6EV05; Q4SWL9; A0A0C9RU44; K4GDY5; A0A091J…	0	2	0.5091	0	1	1	712.339	1423.67	1423.67	0.52	0.00037	HCD (High Energy Collision Dissociation)	MS2	21.0284	110	29.596	7805	MA_Nov18.raw	F3	3.3	0	0.00968
		FALSE	High	Sequest HT (A2)	Unambiguous	[RK].ELAEDGYSGVEVR.[KVSRLTA]		1	256	A0A368GTV8	A0A0V1J6N2; A0A1W2WIK7; A0A2J8V157; G0N2R3; A0A0M4EN06; C1BKU2; F6TXT5; Q9D0A2; A0A2R8N0I9; A0A2K6MNJ4; A0A210QAJ5; E2BHI4; D3YV43; A0A0A1E4H3; K4GI04; A0A0C2FSX1; K7J8W6; A0A2J8V150; Q9CZP6; A0A2K6PMJ8; G1MF88; A0A0N5BPA8; A0A212DIE8; A0A348G678; H0YF32; A0A2R8MPP7; A0A044UZ83; E9J8I2; A0A2K5XTV3; A0A2J8MB73; A0A2K5PYU5; F7FH82; A0A0C2CMW3; A0A0N4Y1I0; Q6EV05; Q4SWL9; A0A0C9RU44; K4GDY5; A0A091J…	0	2	0.3788	0	1	1	712.338	1423.67	1423.67	-0.42	-0.0003	HCD (High Energy Collision Dissociation)	MS2	66.7811	110	29.2514	7676	MA_Nov18.raw	F3	2.93	0.005427	0.1809
FALSE	High	Master Protein	A0A0P5HDK6	Actin, alpha skeletal muscle OS=Daphnia magna OX=35525 PE=3 SV=1	0	5.145	4	1	2	1	1	396	43.8	7.5	8.35	1	High
	Checked	Confidence	Annotated Sequence	Modifications	Modifications in Master Proteins	Qvality PEP	Qvality q-value	# Protein Groups	# Proteins	# PSMs	Master Protein Accessions	Positions in Master Proteins	# Missed Cleavages	Theo. MH+ [Da]	Found in Sample: [S3] F3: Sample	Confidence (by Search Engine): Sequest HT	Percolator q-Value (by Search Engine): Sequest HT	Percolator PEP (by Search Engine): Sequest HT	XCorr (by Search Engine): Sequest HT	Sequence in Protein	Positions in Protein	Peptide Group Modifications in Protein
	FALSE	High	[R].ISKQEYDESGPSIVHR.[K]			0.000255564	0	1	3	2	A0A0P5HDK6	A0A0P5HDK6 [378-393]	1	1844.91	High	High	0	0.0005123	4.74	R.ISKQEYDESGPSIVHR.K	[378-393]
		Checked	Confidence	Identifying Node	PSM Ambiguity	Annotated Sequence	Modifications	# Protein Groups	# Proteins	Master Protein Accessions	Protein Accessions	# Missed Cleavages	Charge	DeltaScore	DeltaCn	Rank	Search Engine Rank	m/z [Da]	MH+ [Da]	Theo. MH+ [Da]	DeltaM [ppm]	Deltam/z [Da]	Activation Type	MS Order	Isolation Interference [%]	Ion Inject Time [ms]	RT [min]	First Scan	Spectrum File	File ID	XCorr	Percolator q-Value	Percolator PEP
		FALSE	High	Sequest HT (A2)	Unambiguous	[R].ISKQEYDESGPSIVHR.[K]		1	3	A0A0P5HDK6	S5M6C7; A0A0P5HDK6; Q6L6Q2	1	3	0.5506	0	1	1	615.642	1844.91	1844.91	-0.59	-0.00036	HCD (High Energy Collision Dissociation)	MS2	48.6163	110	20.759	4497	MA_Nov18.raw	F3	4.74	0	0.0005123
		FALSE	High	Sequest HT (A2)	Unambiguous	[R].ISKQEYDESGPSIVHR.[K]		1	3	A0A0P5HDK6	S5M6C7; A0A0P5HDK6; Q6L6Q2	1	4	0.4931	0	1	1	461.984	1844.91	1844.91	-0.26	-0.00012	HCD (High Energy Collision Dissociation)	MS2	31.5819	95.635	20.7518	4494	MA_Nov18.raw	F3	3.61	0	0.01397
FALSE	High	Master Protein	A0A1W5BAW2	myosin-10 isoform X3 OS=Ciona intestinalis OX=7719 GN=LOC100176948 PE=3 SV=1	0	1.765	1	2	2	2	1	1970	228.4	5.59	5.87	2	High
	Checked	Confidence	Annotated Sequence	Modifications	Modifications in Master Proteins	Qvality PEP	Qvality q-value	# Protein Groups	# Proteins	# PSMs	Master Protein Accessions	Positions in Master Proteins	# Missed Cleavages	Theo. MH+ [Da]	Found in Sample: [S3] F3: Sample	Confidence (by Search Engine): Sequest HT	Percolator q-Value (by Search Engine): Sequest HT	Percolator PEP (by Search Engine): Sequest HT	XCorr (by Search Engine): Sequest HT	Sequence in Protein	Positions in Protein	Peptide Group Modifications in Protein
	FALSE	High	[R].QLDDAEEEVSR.[A]			0.113521	0.0051209	1	9	1	A0A1W5BAW2	A0A1W5BAW2 [1886-1896]	0	1290.58	High	High	0.00193	0.09767	3.67	R.QLDDAEEEVSR.A	[1886-1896]
		Checked	Confidence	Identifying Node	PSM Ambiguity	Annotated Sequence	Modifications	# Protein Groups	# Proteins	Master Protein Accessions	Protein Accessions	# Missed Cleavages	Charge	DeltaScore	DeltaCn	Rank	Search Engine Rank	m/z [Da]	MH+ [Da]	Theo. MH+ [Da]	DeltaM [ppm]	Deltam/z [Da]	Activation Type	MS Order	Isolation Interference [%]	Ion Inject Time [ms]	RT [min]	First Scan	Spectrum File	File ID	XCorr	Percolator q-Value	Percolator PEP
		FALSE	High	Sequest HT (A2)	Unambiguous	[R].QLDDAEEEVSR.[A]		1	9	A0A1W5BAW2	H2XZY7; H2YRI3; H2YRI2; A0A1W5BH70; A0A1W5BGH3; A0A1W5BAW2; A0A1W5BGH8; A0A1W5BF76; A0A1W5BAV3	0	2	0.4087	0	1	1	645.794	1290.58	1290.58	-0.82	-0.00053	HCD (High Energy Collision Dissociation)	MS2	17.6442	110	20.0788	4243	MA_Nov18.raw	F3	3.67	0.00193	0.09767
	FALSE	High	[RK].DLSEELEALK.[TNLS]			0.216	0.00992174	1	257	2	A0A1W5BAW2	A0A1W5BAW2 [1144-1153]	0	1146.59	High	High	0.003681	0.176	2.19	R.DLSEELEALK.T	[1144-1153]
		Checked	Confidence	Identifying Node	PSM Ambiguity	Annotated Sequence	Modifications	# Protein Groups	# Proteins	Master Protein Accessions	Protein Accessions	# Missed Cleavages	Charge	DeltaScore	DeltaCn	Rank	Search Engine Rank	m/z [Da]	MH+ [Da]	Theo. MH+ [Da]	DeltaM [ppm]	Deltam/z [Da]	Activation Type	MS Order	Isolation Interference [%]	Ion Inject Time [ms]	RT [min]	First Scan	Spectrum File	File ID	XCorr	Percolator q-Value	Percolator PEP
		FALSE	High	Sequest HT (A2)	Unambiguous	[RK].DISEELEALK.[TNLS]		1	1		W5KRQ6	0	2		0	1	2	573.799	1146.59	1146.59	1.96	0.00113	HCD (High Energy Collision Dissociation)	MS2	45.4028	110	51.2456	15848	MA_Nov18.raw	F3	2.19	0.003681	0.176
		FALSE	High	Sequest HT (A2)	Unambiguous	[RK].DLSEELEALK.[TNLS]		1	256	A0A1W5BAW2	M3ZVY5; A0A2U3VTD8; A0A0J9RKX2; A0A2Y9HFD4; A0A091FF64; G3SWZ8; G1KU94; A0A093IZ45; S9X7Y3; F6WUL2; B4IHC4; A0A341BN10; A0A1A8MM10; A0A2K6EAB3; A0A0B4JD95; A0A2I3LJS5; G1RG62; A0A0Q9XH52; G3W344; A0A1D5P287; A0A2K5HEM1; A0A151NV62; A0A1U7QA56; A0A1S3PRH4; A0A2K5X3H6; G5B5G2; A0A2G9REV9; G3GY44; A0A2Y9R5I7; A0A1U7Q464; A0A0Q9WGS5; A0A1L8E5H3; A0A2I2UK71; H2YRI3; A0A0B4JD57; A0A1A9Y1W4; A0A1B8Y2C0;…	0	2	0	0	1	1	573.799	1146.59	1146.59	1.96	0.00113	HCD (High Energy Collision Dissociation)	MS2	45.4028	110	51.2456	15848	MA_Nov18.raw	F3	2.19	0.003681	0.176
FALSE	High	Master Protein	A0A091CUF9	Keratin, type II cytoskeletal 1 OS=Fukomys damarensis OX=885580 GN=H920_17303 PE=3 SV=1	0	1.252	1	1	2	1	1	1455	158.3	5.45	5.34	1	High
	Checked	Confidence	Annotated Sequence	Modifications	Modifications in Master Proteins	Qvality PEP	Qvality q-value	# Protein Groups	# Proteins	# PSMs	Master Protein Accessions	Positions in Master Proteins	# Missed Cleavages	Theo. MH+ [Da]	Found in Sample: [S3] F3: Sample	Confidence (by Search Engine): Sequest HT	Percolator q-Value (by Search Engine): Sequest HT	Percolator PEP (by Search Engine): Sequest HT	XCorr (by Search Engine): Sequest HT	Sequence in Protein	Positions in Protein	Peptide Group Modifications in Protein
	FALSE	High	[R].SLDLDSIIAEVK.[VANTS]			0.0605844	0.0051209	1	232	2	A0A091CUF9	A0A091CUF9 [829-840]	0	1302.72	High	High	0.00193	0.05603	2.71	R.SLDLDSIIAEVK.A	[829-840]
		Checked	Confidence	Identifying Node	PSM Ambiguity	Annotated Sequence	Modifications	# Protein Groups	# Proteins	Master Protein Accessions	Protein Accessions	# Missed Cleavages	Charge	DeltaScore	DeltaCn	Rank	Search Engine Rank	m/z [Da]	MH+ [Da]	Theo. MH+ [Da]	DeltaM [ppm]	Deltam/z [Da]	Activation Type	MS Order	Isolation Interference [%]	Ion Inject Time [ms]	RT [min]	First Scan	Spectrum File	File ID	XCorr	Percolator q-Value	Percolator PEP
		FALSE	High	Sequest HT (A2)	Unambiguous	[R].SLDLDSIIAEVK.[VANTS]		1	232	A0A091CUF9	A0A2I3M1G1; A0A2K5MDS2; D2HHD7; L5L6G0; A0A0G2JUG1; F6QEN0; G3SSA4; A0A2Y9DGE0; G1P4P2; F6W7V0; H2RBT7; Q05B38; L5MAI7; S7MYF5; A0A2U3Z5K4; G7N712; F7BW95; Q9I9P5; M3Y6D7; A0A2U3WCU1; Q63280; G3QLP7; A0A1U7Q846; S9WX05; A0A2K5IIV8; A0A2I3H0I1; H6VRF8; W5Q687; A5D7M6; H6VRG0; G5ALS8; A0A2Y9G1B0; G3SL91; A0A384D881; R0J8L6; H0Z0C5; G1L4L4; A0A0G2JW69; A0A1U7QGZ0; F1SGI7; L8HWB8; A0A384D892; A0A1S3G…	0	2	0.1697	0	1	1	651.866	1302.72	1302.72	7.51	0.00489	HCD (High Energy Collision Dissociation)	MS2	76.0564	110	70.0124	22683	MA_Nov18.raw	F3	2.71	0.00193	0.05603
		FALSE	High	Sequest HT (A2)	Unambiguous	[R].SLDLDSIIAEVK.[VANTS]		1	232	A0A091CUF9	A0A2I3M1G1; A0A2K5MDS2; D2HHD7; L5L6G0; A0A0G2JUG1; F6QEN0; G3SSA4; A0A2Y9DGE0; G1P4P2; F6W7V0; H2RBT7; Q05B38; L5MAI7; S7MYF5; A0A2U3Z5K4; G7N712; F7BW95; Q9I9P5; M3Y6D7; A0A2U3WCU1; Q63280; G3QLP7; A0A1U7Q846; S9WX05; A0A2K5IIV8; A0A2I3H0I1; H6VRF8; W5Q687; A5D7M6; H6VRG0; G5ALS8; A0A2Y9G1B0; G3SL91; A0A384D881; R0J8L6; H0Z0C5; G1L4L4; A0A0G2JW69; A0A1U7QGZ0; F1SGI7; L8HWB8; A0A384D892; A0A1S3G…	0	2	0.1825	0	1	1	651.865	1302.72	1302.72	5.63	0.00367	HCD (High Energy Collision Dissociation)	MS2	30.3099	110	70.3654	22806	MA_Nov18.raw	F3	2.63	0.00193	0.1152
FALSE	High	Master Protein	A0A0P5KWU7	Tubulin beta chain OS=Daphnia magna OX=35525 PE=3 SV=1	0	2.149	3	1	2	1	1	403	45.5	5.06	6	1	High
	Checked	Confidence	Annotated Sequence	Modifications	Modifications in Master Proteins	Qvality PEP	Qvality q-value	# Protein Groups	# Proteins	# PSMs	Master Protein Accessions	Positions in Master Proteins	# Missed Cleavages	Theo. MH+ [Da]	Found in Sample: [S3] F3: Sample	Confidence (by Search Engine): Sequest HT	Percolator q-Value (by Search Engine): Sequest HT	Percolator PEP (by Search Engine): Sequest HT	XCorr (by Search Engine): Sequest HT	Sequence in Protein	Positions in Protein	Peptide Group Modifications in Protein
	FALSE	High	[RK].GAELVDSVLDVVR.[K]			0.00546989	0	1	3	2	A0A0P5KWU7	A0A0P5KWU7 [66-78]	0	1371.75	High	High	0	0.007102	3.11	R.GAELVDSVLDVVR.K	[66-78]
		Checked	Confidence	Identifying Node	PSM Ambiguity	Annotated Sequence	Modifications	# Protein Groups	# Proteins	Master Protein Accessions	Protein Accessions	# Missed Cleavages	Charge	DeltaScore	DeltaCn	Rank	Search Engine Rank	m/z [Da]	MH+ [Da]	Theo. MH+ [Da]	DeltaM [ppm]	Deltam/z [Da]	Activation Type	MS Order	Isolation Interference [%]	Ion Inject Time [ms]	RT [min]	First Scan	Spectrum File	File ID	XCorr	Percolator q-Value	Percolator PEP
		FALSE	High	Sequest HT (A2)	Unambiguous	[RK].GAELVDSVLDVVR.[K]		1	3	A0A0P5KWU7	A0A0P5KWU7; A0A0P5NL42; A0A0P5LF27	0	2	0.436	0	1	1	686.381	1371.75	1371.75	4.74	0.00325	HCD (High Energy Collision Dissociation)	MS2	49.4394	110	67.7753	21884	MA_Nov18.raw	F3	2.89	0	0.01185
		FALSE	High	Sequest HT (A2)	Unambiguous	[RK].GAELVDSVLDVVR.[K]		1	3	A0A0P5KWU7	A0A0P5KWU7; A0A0P5NL42; A0A0P5LF27	0	2	0.4051	0	1	1	686.382	1371.76	1371.75	6.79	0.00465	HCD (High Energy Collision Dissociation)	MS2	72.0979	110	67.4237	21759	MA_Nov18.raw	F3	3.11	0	0.007102
FALSE	High	Master Protein	A0A2P8YBE4	Testis-specific serine/threonine-protein kinase 1 OS=Blattella germanica OX=6973 GN=TSSK1B PE=3 SV=1	0	1.265	4	1	2	1	1	254	29.5	9.54	5.33	1	High
	Checked	Confidence	Annotated Sequence	Modifications	Modifications in Master Proteins	Qvality PEP	Qvality q-value	# Protein Groups	# Proteins	# PSMs	Master Protein Accessions	Positions in Master Proteins	# Missed Cleavages	Theo. MH+ [Da]	Found in Sample: [S3] F3: Sample	Confidence (by Search Engine): Sequest HT	Percolator q-Value (by Search Engine): Sequest HT	Percolator PEP (by Search Engine): Sequest HT	XCorr (by Search Engine): Sequest HT	Sequence in Protein	Positions in Protein	Peptide Group Modifications in Protein
	FALSE	High	[K].VVDILSDQLK.[K]			0.0587127	0.0051209	1	1	2	A0A2P8YBE4	A0A2P8YBE4 [223-232]	0	1129.65	High	High	0.00193	0.05438	3.03	K.VVDILSDQLK.K	[223-232]
		Checked	Confidence	Identifying Node	PSM Ambiguity	Annotated Sequence	Modifications	# Protein Groups	# Proteins	Master Protein Accessions	Protein Accessions	# Missed Cleavages	Charge	DeltaScore	DeltaCn	Rank	Search Engine Rank	m/z [Da]	MH+ [Da]	Theo. MH+ [Da]	DeltaM [ppm]	Deltam/z [Da]	Activation Type	MS Order	Isolation Interference [%]	Ion Inject Time [ms]	RT [min]	First Scan	Spectrum File	File ID	XCorr	Percolator q-Value	Percolator PEP
		FALSE	High	Sequest HT (A2)	Unambiguous	[K].VVDILSDQLK.[K]		1	1	A0A2P8YBE4	A0A2P8YBE4	0	2	0.1914	0	1	1	565.327	1129.65	1129.65	-0.02	-1e-05	HCD (High Energy Collision Dissociation)	MS2	4.51804	21.243	37.149	10622	MA_Nov18.raw	F3	3.03	0.00193	0.05438
		FALSE	High	Sequest HT (A2)	Unambiguous	[K].VVDILSDQLK.[K]		1	1	A0A2P8YBE4	A0A2P8YBE4	0	2	0.1522	0	1	1	565.326	1129.64	1129.65	-2.19	-0.00123	HCD (High Energy Collision Dissociation)	MS2	47.9258	110	36.8016	10495	MA_Nov18.raw	F3	2.3	0.00193	0.1597
FALSE	High	Master Protein	C3XQ23	Uncharacterized protein OS=Branchiostoma floridae OX=7739 GN=BRAFLDRAFT_113733 PE=3 SV=1	0	1.651	3	1	2	1	1	435	47.3	6.23	5.24	1	High
	Checked	Confidence	Annotated Sequence	Modifications	Modifications in Master Proteins	Qvality PEP	Qvality q-value	# Protein Groups	# Proteins	# PSMs	Master Protein Accessions	Positions in Master Proteins	# Missed Cleavages	Theo. MH+ [Da]	Found in Sample: [S3] F3: Sample	Confidence (by Search Engine): Sequest HT	Percolator q-Value (by Search Engine): Sequest HT	Percolator PEP (by Search Engine): Sequest HT	XCorr (by Search Engine): Sequest HT	Sequence in Protein	Positions in Protein	Peptide Group Modifications in Protein
	FALSE	High	[R].GNPTVEVDLVTSK.[G]			0.0208398	0	1	1	2	C3XQ23	C3XQ23 [17-29]	0	1358.72	High	High	0	0.02232	3.37	R.GNPTVEVDLVTSK.G	[17-29]
		Checked	Confidence	Identifying Node	PSM Ambiguity	Annotated Sequence	Modifications	# Protein Groups	# Proteins	Master Protein Accessions	Protein Accessions	# Missed Cleavages	Charge	DeltaScore	DeltaCn	Rank	Search Engine Rank	m/z [Da]	MH+ [Da]	Theo. MH+ [Da]	DeltaM [ppm]	Deltam/z [Da]	Activation Type	MS Order	Isolation Interference [%]	Ion Inject Time [ms]	RT [min]	First Scan	Spectrum File	File ID	XCorr	Percolator q-Value	Percolator PEP
		FALSE	High	Sequest HT (A2)	Unambiguous	[R].GNPTVEVDLVTSK.[G]		1	1	C3XQ23	C3XQ23	0	2	0.4303	0	1	1	679.861	1358.72	1358.72	-0.5	-0.00034	HCD (High Energy Collision Dissociation)	MS2	45.6493	110	34.2338	9537	MA_Nov18.raw	F3	3.37	0	0.02232
		FALSE	High	Sequest HT (A2)	Unambiguous	[R].GNPTVEVDLVTSK.[G]		1	1	C3XQ23	C3XQ23	0	2	0.2406	0	1	1	679.863	1358.72	1358.72	2.55	0.00173	HCD (High Energy Collision Dissociation)	MS2	79.0108	110	34.6045	9675	MA_Nov18.raw	F3	1.87	0.00193	0.1572
FALSE	High	Master Protein	H0VAA9	Uncharacterized protein OS=Cavia porcellus OX=10141 GN=COL6A5 PE=4 SV=2	0	1.559	1	1	2	1	1	2558	281.3	6.47	5.55	1	High
	Checked	Confidence	Annotated Sequence	Modifications	Modifications in Master Proteins	Qvality PEP	Qvality q-value	# Protein Groups	# Proteins	# PSMs	Master Protein Accessions	Positions in Master Proteins	# Missed Cleavages	Theo. MH+ [Da]	Found in Sample: [S3] F3: Sample	Confidence (by Search Engine): Sequest HT	Percolator q-Value (by Search Engine): Sequest HT	Percolator PEP (by Search Engine): Sequest HT	XCorr (by Search Engine): Sequest HT	Sequence in Protein	Positions in Protein	Peptide Group Modifications in Protein
	FALSE	High	[K].ADIMFLVDSSGSIGSPNFEIMK.[T]	1xOxidation [M4]		0.0267031	0	1	1	2	H0VAA9	H0VAA9 [643-664]	0	2374.13	High	High	0	0.02763	2.95	K.ADIMFLVDSSGSIGSPNFEIMK.T	[643-664]
		Checked	Confidence	Identifying Node	PSM Ambiguity	Annotated Sequence	Modifications	# Protein Groups	# Proteins	Master Protein Accessions	Protein Accessions	# Missed Cleavages	Charge	DeltaScore	DeltaCn	Rank	Search Engine Rank	m/z [Da]	MH+ [Da]	Theo. MH+ [Da]	DeltaM [ppm]	Deltam/z [Da]	Activation Type	MS Order	Isolation Interference [%]	Ion Inject Time [ms]	RT [min]	First Scan	Spectrum File	File ID	XCorr	Percolator q-Value	Percolator PEP
		FALSE	High	Sequest HT (A2)	Unambiguous	[K].ADImFLVDSSGSIGSPNFEIMK.[T]	M4(Oxidation)	1	1	H0VAA9	H0VAA9	0	2	0.3458	0	1	1	1187.58	2374.15	2374.13	6.85	0.00813	HCD (High Energy Collision Dissociation)	MS2	0	110	71.5742	23218	MA_Nov18.raw	F3	2.95	0	0.02763
		FALSE	High	Sequest HT (A2)	Unambiguous	[K].ADImFLVDSSGSIGSPNFEIMK.[T]	M4(Oxidation)	1	1	H0VAA9	H0VAA9	0	2	0.3629	0	1	1	1187.57	2374.13	2374.13	1.81	0.00215	HCD (High Energy Collision Dissociation)	MS2	0	110	71.9157	23333	MA_Nov18.raw	F3	2.59	0.00193	0.05222
FALSE	High	Master Protein	A0A154NWK4	Double-strand break repair protein MRE11A OS=Dufourea novaeangliae OX=178035 GN=WN55_01233 PE=3 SV=1	0	2.114	2	2	2	2	1	790	88.8	8.22	6.8	2	High
	Checked	Confidence	Annotated Sequence	Modifications	Modifications in Master Proteins	Qvality PEP	Qvality q-value	# Protein Groups	# Proteins	# PSMs	Master Protein Accessions	Positions in Master Proteins	# Missed Cleavages	Theo. MH+ [Da]	Found in Sample: [S3] F3: Sample	Confidence (by Search Engine): Sequest HT	Percolator q-Value (by Search Engine): Sequest HT	Percolator PEP (by Search Engine): Sequest HT	XCorr (by Search Engine): Sequest HT	Sequence in Protein	Positions in Protein	Peptide Group Modifications in Protein
	FALSE	High	[R].IEDVTPIPSDSTR.[RMKQ]			0.10019	0.0051209	1	256	1	A0A154NWK4	A0A154NWK4 [768-780]	0	1429.72	High	High	0.00193	0.08704	3.26	R.IEDVTPIPSDSTR.R	[768-780]
		Checked	Confidence	Identifying Node	PSM Ambiguity	Annotated Sequence	Modifications	# Protein Groups	# Proteins	Master Protein Accessions	Protein Accessions	# Missed Cleavages	Charge	DeltaScore	DeltaCn	Rank	Search Engine Rank	m/z [Da]	MH+ [Da]	Theo. MH+ [Da]	DeltaM [ppm]	Deltam/z [Da]	Activation Type	MS Order	Isolation Interference [%]	Ion Inject Time [ms]	RT [min]	First Scan	Spectrum File	File ID	XCorr	Percolator q-Value	Percolator PEP
		FALSE	High	Sequest HT (A2)	Unambiguous	[R].IEDVTPIPSDSTR.[RMKQ]		1	256	A0A154NWK4	Q90YR0; A0A077YZK6; A0A0P6GZN8; A0A0P5J623; A0A1I7Z587; A0A0P5UAY3; A0A0P4WTX6; A0A2K6K9M0; A0A0D8XZQ8; C4WSJ6; A0EZU3; A0A369RR53; A0A1D2MQU9; A0A0P5QCI2; E0VLB2; A0A060XZN5; B4H871; B4M715; F2Z4N1; A0A0P4ZNT6; O70569; A0A2M4A0B4; A0A2G8KST1; A0A2U3XCB8; H2ZCD1; A0A0P6GVK7; A0A091IKD6; A0A2T7Q1F3; A0A096N3C4; C8CLX7; B5G2W0; Q3UJS5; A0A0P5IU99; A0A0P5C0W5; B2YHX2; B4KU90; A0A0F8AJZ9; K4G5B8; A0A…	0	2	0.3896	0	1	1	715.362	1429.72	1429.72	0.46	0.00033	HCD (High Energy Collision Dissociation)	MS2	53.1824	42.696	28.2211	7290	MA_Nov18.raw	F3	3.26	0.00193	0.08704
	FALSE	High	[R].IEDVTPIPSDSTRR.[KS-]			0.101711	0.0051209	1	256	1	A0A154NWK4	A0A154NWK4 [768-781]	1	1585.82	High	High	0.00193	0.08834	3.54	R.IEDVTPIPSDSTRR.K	[768-781]
		Checked	Confidence	Identifying Node	PSM Ambiguity	Annotated Sequence	Modifications	# Protein Groups	# Proteins	Master Protein Accessions	Protein Accessions	# Missed Cleavages	Charge	DeltaScore	DeltaCn	Rank	Search Engine Rank	m/z [Da]	MH+ [Da]	Theo. MH+ [Da]	DeltaM [ppm]	Deltam/z [Da]	Activation Type	MS Order	Isolation Interference [%]	Ion Inject Time [ms]	RT [min]	First Scan	Spectrum File	File ID	XCorr	Percolator q-Value	Percolator PEP
		FALSE	High	Sequest HT (A2)	Unambiguous	[R].IEDVTPIPSDSTRR.[KS-]		1	256	A0A154NWK4	Q90YR0; A0A077YZK6; A0A0P6GZN8; A0A0P5J623; A0A0P5UAY3; A0A0P4WTX6; A0A2K6K9M0; A0A0D8XZQ8; C4WSJ6; A0EZU3; A0A369RR53; A0A1D2MQU9; A0A0P5QCI2; E0VLB2; A0A060XZN5; B4H871; B4M715; F2Z4N1; A0A0P4ZNT6; O70569; A0A2M4A0B4; A0A2G8KST1; A0A2U3XCB8; H2ZCD1; A0A0P6GVK7; A0A091IKD6; A0A2T7Q1F3; A0A096N3C4; C8CLX7; B5G2W0; Q3UJS5; A0A0P5IU99; A0A0P5C0W5; B2YHX2; B4KU90; A0A0F8AJZ9; K4G5B8; A0A146Y9U4; A0A…	1	3	0.3192	0	1	1	529.278	1585.82	1585.82	0.12	6e-05	HCD (High Energy Collision Dissociation)	MS2	44.9072	54.054	24.6461	5951	MA_Nov18.raw	F3	3.54	0.00193	0.08834
FALSE	High	Master Protein	A2I4T5	Elongation factor 1 alpha (Fragment) OS=Daktulosphaira vitifoliae OX=58002 GN=EF1a PE=4 SV=1	0	3.155	13	2	2	1	1	199	21.5	6.35	5.91	2	High
	Checked	Confidence	Annotated Sequence	Modifications	Modifications in Master Proteins	Qvality PEP	Qvality q-value	# Protein Groups	# Proteins	# PSMs	Master Protein Accessions	Positions in Master Proteins	# Missed Cleavages	Theo. MH+ [Da]	Found in Sample: [S3] F3: Sample	Confidence (by Search Engine): Sequest HT	Percolator q-Value (by Search Engine): Sequest HT	Percolator PEP (by Search Engine): Sequest HT	XCorr (by Search Engine): Sequest HT	Sequence in Protein	Positions in Protein	Peptide Group Modifications in Protein
	FALSE	High	[K].IGGLGTVPVGR.[VIX]			0.0353023	0	2	259	3	A2I4T5; Q9BKG2	A2I4T5 [142-152]; Q9BKG2 [138-148]	0	1025.61	High	High	0	0.03513	2.96	K.IGGIGTVPVGR.V	[142-152]
		Checked	Confidence	Identifying Node	PSM Ambiguity	Annotated Sequence	Modifications	# Protein Groups	# Proteins	Master Protein Accessions	Protein Accessions	# Missed Cleavages	Charge	DeltaScore	DeltaCn	Rank	Search Engine Rank	m/z [Da]	MH+ [Da]	Theo. MH+ [Da]	DeltaM [ppm]	Deltam/z [Da]	Activation Type	MS Order	Isolation Interference [%]	Ion Inject Time [ms]	RT [min]	First Scan	Spectrum File	File ID	XCorr	Percolator q-Value	Percolator PEP
		FALSE	High	Sequest HT (A2)	Unambiguous	[K].IGGLGTVPVGR.[VIX]		2	2		Q5EPW3; K7ETF9	0	2	0	0	1	1	513.309	1025.61	1025.61	0.9	0.00046	HCD (High Energy Collision Dissociation)	MS2	19.0458	48.901	30.3864	8100	MA_Nov18.raw	F3	2.96	0	0.03513
		FALSE	High	Sequest HT (A2)	Unambiguous	[K].IGGIGTVPVGR.[VIX]		2	256	A2I4T5; Q9BKG2	V5LES8; Q2LB31; E3TNK7; A0A0P5ECF5; B5TW52; A0A0C5B6K8; B2C285; Q9NG59; I6LH84; S5NTZ6; Q8T7D1; A0A248XE85; Q5EPT3; E9JUX6; D9I2Q0; I1ZBX3; Q2LB28; A0A221J5A4; E5CWH5; Q8MWK1; A0A0B5D2D7; A0A1L7B5D2; F5BGB8; A0A2L2BLG5; A0A2D0WSM1; A5Z0Q5; A0A1B2AS69; Q8MZN3; A0A0P5GYI7; Q58GY5; A0STT3; Q7YXP5; Q9BNU7; E9LFW3; A0A0N8CG46; A0A1D8RJ66; A0A0P5FAZ8; Q3YBF2; C8YJP9; A0A0D3RBF4; E9JUY6; S5ZI43; A0A1B2A…	0	2		0	1	2	513.309	1025.61	1025.61	0.9	0.00046	HCD (High Energy Collision Dissociation)	MS2	19.0458	48.901	30.3864	8100	MA_Nov18.raw	F3	2.96	0	0.03513
		FALSE	High	Sequest HT (A2)	Unambiguous	[K].LGGIGTVPVGR.[VIX]		2	1		A0A120IF28	0	2		0	1	3	513.309	1025.61	1025.61	0.9	0.00046	HCD (High Energy Collision Dissociation)	MS2	19.0458	48.901	30.3864	8100	MA_Nov18.raw	F3	2.96	0	0.03513
	FALSE	High	[-].IVAAGTGEFEAGISK.[NX]			0.018211	0	1	44	1	A2I4T5	A2I4T5 [1-15]	0	1449.76	High	High	0	0.0199	2.95	-.IVAAGTGEFEAGISK.N	[1-15]
		Checked	Confidence	Identifying Node	PSM Ambiguity	Annotated Sequence	Modifications	# Protein Groups	# Proteins	Master Protein Accessions	Protein Accessions	# Missed Cleavages	Charge	DeltaScore	DeltaCn	Rank	Search Engine Rank	m/z [Da]	MH+ [Da]	Theo. MH+ [Da]	DeltaM [ppm]	Deltam/z [Da]	Activation Type	MS Order	Isolation Interference [%]	Ion Inject Time [ms]	RT [min]	First Scan	Spectrum File	File ID	XCorr	Percolator q-Value	Percolator PEP
		FALSE	High	Sequest HT (A2)	Unambiguous	[-].IVAAGTGEFEAGISK.[NX]		1	44	A2I4T5	A1Y0H0; A0A076MF73; A1Y0I1; A0A172LQL1; A2I4T4; A2I4U2; C4MNB3; A2I4V0; C4MN98; B8ZJA0; G0YF16; A2I4T7; G3GKS5; A0A172LS67; I2CIZ1; A0A1B1W0D4; C4MNA6; K7PIW6; C4MN97; A2I4U5; Q158M8; C5H1V7; G0YF17; A2I4X3; Q158J1; A2I4U3; C4MNB4; A2I4T5; C4MNA3; C4MNA0; A0A2S1ZR68; E2EEX8; A2I4V5; C4MNB0; C4MNA4; D5FST4; A0A1V0CLF2; A0A1B1W0G0; C4MN99; C4MNA9; A2I4W7; C4MNB5; A2I4W5; Q158F5	0	2	0.4576	0	1	1	725.384	1449.76	1449.76	1.74	0.00126	HCD (High Energy Collision Dissociation)	MS2	49.5612	110	33.5033	9266	MA_Nov18.raw	F3	2.95	0	0.0199
FALSE	High	Master Protein	A0A0P5JCU6	Actin, alpha skeletal muscle OS=Daphnia magna OX=35525 PE=3 SV=1	0	2.347	3	1	2	1	1	329	37	8	6.6	1	High
	Checked	Confidence	Annotated Sequence	Modifications	Modifications in Master Proteins	Qvality PEP	Qvality q-value	# Protein Groups	# Proteins	# PSMs	Master Protein Accessions	Positions in Master Proteins	# Missed Cleavages	Theo. MH+ [Da]	Found in Sample: [S3] F3: Sample	Confidence (by Search Engine): Sequest HT	Percolator q-Value (by Search Engine): Sequest HT	Percolator PEP (by Search Engine): Sequest HT	XCorr (by Search Engine): Sequest HT	Sequence in Protein	Positions in Protein	Peptide Group Modifications in Protein
	FALSE	High	[-K].YDESGPSIVHR.[K]			0.0392828	0	1	2	2	A0A0P5JCU6	A0A0P5JCU6 [316-326]	0	1259.6	High	High	0	0.03854	3.58	K.YDESGPSIVHR.K	[316-326]
		Checked	Confidence	Identifying Node	PSM Ambiguity	Annotated Sequence	Modifications	# Protein Groups	# Proteins	Master Protein Accessions	Protein Accessions	# Missed Cleavages	Charge	DeltaScore	DeltaCn	Rank	Search Engine Rank	m/z [Da]	MH+ [Da]	Theo. MH+ [Da]	DeltaM [ppm]	Deltam/z [Da]	Activation Type	MS Order	Isolation Interference [%]	Ion Inject Time [ms]	RT [min]	First Scan	Spectrum File	File ID	XCorr	Percolator q-Value	Percolator PEP
		FALSE	High	Sequest HT (A2)	Unambiguous	[-K].YDESGPSIVHR.[K]		1	2	A0A0P5JCU6	F4YD00; A0A0P5JCU6	0	3	0.5447	0	1	1	420.539	1259.6	1259.6	0.18	8e-05	HCD (High Energy Collision Dissociation)	MS2	38.3428	110	19.4553	4011	MA_Nov18.raw	F3	3.58	0	0.03854
		FALSE	High	Sequest HT (A2)	Unambiguous	[-K].YDESGPSIVHR.[K]		1	2	A0A0P5JCU6	F4YD00; A0A0P5JCU6	0	2	0.4702	0	1	1	630.302	1259.6	1259.6	-4.07	-0.00256	HCD (High Energy Collision Dissociation)	MS2	71.7707	110	19.4413	4007	MA_Nov18.raw	F3	3.02	0.00193	0.1166
FALSE	High	Master Protein	A0A0P7UKT4	Collagen alpha-1(VI) chain-like OS=Scleropages formosus OX=113540 GN=Z043_112263 PE=4 SV=1	0	0.836	1	1	2	1	1	1320	143.3	7.75	5.47	1	High
	Checked	Confidence	Annotated Sequence	Modifications	Modifications in Master Proteins	Qvality PEP	Qvality q-value	# Protein Groups	# Proteins	# PSMs	Master Protein Accessions	Positions in Master Proteins	# Missed Cleavages	Theo. MH+ [Da]	Found in Sample: [S3] F3: Sample	Confidence (by Search Engine): Sequest HT	Percolator q-Value (by Search Engine): Sequest HT	Percolator PEP (by Search Engine): Sequest HT	XCorr (by Search Engine): Sequest HT	Sequence in Protein	Positions in Protein	Peptide Group Modifications in Protein
	FALSE	High	[RK].VVLVLTDGR.[SA]			0.176271	0.0051209	1	24	4	A0A0P7UKT4	A0A0P7UKT4 [967-975]	0	971.588	High	High	0.00193	0.1458	2.85	R.VVLVLTDGR.S	[967-975]
		Checked	Confidence	Identifying Node	PSM Ambiguity	Annotated Sequence	Modifications	# Protein Groups	# Proteins	Master Protein Accessions	Protein Accessions	# Missed Cleavages	Charge	DeltaScore	DeltaCn	Rank	Search Engine Rank	m/z [Da]	MH+ [Da]	Theo. MH+ [Da]	DeltaM [ppm]	Deltam/z [Da]	Activation Type	MS Order	Isolation Interference [%]	Ion Inject Time [ms]	RT [min]	First Scan	Spectrum File	File ID	XCorr	Percolator q-Value	Percolator PEP
		FALSE	High	Sequest HT (A2)	Unambiguous	[RK].VVIVLTDGR.[SA]		1	4		A0A341CEL0; G3PGE1; A0A341CC51; A0A341CCP7	0	2		0	1	2	486.298	971.588	971.588	-0.04	-2e-05	HCD (High Energy Collision Dissociation)	MS2	51.9429	91.363	31.3295	8452	MA_Nov18.raw	F3	2.85	0.00193	0.1458
		FALSE	High	Sequest HT (A2)	Unambiguous	[RK].VVIVLTDGR.[SA]		1	4		A0A341CEL0; G3PGE1; A0A341CC51; A0A341CCP7	0	2		0	1	2	486.298	971.59	971.588	1.15	0.00056	HCD (High Energy Collision Dissociation)	MS2	45.1533	104.359	30.9814	8322	MA_Nov18.raw	F3	2.62	0.00193	0.1538
		FALSE	High	Sequest HT (A2)	Unambiguous	[RK].VVLVLTDGR.[SA]		1	20	A0A0P7UKT4	A0A1W4ZB81; W5MTV8; A0A2I4B9H7; A0A1A8USZ4; A0A1A7XA67; A0A1S3QV60; A0A1A8IH05; A0A1S3M169; Q4SNW1; A0A1W4XZC8; H3CR51; V9K7X3; A0A0P7UKT4; A0A1A8N9R8; M4AB63; A0A1A8EXM7; H2SII0; I3KEZ4; H2SIH9; H2M7Y4	0	2	0	0	1	1	486.298	971.59	971.588	1.15	0.00056	HCD (High Energy Collision Dissociation)	MS2	45.1533	104.359	30.9814	8322	MA_Nov18.raw	F3	2.62	0.00193	0.1538
		FALSE	High	Sequest HT (A2)	Unambiguous	[RK].VVLVLTDGR.[SA]		1	20	A0A0P7UKT4	A0A1W4ZB81; W5MTV8; A0A2I4B9H7; A0A1A8USZ4; A0A1A7XA67; A0A1S3QV60; A0A1A8IH05; A0A1S3M169; Q4SNW1; A0A1W4XZC8; H3CR51; V9K7X3; A0A0P7UKT4; A0A1A8N9R8; M4AB63; A0A1A8EXM7; H2SII0; I3KEZ4; H2SIH9; H2M7Y4	0	2	0	0	1	1	486.298	971.588	971.588	-0.04	-2e-05	HCD (High Energy Collision Dissociation)	MS2	51.9429	91.363	31.3295	8452	MA_Nov18.raw	F3	2.85	0.00193	0.1458
FALSE	High	Master Protein	Q95PQ6	Intermediate filament protein D OS=Molgula oculata OX=27575 GN=if-d PE=2 SV=1	0	2.147	3	1	2	1	1	375	43.4	5.08	6.43	1	High
	Checked	Confidence	Annotated Sequence	Modifications	Modifications in Master Proteins	Qvality PEP	Qvality q-value	# Protein Groups	# Proteins	# PSMs	Master Protein Accessions	Positions in Master Proteins	# Missed Cleavages	Theo. MH+ [Da]	Found in Sample: [S3] F3: Sample	Confidence (by Search Engine): Sequest HT	Percolator q-Value (by Search Engine): Sequest HT	Percolator PEP (by Search Engine): Sequest HT	XCorr (by Search Engine): Sequest HT	Sequence in Protein	Positions in Protein	Peptide Group Modifications in Protein
	FALSE	High	[R].YLEEQNKGLEK.[K]			0.0878435	0.0051209	1	1	2	Q95PQ6	Q95PQ6 [25-35]	1	1350.69	High	High	0.00193	0.09178	3.24	R.YLEEQNKGLEK.K	[25-35]
		Checked	Confidence	Identifying Node	PSM Ambiguity	Annotated Sequence	Modifications	# Protein Groups	# Proteins	Master Protein Accessions	Protein Accessions	# Missed Cleavages	Charge	DeltaScore	DeltaCn	Rank	Search Engine Rank	m/z [Da]	MH+ [Da]	Theo. MH+ [Da]	DeltaM [ppm]	Deltam/z [Da]	Activation Type	MS Order	Isolation Interference [%]	Ion Inject Time [ms]	RT [min]	First Scan	Spectrum File	File ID	XCorr	Percolator q-Value	Percolator PEP
		FALSE	High	Sequest HT (A2)	Unambiguous	[R].YLEEQNKGLEK.[K]		1	1	Q95PQ6	Q95PQ6	1	3	0.2539	0	1	1	450.902	1350.69	1350.69	1.92	0.00087	HCD (High Energy Collision Dissociation)	MS2	36.0744	110	16.8704	3056	MA_Nov18.raw	F3	3.19	0.00193	0.07768
		FALSE	High	Sequest HT (A2)	Unambiguous	[R].YLEEQNKGLEK.[K]		1	1	Q95PQ6	Q95PQ6	1	2	0.2901	0	1	1	675.848	1350.69	1350.69	-0.35	-0.00024	HCD (High Energy Collision Dissociation)	MS2	7.5633	110	16.927	3077	MA_Nov18.raw	F3	3.24	0.00193	0.09178
FALSE	High	Master Protein	Q6H2Y0	Beta-actin (Fragment) OS=Macaca mulatta OX=9544 PE=2 SV=1	0	2.384	82	1	2	1	1	17	2	7.18	8.43	1	High
	Checked	Confidence	Annotated Sequence	Modifications	Modifications in Master Proteins	Qvality PEP	Qvality q-value	# Protein Groups	# Proteins	# PSMs	Master Protein Accessions	Positions in Master Proteins	# Missed Cleavages	Theo. MH+ [Da]	Found in Sample: [S3] F3: Sample	Confidence (by Search Engine): Sequest HT	Percolator q-Value (by Search Engine): Sequest HT	Percolator PEP (by Search Engine): Sequest HT	XCorr (by Search Engine): Sequest HT	Sequence in Protein	Positions in Protein	Peptide Group Modifications in Protein
	FALSE	High	[-].KQEYDESGPSIVHR.[K]			0.058101	0.0051209	1	1	2	Q6H2Y0	Q6H2Y0 [1-14]	1	1644.8	High	High	0.00193	0.07649	4.29	-.KQEYDESGPSIVHR.K	[1-14]
		Checked	Confidence	Identifying Node	PSM Ambiguity	Annotated Sequence	Modifications	# Protein Groups	# Proteins	Master Protein Accessions	Protein Accessions	# Missed Cleavages	Charge	DeltaScore	DeltaCn	Rank	Search Engine Rank	m/z [Da]	MH+ [Da]	Theo. MH+ [Da]	DeltaM [ppm]	Deltam/z [Da]	Activation Type	MS Order	Isolation Interference [%]	Ion Inject Time [ms]	RT [min]	First Scan	Spectrum File	File ID	XCorr	Percolator q-Value	Percolator PEP
		FALSE	High	Sequest HT (A2)	Unambiguous	[-].KQEYDESGPSIVHR.[K]		1	1	Q6H2Y0	Q6H2Y0	1	4	0.4848	0	1	1	411.955	1644.8	1644.8	-0.59	-0.00024	HCD (High Energy Collision Dissociation)	MS2	22.1044	110	18.6054	3696	MA_Nov18.raw	F3	4.29	0.00193	0.07649
		FALSE	High	Sequest HT (A2)	Unambiguous	[-].KQEYDESGPSIVHR.[K]		1	1	Q6H2Y0	Q6H2Y0	1	3	0.4952	0	1	1	548.938	1644.8	1644.8	0.98	0.00053	HCD (High Energy Collision Dissociation)	MS2	62.9026	110	18.522	3666	MA_Nov18.raw	F3	4.14	0.00193	0.05396
FALSE	High	Master Protein	A0A2M4CKD0	Putative ubiquitin-40s ribosomal protein s27a (Fragment) OS=Anopheles darlingi OX=43151 PE=4 SV=1	0	2.282	10	1	2	1	1	135	15.2	9.64	8.56	1	High
	Checked	Confidence	Annotated Sequence	Modifications	Modifications in Master Proteins	Qvality PEP	Qvality q-value	# Protein Groups	# Proteins	# PSMs	Master Protein Accessions	Positions in Master Proteins	# Missed Cleavages	Theo. MH+ [Da]	Found in Sample: [S3] F3: Sample	Confidence (by Search Engine): Sequest HT	Percolator q-Value (by Search Engine): Sequest HT	Percolator PEP (by Search Engine): Sequest HT	XCorr (by Search Engine): Sequest HT	Sequence in Protein	Positions in Protein	Peptide Group Modifications in Protein
	FALSE	High	[-].LEVEASDTIENVK.[A]			0.003811	0	1	1	2	A0A2M4CKD0	A0A2M4CKD0 [1-13]	0	1446.73	High	High	0	0.01391	4.32	-.LEVEASDTIENVK.A	[1-13]
		Checked	Confidence	Identifying Node	PSM Ambiguity	Annotated Sequence	Modifications	# Protein Groups	# Proteins	Master Protein Accessions	Protein Accessions	# Missed Cleavages	Charge	DeltaScore	DeltaCn	Rank	Search Engine Rank	m/z [Da]	MH+ [Da]	Theo. MH+ [Da]	DeltaM [ppm]	Deltam/z [Da]	Activation Type	MS Order	Isolation Interference [%]	Ion Inject Time [ms]	RT [min]	First Scan	Spectrum File	File ID	XCorr	Percolator q-Value	Percolator PEP
		FALSE	High	Sequest HT (A2)	Unambiguous	[-].LEVEASDTIENVK.[A]		1	1	A0A2M4CKD0	A0A2M4CKD0	0	2	0.5301	0	1	1	723.87	1446.73	1446.73	0.08	6e-05	HCD (High Energy Collision Dissociation)	MS2	2.03159	58.998	31.8339	8641	MA_Nov18.raw	F3	4.32	0	0.01391
		FALSE	High	Sequest HT (A2)	Unambiguous	[-].LEVEASDTIENVK.[A]		1	1	A0A2M4CKD0	A0A2M4CKD0	0	2	0.5047	0	1	1	723.87	1446.73	1446.73	0.84	0.00061	HCD (High Energy Collision Dissociation)	MS2	16.6244	110	32.1827	8772	MA_Nov18.raw	F3	4.24	0	0.00522
FALSE	High	Master Protein	Q9BKG2	Elongation factor-1 alpha (Fragment) OS=Gerris odontogaster OX=143933 GN=EF-1a PE=4 SV=1	0	2.301	13	2	2	1	1	170	18.5	7.33	5.28	2	High
	Checked	Confidence	Annotated Sequence	Modifications	Modifications in Master Proteins	Qvality PEP	Qvality q-value	# Protein Groups	# Proteins	# PSMs	Master Protein Accessions	Positions in Master Proteins	# Missed Cleavages	Theo. MH+ [Da]	Found in Sample: [S3] F3: Sample	Confidence (by Search Engine): Sequest HT	Percolator q-Value (by Search Engine): Sequest HT	Percolator PEP (by Search Engine): Sequest HT	XCorr (by Search Engine): Sequest HT	Sequence in Protein	Positions in Protein	Peptide Group Modifications in Protein
	FALSE	High	[K].IGGLGTVPVGR.[VIX]			0.0353023	0	2	259	3	A2I4T5; Q9BKG2	A2I4T5 [142-152]; Q9BKG2 [138-148]	0	1025.61	High	High	0	0.03513	2.96	K.IGGIGTVPVGR.V	[138-148]
		Checked	Confidence	Identifying Node	PSM Ambiguity	Annotated Sequence	Modifications	# Protein Groups	# Proteins	Master Protein Accessions	Protein Accessions	# Missed Cleavages	Charge	DeltaScore	DeltaCn	Rank	Search Engine Rank	m/z [Da]	MH+ [Da]	Theo. MH+ [Da]	DeltaM [ppm]	Deltam/z [Da]	Activation Type	MS Order	Isolation Interference [%]	Ion Inject Time [ms]	RT [min]	First Scan	Spectrum File	File ID	XCorr	Percolator q-Value	Percolator PEP
		FALSE	High	Sequest HT (A2)	Unambiguous	[K].IGGLGTVPVGR.[VIX]		2	2		Q5EPW3; K7ETF9	0	2	0	0	1	1	513.309	1025.61	1025.61	0.9	0.00046	HCD (High Energy Collision Dissociation)	MS2	19.0458	48.901	30.3864	8100	MA_Nov18.raw	F3	2.96	0	0.03513
		FALSE	High	Sequest HT (A2)	Unambiguous	[K].IGGIGTVPVGR.[VIX]		2	256	A2I4T5; Q9BKG2	V5LES8; Q2LB31; E3TNK7; A0A0P5ECF5; B5TW52; A0A0C5B6K8; B2C285; Q9NG59; I6LH84; S5NTZ6; Q8T7D1; A0A248XE85; Q5EPT3; E9JUX6; D9I2Q0; I1ZBX3; Q2LB28; A0A221J5A4; E5CWH5; Q8MWK1; A0A0B5D2D7; A0A1L7B5D2; F5BGB8; A0A2L2BLG5; A0A2D0WSM1; A5Z0Q5; A0A1B2AS69; Q8MZN3; A0A0P5GYI7; Q58GY5; A0STT3; Q7YXP5; Q9BNU7; E9LFW3; A0A0N8CG46; A0A1D8RJ66; A0A0P5FAZ8; Q3YBF2; C8YJP9; A0A0D3RBF4; E9JUY6; S5ZI43; A0A1B2A…	0	2		0	1	2	513.309	1025.61	1025.61	0.9	0.00046	HCD (High Energy Collision Dissociation)	MS2	19.0458	48.901	30.3864	8100	MA_Nov18.raw	F3	2.96	0	0.03513
		FALSE	High	Sequest HT (A2)	Unambiguous	[K].LGGIGTVPVGR.[VIX]		2	1		A0A120IF28	0	2		0	1	3	513.309	1025.61	1025.61	0.9	0.00046	HCD (High Energy Collision Dissociation)	MS2	19.0458	48.901	30.3864	8100	MA_Nov18.raw	F3	2.96	0	0.03513
	FALSE	High	[-R].GTGEFEAGISK.[ND]			0.171364	0.0051209	1	54	1	Q9BKG2	Q9BKG2 [1-11]	0	1095.53	High	High	0.00193	0.1422	2.32	-.GTGEFEAGISK.N	[1-11]
		Checked	Confidence	Identifying Node	PSM Ambiguity	Annotated Sequence	Modifications	# Protein Groups	# Proteins	Master Protein Accessions	Protein Accessions	# Missed Cleavages	Charge	DeltaScore	DeltaCn	Rank	Search Engine Rank	m/z [Da]	MH+ [Da]	Theo. MH+ [Da]	DeltaM [ppm]	Deltam/z [Da]	Activation Type	MS Order	Isolation Interference [%]	Ion Inject Time [ms]	RT [min]	First Scan	Spectrum File	File ID	XCorr	Percolator q-Value	Percolator PEP
		FALSE	High	Sequest HT (A2)	Unambiguous	[-R].GTGEFEAGISK.[ND]		1	54	Q9BKG2	Q9BKF8; Q6TB43; A0A346KJP0; F1B176; Q6U785; B8ZJ83; Q9BKG3; Q6TB42; A5Y7W8; J7FDY5; G3JVD9; J7FDY4; J7FD17; A0A1S6Q4I8; B2CMP6; Q6TB26; Q9GQS4; A0A0C5B620; Q6TB32; D5GRK8; D5FSW1; Q6TB23; T1QFB8; A6YQC9; A0A0C5BJQ9; D1KYF2; J7FDI0; I2CIZ4; I0BZX7; Q6TB40; J7FEK9; Q9BPK1; J7FDH8; D9Z2D2; Q56IH4; A0A1Z1GCK8; Q9BPK2; Q9GQT0; Q9BKF6; E2EFL0; A0A096ZG19; S4SYF0; Q158E3; Q9GQS7; Q9BKF7; Q9BKF1; Q3YBB8;…	0	2	0.1897	0	1	1	548.271	1095.53	1095.53	1.88	0.00103	HCD (High Energy Collision Dissociation)	MS2	48.7628	87.643	22.4651	5136	MA_Nov18.raw	F3	2.32	0.00193	0.1422
FALSE	High	Master Protein	A0A9Q5	Myosin regulatory light chain OS=Molgula tectiformis OX=30286 GN=Mt-MRLC1 PE=2 SV=1	0	2.421	17	2	2	2	1	172	19.9	4.91	5.98	2	High
	Checked	Confidence	Annotated Sequence	Modifications	Modifications in Master Proteins	Qvality PEP	Qvality q-value	# Protein Groups	# Proteins	# PSMs	Master Protein Accessions	Positions in Master Proteins	# Missed Cleavages	Theo. MH+ [Da]	Found in Sample: [S3] F3: Sample	Confidence (by Search Engine): Sequest HT	Percolator q-Value (by Search Engine): Sequest HT	Percolator PEP (by Search Engine): Sequest HT	XCorr (by Search Engine): Sequest HT	Sequence in Protein	Positions in Protein	Peptide Group Modifications in Protein
	FALSE	High	[R].DGFVDPEDLKDMMASLGK.[E]	2xOxidation [M12; M13]		0.0651722	0.0051209	1	1	1	A0A9Q5	A0A9Q5 [46-63]	1	1999.9	High	High	0.00193	0.05968	3.16	R.DGFVDPEDLKDMMASLGK.E	[46-63]
		Checked	Confidence	Identifying Node	PSM Ambiguity	Annotated Sequence	Modifications	# Protein Groups	# Proteins	Master Protein Accessions	Protein Accessions	# Missed Cleavages	Charge	DeltaScore	DeltaCn	Rank	Search Engine Rank	m/z [Da]	MH+ [Da]	Theo. MH+ [Da]	DeltaM [ppm]	Deltam/z [Da]	Activation Type	MS Order	Isolation Interference [%]	Ion Inject Time [ms]	RT [min]	First Scan	Spectrum File	File ID	XCorr	Percolator q-Value	Percolator PEP
		FALSE	High	Sequest HT (A2)	Unambiguous	[R].DGFVDPEDLKDmmASLGK.[E]	M12(Oxidation); M13(Oxidation)	1	1	A0A9Q5	A0A9Q5	1	3	0.4589	0	1	1	667.306	1999.9	1999.9	2.41	0.00161	HCD (High Energy Collision Dissociation)	MS2	39.0103	99.607	40.5322	11883	MA_Nov18.raw	F3	3.16	0.00193	0.05968
	FALSE	High	[KR].LNGTDPEDVIK.[N]			0.0700833	0.0051209	1	18	1	A0A9Q5	A0A9Q5 [94-104]	0	1200.61	High	High	0.00193	0.06358	2.82	K.LNGTDPEDVIK.N	[94-104]
		Checked	Confidence	Identifying Node	PSM Ambiguity	Annotated Sequence	Modifications	# Protein Groups	# Proteins	Master Protein Accessions	Protein Accessions	# Missed Cleavages	Charge	DeltaScore	DeltaCn	Rank	Search Engine Rank	m/z [Da]	MH+ [Da]	Theo. MH+ [Da]	DeltaM [ppm]	Deltam/z [Da]	Activation Type	MS Order	Isolation Interference [%]	Ion Inject Time [ms]	RT [min]	First Scan	Spectrum File	File ID	XCorr	Percolator q-Value	Percolator PEP
		FALSE	High	Sequest HT (A2)	Unambiguous	[KR].LNGTDPEDVIK.[N]		1	18	A0A9Q5	A0A9Q5; A0A0L8FYB3; A0A1S3H4F5; A0A2T7NPT5; B3DKC6; V3ZMM9; A0A210PR37; A0A0L8ICS6; K1Q122; A0A1S3H2I9; A0A194ALY6; T1G3E6; A7RUX1; A8DVY3; B9ENW2; T2MJJ5; V4ATU8; C3ZD37	0	2	0.2163	0	1	1	600.809	1200.61	1200.61	0.19	0.00011	HCD (High Energy Collision Dissociation)	MS2	53.6298	110	28.0763	7236	MA_Nov18.raw	F3	2.82	0.00193	0.06358
FALSE	High	Master Protein	S9YC82	Fibroblast growth factor receptor substrate 2 OS=Camelus ferus OX=419612 GN=CB1_000400001 PE=3 SV=1	0	2.468	3	2	2	2	1	855	94.3	6.48	5.76	2	High
	Checked	Confidence	Annotated Sequence	Modifications	Modifications in Master Proteins	Qvality PEP	Qvality q-value	# Protein Groups	# Proteins	# PSMs	Master Protein Accessions	Positions in Master Proteins	# Missed Cleavages	Theo. MH+ [Da]	Found in Sample: [S3] F3: Sample	Confidence (by Search Engine): Sequest HT	Percolator q-Value (by Search Engine): Sequest HT	Percolator PEP (by Search Engine): Sequest HT	XCorr (by Search Engine): Sequest HT	Sequence in Protein	Positions in Protein	Peptide Group Modifications in Protein
	FALSE	High	[R].GATQQILDEAER.[S]			0.0773005	0.0051209	1	315	2	S9YC82	S9YC82 [716-727]	0	1330.66	High	High	0.00193	0.06932	2.94	R.GATQQILDEAER.S	[716-727]
		Checked	Confidence	Identifying Node	PSM Ambiguity	Annotated Sequence	Modifications	# Protein Groups	# Proteins	Master Protein Accessions	Protein Accessions	# Missed Cleavages	Charge	DeltaScore	DeltaCn	Rank	Search Engine Rank	m/z [Da]	MH+ [Da]	Theo. MH+ [Da]	DeltaM [ppm]	Deltam/z [Da]	Activation Type	MS Order	Isolation Interference [%]	Ion Inject Time [ms]	RT [min]	First Scan	Spectrum File	File ID	XCorr	Percolator q-Value	Percolator PEP
		FALSE	High	Sequest HT (A2)	Unambiguous	[R].GATQQIIDEAER.[S]		1	59		A0A2U3XLR2; Q171G0; A0A023ETP2; A0A1S3A6G8; J9UWG5; J9V9T0; F4WS67; A0A182SU45; A0A182VU05; K7GCW0; A0A226EU03; W5JEP1; A0A182J824; A0A0K8S1L1; E2AE48; J9VDT2; A0A2Y9G5G8; J9V839; A0A1B6GB87; A0A1B6FI08; E2BQ93; A0A0J7L6Z5; A0A2M4A9Q8; A0A151ICL7; A0A1J1IQ64; A0A026WCT3; Q7Q1P2; A0A182RVZ2; A0A158N9W9; A0A182F260; A0A182YFT8; A0A151ISP9; A0A2M4BJV3; A0A1B6LBH7; H9G992; A0A067RHG6; A0A182M9I4; A0A…	0	2		0	1	2	665.835	1330.66	1330.66	1.91	0.00127	HCD (High Energy Collision Dissociation)	MS2	71.9005	108.772	31.3146	8447	MA_Nov18.raw	F3	2.94	0.00193	0.06932
		FALSE	High	Sequest HT (A2)	Unambiguous	[R].GATQQILDEAER.[S]		1	256	S9YC82	A0A093T807; A0A2K5QDW1; A0A1A9X0B7; A0A0L8HB35; D3TMR1; A0A1A6HIZ6; A0A0C9QE42; A0A2I3HKG6; F7F689; H2RTX0; A0A023FKN9; G7PI08; A0A093HEB6; A0A2Y9E3R3; Q0ZBX6; Q8AVB7; A0A2K6V1P6; E9GSI0; A0A0C9RYP3; A0A337SWX8; A0A1S3QJX1; L5LLM2; A0A2C9K119; A0A2K5YRT2; W5NH55; A0A0P5BEQ0; A0A091G808; A0A093CXA8; A0A0P5QB79; A0A0K8RAM4; A0A0P6CDG4; L7LSD2; A0A2K5VBF5; A0A091UYL0; A0A2Y9IQD8; A0A1B0BCF8; A0A091T…	0	2	0	0	1	1	665.835	1330.66	1330.66	1.91	0.00127	HCD (High Energy Collision Dissociation)	MS2	71.9005	108.772	31.3146	8447	MA_Nov18.raw	F3	2.94	0.00193	0.06932
	FALSE	High	[K].LIEEVMIGEDK.[LM]	1xOxidation [M6]		0.0520312	0.0051209	1	168	1	S9YC82	S9YC82 [687-697]	0	1291.64	High	High	0.00193	0.04908	2.82	K.LIEEVMIGEDK.L	[687-697]
		Checked	Confidence	Identifying Node	PSM Ambiguity	Annotated Sequence	Modifications	# Protein Groups	# Proteins	Master Protein Accessions	Protein Accessions	# Missed Cleavages	Charge	DeltaScore	DeltaCn	Rank	Search Engine Rank	m/z [Da]	MH+ [Da]	Theo. MH+ [Da]	DeltaM [ppm]	Deltam/z [Da]	Activation Type	MS Order	Isolation Interference [%]	Ion Inject Time [ms]	RT [min]	First Scan	Spectrum File	File ID	XCorr	Percolator q-Value	Percolator PEP
		FALSE	High	Sequest HT (A2)	Unambiguous	[K].LIEEVmIGEDK.[LM]	M6(Oxidation)	1	168	S9YC82	A0A2U3XLR2; A0A093T807; A0A1A6HIZ6; A0A2I3HKG6; F7F689; G7PI08; A0A093HEB6; A0A2Y9E3R3; A0A1S3A6G8; Q8AVB7; A0A2K6V1P6; A0A337SWX8; A0A1U7RPH9; A0A2K5YRT2; W5NH55; A0A091G808; A0A093CXA8; K7GCW0; A0A0P6CDG4; A0A2K5VBF5; A0A091UYL0; A0A2Y9IQD8; A0A2K5QGF2; A0A091T048; A0A093D6H1; A0A091IFJ2; A0A2K6NWL8; A0A2K5YRQ6; Q9JJD8; A0A0K8S1L1; A0A2Y9F2A8; A0A2J8W140; Q3ZBH0; A0A2K6NWL4; A0A2Y9G5G8; A0A1S3F…	0	2	0.3085	0	1	1	646.324	1291.64	1291.64	-3.16	-0.00204	HCD (High Energy Collision Dissociation)	MS2	29.3703	110	32.3194	8824	MA_Nov18.raw	F3	2.82	0.00193	0.04908
FALSE	High	Master Protein	A0A212D7H3	MYH1 (Fragment) OS=Cervus elaphus hippelaphus OX=46360 GN=Celaphus_00001034 PE=3 SV=1	0	2.12	0	1	2	1	1	3127	359.6	6.13	7.31	1	High
	Checked	Confidence	Annotated Sequence	Modifications	Modifications in Master Proteins	Qvality PEP	Qvality q-value	# Protein Groups	# Proteins	# PSMs	Master Protein Accessions	Positions in Master Proteins	# Missed Cleavages	Theo. MH+ [Da]	Found in Sample: [S3] F3: Sample	Confidence (by Search Engine): Sequest HT	Percolator q-Value (by Search Engine): Sequest HT	Percolator PEP (by Search Engine): Sequest HT	XCorr (by Search Engine): Sequest HT	Sequence in Protein	Positions in Protein	Peptide Group Modifications in Protein
	FALSE	High	[R].LEELEEELEAER.[ATQNSM]			0.00589892	0	1	517	8	A0A212D7H3	A0A212D7H3 [983-994]	0	1488.71	High	High	0	0.04097	3.68	R.IEELEEEIEAER.A	[983-994]
		Checked	Confidence	Identifying Node	PSM Ambiguity	Annotated Sequence	Modifications	# Protein Groups	# Proteins	Master Protein Accessions	Protein Accessions	# Missed Cleavages	Charge	DeltaScore	DeltaCn	Rank	Search Engine Rank	m/z [Da]	MH+ [Da]	Theo. MH+ [Da]	DeltaM [ppm]	Deltam/z [Da]	Activation Type	MS Order	Isolation Interference [%]	Ion Inject Time [ms]	RT [min]	First Scan	Spectrum File	File ID	XCorr	Percolator q-Value	Percolator PEP
		FALSE	High	Sequest HT (A2)	Unambiguous	[R].IEELEEEIEAER.[ATQNSM]		1	256	A0A212D7H3	W5PPG6; A0A2K6RZX8; F6R839; A0A2K5VHF1; K7DKU4; A6QPA6; A0A0D9RAR9; G1RGS9; F1MRC2; A0A096P2X6; A0A2K5XYA6; A0A2K6KE74; K7CK53; F1N775; G1RGV5; A0A1S2ZS20; A0A2Y9HFY4; A0A2Y9T3H2; A0A2Y9DK74; M3WDH8; A0A2K6PBX4; A0A384BUH6; A0A2K5ES52; F1SS62; A0A2Y9LFL6; A0A2U4C347; A0A212D7H3; L9JS86; A0A0D9RBV9; A0A2Y9T2A9; A0A2K5P477; A0A384BVH0; A0A1U7STU7; A0A1S2ZQ19; F1PQU7; G1PUM0; G1TKS9; A0A2K5ZH23; W5P…	0	2		0	1	2	744.857	1488.71	1488.71	-0.21	-0.00015	HCD (High Energy Collision Dissociation)	MS2	31.6676	110	40.6337	11920	MA_Nov18.raw	F3	3.63	0	0.00758
		FALSE	High	Sequest HT (A2)	Unambiguous	[R].IEELEEELEAER.[ATQNSM]		1	256		A0A1S3IXD1; F1MM07; H2YYW5; A0A1D2AIK6; G3WQW1; A0A2K5EW61; M3Y500; E4YZ36; A0A2I3THJ1; A0A1S3IWW9; A0A341C502; A0A2Y9PDX2; G3S2B7; A0A1S3IXH9; A0A210Q4E0; A0A1S3IWW4; H2YYW7; A0A2Y9TII5; A0A1S3IYP2; T1IQ65; A0A2I3TPW3; E4XDV5; A5YM51; H2YYX2; A0A1S3IYQ8; A0A2C9K8U0; A0A2K5M3L7; A0A2J7QRJ3; A0A1D2MRL0; F6QTD4; S7NBC8; A0A2C9K8V0; A0A2K5USP5; A0A2C9K8U5; M3WAS8; A0A2I3TCG8; A0A2C9K8U9; A0A2K6N6G5;…	0	2	0	0	1	1	744.857	1488.71	1488.71	-0.21	-0.00015	HCD (High Energy Collision Dissociation)	MS2	31.6676	110	40.6337	11920	MA_Nov18.raw	F3	3.63	0	0.00758
		FALSE	High	Sequest HT (A2)	Unambiguous	[R].IEELEEELEAER.[ATQNSM]		1	256		A0A1S3IXD1; F1MM07; H2YYW5; A0A1D2AIK6; G3WQW1; A0A2K5EW61; M3Y500; E4YZ36; A0A2I3THJ1; A0A1S3IWW9; A0A341C502; A0A2Y9PDX2; G3S2B7; A0A1S3IXH9; A0A210Q4E0; A0A1S3IWW4; H2YYW7; A0A2Y9TII5; A0A1S3IYP2; T1IQ65; A0A2I3TPW3; E4XDV5; A5YM51; H2YYX2; A0A1S3IYQ8; A0A2C9K8U0; A0A2K5M3L7; A0A2J7QRJ3; A0A1D2MRL0; F6QTD4; S7NBC8; A0A2C9K8V0; A0A2K5USP5; A0A2C9K8U5; M3WAS8; A0A2I3TCG8; A0A2C9K8U9; A0A2K6N6G5;…	0	2		0	1	2	744.856	1488.71	1488.71	-0.53	-0.0004	HCD (High Energy Collision Dissociation)	MS2	46.4322	110	40.2852	11791	MA_Nov18.raw	F3	3.68	0	0.04097
		FALSE	High	Sequest HT (A2)	Unambiguous	[R].IEELEEEIEAER.[ATQNSM]		1	256	A0A212D7H3	W5PPG6; A0A2K6RZX8; F6R839; A0A2K5VHF1; K7DKU4; A6QPA6; A0A0D9RAR9; G1RGS9; F1MRC2; A0A096P2X6; A0A2K5XYA6; A0A2K6KE74; K7CK53; F1N775; G1RGV5; A0A1S2ZS20; A0A2Y9HFY4; A0A2Y9T3H2; A0A2Y9DK74; M3WDH8; A0A2K6PBX4; A0A384BUH6; A0A2K5ES52; F1SS62; A0A2Y9LFL6; A0A2U4C347; A0A212D7H3; L9JS86; A0A0D9RBV9; A0A2Y9T2A9; A0A2K5P477; A0A384BVH0; A0A1U7STU7; A0A1S2ZQ19; F1PQU7; G1PUM0; G1TKS9; A0A2K5ZH23; W5P…	0	2		0	1	3	744.856	1488.71	1488.71	-0.53	-0.0004	HCD (High Energy Collision Dissociation)	MS2	46.4322	110	40.2852	11791	MA_Nov18.raw	F3	3.68	0	0.04097
		FALSE	High	Sequest HT (A2)	Unambiguous	[R].LEELEEEIEAER.[ATQNSM]		1	4		A0A2U3VT35; A0A2U3YM95; A0A2U3VTB7; A0A2Y9HFN8	0	2		0	1	4	744.856	1488.71	1488.71	-0.53	-0.0004	HCD (High Energy Collision Dissociation)	MS2	46.4322	110	40.2852	11791	MA_Nov18.raw	F3	3.68	0	0.04097
		FALSE	High	Sequest HT (A2)	Unambiguous	[R].LEELEEELEAER.[ATQNSM]		1	1		V9KBQ3	0	2	0	0	1	1	744.856	1488.71	1488.71	-0.53	-0.0004	HCD (High Energy Collision Dissociation)	MS2	46.4322	110	40.2852	11791	MA_Nov18.raw	F3	3.68	0	0.04097
		FALSE	High	Sequest HT (A2)	Unambiguous	[R].LEELEEELEAER.[ATQNSM]		1	1		V9KBQ3	0	2		0	1	3	744.857	1488.71	1488.71	-0.21	-0.00015	HCD (High Energy Collision Dissociation)	MS2	31.6676	110	40.6337	11920	MA_Nov18.raw	F3	3.63	0	0.00758
		FALSE	High	Sequest HT (A2)	Unambiguous	[R].LEELEEEIEAER.[ATQNSM]		1	4		A0A2U3VT35; A0A2U3YM95; A0A2U3VTB7; A0A2Y9HFN8	0	2		0	1	4	744.857	1488.71	1488.71	-0.21	-0.00015	HCD (High Energy Collision Dissociation)	MS2	31.6676	110	40.6337	11920	MA_Nov18.raw	F3	3.63	0	0.00758
FALSE	High	Master Protein	A9YQH3	Calmodulin 1 (Fragment) OS=Crassostrea sikamea OX=94324 PE=4 SV=1	0	2.163	87	2	2	2	1	52	5.7	3.98	8.56	2	High
	Checked	Confidence	Annotated Sequence	Modifications	Modifications in Master Proteins	Qvality PEP	Qvality q-value	# Protein Groups	# Proteins	# PSMs	Master Protein Accessions	Positions in Master Proteins	# Missed Cleavages	Theo. MH+ [Da]	Found in Sample: [S3] F3: Sample	Confidence (by Search Engine): Sequest HT	Percolator q-Value (by Search Engine): Sequest HT	Percolator PEP (by Search Engine): Sequest HT	XCorr (by Search Engine): Sequest HT	Sequence in Protein	Positions in Protein	Peptide Group Modifications in Protein
	FALSE	High	[R].SLGQNPTEAELQDMINEVDADGNGTIDFPEFL.[-]	1xOxidation [M14]		0.0605844	0.0051209	1	1	1	A9YQH3	A9YQH3 [21-52]	0	3495.57	High	High	0.00193	0.05588	4.34	R.SLGQNPTEAELQDMINEVDADGNGTIDFPEFL.-	[21-52]
		Checked	Confidence	Identifying Node	PSM Ambiguity	Annotated Sequence	Modifications	# Protein Groups	# Proteins	Master Protein Accessions	Protein Accessions	# Missed Cleavages	Charge	DeltaScore	DeltaCn	Rank	Search Engine Rank	m/z [Da]	MH+ [Da]	Theo. MH+ [Da]	DeltaM [ppm]	Deltam/z [Da]	Activation Type	MS Order	Isolation Interference [%]	Ion Inject Time [ms]	RT [min]	First Scan	Spectrum File	File ID	XCorr	Percolator q-Value	Percolator PEP
		FALSE	High	Sequest HT (A2)	Unambiguous	[R].SLGQNPTEAELQDmINEVDADGNGTIDFPEFL.[-]	M14(Oxidation)	1	1	A9YQH3	A9YQH3	0	3	0.576	0	1	1	1165.87	3495.6	3495.57	8.11	0.00945	HCD (High Energy Collision Dissociation)	MS2	0.964609	110	73.8807	24057	MA_Nov18.raw	F3	4.34	0.00193	0.05588
	FALSE	High	[-].LFDKDGDGTITTK.[E]			0.146417	0.0051209	1	13	1	A9YQH3	A9YQH3 [1-13]	1	1410.71	High	High	0.00193	0.1229	4.21	-.LFDKDGDGTITTK.E	[1-13]
		Checked	Confidence	Identifying Node	PSM Ambiguity	Annotated Sequence	Modifications	# Protein Groups	# Proteins	Master Protein Accessions	Protein Accessions	# Missed Cleavages	Charge	DeltaScore	DeltaCn	Rank	Search Engine Rank	m/z [Da]	MH+ [Da]	Theo. MH+ [Da]	DeltaM [ppm]	Deltam/z [Da]	Activation Type	MS Order	Isolation Interference [%]	Ion Inject Time [ms]	RT [min]	First Scan	Spectrum File	File ID	XCorr	Percolator q-Value	Percolator PEP
		FALSE	High	Sequest HT (A2)	Unambiguous	[-].LFDKDGDGTITTK.[E]		1	13	A9YQH3	A9YQH3; A9YQG8; L0I7C2; A0A0M3WP62; A0A1C9C3Z6; A0A0M3WNJ4; A0A0M3WPR0; A9YQH0; L0I703; A0A0M3N265; A0A0M3N193; A0A183G580; A9YQH1	1	3	0.4846	0	1	1	470.909	1410.71	1410.71	0.23	0.00011	HCD (High Energy Collision Dissociation)	MS2	41.0324	110	22.5192	5156	MA_Nov18.raw	F3	4.21	0.00193	0.1229
FALSE	High	Master Protein	I6TYI6	Tubulin alpha chain (Fragment) OS=Teleopsis dalmanni OX=139649 PE=3 SV=1	0	1.966	6	2	2	1	1	370	41.4	5.57	5.56	2	High
	Checked	Confidence	Annotated Sequence	Modifications	Modifications in Master Proteins	Qvality PEP	Qvality q-value	# Protein Groups	# Proteins	# PSMs	Master Protein Accessions	Positions in Master Proteins	# Missed Cleavages	Theo. MH+ [Da]	Found in Sample: [S3] F3: Sample	Confidence (by Search Engine): Sequest HT	Percolator q-Value (by Search Engine): Sequest HT	Percolator PEP (by Search Engine): Sequest HT	XCorr (by Search Engine): Sequest HT	Sequence in Protein	Positions in Protein	Peptide Group Modifications in Protein
	FALSE	High	[-].FVDLEPTVVDEVR.[T]			0.101202	0.0051209	1	1	1	I6TYI6	I6TYI6 [1-13]	0	1517.78	High	High	0.00193	0.08806	2.77	-.FVDLEPTVVDEVR.T	[1-13]
		Checked	Confidence	Identifying Node	PSM Ambiguity	Annotated Sequence	Modifications	# Protein Groups	# Proteins	Master Protein Accessions	Protein Accessions	# Missed Cleavages	Charge	DeltaScore	DeltaCn	Rank	Search Engine Rank	m/z [Da]	MH+ [Da]	Theo. MH+ [Da]	DeltaM [ppm]	Deltam/z [Da]	Activation Type	MS Order	Isolation Interference [%]	Ion Inject Time [ms]	RT [min]	First Scan	Spectrum File	File ID	XCorr	Percolator q-Value	Percolator PEP
		FALSE	High	Sequest HT (A2)	Unambiguous	[-].FVDLEPTVVDEVR.[T]		1	1	I6TYI6	I6TYI6	0	2	0.0505	0	1	1	759.397	1517.79	1517.78	1.85	0.0014	HCD (High Energy Collision Dissociation)	MS2	46.5735	110	49.7968	15312	MA_Nov18.raw	F3	2.77	0.00193	0.08806
	FALSE	High	[KR].EIVDIVLDR.[VILATM]			0.146417	0.0051209	2	412	4	L5LLI6; I6TYI6	L5LLI6 [454-462]; I6TYI6 [47-55]	0	1071.6	High	High	0.00193	0.1228	2.79	K.EIVDLVLDR.I	[47-55]
		Checked	Confidence	Identifying Node	PSM Ambiguity	Annotated Sequence	Modifications	# Protein Groups	# Proteins	Master Protein Accessions	Protein Accessions	# Missed Cleavages	Charge	DeltaScore	DeltaCn	Rank	Search Engine Rank	m/z [Da]	MH+ [Da]	Theo. MH+ [Da]	DeltaM [ppm]	Deltam/z [Da]	Activation Type	MS Order	Isolation Interference [%]	Ion Inject Time [ms]	RT [min]	First Scan	Spectrum File	File ID	XCorr	Percolator q-Value	Percolator PEP
		FALSE	High	Sequest HT (A2)	Unambiguous	[KR].EIVDLVIDR.[VILATM]		2	7		A0A0N0U742; A0A154P236; A0A088AFI9; A0A310SAL5; A0A2A3E4G8; A0A0L8HPC5; A0A0L8HMX4	0	2		0	1	4	536.306	1071.61	1071.6	0.65	0.00035	HCD (High Energy Collision Dissociation)	MS2	2.66909	49.583	49.0355	15030	MA_Nov18.raw	F3	2.79	0.00193	0.1228
		FALSE	High	Sequest HT (A2)	Unambiguous	[KR].ELVDLVLDR.[VILATM]		2	9		A0A2P8Y1B8; R7U9Q3; A0A0L8GE04; W6FEY6; A0A2J7REM9; A0A0R3UEY5; R7TAC7; R7TKK8; Q8MVU1	0	2		0	1	3	536.306	1071.61	1071.6	0.65	0.00035	HCD (High Energy Collision Dissociation)	MS2	2.66909	49.583	49.0355	15030	MA_Nov18.raw	F3	2.79	0.00193	0.1228
		FALSE	High	Sequest HT (A2)	Unambiguous	[KR].EIVDIVLDR.[VILATM]		2	140		A0A0N8AB43; A0A0P4XRE3; A0A0P5XX12; A0A2P2HW14; A0A0P5KDD4; B4JYV1; A0A0P4Z163; J9JYZ7; H2YCU5; A0A0P5T2S3; A0A0P4VZJ1; A0A0P4YX17; A0A023F9I7; A0A0P5SUB2; A0A0P5DPX5; A0A191UR69; I6TUI4; A0A0N8ABQ5; A0A0X9IMM6; B4K4G1; A0A0P6H716; A0A0P5BXA9; A0A0P6E145; A0A0P5JSY6; A0A0A9YKX2; A0A0N7ZG06; A0A1B6IMY7; A0A0P5GEX7; A2I499; A0A0N7ZM87; A0A170Y036; A0A0P5TYX8; A0A0P5AQU8; A0A0P6EFD0; A0A0P4WX35; A0A…	0	2	0	0	1	1	536.306	1071.61	1071.6	0.65	0.00035	HCD (High Energy Collision Dissociation)	MS2	2.66909	49.583	49.0355	15030	MA_Nov18.raw	F3	2.79	0.00193	0.1228
		FALSE	High	Sequest HT (A2)	Unambiguous	[KR].EIVDLVLDR.[VILATM]		2	256	L5LLI6; I6TYI6	D2HEW5; K7X518; S9W7X2; A0A183PSS1; H2NJB1; A0A0U2IGL2; K7IY21; Q6XIP2; A0A2T7P8Q9; A0A2Y9E4G2; A0A0A9X5Q0; A0A2I9LPX0; G3VE57; A0A0P5LT01; F7CD56; T1JAB9; A0A267GUA0; A0A0P5EFL6; A0A0P5IQA5; A0A1P8NTG7; A0A195B9P0; A0A2T7NQR3; B4NIY4; A0A286Q4Z8; A0A1Y3BTA3; H2Q5U9; G7PH64; J9K1X1; J9RTD3; A0A224ZBA7; A0A023VZ65; K7X510; A0A0U2TFE5; A0A087UCR0; A0A2T7PNA1; A0A087UPG1; A0A183TD95; A0A0N8AWJ5; R9W…	0	2		0	1	2	536.306	1071.61	1071.6	0.65	0.00035	HCD (High Energy Collision Dissociation)	MS2	2.66909	49.583	49.0355	15030	MA_Nov18.raw	F3	2.79	0.00193	0.1228
FALSE	High	Master Protein	M7BBT2	Heat shock 70 kDa protein 13 OS=Chelonia mydas OX=8469 GN=UY3_09843 PE=3 SV=1	0	1.368	3	1	2	1	1	486	53.8	7.17	6.29	1	High
	Checked	Confidence	Annotated Sequence	Modifications	Modifications in Master Proteins	Qvality PEP	Qvality q-value	# Protein Groups	# Proteins	# PSMs	Master Protein Accessions	Positions in Master Proteins	# Missed Cleavages	Theo. MH+ [Da]	Found in Sample: [S3] F3: Sample	Confidence (by Search Engine): Sequest HT	Percolator q-Value (by Search Engine): Sequest HT	Percolator PEP (by Search Engine): Sequest HT	XCorr (by Search Engine): Sequest HT	Sequence in Protein	Positions in Protein	Peptide Group Modifications in Protein
	FALSE	High	[K].TEVDEIVLVGGSTR.[I]			0.0446328	0	1	5	2	M7BBT2	M7BBT2 [412-425]	0	1474.77	High	High	0.00193	0.09904	3.62	K.TEVDEIVLVGGSTR.I	[412-425]
		Checked	Confidence	Identifying Node	PSM Ambiguity	Annotated Sequence	Modifications	# Protein Groups	# Proteins	Master Protein Accessions	Protein Accessions	# Missed Cleavages	Charge	DeltaScore	DeltaCn	Rank	Search Engine Rank	m/z [Da]	MH+ [Da]	Theo. MH+ [Da]	DeltaM [ppm]	Deltam/z [Da]	Activation Type	MS Order	Isolation Interference [%]	Ion Inject Time [ms]	RT [min]	First Scan	Spectrum File	File ID	XCorr	Percolator q-Value	Percolator PEP
		FALSE	High	Sequest HT (A2)	Unambiguous	[K].TEVDEIVLVGGSTR.[I]		1	5	M7BBT2	M7BBT2; A0A151MDS2; A0A1U7RXB6; H9G4K3; K7GD59	0	2	0.1199	0	1	1	737.892	1474.78	1474.77	1.45	0.00107	HCD (High Energy Collision Dissociation)	MS2	55.4381	110	42.4811	12606	MA_Nov18.raw	F3	2.67	0	0.04289
		FALSE	High	Sequest HT (A2)	Unambiguous	[K].TEVDEIVLVGGSTR.[I]		1	5	M7BBT2	M7BBT2; A0A151MDS2; A0A1U7RXB6; H9G4K3; K7GD59	0	2	0.0801	0	1	1	737.893	1474.78	1474.77	2.44	0.0018	HCD (High Energy Collision Dissociation)	MS2	62.0202	110	42.0957	12463	MA_Nov18.raw	F3	3.62	0.00193	0.09904
FALSE	High	Master Protein	A0A0V1MQX8	40S ribosomal protein S8 OS=Trichinella papuae OX=268474 GN=TRMT11 PE=3 SV=1	0	2.948	2	2	2	2	1	1346	155	9.04	6.53	2	High
	Checked	Confidence	Annotated Sequence	Modifications	Modifications in Master Proteins	Qvality PEP	Qvality q-value	# Protein Groups	# Proteins	# PSMs	Master Protein Accessions	Positions in Master Proteins	# Missed Cleavages	Theo. MH+ [Da]	Found in Sample: [S3] F3: Sample	Confidence (by Search Engine): Sequest HT	Percolator q-Value (by Search Engine): Sequest HT	Percolator PEP (by Search Engine): Sequest HT	XCorr (by Search Engine): Sequest HT	Sequence in Protein	Positions in Protein	Peptide Group Modifications in Protein
	FALSE	High	[RK].LIDVVYNASNNELVR.[TM]			0.00724075	0	1	282	4	A0A0V1MQX8	A0A0V1MQX8 [1216-1230]	0	1718.91	High	High	0	0.009034	3.76	R.IIDVVYNASNNELVR.T	[1216-1230]
		Checked	Confidence	Identifying Node	PSM Ambiguity	Annotated Sequence	Modifications	# Protein Groups	# Proteins	Master Protein Accessions	Protein Accessions	# Missed Cleavages	Charge	DeltaScore	DeltaCn	Rank	Search Engine Rank	m/z [Da]	MH+ [Da]	Theo. MH+ [Da]	DeltaM [ppm]	Deltam/z [Da]	Activation Type	MS Order	Isolation Interference [%]	Ion Inject Time [ms]	RT [min]	First Scan	Spectrum File	File ID	XCorr	Percolator q-Value	Percolator PEP
		FALSE	High	Sequest HT (A2)	Unambiguous	[RK].ILDVVYNASNNELVR.[TM]		1	12		B5M0Q8; Q5QBH2; Q4KTD4; A0A0N8DTN8; A0A1J1HUF3; A0A369RZ13; A0A0P6ISB1; B3SA16; M4TAJ6; A0A336LC22; T1FV46; A0A1X7UUJ9	0	2		0	1	4	859.952	1718.9	1718.91	-6.62	-0.00569	HCD (High Energy Collision Dissociation)	MS2	56.3872	110	45.4192	13693	MA_Nov18.raw	F3	3.76	0	0.009034
		FALSE	High	Sequest HT (A2)	Unambiguous	[RK].LLDVVYNASNNELVR.[TM]		1	1		R7VAC0	0	2		0	1	3	859.952	1718.9	1718.91	-6.62	-0.00569	HCD (High Energy Collision Dissociation)	MS2	56.3872	110	45.4192	13693	MA_Nov18.raw	F3	3.76	0	0.009034
		FALSE	High	Sequest HT (A2)	Unambiguous	[RK].IIDVVYNASNNELVR.[TM]		1	256	A0A0V1MQX8	A0A1W4XIX2; H0WV78; T0M4U1; A0A2K6S115; A0A343EU18; A0A0K8S974; A0A1A8V8I4; A0A2K6EU14; G1NVW1; I3VPC9; A0A091GZN9; A0A2I0UEW5; A0A0Q3MQT7; A7T0C1; C6FGX8; A0A2K6NHA6; A0A2K6R8Z7; A0A2Y9DC71; H9H4F0; A0A1Y3E3G0; Q4GXT3; A0A060YXI2; A0A0L8GNK1; A0A087ZV06; M0R7Q5; I3M7N6; Q3UJU6; J3SD50; W6UNN4; Q3UA25; A0A1L1RYE0; A0A146NE99; S7Q1D8; A0A0V1MQX8; Q862P8; A0A0R3STW7; D6WJB9; A0A146NF43; G3UCL9; A0A…	0	2		0	1	2	859.952	1718.9	1718.91	-6.62	-0.00569	HCD (High Energy Collision Dissociation)	MS2	56.3872	110	45.4192	13693	MA_Nov18.raw	F3	3.76	0	0.009034
		FALSE	High	Sequest HT (A2)	Unambiguous	[RK].LIDVVYNASNNELVR.[TM]		1	13		A0A224XY55; A0A1D2N4V8; A0A2R7WLQ6; A0A2R7WHY5; A0A0N7Z9C6; R4G5A0; A0A161M8M3; G1K0B3; A6YPI3; R4WD83; A0A2B4SFP1; A0A060YUB7; B5DGK7	0	2	0	0	1	1	859.952	1718.9	1718.91	-6.62	-0.00569	HCD (High Energy Collision Dissociation)	MS2	56.3872	110	45.4192	13693	MA_Nov18.raw	F3	3.76	0	0.009034
	FALSE	High	[R].ADGYLLEGK.[E-]			0.149263	0.0051209	1	222	2	A0A0V1MQX8	A0A0V1MQX8 [1323-1331]	0	965.494	High	High	0.00193	0.1249	2.77	R.ADGYILEGK.E	[1323-1331]
		Checked	Confidence	Identifying Node	PSM Ambiguity	Annotated Sequence	Modifications	# Protein Groups	# Proteins	Master Protein Accessions	Protein Accessions	# Missed Cleavages	Charge	DeltaScore	DeltaCn	Rank	Search Engine Rank	m/z [Da]	MH+ [Da]	Theo. MH+ [Da]	DeltaM [ppm]	Deltam/z [Da]	Activation Type	MS Order	Isolation Interference [%]	Ion Inject Time [ms]	RT [min]	First Scan	Spectrum File	File ID	XCorr	Percolator q-Value	Percolator PEP
		FALSE	High	Sequest HT (A2)	Unambiguous	[R].ADGYILEGK.[E-]		1	200	A0A0V1MQX8	E0VHJ9; A0A1Z5LG55; C7TNV9; A0A0K8S974; A0A1A8V8I4; A0A182IVT0; A0A0B6ZHC5; I3VPC9; K4GD10; D1FPH0; A0A2H8TGM5; A0A0B1SD93; A0A224XY55; B5DDE8; A0A087ZV06; A0A084VU58; A0A0D8XFS0; J3SD50; A0A182XWZ9; A0A0V1MQX8; A0A1D2N4V8; A0A183IVV3; D6WJB9; A0A182T7L4; A0A0T6B5B3; A0A2A3E770; A0A2R7WHY5; K4G3H9; D3TL24; A8CWC1; A0A1E1VYY6; A0A183S7D8; A0A0C9PNX1; Q4GXT7; J9ARA6; A0A1Y9IVW7; A0A183WVK1; A0A0M9A…	0	2		0	1	2	483.251	965.495	965.494	1	0.00048	HCD (High Energy Collision Dissociation)	MS2	56.6876	110	25.028	6094	MA_Nov18.raw	F3	2.77	0.00193	0.1249
		FALSE	High	Sequest HT (A2)	Unambiguous	[R].ADGYLLEGK.[E-]		1	22		C6FGX8; A0A146NE99; A0A146NF43; B8RJH4; M4AKN1; A0A146YKD4; A0A0S7MHV4; U5EVJ3; B8RJH3; A0A147AWH2; A0A146YIE9; A0A087X7S0; B0WXU4; A0A1J1HUF3; Q9DFR2; G1KRF8; Q9DFJ3; A0A1Q3F7D1; Q98TM0; A0A146ND87; Q5DVI5; A0A315W361	0	2	0	0	1	1	483.251	965.495	965.494	1	0.00048	HCD (High Energy Collision Dissociation)	MS2	56.6876	110	25.028	6094	MA_Nov18.raw	F3	2.77	0.00193	0.1249
FALSE	High	Master Protein	A0A0K0YAX6	Transgelin OS=Mytilus coruscus OX=42192 PE=2 SV=1	0	1.617	4	1	2	1	1	403	44.3	7.11	7.32	1	High
	Checked	Confidence	Annotated Sequence	Modifications	Modifications in Master Proteins	Qvality PEP	Qvality q-value	# Protein Groups	# Proteins	# PSMs	Master Protein Accessions	Positions in Master Proteins	# Missed Cleavages	Theo. MH+ [Da]	Found in Sample: [S3] F3: Sample	Confidence (by Search Engine): Sequest HT	Percolator q-Value (by Search Engine): Sequest HT	Percolator PEP (by Search Engine): Sequest HT	XCorr (by Search Engine): Sequest HT	Sequence in Protein	Positions in Protein	Peptide Group Modifications in Protein
	FALSE	High	[K].ALIGEDIGEGPSNVEK.[S]			0.0228405	0	1	3	2	A0A0K0YAX6	A0A0K0YAX6 [36-51]	0	1627.82	High	High	0	0.02417	3.87	K.ALIGEDIGEGPSNVEK.S	[36-51]
		Checked	Confidence	Identifying Node	PSM Ambiguity	Annotated Sequence	Modifications	# Protein Groups	# Proteins	Master Protein Accessions	Protein Accessions	# Missed Cleavages	Charge	DeltaScore	DeltaCn	Rank	Search Engine Rank	m/z [Da]	MH+ [Da]	Theo. MH+ [Da]	DeltaM [ppm]	Deltam/z [Da]	Activation Type	MS Order	Isolation Interference [%]	Ion Inject Time [ms]	RT [min]	First Scan	Spectrum File	File ID	XCorr	Percolator q-Value	Percolator PEP
		FALSE	High	Sequest HT (A2)	Unambiguous	[K].ALIGEDIGEGPSNVEK.[S]		1	3	A0A0K0YAX6	A0A0K0YAX6; Q966V3; A0A0K0YB09	0	2	0.5401	0	1	1	814.412	1627.82	1627.82	-0.63	-0.00051	HCD (High Energy Collision Dissociation)	MS2	47.5544	110	35.4293	9983	MA_Nov18.raw	F3	3.87	0	0.02417
		FALSE	High	Sequest HT (A2)	Unambiguous	[K].ALIGEDIGEGPSNVEK.[S]		1	3	A0A0K0YAX6	A0A0K0YAX6; Q966V3; A0A0K0YB09	0	2	0.4	0	1	1	814.412	1627.82	1627.82	-0.85	-0.0007	HCD (High Energy Collision Dissociation)	MS2	15.2214	110	35.7936	10118	MA_Nov18.raw	F3	3.45	0.00193	0.04719
FALSE	High	Master Protein	A0A0A9X7Z9	Ras-related protein ORAB-1 OS=Lygus hesperus OX=30085 GN=RAB1 PE=4 SV=1	0	2.027	11	2	2	2	1	204	22.9	6.21	5.27	2	High
	Checked	Confidence	Annotated Sequence	Modifications	Modifications in Master Proteins	Qvality PEP	Qvality q-value	# Protein Groups	# Proteins	# PSMs	Master Protein Accessions	Positions in Master Proteins	# Missed Cleavages	Theo. MH+ [Da]	Found in Sample: [S3] F3: Sample	Confidence (by Search Engine): Sequest HT	Percolator q-Value (by Search Engine): Sequest HT	Percolator PEP (by Search Engine): Sequest HT	XCorr (by Search Engine): Sequest HT	Sequence in Protein	Positions in Protein	Peptide Group Modifications in Protein
	FALSE	High	[KR].IILIGDSGVGK.[TS]			0.0615412	0.0051209	1	46	10	A0A0A9X7Z9	A0A0A9X7Z9 [10-20]	0	1071.64	High	High	0.00193	0.05685	2.58	K.ILLIGDSGVGK.S	[10-20]
[truncated: 374 more rows]
