# Supplementary material for: Shotgun Proteomics of Ascidians Tunic Gives New Insights on Host–Microbe Interactions by Revealing Diverse Antimicrobial Peptides
Source: Mar Drugs. 2020 Jul 13;18(7):362. doi: 10.3390/md18070362 (PMC7401272; doi:10.3390/md18070362)
Supplement: Supplementary file 1 [file marinedrugs-18-00362-s001.zip › Supplementary Dataset/Proteome Discoverer/proteomic_results_metazoa/PA_Metazoa_R1.xlsx]

## Sheet: Proteins
Checked	Master	Accession	Description	Coverage [%]	# Peptides	# PSMs	# Unique Peptides	# Protein Groups	# AAs	MW [kDa]	calc. pI	Score Sequest HT: Sequest HT	# Peptides (by Search Engine): Sequest HT	Found in Sample: [S6] F6: Sample	Modifications
FALSE	Master Protein	A2SY09	Actin OS=Ciona intestinalis OX=7719 GN=act PE=2 SV=1	26	7	18	2	1	375	41.7	5.48	32.51	7	High
	Checked	Confidence	Annotated Sequence	Modifications	Modifications in Master Proteins	Qvality PEP	Qvality q-value	# Protein Groups	# Proteins	# PSMs	Master Protein Accessions	Positions in Master Proteins	# Missed Cleavages	Theo. MH+ [Da]	Found in Sample: [S6] F6: Sample	Confidence (by Search Engine): Sequest HT	Percolator q-Value (by Search Engine): Sequest HT	Percolator PEP (by Search Engine): Sequest HT	XCorr (by Search Engine): Sequest HT	Sequence in Protein	Positions in Protein	Peptide Group Modifications in Protein
	FALSE	High	[KR].QEYDESGPSIVHR.[KM-NG]			0.0919169	0	4	256	1	G4VLW1; O18513; A2SY09; A0A2K5S201	G4VLW1 [361-373]; O18513 [291-303]; A2SY09 [360-372]; A0A2K5S201 [362-374]	0	1516.7	High	High	0	0.02536	1.15	K.QEYDESGPSIVHR.K	[360-372]
		Checked	Confidence	Identifying Node	PSM Ambiguity	Annotated Sequence	Modifications	# Protein Groups	# Proteins	Master Protein Accessions	Protein Accessions	# Missed Cleavages	Charge	DeltaScore	DeltaCn	Rank	Search Engine Rank	m/z [Da]	MH+ [Da]	Theo. MH+ [Da]	DeltaM [ppm]	Deltam/z [Da]	Activation Type	MS Order	Isolation Interference [%]	Ion Inject Time [ms]	RT [min]	First Scan	Spectrum File	File ID	XCorr	Percolator q-Value	Percolator PEP
		FALSE	High	Sequest HT (A2)	Selected	[KR].QEYDESGPSIVHR.[KM-NG]		4	256	G4VLW1; O18513; A2SY09; A0A2K5S201	U6JLF5; A0A2F0BHD1; J9P3P8; L9L4N0; A0A096NAA6; F7A7I3; H2QW46; A7UDB4; G4VLW1; M4PZX1; A1E0X2; Q9U6L9; A0A2Y9DHB2; F6T3Y8; A0A2K6A1L8; A0A2T7NS02; S5MIC9; O18513; A0A2R9BGJ3; A0A2P4VZ54; V5GV10; A0A181C4Z4; A0A2K6Q1T6; A0A096NHJ7; A0A286Q4W6; H2ZBK6; Q0PR65; B6EAV1; A0A2I2YUP9; S5M683; G3VA05; S7Q589; A0A2I3T8J6; A0A2K5JAR4; Q7M3B0; A0A0N5CMK8; A7SCN8; F6R0S4; A0A2K5JIF5; Q06YY0; L5MJ38; S5M6B0;…	0	2	0	0	1	1	758.856	1516.7	1516.7	0.74	0.00056	HCD (High Energy Collision Dissociation)	MS2	6.97104	110	18.1214	4000	PA_Sept18.raw	F6	1.15	0	0.02536
	FALSE	High	[K].SYELPDGQVITVGNER.[F-LM]			0.0238314	0	2	247	8	A2SY09; A0A2G5SPV1	A2SY09 [239-254]; A0A2G5SPV1 [240-255]	0	1776.88	High	High	0	0.1038	2.21	K.SYELPDGQVITVGNER.F	[239-254]
		Checked	Confidence	Identifying Node	PSM Ambiguity	Annotated Sequence	Modifications	# Protein Groups	# Proteins	Master Protein Accessions	Protein Accessions	# Missed Cleavages	Charge	DeltaScore	DeltaCn	Rank	Search Engine Rank	m/z [Da]	MH+ [Da]	Theo. MH+ [Da]	DeltaM [ppm]	Deltam/z [Da]	Activation Type	MS Order	Isolation Interference [%]	Ion Inject Time [ms]	RT [min]	First Scan	Spectrum File	File ID	XCorr	Percolator q-Value	Percolator PEP
		FALSE	High	Sequest HT (A2)	Rejected	[K].SYELPDGQVITVGNER.[F-LM]		2	247	A2SY09; A0A2G5SPV1	A0A090LBA7; A0A016RXW3; Q869B3; A0A0N5D4Z2; A8Y4Q9; A0A0K0ENM6; A0A0M3IC41; A0A0B2V386; A0A2P4VZ54; W5J4N5; Q6B9V8; A0A0N4XF36; D1MX16; A0A2C9LSI4; Q5F1K8; Q8I861; A0A182EV27; A0A2G9UVG1; A0A183U5R7; F1LDN8; F1LBK2; A0A0N5CMK8; A0A2G5SAD6; F1LAW4; Q6B9W6; A0A181ZMR8; A0A2S0DES3; A8XK80; A0A1B6KZP7; J9E647; A0A1I7VQ30; A0A0R3QHB0; A0A183GCY5; A0A016RXS4; A2SY09; G0N8I1; A0A0H5SER1; A0A016RY19; O61…	0	2		0	2	2	888.943	1776.88	1776.88	0.89	0.00079	HCD (High Energy Collision Dissociation)	MS2	5.60319	110	47.4186	14905	PA_Sept18.raw	F6	1.76	0	0.1504
		FALSE	High	Sequest HT (A2)	Unambiguous	[K].SYELPDGQVITVGNER.[F-LM]		2	247	A2SY09; A0A2G5SPV1	A0A090LBA7; A0A016RXW3; Q869B3; A0A0N5D4Z2; A8Y4Q9; A0A0K0ENM6; A0A0M3IC41; A0A0B2V386; A0A2P4VZ54; W5J4N5; Q6B9V8; A0A0N4XF36; D1MX16; A0A2C9LSI4; Q5F1K8; Q8I861; A0A182EV27; A0A2G9UVG1; A0A183U5R7; F1LDN8; F1LBK2; A0A0N5CMK8; A0A2G5SAD6; F1LAW4; Q6B9W6; A0A181ZMR8; A0A2S0DES3; A8XK80; A0A1B6KZP7; J9E647; A0A1I7VQ30; A0A0R3QHB0; A0A183GCY5; A0A016RXS4; A2SY09; G0N8I1; A0A0H5SER1; A0A016RY19; O61…	0	2	0.1131	0	1	1	888.943	1776.88	1776.88	1.37	0.00122	HCD (High Energy Collision Dissociation)	MS2	0.486013	110	46.7005	14641	PA_Sept18.raw	F6	2.21	0	0.1038
		FALSE	High	Sequest HT (A2)	Selected	[K].SYELPDGQVITVGNER.[F-LM]		2	247	A2SY09; A0A2G5SPV1	A0A090LBA7; A0A016RXW3; Q869B3; A0A0N5D4Z2; A8Y4Q9; A0A0K0ENM6; A0A0M3IC41; A0A0B2V386; A0A2P4VZ54; W5J4N5; Q6B9V8; A0A0N4XF36; D1MX16; A0A2C9LSI4; Q5F1K8; Q8I861; A0A182EV27; A0A2G9UVG1; A0A183U5R7; F1LDN8; F1LBK2; A0A0N5CMK8; A0A2G5SAD6; F1LAW4; Q6B9W6; A0A181ZMR8; A0A2S0DES3; A8XK80; A0A1B6KZP7; J9E647; A0A1I7VQ30; A0A0R3QHB0; A0A183GCY5; A0A016RXS4; A2SY09; G0N8I1; A0A0H5SER1; A0A016RY19; O61…	0	2	0.041	0	1	1	888.943	1776.88	1776.88	1.24	0.0011	HCD (High Energy Collision Dissociation)	MS2	0.800031	109.605	45.9844	14379	PA_Sept18.raw	F6	1.95	0	0.04248
		FALSE	High	Sequest HT (A2)	Rejected	[K].SYELPDGQVITVGNER.[F-LM]		2	247	A2SY09; A0A2G5SPV1	A0A090LBA7; A0A016RXW3; Q869B3; A0A0N5D4Z2; A8Y4Q9; A0A0K0ENM6; A0A0M3IC41; A0A0B2V386; A0A2P4VZ54; W5J4N5; Q6B9V8; A0A0N4XF36; D1MX16; A0A2C9LSI4; Q5F1K8; Q8I861; A0A182EV27; A0A2G9UVG1; A0A183U5R7; F1LDN8; F1LBK2; A0A0N5CMK8; A0A2G5SAD6; F1LAW4; Q6B9W6; A0A181ZMR8; A0A2S0DES3; A8XK80; A0A1B6KZP7; J9E647; A0A1I7VQ30; A0A0R3QHB0; A0A183GCY5; A0A016RXS4; A2SY09; G0N8I1; A0A0H5SER1; A0A016RY19; O61…	0	2		0	3	3	888.942	1776.88	1776.88	0.62	0.00055	HCD (High Energy Collision Dissociation)	MS2	1.06511	72.127	45.263	14115	PA_Sept18.raw	F6	1.57	0	0.008283
		FALSE	High	Sequest HT (A2)	Unambiguous	[K].SYELPDGQVITVGNER.[F-LM]		2	247	A2SY09; A0A2G5SPV1	A0A090LBA7; A0A016RXW3; Q869B3; A0A0N5D4Z2; A8Y4Q9; A0A0K0ENM6; A0A0M3IC41; A0A0B2V386; A0A2P4VZ54; W5J4N5; Q6B9V8; A0A0N4XF36; D1MX16; A0A2C9LSI4; Q5F1K8; Q8I861; A0A182EV27; A0A2G9UVG1; A0A183U5R7; F1LDN8; F1LBK2; A0A0N5CMK8; A0A2G5SAD6; F1LAW4; Q6B9W6; A0A181ZMR8; A0A2S0DES3; A8XK80; A0A1B6KZP7; J9E647; A0A1I7VQ30; A0A0R3QHB0; A0A183GCY5; A0A016RXS4; A2SY09; G0N8I1; A0A0H5SER1; A0A016RY19; O61…	0	2	0.0579	0	1	1	888.942	1776.88	1776.88	0.69	0.00061	HCD (High Energy Collision Dissociation)	MS2	0.284734	59.224	44.5439	13851	PA_Sept18.raw	F6	1.9	0	0.002966
		FALSE	High	Sequest HT (A2)	Unambiguous	[K].SYELPDGQVITVGNER.[F-LM]		2	247	A2SY09; A0A2G5SPV1	A0A090LBA7; A0A016RXW3; Q869B3; A0A0N5D4Z2; A8Y4Q9; A0A0K0ENM6; A0A0M3IC41; A0A0B2V386; A0A2P4VZ54; W5J4N5; Q6B9V8; A0A0N4XF36; D1MX16; A0A2C9LSI4; Q5F1K8; Q8I861; A0A182EV27; A0A2G9UVG1; A0A183U5R7; F1LDN8; F1LBK2; A0A0N5CMK8; A0A2G5SAD6; F1LAW4; Q6B9W6; A0A181ZMR8; A0A2S0DES3; A8XK80; A0A1B6KZP7; J9E647; A0A1I7VQ30; A0A0R3QHB0; A0A183GCY5; A0A016RXS4; A2SY09; G0N8I1; A0A0H5SER1; A0A016RY19; O61…	0	2	0.0725	0	1	1	888.943	1776.88	1776.88	1.31	0.00116	HCD (High Energy Collision Dissociation)	MS2	1.46496	51.636	43.8266	13587	PA_Sept18.raw	F6	2.07	0	0.01457
		FALSE	High	Sequest HT (A2)	Rejected	[K].SYELPDGQVITVGNER.[F-LM]		2	247	A2SY09; A0A2G5SPV1	A0A090LBA7; A0A016RXW3; Q869B3; A0A0N5D4Z2; A8Y4Q9; A0A0K0ENM6; A0A0M3IC41; A0A0B2V386; A0A2P4VZ54; W5J4N5; Q6B9V8; A0A0N4XF36; D1MX16; A0A2C9LSI4; Q5F1K8; Q8I861; A0A182EV27; A0A2G9UVG1; A0A183U5R7; F1LDN8; F1LBK2; A0A0N5CMK8; A0A2G5SAD6; F1LAW4; Q6B9W6; A0A181ZMR8; A0A2S0DES3; A8XK80; A0A1B6KZP7; J9E647; A0A1I7VQ30; A0A0R3QHB0; A0A183GCY5; A0A016RXS4; A2SY09; G0N8I1; A0A0H5SER1; A0A016RY19; O61…	0	2		0	2	2	888.943	1776.88	1776.88	0.96	0.00085	HCD (High Energy Collision Dissociation)	MS2	0.272618	46.749	43.1123	13323	PA_Sept18.raw	F6	1.54	0	0.1044
		FALSE	High	Sequest HT (A2)	Selected	[K].SYELPDGQVITVGNER.[F-LM]		2	247	A2SY09; A0A2G5SPV1	A0A090LBA7; A0A016RXW3; Q869B3; A0A0N5D4Z2; A8Y4Q9; A0A0K0ENM6; A0A0M3IC41; A0A0B2V386; A0A2P4VZ54; W5J4N5; Q6B9V8; A0A0N4XF36; D1MX16; A0A2C9LSI4; Q5F1K8; Q8I861; A0A182EV27; A0A2G9UVG1; A0A183U5R7; F1LDN8; F1LBK2; A0A0N5CMK8; A0A2G5SAD6; F1LAW4; Q6B9W6; A0A181ZMR8; A0A2S0DES3; A8XK80; A0A1B6KZP7; J9E647; A0A1I7VQ30; A0A0R3QHB0; A0A183GCY5; A0A016RXS4; A2SY09; G0N8I1; A0A0H5SER1; A0A016RY19; O61…	0	2		0	2	2	888.943	1776.88	1776.88	1.03	0.00092	HCD (High Energy Collision Dissociation)	MS2	0	21.459	42.3967	13059	PA_Sept18.raw	F6	1.34	0	0.05707
	FALSE	High	[KR].DLYANTVLSGGSTMFPGIADR.[MLI]			1.35427e-06	0	3	131	3	O18513; A2SY09; Q9NC44	O18513 [223-243]; A2SY09 [292-312]; Q9NC44 [179-199]	0	2185.06	High	High	0	5.23762e-10	4.23	K.DLYANTVLSGGSTMFPGIADR.M	[292-312]
		Checked	Confidence	Identifying Node	PSM Ambiguity	Annotated Sequence	Modifications	# Protein Groups	# Proteins	Master Protein Accessions	Protein Accessions	# Missed Cleavages	Charge	DeltaScore	DeltaCn	Rank	Search Engine Rank	m/z [Da]	MH+ [Da]	Theo. MH+ [Da]	DeltaM [ppm]	Deltam/z [Da]	Activation Type	MS Order	Isolation Interference [%]	Ion Inject Time [ms]	RT [min]	First Scan	Spectrum File	File ID	XCorr	Percolator q-Value	Percolator PEP
		FALSE	High	Sequest HT (A2)	Unambiguous	[KR].DLYANTVLSGGSTMFPGIADR.[MLI]		3	131	O18513; A2SY09; Q9NC44	Q964E3; O18555; Q964E1; I0JGU0; P69003; O18513; Q9NBZ8; A0A0E3VJX4; H2ZBK6; O76784; A0A181ZMR8; Q9NC47; A7SEB1; A2SY09; A0A183J8M7; Q6WBY4; A0A1B2CWA2; P53466; W4Y157; A0A220VX64; G0ZGZ8; A0A2T7NS23; A0A1L3KPZ4; Q26378; A0A2B4S283; P53465; H2ZBK9; H2Z3L3; A9ZMG3; G7Z065; W8PHT8; A0A0V0W2E1; A0A1Y9T599; K1PZQ5; D3GBA7; H2ZBK8; D4P9H7; U4U6N7; P12716; Q2TTE2; Q9NC35; Q2LDZ8; Q9NC29; P69004; Q8IAC1;…	0	3	0.0658	0	1	1	729.024	2185.06	2185.06	-0.57	-0.00042	HCD (High Energy Collision Dissociation)	MS2	0.241907	110	70.3219	23403	PA_Sept18.raw	F6	3.8	0	0.000212
		FALSE	High	Sequest HT (A2)	Unambiguous	[KR].DLYANTVLSGGSTMFPGIADR.[MLI]		3	131	O18513; A2SY09; Q9NC44	Q964E3; O18555; Q964E1; I0JGU0; P69003; O18513; Q9NBZ8; A0A0E3VJX4; H2ZBK6; O76784; A0A181ZMR8; Q9NC47; A7SEB1; A2SY09; A0A183J8M7; Q6WBY4; A0A1B2CWA2; P53466; W4Y157; A0A220VX64; G0ZGZ8; A0A2T7NS23; A0A1L3KPZ4; Q26378; A0A2B4S283; P53465; H2ZBK9; H2Z3L3; A9ZMG3; G7Z065; W8PHT8; A0A0V0W2E1; A0A1Y9T599; K1PZQ5; D3GBA7; H2ZBK8; D4P9H7; U4U6N7; P12716; Q2TTE2; Q9NC35; Q2LDZ8; Q9NC29; P69004; Q8IAC1;…	0	2	0.0757	0	1	1	1093.03	2185.06	2185.06	0.33	0.00036	HCD (High Energy Collision Dissociation)	MS2	0	72.827	70.2631	23381	PA_Sept18.raw	F6	4.23	0	5.23762e-10
		FALSE	High	Sequest HT (A2)	Selected	[KR].DLYANTVLSGGSTMFPGIADR.[MLI]		3	131	O18513; A2SY09; Q9NC44	Q964E3; O18555; Q964E1; I0JGU0; P69003; O18513; Q9NBZ8; A0A0E3VJX4; H2ZBK6; O76784; A0A181ZMR8; Q9NC47; A7SEB1; A2SY09; A0A183J8M7; Q6WBY4; A0A1B2CWA2; P53466; W4Y157; A0A220VX64; G0ZGZ8; A0A2T7NS23; A0A1L3KPZ4; Q26378; A0A2B4S283; P53465; H2ZBK9; H2Z3L3; A9ZMG3; G7Z065; W8PHT8; A0A0V0W2E1; A0A1Y9T599; K1PZQ5; D3GBA7; H2ZBK8; D4P9H7; U4U6N7; P12716; Q2TTE2; Q9NC35; Q2LDZ8; Q9NC29; P69004; Q8IAC1;…	0	2	0.0444	0	1	1	1093.03	2185.06	2185.06	0.21	0.00023	HCD (High Energy Collision Dissociation)	MS2	0	110	70.6166	23513	PA_Sept18.raw	F6	3.6	0	1.085e-06
	FALSE	High	[K].EITALAPPTMK.[I]			0.0295297	0	2	104	3	O18513; A2SY09	O18513 [247-257]; A2SY09 [316-326]	0	1171.64	High	High	0	0.0444	2.09	K.EITALAPPTMK.I	[316-326]
		Checked	Confidence	Identifying Node	PSM Ambiguity	Annotated Sequence	Modifications	# Protein Groups	# Proteins	Master Protein Accessions	Protein Accessions	# Missed Cleavages	Charge	DeltaScore	DeltaCn	Rank	Search Engine Rank	m/z [Da]	MH+ [Da]	Theo. MH+ [Da]	DeltaM [ppm]	Deltam/z [Da]	Activation Type	MS Order	Isolation Interference [%]	Ion Inject Time [ms]	RT [min]	First Scan	Spectrum File	File ID	XCorr	Percolator q-Value	Percolator PEP
		FALSE	High	Sequest HT (A2)	Unambiguous	[K].EITALAPPTMK.[I]		2	104	O18513; A2SY09	Q964E3; O18555; Q964E1; A0A2T7NS02; A0A0U3E052; P69003; O18513; A0A0E3VJX4; H2ZBK6; Q9PTU4; H6UWY4; I3K9Y0; A0A181ZMR8; A2SY09; O76539; A0A2I7YV73; Q26378; A0A2B4S283; H2MSI7; P53465; H2ZBK9; G7Z065; P10990; A0A2G8JBD5; A0A026WUM4; D3GBA7; H2ZBK8; D4P9H7; W4Y1A3; D2IYE7; Q2TTE2; V4B4D3; Q6UUX0; E9J2L3; B6RUP0; P69004; G3N8W8; A0A2G8JBE4; P53473; Q6DKV1; A0A1Y9T597; M1GRW9; A0A0U3C9Y3; H2FGB3; Q6S…	0	2	0.0563	0	1	1	586.323	1171.64	1171.64	0.28	0.00017	HCD (High Energy Collision Dissociation)	MS2	11.5752	84.509	33.4899	9749	PA_Sept18.raw	F6	1.6	0	0.004167
		FALSE	High	Sequest HT (A2)	Unambiguous	[K].EITALAPPTMK.[I]		2	104	O18513; A2SY09	Q964E3; O18555; Q964E1; A0A2T7NS02; A0A0U3E052; P69003; O18513; A0A0E3VJX4; H2ZBK6; Q9PTU4; H6UWY4; I3K9Y0; A0A181ZMR8; A2SY09; O76539; A0A2I7YV73; Q26378; A0A2B4S283; H2MSI7; P53465; H2ZBK9; G7Z065; P10990; A0A2G8JBD5; A0A026WUM4; D3GBA7; H2ZBK8; D4P9H7; W4Y1A3; D2IYE7; Q2TTE2; V4B4D3; Q6UUX0; E9J2L3; B6RUP0; P69004; G3N8W8; A0A2G8JBE4; P53473; Q6DKV1; A0A1Y9T597; M1GRW9; A0A0U3C9Y3; H2FGB3; Q6S…	0	2	0.191	0	1	1	586.324	1171.64	1171.64	1.12	0.00065	HCD (High Energy Collision Dissociation)	MS2	2.87973	24.937	32.774	9484	PA_Sept18.raw	F6	1.78	0	0.01973
		FALSE	High	Sequest HT (A2)	Unambiguous	[K].EITALAPPTMK.[I]		2	104	O18513; A2SY09	Q964E3; O18555; Q964E1; A0A2T7NS02; A0A0U3E052; P69003; O18513; A0A0E3VJX4; H2ZBK6; Q9PTU4; H6UWY4; I3K9Y0; A0A181ZMR8; A2SY09; O76539; A0A2I7YV73; Q26378; A0A2B4S283; H2MSI7; P53465; H2ZBK9; G7Z065; P10990; A0A2G8JBD5; A0A026WUM4; D3GBA7; H2ZBK8; D4P9H7; W4Y1A3; D2IYE7; Q2TTE2; V4B4D3; Q6UUX0; E9J2L3; B6RUP0; P69004; G3N8W8; A0A2G8JBE4; P53473; Q6DKV1; A0A1Y9T597; M1GRW9; A0A0U3C9Y3; H2FGB3; Q6S…	0	2	0.134	0	1	1	586.323	1171.64	1171.64	0.39	0.00023	HCD (High Energy Collision Dissociation)	MS2	3.47683	40.609	32.0715	9222	PA_Sept18.raw	F6	2.09	0	0.0444
	FALSE	High	[R].HQGVMVGMGQK.[D]			0.201742	0	1	256	1	A2SY09	A2SY09 [40-50]	0	1171.57	High	High	0	0.08825	1.41	R.HQGVMVGMGQK.D	[40-50]
		Checked	Confidence	Identifying Node	PSM Ambiguity	Annotated Sequence	Modifications	# Protein Groups	# Proteins	Master Protein Accessions	Protein Accessions	# Missed Cleavages	Charge	DeltaScore	DeltaCn	Rank	Search Engine Rank	m/z [Da]	MH+ [Da]	Theo. MH+ [Da]	DeltaM [ppm]	Deltam/z [Da]	Activation Type	MS Order	Isolation Interference [%]	Ion Inject Time [ms]	RT [min]	First Scan	Spectrum File	File ID	XCorr	Percolator q-Value	Percolator PEP
		FALSE	High	Sequest HT (A2)	Unambiguous	[R].HQGVMVGMGQK.[D]		1	256	A2SY09	F6TUR3; G1Q7M9; A0A1B6HYJ2; A0A096MNZ2; L9L4N0; B2XY22; A0A090LBA7; A0A2K6N1V4; F7A7I3; L5L4R2; E7EVS6; C5HVZ5; A0A183VDM5; A0A2J8KJP1; A0A2I3S713; A0A0B2V386; S5MNK0; S5MIC9; V5GV10; A0A2U3WJ13; G1NZV9; H2ZBK6; A0A0K1R048; A0A0A0MQP7; S5M683; Q8I861; A0A183U5R7; L9KVG3; A0A0N5CMK8; A0A2K6A7V7; A0A2R8Y793; A0A2K5N8Z1; A8XK80; B2XY24; A0A183UAF9; S5M6B0; A0A2P2HXC8; G1RNR9; B4I7G3; G8JKX4; A0A183P…	0	2	0.4752	0	1	1	586.29	1171.57	1171.57	1.28	0.00075	HCD (High Energy Collision Dissociation)	MS2	16.2854	110	15.162	2888	PA_Sept18.raw	F6	1.41	0	0.08825
	FALSE	High	[R].KDLYANTVLSGGSTMFPGIADR.[MLI]			0.00172066	0	2	129	1	A2SY09; Q9NC44	A2SY09 [291-312]; Q9NC44 [178-199]	1	2313.15	High	High	0	4.541e-05	2.85	R.KDLYANTVLSGGSTMFPGIADR.M	[291-312]
		Checked	Confidence	Identifying Node	PSM Ambiguity	Annotated Sequence	Modifications	# Protein Groups	# Proteins	Master Protein Accessions	Protein Accessions	# Missed Cleavages	Charge	DeltaScore	DeltaCn	Rank	Search Engine Rank	m/z [Da]	MH+ [Da]	Theo. MH+ [Da]	DeltaM [ppm]	Deltam/z [Da]	Activation Type	MS Order	Isolation Interference [%]	Ion Inject Time [ms]	RT [min]	First Scan	Spectrum File	File ID	XCorr	Percolator q-Value	Percolator PEP
		FALSE	High	Sequest HT (A2)	Selected	[R].KDLYANTVLSGGSTMFPGIADR.[MLI]		2	129	A2SY09; Q9NC44	Q964E3; O18555; Q964E1; I0JGU0; P69003; Q9NBZ8; A0A0E3VJX4; H2ZBK6; O76784; A0A181ZMR8; Q9NC47; A7SEB1; A2SY09; A0A183J8M7; Q6WBY4; A0A1B2CWA2; P53466; W4Y157; A0A220VX64; G0ZGZ8; A0A2T7NS23; A0A1L3KPZ4; Q26378; A0A2B4S283; P53465; H2ZBK9; H2Z3L3; A9ZMG3; G7Z065; W8PHT8; A0A0V0W2E1; A0A1Y9T599; K1PZQ5; D3GBA7; H2ZBK8; D4P9H7; U4U6N7; P12716; Q2TTE2; Q9NC35; Q2LDZ8; Q9NC29; P69004; Q8IAC1; B3GRV7;…	1	3	0.0456	0	1	1	771.721	2313.15	2313.15	-2.47	-0.0019	HCD (High Energy Collision Dissociation)	MS2	2.25604	110	71.9662	24019	PA_Sept18.raw	F6	2.85	0	4.541e-05
	FALSE	High	[K].LCYVALDFEQEMQTAASSSSIEK.[S]	1xCarbamidomethyl [C2]		0.00983199	0	1	93	2	A2SY09	A2SY09 [216-238]	0	2607.2	High	High	0	0.0007238	4.28	K.LCYVALDFEQEMQTAASSSSLEK.S	[216-238]
		Checked	Confidence	Identifying Node	PSM Ambiguity	Annotated Sequence	Modifications	# Protein Groups	# Proteins	Master Protein Accessions	Protein Accessions	# Missed Cleavages	Charge	DeltaScore	DeltaCn	Rank	Search Engine Rank	m/z [Da]	MH+ [Da]	Theo. MH+ [Da]	DeltaM [ppm]	Deltam/z [Da]	Activation Type	MS Order	Isolation Interference [%]	Ion Inject Time [ms]	RT [min]	First Scan	Spectrum File	File ID	XCorr	Percolator q-Value	Percolator PEP
		FALSE	High	Sequest HT (A2)	Unambiguous	[K].LcYVALDFEQEMQTAASSSSLEK.[S]	C2(Carbamidomethyl)	1	92	A2SY09	G1EDZ7; A0A2T7NS02; A0A0E3VJX4; O76784; A0A2L1TGZ5; I3K9Y0; Q9NBZ1; A2SY09; Q6WBY4; A0A2T7NS23; A0A1L3KPZ4; Q9NBY9; Q26378; A0A2B4S283; H2MSI7; P53465; A0A1I8FT65; P10990; Q0QXC9; Q2VY42; W4Y1A3; U5YCS3; C3ZHN2; A0A1A8MF80; P12716; A0A1I8J5J0; Q2TTE2; A0A1I8J0I2; V4B4D3; P69004; Q8IAC1; P53474; A0A1I8G819; P53473; V4B476; A0A0A7RVV1; M1GRW9; A0A1I8GDH8; Q9NBY4; A0A0U3C9Y3; A0A1A8E541; A0A2T7NRZ8;…	0	3		0	1	2	869.732	2607.18	2607.2	-4.97	-0.00432	HCD (High Energy Collision Dissociation)	MS2	3.45035	110	72.9856	24399	PA_Sept18.raw	F6	4.28	0	0.0007238
		FALSE	High	Sequest HT (A2)	Unambiguous	[K].LcYVALDFEQEMQTAASSSSIEK.[S]	C2(Carbamidomethyl)	1	1		A7SEA7	0	3	0	0	1	1	869.732	2607.18	2607.2	-4.97	-0.00432	HCD (High Energy Collision Dissociation)	MS2	3.45035	110	72.9856	24399	PA_Sept18.raw	F6	4.28	0	0.0007238
FALSE	Master Protein	O18513	Cytoplasmic actin type II (Fragment) OS=Heliocidaris erythrogramma OX=7634 GN=hecyII PE=2 SV=1	27	5	10	1	1	306	34.3	5.3	22.94	5	High
	Checked	Confidence	Annotated Sequence	Modifications	Modifications in Master Proteins	Qvality PEP	Qvality q-value	# Protein Groups	# Proteins	# PSMs	Master Protein Accessions	Positions in Master Proteins	# Missed Cleavages	Theo. MH+ [Da]	Found in Sample: [S6] F6: Sample	Confidence (by Search Engine): Sequest HT	Percolator q-Value (by Search Engine): Sequest HT	Percolator PEP (by Search Engine): Sequest HT	XCorr (by Search Engine): Sequest HT	Sequence in Protein	Positions in Protein	Peptide Group Modifications in Protein
	FALSE	High	[KR].QEYDESGPSIVHR.[KM-NG]			0.0919169	0	4	256	1	G4VLW1; O18513; A2SY09; A0A2K5S201	G4VLW1 [361-373]; O18513 [291-303]; A2SY09 [360-372]; A0A2K5S201 [362-374]	0	1516.7	High	High	0	0.02536	1.15	K.QEYDESGPSIVHR.K	[291-303]
		Checked	Confidence	Identifying Node	PSM Ambiguity	Annotated Sequence	Modifications	# Protein Groups	# Proteins	Master Protein Accessions	Protein Accessions	# Missed Cleavages	Charge	DeltaScore	DeltaCn	Rank	Search Engine Rank	m/z [Da]	MH+ [Da]	Theo. MH+ [Da]	DeltaM [ppm]	Deltam/z [Da]	Activation Type	MS Order	Isolation Interference [%]	Ion Inject Time [ms]	RT [min]	First Scan	Spectrum File	File ID	XCorr	Percolator q-Value	Percolator PEP
		FALSE	High	Sequest HT (A2)	Selected	[KR].QEYDESGPSIVHR.[KM-NG]		4	256	G4VLW1; O18513; A2SY09; A0A2K5S201	U6JLF5; A0A2F0BHD1; J9P3P8; L9L4N0; A0A096NAA6; F7A7I3; H2QW46; A7UDB4; G4VLW1; M4PZX1; A1E0X2; Q9U6L9; A0A2Y9DHB2; F6T3Y8; A0A2K6A1L8; A0A2T7NS02; S5MIC9; O18513; A0A2R9BGJ3; A0A2P4VZ54; V5GV10; A0A181C4Z4; A0A2K6Q1T6; A0A096NHJ7; A0A286Q4W6; H2ZBK6; Q0PR65; B6EAV1; A0A2I2YUP9; S5M683; G3VA05; S7Q589; A0A2I3T8J6; A0A2K5JAR4; Q7M3B0; A0A0N5CMK8; A7SCN8; F6R0S4; A0A2K5JIF5; Q06YY0; L5MJ38; S5M6B0;…	0	2	0	0	1	1	758.856	1516.7	1516.7	0.74	0.00056	HCD (High Energy Collision Dissociation)	MS2	6.97104	110	18.1214	4000	PA_Sept18.raw	F6	1.15	0	0.02536
	FALSE	High	[KR].SYELPDGQVITLGNER.[F]			0.0832317	0	2	265	4	O18513; A0A2K5S201	O18513 [170-185]; A0A2K5S201 [241-256]	0	1790.89	High	High	0	0.02158	1.57	K.SYELPDGQVITIGNER.F	[170-185]
		Checked	Confidence	Identifying Node	PSM Ambiguity	Annotated Sequence	Modifications	# Protein Groups	# Proteins	Master Protein Accessions	Protein Accessions	# Missed Cleavages	Charge	DeltaScore	DeltaCn	Rank	Search Engine Rank	m/z [Da]	MH+ [Da]	Theo. MH+ [Da]	DeltaM [ppm]	Deltam/z [Da]	Activation Type	MS Order	Isolation Interference [%]	Ion Inject Time [ms]	RT [min]	First Scan	Spectrum File	File ID	XCorr	Percolator q-Value	Percolator PEP
		FALSE	High	Sequest HT (A2)	Unambiguous	[KR].SYELPDGQVITIGNER.[F]		2	256	O18513; A0A2K5S201	M9VWM1; A0A096NAA6; I6PSV3; H2QW46; A7UDB4; B2X877; M4PZX1; A0A1E1W6B0; F7J056; I6PH53; A0A2Y9DHB2; H6U673; F6T3Y8; A0A2U3WJ12; Q28937; A0A2K6SSF3; A0A2K6A1L8; O18513; A0A2R9BGJ3; A0A1U7TB25; A0A2K6Q1T6; A0A2I2YUP9; Q95MC4; S7Q589; A0A2K6QBG3; A0A2Y9HNF0; A0A2I3T8J6; Q38QA2; A0A2K5JAR4; F1BCP5; C6KXN2; Q5KTI8; Q58ID9; A0A076KTV1; A0A0A7RQK8; A0A2K5E2M5; L5MJ38; H1AGA3; E7DS93; G8JKX4; Q58DT9; I6P…	0	2		0	1	4	895.95	1790.89	1790.89	0.87	0.00078	HCD (High Energy Collision Dissociation)	MS2	0	41.197	56.2809	18162	PA_Sept18.raw	F6	1.57	0	0.02158
		FALSE	High	Sequest HT (A2)	Unambiguous	[KR].SYEIPDGQVITIGNER.[F]		2	2		F1C3T7; F1C3V4	0	2		0	1	2	895.95	1790.89	1790.89	0.87	0.00078	HCD (High Energy Collision Dissociation)	MS2	0	41.197	56.2809	18162	PA_Sept18.raw	F6	1.57	0	0.02158
		FALSE	High	Sequest HT (A2)	Unambiguous	[KR].SYELPDGQVITLGNER.[F]		2	5		A0A151MXB0; A0A1U7RYI1; M7BZU3; F6ZZG9; A0A1U7RNK3	0	2	0	0	1	1	895.95	1790.89	1790.89	0.87	0.00078	HCD (High Energy Collision Dissociation)	MS2	0	41.197	56.2809	18162	PA_Sept18.raw	F6	1.57	0	0.02158
		FALSE	High	Sequest HT (A2)	Unambiguous	[KR].SYELPDGQVLTIGNER.[F]		2	2		P18600; A0A1S3I910	0	2		0	1	3	895.95	1790.89	1790.89	0.87	0.00078	HCD (High Energy Collision Dissociation)	MS2	0	41.197	56.2809	18162	PA_Sept18.raw	F6	1.57	0	0.02158
	FALSE	High	[KR].DLYANTVLSGGSTMFPGIADR.[MLI]			1.35427e-06	0	3	131	3	O18513; A2SY09; Q9NC44	O18513 [223-243]; A2SY09 [292-312]; Q9NC44 [179-199]	0	2185.06	High	High	0	5.23762e-10	4.23	K.DLYANTVLSGGSTMFPGIADR.M	[223-243]
		Checked	Confidence	Identifying Node	PSM Ambiguity	Annotated Sequence	Modifications	# Protein Groups	# Proteins	Master Protein Accessions	Protein Accessions	# Missed Cleavages	Charge	DeltaScore	DeltaCn	Rank	Search Engine Rank	m/z [Da]	MH+ [Da]	Theo. MH+ [Da]	DeltaM [ppm]	Deltam/z [Da]	Activation Type	MS Order	Isolation Interference [%]	Ion Inject Time [ms]	RT [min]	First Scan	Spectrum File	File ID	XCorr	Percolator q-Value	Percolator PEP
		FALSE	High	Sequest HT (A2)	Unambiguous	[KR].DLYANTVLSGGSTMFPGIADR.[MLI]		3	131	O18513; A2SY09; Q9NC44	Q964E3; O18555; Q964E1; I0JGU0; P69003; O18513; Q9NBZ8; A0A0E3VJX4; H2ZBK6; O76784; A0A181ZMR8; Q9NC47; A7SEB1; A2SY09; A0A183J8M7; Q6WBY4; A0A1B2CWA2; P53466; W4Y157; A0A220VX64; G0ZGZ8; A0A2T7NS23; A0A1L3KPZ4; Q26378; A0A2B4S283; P53465; H2ZBK9; H2Z3L3; A9ZMG3; G7Z065; W8PHT8; A0A0V0W2E1; A0A1Y9T599; K1PZQ5; D3GBA7; H2ZBK8; D4P9H7; U4U6N7; P12716; Q2TTE2; Q9NC35; Q2LDZ8; Q9NC29; P69004; Q8IAC1;…	0	3	0.0658	0	1	1	729.024	2185.06	2185.06	-0.57	-0.00042	HCD (High Energy Collision Dissociation)	MS2	0.241907	110	70.3219	23403	PA_Sept18.raw	F6	3.8	0	0.000212
		FALSE	High	Sequest HT (A2)	Unambiguous	[KR].DLYANTVLSGGSTMFPGIADR.[MLI]		3	131	O18513; A2SY09; Q9NC44	Q964E3; O18555; Q964E1; I0JGU0; P69003; O18513; Q9NBZ8; A0A0E3VJX4; H2ZBK6; O76784; A0A181ZMR8; Q9NC47; A7SEB1; A2SY09; A0A183J8M7; Q6WBY4; A0A1B2CWA2; P53466; W4Y157; A0A220VX64; G0ZGZ8; A0A2T7NS23; A0A1L3KPZ4; Q26378; A0A2B4S283; P53465; H2ZBK9; H2Z3L3; A9ZMG3; G7Z065; W8PHT8; A0A0V0W2E1; A0A1Y9T599; K1PZQ5; D3GBA7; H2ZBK8; D4P9H7; U4U6N7; P12716; Q2TTE2; Q9NC35; Q2LDZ8; Q9NC29; P69004; Q8IAC1;…	0	2	0.0757	0	1	1	1093.03	2185.06	2185.06	0.33	0.00036	HCD (High Energy Collision Dissociation)	MS2	0	72.827	70.2631	23381	PA_Sept18.raw	F6	4.23	0	5.23762e-10
		FALSE	High	Sequest HT (A2)	Selected	[KR].DLYANTVLSGGSTMFPGIADR.[MLI]		3	131	O18513; A2SY09; Q9NC44	Q964E3; O18555; Q964E1; I0JGU0; P69003; O18513; Q9NBZ8; A0A0E3VJX4; H2ZBK6; O76784; A0A181ZMR8; Q9NC47; A7SEB1; A2SY09; A0A183J8M7; Q6WBY4; A0A1B2CWA2; P53466; W4Y157; A0A220VX64; G0ZGZ8; A0A2T7NS23; A0A1L3KPZ4; Q26378; A0A2B4S283; P53465; H2ZBK9; H2Z3L3; A9ZMG3; G7Z065; W8PHT8; A0A0V0W2E1; A0A1Y9T599; K1PZQ5; D3GBA7; H2ZBK8; D4P9H7; U4U6N7; P12716; Q2TTE2; Q9NC35; Q2LDZ8; Q9NC29; P69004; Q8IAC1;…	0	2	0.0444	0	1	1	1093.03	2185.06	2185.06	0.21	0.00023	HCD (High Energy Collision Dissociation)	MS2	0	110	70.6166	23513	PA_Sept18.raw	F6	3.6	0	1.085e-06
	FALSE	High	[K].EITALAPPTMK.[I]			0.0295297	0	2	104	3	O18513; A2SY09	O18513 [247-257]; A2SY09 [316-326]	0	1171.64	High	High	0	0.0444	2.09	K.EITALAPPTMK.I	[247-257]
		Checked	Confidence	Identifying Node	PSM Ambiguity	Annotated Sequence	Modifications	# Protein Groups	# Proteins	Master Protein Accessions	Protein Accessions	# Missed Cleavages	Charge	DeltaScore	DeltaCn	Rank	Search Engine Rank	m/z [Da]	MH+ [Da]	Theo. MH+ [Da]	DeltaM [ppm]	Deltam/z [Da]	Activation Type	MS Order	Isolation Interference [%]	Ion Inject Time [ms]	RT [min]	First Scan	Spectrum File	File ID	XCorr	Percolator q-Value	Percolator PEP
		FALSE	High	Sequest HT (A2)	Unambiguous	[K].EITALAPPTMK.[I]		2	104	O18513; A2SY09	Q964E3; O18555; Q964E1; A0A2T7NS02; A0A0U3E052; P69003; O18513; A0A0E3VJX4; H2ZBK6; Q9PTU4; H6UWY4; I3K9Y0; A0A181ZMR8; A2SY09; O76539; A0A2I7YV73; Q26378; A0A2B4S283; H2MSI7; P53465; H2ZBK9; G7Z065; P10990; A0A2G8JBD5; A0A026WUM4; D3GBA7; H2ZBK8; D4P9H7; W4Y1A3; D2IYE7; Q2TTE2; V4B4D3; Q6UUX0; E9J2L3; B6RUP0; P69004; G3N8W8; A0A2G8JBE4; P53473; Q6DKV1; A0A1Y9T597; M1GRW9; A0A0U3C9Y3; H2FGB3; Q6S…	0	2	0.0563	0	1	1	586.323	1171.64	1171.64	0.28	0.00017	HCD (High Energy Collision Dissociation)	MS2	11.5752	84.509	33.4899	9749	PA_Sept18.raw	F6	1.6	0	0.004167
		FALSE	High	Sequest HT (A2)	Unambiguous	[K].EITALAPPTMK.[I]		2	104	O18513; A2SY09	Q964E3; O18555; Q964E1; A0A2T7NS02; A0A0U3E052; P69003; O18513; A0A0E3VJX4; H2ZBK6; Q9PTU4; H6UWY4; I3K9Y0; A0A181ZMR8; A2SY09; O76539; A0A2I7YV73; Q26378; A0A2B4S283; H2MSI7; P53465; H2ZBK9; G7Z065; P10990; A0A2G8JBD5; A0A026WUM4; D3GBA7; H2ZBK8; D4P9H7; W4Y1A3; D2IYE7; Q2TTE2; V4B4D3; Q6UUX0; E9J2L3; B6RUP0; P69004; G3N8W8; A0A2G8JBE4; P53473; Q6DKV1; A0A1Y9T597; M1GRW9; A0A0U3C9Y3; H2FGB3; Q6S…	0	2	0.191	0	1	1	586.324	1171.64	1171.64	1.12	0.00065	HCD (High Energy Collision Dissociation)	MS2	2.87973	24.937	32.774	9484	PA_Sept18.raw	F6	1.78	0	0.01973
		FALSE	High	Sequest HT (A2)	Unambiguous	[K].EITALAPPTMK.[I]		2	104	O18513; A2SY09	Q964E3; O18555; Q964E1; A0A2T7NS02; A0A0U3E052; P69003; O18513; A0A0E3VJX4; H2ZBK6; Q9PTU4; H6UWY4; I3K9Y0; A0A181ZMR8; A2SY09; O76539; A0A2I7YV73; Q26378; A0A2B4S283; H2MSI7; P53465; H2ZBK9; G7Z065; P10990; A0A2G8JBD5; A0A026WUM4; D3GBA7; H2ZBK8; D4P9H7; W4Y1A3; D2IYE7; Q2TTE2; V4B4D3; Q6UUX0; E9J2L3; B6RUP0; P69004; G3N8W8; A0A2G8JBE4; P53473; Q6DKV1; A0A1Y9T597; M1GRW9; A0A0U3C9Y3; H2FGB3; Q6S…	0	2	0.134	0	1	1	586.323	1171.64	1171.64	0.39	0.00023	HCD (High Energy Collision Dissociation)	MS2	3.47683	40.609	32.0715	9222	PA_Sept18.raw	F6	2.09	0	0.0444
	FALSE	High	[K].LCYVALDFEQEMATAASSSSIEK.[S-]	1xCarbamidomethyl [C2]		0.0052298	0	1	258	4	O18513	O18513 [147-169]	0	2550.17	High	High	0	0.0004777	4.3	K.LCYVALDFEQEMATAASSSSLEK.S	[147-169]
		Checked	Confidence	Identifying Node	PSM Ambiguity	Annotated Sequence	Modifications	# Protein Groups	# Proteins	Master Protein Accessions	Protein Accessions	# Missed Cleavages	Charge	DeltaScore	DeltaCn	Rank	Search Engine Rank	m/z [Da]	MH+ [Da]	Theo. MH+ [Da]	DeltaM [ppm]	Deltam/z [Da]	Activation Type	MS Order	Isolation Interference [%]	Ion Inject Time [ms]	RT [min]	First Scan	Spectrum File	File ID	XCorr	Percolator q-Value	Percolator PEP
		FALSE	High	Sequest HT (A2)	Rejected	[K].LcYVALDFEQEMATAASSSSIEK.[S-]	C2(Carbamidomethyl)	1	2		T1KE54; T1KE55	0	2		0	3	3	1275.59	2550.16	2550.17	-3.91	-0.00498	HCD (High Energy Collision Dissociation)	MS2	0	110	73.2602	24503	PA_Sept18.raw	F6	3.15	0	0.0002646
		FALSE	High	Sequest HT (A2)	Selected	[K].LcYVALDFEQEMATAASSSSLEK.[S-]	C2(Carbamidomethyl)	1	256	O18513	A0A2F0BHD1; M9VWM1; R4VFY6; A0A0A0Z254; I6PSV3; A7UDB4; M4PZX1; B3VN78; A0A1E1W6B0; F7J056; Q9U6L9; M9VSK4; A0A2Y9DHB2; F6T3Y8; A0A0K0ENM6; A0A0M3IC41; Q6XJ33; M9VXC2; J7I6K2; M9VTM5; O18513; A0A2R9BGJ3; A0A2P4VZ54; A0A1U7TB25; A0A2K6Q1T6; B8RIT7; M9VWL7; J7IA91; A0A1L2BI25; F1BCP5; C6KXN2; A0A1Z2TIW5; E4XII0; Q6QUV6; Q9NC10; A0A1I9W285; A0A1L8E580; B8RIT8; A0A1I9W269; A0A1Q3G3Q9; A0A1L2BI17; A0A…	0	2	0	0	1	1	1275.59	2550.16	2550.17	-3.91	-0.00498	HCD (High Energy Collision Dissociation)	MS2	0	110	73.2602	24503	PA_Sept18.raw	F6	3.15	0	0.0002646
		FALSE	High	Sequest HT (A2)	Rejected	[K].LcYVALDFEQEMATAASSSSLEK.[S-]	C2(Carbamidomethyl)	1	256	O18513	A0A2F0BHD1; M9VWM1; R4VFY6; A0A0A0Z254; I6PSV3; A7UDB4; M4PZX1; B3VN78; A0A1E1W6B0; F7J056; Q9U6L9; M9VSK4; A0A2Y9DHB2; F6T3Y8; A0A0K0ENM6; A0A0M3IC41; Q6XJ33; M9VXC2; J7I6K2; M9VTM5; O18513; A0A2R9BGJ3; A0A2P4VZ54; A0A1U7TB25; A0A2K6Q1T6; B8RIT7; M9VWL7; J7IA91; A0A1L2BI25; F1BCP5; C6KXN2; A0A1Z2TIW5; E4XII0; Q6QUV6; Q9NC10; A0A1I9W285; A0A1L8E580; B8RIT8; A0A1I9W269; A0A1Q3G3Q9; A0A1L2BI17; A0A…	0	3		0	1	2	850.725	2550.16	2550.17	-4.7	-0.004	HCD (High Energy Collision Dissociation)	MS2	9.81526	110	73.2239	24489	PA_Sept18.raw	F6	4.3	0	0.0004777
		FALSE	High	Sequest HT (A2)	Selected	[K].LcYVALDFEQEMATAASSSSIEK.[S-]	C2(Carbamidomethyl)	1	2		T1KE54; T1KE55	0	3	0	0	1	1	850.725	2550.16	2550.17	-4.7	-0.004	HCD (High Energy Collision Dissociation)	MS2	9.81526	110	73.2239	24489	PA_Sept18.raw	F6	4.3	0	0.0004777
FALSE	Master Protein	Q9NC44	Actin (Fragment) OS=Sepioloidea lineolata OX=61742 PE=3 SV=1	19	3	5	1	1	237	26.2	5.2	14.48	3	High
	Checked	Confidence	Annotated Sequence	Modifications	Modifications in Master Proteins	Qvality PEP	Qvality q-value	# Protein Groups	# Proteins	# PSMs	Master Protein Accessions	Positions in Master Proteins	# Missed Cleavages	Theo. MH+ [Da]	Found in Sample: [S6] F6: Sample	Confidence (by Search Engine): Sequest HT	Percolator q-Value (by Search Engine): Sequest HT	Percolator PEP (by Search Engine): Sequest HT	XCorr (by Search Engine): Sequest HT	Sequence in Protein	Positions in Protein	Peptide Group Modifications in Protein
	FALSE	High	[K].LDYVALDFDQEMQTAASSSSLEK.[S]			0.217549	0	1	1	1	Q9NC44	Q9NC44 [103-125]	0	2548.18	High	High	0	0.09961	1.6	K.LDYVALDFDQEMQTAASSSSLEK.S	[103-125]
		Checked	Confidence	Identifying Node	PSM Ambiguity	Annotated Sequence	Modifications	# Protein Groups	# Proteins	Master Protein Accessions	Protein Accessions	# Missed Cleavages	Charge	DeltaScore	DeltaCn	Rank	Search Engine Rank	m/z [Da]	MH+ [Da]	Theo. MH+ [Da]	DeltaM [ppm]	Deltam/z [Da]	Activation Type	MS Order	Isolation Interference [%]	Ion Inject Time [ms]	RT [min]	First Scan	Spectrum File	File ID	XCorr	Percolator q-Value	Percolator PEP
		FALSE	High	Sequest HT (A2)	Unambiguous	[K].LDYVALDFDQEMQTAASSSSLEK.[S]		1	1	Q9NC44	Q9NC44	0	3	0.4	0	1	1	850.06	2548.16	2548.18	-4.62	-0.00393	HCD (High Energy Collision Dissociation)	MS2	7.88724	110	73.4096	24559	PA_Sept18.raw	F6	1.6	0	0.09961
	FALSE	High	[KR].DLYANTVLSGGSTMFPGIADR.[MLI]			1.35427e-06	0	3	131	3	O18513; A2SY09; Q9NC44	O18513 [223-243]; A2SY09 [292-312]; Q9NC44 [179-199]	0	2185.06	High	High	0	5.23762e-10	4.23	K.DLYANTVLSGGSTMFPGIADR.M	[179-199]
		Checked	Confidence	Identifying Node	PSM Ambiguity	Annotated Sequence	Modifications	# Protein Groups	# Proteins	Master Protein Accessions	Protein Accessions	# Missed Cleavages	Charge	DeltaScore	DeltaCn	Rank	Search Engine Rank	m/z [Da]	MH+ [Da]	Theo. MH+ [Da]	DeltaM [ppm]	Deltam/z [Da]	Activation Type	MS Order	Isolation Interference [%]	Ion Inject Time [ms]	RT [min]	First Scan	Spectrum File	File ID	XCorr	Percolator q-Value	Percolator PEP
		FALSE	High	Sequest HT (A2)	Unambiguous	[KR].DLYANTVLSGGSTMFPGIADR.[MLI]		3	131	O18513; A2SY09; Q9NC44	Q964E3; O18555; Q964E1; I0JGU0; P69003; O18513; Q9NBZ8; A0A0E3VJX4; H2ZBK6; O76784; A0A181ZMR8; Q9NC47; A7SEB1; A2SY09; A0A183J8M7; Q6WBY4; A0A1B2CWA2; P53466; W4Y157; A0A220VX64; G0ZGZ8; A0A2T7NS23; A0A1L3KPZ4; Q26378; A0A2B4S283; P53465; H2ZBK9; H2Z3L3; A9ZMG3; G7Z065; W8PHT8; A0A0V0W2E1; A0A1Y9T599; K1PZQ5; D3GBA7; H2ZBK8; D4P9H7; U4U6N7; P12716; Q2TTE2; Q9NC35; Q2LDZ8; Q9NC29; P69004; Q8IAC1;…	0	3	0.0658	0	1	1	729.024	2185.06	2185.06	-0.57	-0.00042	HCD (High Energy Collision Dissociation)	MS2	0.241907	110	70.3219	23403	PA_Sept18.raw	F6	3.8	0	0.000212
		FALSE	High	Sequest HT (A2)	Unambiguous	[KR].DLYANTVLSGGSTMFPGIADR.[MLI]		3	131	O18513; A2SY09; Q9NC44	Q964E3; O18555; Q964E1; I0JGU0; P69003; O18513; Q9NBZ8; A0A0E3VJX4; H2ZBK6; O76784; A0A181ZMR8; Q9NC47; A7SEB1; A2SY09; A0A183J8M7; Q6WBY4; A0A1B2CWA2; P53466; W4Y157; A0A220VX64; G0ZGZ8; A0A2T7NS23; A0A1L3KPZ4; Q26378; A0A2B4S283; P53465; H2ZBK9; H2Z3L3; A9ZMG3; G7Z065; W8PHT8; A0A0V0W2E1; A0A1Y9T599; K1PZQ5; D3GBA7; H2ZBK8; D4P9H7; U4U6N7; P12716; Q2TTE2; Q9NC35; Q2LDZ8; Q9NC29; P69004; Q8IAC1;…	0	2	0.0757	0	1	1	1093.03	2185.06	2185.06	0.33	0.00036	HCD (High Energy Collision Dissociation)	MS2	0	72.827	70.2631	23381	PA_Sept18.raw	F6	4.23	0	5.23762e-10
		FALSE	High	Sequest HT (A2)	Selected	[KR].DLYANTVLSGGSTMFPGIADR.[MLI]		3	131	O18513; A2SY09; Q9NC44	Q964E3; O18555; Q964E1; I0JGU0; P69003; O18513; Q9NBZ8; A0A0E3VJX4; H2ZBK6; O76784; A0A181ZMR8; Q9NC47; A7SEB1; A2SY09; A0A183J8M7; Q6WBY4; A0A1B2CWA2; P53466; W4Y157; A0A220VX64; G0ZGZ8; A0A2T7NS23; A0A1L3KPZ4; Q26378; A0A2B4S283; P53465; H2ZBK9; H2Z3L3; A9ZMG3; G7Z065; W8PHT8; A0A0V0W2E1; A0A1Y9T599; K1PZQ5; D3GBA7; H2ZBK8; D4P9H7; U4U6N7; P12716; Q2TTE2; Q9NC35; Q2LDZ8; Q9NC29; P69004; Q8IAC1;…	0	2	0.0444	0	1	1	1093.03	2185.06	2185.06	0.21	0.00023	HCD (High Energy Collision Dissociation)	MS2	0	110	70.6166	23513	PA_Sept18.raw	F6	3.6	0	1.085e-06
	FALSE	High	[R].KDLYANTVLSGGSTMFPGIADR.[MLI]			0.00172066	0	2	129	1	A2SY09; Q9NC44	A2SY09 [291-312]; Q9NC44 [178-199]	1	2313.15	High	High	0	4.541e-05	2.85	R.KDLYANTVLSGGSTMFPGIADR.M	[178-199]
		Checked	Confidence	Identifying Node	PSM Ambiguity	Annotated Sequence	Modifications	# Protein Groups	# Proteins	Master Protein Accessions	Protein Accessions	# Missed Cleavages	Charge	DeltaScore	DeltaCn	Rank	Search Engine Rank	m/z [Da]	MH+ [Da]	Theo. MH+ [Da]	DeltaM [ppm]	Deltam/z [Da]	Activation Type	MS Order	Isolation Interference [%]	Ion Inject Time [ms]	RT [min]	First Scan	Spectrum File	File ID	XCorr	Percolator q-Value	Percolator PEP
		FALSE	High	Sequest HT (A2)	Selected	[R].KDLYANTVLSGGSTMFPGIADR.[MLI]		2	129	A2SY09; Q9NC44	Q964E3; O18555; Q964E1; I0JGU0; P69003; Q9NBZ8; A0A0E3VJX4; H2ZBK6; O76784; A0A181ZMR8; Q9NC47; A7SEB1; A2SY09; A0A183J8M7; Q6WBY4; A0A1B2CWA2; P53466; W4Y157; A0A220VX64; G0ZGZ8; A0A2T7NS23; A0A1L3KPZ4; Q26378; A0A2B4S283; P53465; H2ZBK9; H2Z3L3; A9ZMG3; G7Z065; W8PHT8; A0A0V0W2E1; A0A1Y9T599; K1PZQ5; D3GBA7; H2ZBK8; D4P9H7; U4U6N7; P12716; Q2TTE2; Q9NC35; Q2LDZ8; Q9NC29; P69004; Q8IAC1; B3GRV7;…	1	3	0.0456	0	1	1	771.721	2313.15	2313.15	-2.47	-0.0019	HCD (High Energy Collision Dissociation)	MS2	2.25604	110	71.9662	24019	PA_Sept18.raw	F6	2.85	0	4.541e-05
FALSE	Master Protein	A0A2G5SPV1	Uncharacterized protein OS=Caenorhabditis nigoni OX=1611254 GN=Cnig_chr_X.g23430 PE=3 SV=1	10	2	9	1	1	376	41.7	5.49	13.39	2	High
	Checked	Confidence	Annotated Sequence	Modifications	Modifications in Master Proteins	Qvality PEP	Qvality q-value	# Protein Groups	# Proteins	# PSMs	Master Protein Accessions	Positions in Master Proteins	# Missed Cleavages	Theo. MH+ [Da]	Found in Sample: [S6] F6: Sample	Confidence (by Search Engine): Sequest HT	Percolator q-Value (by Search Engine): Sequest HT	Percolator PEP (by Search Engine): Sequest HT	XCorr (by Search Engine): Sequest HT	Sequence in Protein	Positions in Protein	Peptide Group Modifications in Protein
	FALSE	High	[K].SYELPDGQVITVGNER.[F-LM]			0.0238314	0	2	247	8	A2SY09; A0A2G5SPV1	A2SY09 [239-254]; A0A2G5SPV1 [240-255]	0	1776.88	High	High	0	0.1038	2.21	K.SYELPDGQVITVGNER.F	[240-255]
		Checked	Confidence	Identifying Node	PSM Ambiguity	Annotated Sequence	Modifications	# Protein Groups	# Proteins	Master Protein Accessions	Protein Accessions	# Missed Cleavages	Charge	DeltaScore	DeltaCn	Rank	Search Engine Rank	m/z [Da]	MH+ [Da]	Theo. MH+ [Da]	DeltaM [ppm]	Deltam/z [Da]	Activation Type	MS Order	Isolation Interference [%]	Ion Inject Time [ms]	RT [min]	First Scan	Spectrum File	File ID	XCorr	Percolator q-Value	Percolator PEP
		FALSE	High	Sequest HT (A2)	Rejected	[K].SYELPDGQVITVGNER.[F-LM]		2	247	A2SY09; A0A2G5SPV1	A0A090LBA7; A0A016RXW3; Q869B3; A0A0N5D4Z2; A8Y4Q9; A0A0K0ENM6; A0A0M3IC41; A0A0B2V386; A0A2P4VZ54; W5J4N5; Q6B9V8; A0A0N4XF36; D1MX16; A0A2C9LSI4; Q5F1K8; Q8I861; A0A182EV27; A0A2G9UVG1; A0A183U5R7; F1LDN8; F1LBK2; A0A0N5CMK8; A0A2G5SAD6; F1LAW4; Q6B9W6; A0A181ZMR8; A0A2S0DES3; A8XK80; A0A1B6KZP7; J9E647; A0A1I7VQ30; A0A0R3QHB0; A0A183GCY5; A0A016RXS4; A2SY09; G0N8I1; A0A0H5SER1; A0A016RY19; O61…	0	2		0	2	2	888.943	1776.88	1776.88	0.89	0.00079	HCD (High Energy Collision Dissociation)	MS2	5.60319	110	47.4186	14905	PA_Sept18.raw	F6	1.76	0	0.1504
		FALSE	High	Sequest HT (A2)	Unambiguous	[K].SYELPDGQVITVGNER.[F-LM]		2	247	A2SY09; A0A2G5SPV1	A0A090LBA7; A0A016RXW3; Q869B3; A0A0N5D4Z2; A8Y4Q9; A0A0K0ENM6; A0A0M3IC41; A0A0B2V386; A0A2P4VZ54; W5J4N5; Q6B9V8; A0A0N4XF36; D1MX16; A0A2C9LSI4; Q5F1K8; Q8I861; A0A182EV27; A0A2G9UVG1; A0A183U5R7; F1LDN8; F1LBK2; A0A0N5CMK8; A0A2G5SAD6; F1LAW4; Q6B9W6; A0A181ZMR8; A0A2S0DES3; A8XK80; A0A1B6KZP7; J9E647; A0A1I7VQ30; A0A0R3QHB0; A0A183GCY5; A0A016RXS4; A2SY09; G0N8I1; A0A0H5SER1; A0A016RY19; O61…	0	2	0.1131	0	1	1	888.943	1776.88	1776.88	1.37	0.00122	HCD (High Energy Collision Dissociation)	MS2	0.486013	110	46.7005	14641	PA_Sept18.raw	F6	2.21	0	0.1038
		FALSE	High	Sequest HT (A2)	Selected	[K].SYELPDGQVITVGNER.[F-LM]		2	247	A2SY09; A0A2G5SPV1	A0A090LBA7; A0A016RXW3; Q869B3; A0A0N5D4Z2; A8Y4Q9; A0A0K0ENM6; A0A0M3IC41; A0A0B2V386; A0A2P4VZ54; W5J4N5; Q6B9V8; A0A0N4XF36; D1MX16; A0A2C9LSI4; Q5F1K8; Q8I861; A0A182EV27; A0A2G9UVG1; A0A183U5R7; F1LDN8; F1LBK2; A0A0N5CMK8; A0A2G5SAD6; F1LAW4; Q6B9W6; A0A181ZMR8; A0A2S0DES3; A8XK80; A0A1B6KZP7; J9E647; A0A1I7VQ30; A0A0R3QHB0; A0A183GCY5; A0A016RXS4; A2SY09; G0N8I1; A0A0H5SER1; A0A016RY19; O61…	0	2	0.041	0	1	1	888.943	1776.88	1776.88	1.24	0.0011	HCD (High Energy Collision Dissociation)	MS2	0.800031	109.605	45.9844	14379	PA_Sept18.raw	F6	1.95	0	0.04248
		FALSE	High	Sequest HT (A2)	Rejected	[K].SYELPDGQVITVGNER.[F-LM]		2	247	A2SY09; A0A2G5SPV1	A0A090LBA7; A0A016RXW3; Q869B3; A0A0N5D4Z2; A8Y4Q9; A0A0K0ENM6; A0A0M3IC41; A0A0B2V386; A0A2P4VZ54; W5J4N5; Q6B9V8; A0A0N4XF36; D1MX16; A0A2C9LSI4; Q5F1K8; Q8I861; A0A182EV27; A0A2G9UVG1; A0A183U5R7; F1LDN8; F1LBK2; A0A0N5CMK8; A0A2G5SAD6; F1LAW4; Q6B9W6; A0A181ZMR8; A0A2S0DES3; A8XK80; A0A1B6KZP7; J9E647; A0A1I7VQ30; A0A0R3QHB0; A0A183GCY5; A0A016RXS4; A2SY09; G0N8I1; A0A0H5SER1; A0A016RY19; O61…	0	2		0	3	3	888.942	1776.88	1776.88	0.62	0.00055	HCD (High Energy Collision Dissociation)	MS2	1.06511	72.127	45.263	14115	PA_Sept18.raw	F6	1.57	0	0.008283
		FALSE	High	Sequest HT (A2)	Unambiguous	[K].SYELPDGQVITVGNER.[F-LM]		2	247	A2SY09; A0A2G5SPV1	A0A090LBA7; A0A016RXW3; Q869B3; A0A0N5D4Z2; A8Y4Q9; A0A0K0ENM6; A0A0M3IC41; A0A0B2V386; A0A2P4VZ54; W5J4N5; Q6B9V8; A0A0N4XF36; D1MX16; A0A2C9LSI4; Q5F1K8; Q8I861; A0A182EV27; A0A2G9UVG1; A0A183U5R7; F1LDN8; F1LBK2; A0A0N5CMK8; A0A2G5SAD6; F1LAW4; Q6B9W6; A0A181ZMR8; A0A2S0DES3; A8XK80; A0A1B6KZP7; J9E647; A0A1I7VQ30; A0A0R3QHB0; A0A183GCY5; A0A016RXS4; A2SY09; G0N8I1; A0A0H5SER1; A0A016RY19; O61…	0	2	0.0579	0	1	1	888.942	1776.88	1776.88	0.69	0.00061	HCD (High Energy Collision Dissociation)	MS2	0.284734	59.224	44.5439	13851	PA_Sept18.raw	F6	1.9	0	0.002966
		FALSE	High	Sequest HT (A2)	Unambiguous	[K].SYELPDGQVITVGNER.[F-LM]		2	247	A2SY09; A0A2G5SPV1	A0A090LBA7; A0A016RXW3; Q869B3; A0A0N5D4Z2; A8Y4Q9; A0A0K0ENM6; A0A0M3IC41; A0A0B2V386; A0A2P4VZ54; W5J4N5; Q6B9V8; A0A0N4XF36; D1MX16; A0A2C9LSI4; Q5F1K8; Q8I861; A0A182EV27; A0A2G9UVG1; A0A183U5R7; F1LDN8; F1LBK2; A0A0N5CMK8; A0A2G5SAD6; F1LAW4; Q6B9W6; A0A181ZMR8; A0A2S0DES3; A8XK80; A0A1B6KZP7; J9E647; A0A1I7VQ30; A0A0R3QHB0; A0A183GCY5; A0A016RXS4; A2SY09; G0N8I1; A0A0H5SER1; A0A016RY19; O61…	0	2	0.0725	0	1	1	888.943	1776.88	1776.88	1.31	0.00116	HCD (High Energy Collision Dissociation)	MS2	1.46496	51.636	43.8266	13587	PA_Sept18.raw	F6	2.07	0	0.01457
		FALSE	High	Sequest HT (A2)	Rejected	[K].SYELPDGQVITVGNER.[F-LM]		2	247	A2SY09; A0A2G5SPV1	A0A090LBA7; A0A016RXW3; Q869B3; A0A0N5D4Z2; A8Y4Q9; A0A0K0ENM6; A0A0M3IC41; A0A0B2V386; A0A2P4VZ54; W5J4N5; Q6B9V8; A0A0N4XF36; D1MX16; A0A2C9LSI4; Q5F1K8; Q8I861; A0A182EV27; A0A2G9UVG1; A0A183U5R7; F1LDN8; F1LBK2; A0A0N5CMK8; A0A2G5SAD6; F1LAW4; Q6B9W6; A0A181ZMR8; A0A2S0DES3; A8XK80; A0A1B6KZP7; J9E647; A0A1I7VQ30; A0A0R3QHB0; A0A183GCY5; A0A016RXS4; A2SY09; G0N8I1; A0A0H5SER1; A0A016RY19; O61…	0	2		0	2	2	888.943	1776.88	1776.88	0.96	0.00085	HCD (High Energy Collision Dissociation)	MS2	0.272618	46.749	43.1123	13323	PA_Sept18.raw	F6	1.54	0	0.1044
		FALSE	High	Sequest HT (A2)	Selected	[K].SYELPDGQVITVGNER.[F-LM]		2	247	A2SY09; A0A2G5SPV1	A0A090LBA7; A0A016RXW3; Q869B3; A0A0N5D4Z2; A8Y4Q9; A0A0K0ENM6; A0A0M3IC41; A0A0B2V386; A0A2P4VZ54; W5J4N5; Q6B9V8; A0A0N4XF36; D1MX16; A0A2C9LSI4; Q5F1K8; Q8I861; A0A182EV27; A0A2G9UVG1; A0A183U5R7; F1LDN8; F1LBK2; A0A0N5CMK8; A0A2G5SAD6; F1LAW4; Q6B9W6; A0A181ZMR8; A0A2S0DES3; A8XK80; A0A1B6KZP7; J9E647; A0A1I7VQ30; A0A0R3QHB0; A0A183GCY5; A0A016RXS4; A2SY09; G0N8I1; A0A0H5SER1; A0A016RY19; O61…	0	2		0	2	2	888.943	1776.88	1776.88	1.03	0.00092	HCD (High Energy Collision Dissociation)	MS2	0	21.459	42.3967	13059	PA_Sept18.raw	F6	1.34	0	0.05707
	FALSE	High	[K].LCYVALDFDQEMATAASSSSLEK.[S]	1xCarbamidomethyl [C2]		0.00668943	0	1	5	1	A0A2G5SPV1	A0A2G5SPV1 [217-239]	0	2536.16	High	High	0	0.0003929	3.5	K.LCYVALDFDQEMATAASSSSLEK.S	[217-239]
		Checked	Confidence	Identifying Node	PSM Ambiguity	Annotated Sequence	Modifications	# Protein Groups	# Proteins	Master Protein Accessions	Protein Accessions	# Missed Cleavages	Charge	DeltaScore	DeltaCn	Rank	Search Engine Rank	m/z [Da]	MH+ [Da]	Theo. MH+ [Da]	DeltaM [ppm]	Deltam/z [Da]	Activation Type	MS Order	Isolation Interference [%]	Ion Inject Time [ms]	RT [min]	First Scan	Spectrum File	File ID	XCorr	Percolator q-Value	Percolator PEP
		FALSE	High	Sequest HT (A2)	Rejected	[K].LcYVALDFDQEMATAASSSSLEK.[S]	C2(Carbamidomethyl)	1	5	A0A2G5SPV1	A0A2G5SPV1; P41340; Q9NC24; I3XK82; A0A226EC68	0	3		0	2	2	846.052	2536.14	2536.16	-6.52	-0.00552	HCD (High Energy Collision Dissociation)	MS2	69.69	110	72.9709	24394	PA_Sept18.raw	F6	3.5	0	0.0003929
FALSE	Master Protein	B0LXF7	Aprotinin (Fragment) OS=Sus scrofa OX=9823 PE=4 SV=1	26	1	3	1	1	58	6.7	7.61	8.2	1	High
	Checked	Confidence	Annotated Sequence	Modifications	Modifications in Master Proteins	Qvality PEP	Qvality q-value	# Protein Groups	# Proteins	# PSMs	Master Protein Accessions	Positions in Master Proteins	# Missed Cleavages	Theo. MH+ [Da]	Found in Sample: [S6] F6: Sample	Confidence (by Search Engine): Sequest HT	Percolator q-Value (by Search Engine): Sequest HT	Percolator PEP (by Search Engine): Sequest HT	XCorr (by Search Engine): Sequest HT	Sequence in Protein	Positions in Protein	Peptide Group Modifications in Protein
	FALSE	High	[-].RPDFCLEPPYTGPCK.[A]	2xCarbamidomethyl [C5; C14]		0.026528	0	1	2	3	B0LXF7	B0LXF7 [1-15]	0	1836.84	High	High	0	0.01591	2.87	-.RPDFCLEPPYTGPCK.A	[1-15]
		Checked	Confidence	Identifying Node	PSM Ambiguity	Annotated Sequence	Modifications	# Protein Groups	# Proteins	Master Protein Accessions	Protein Accessions	# Missed Cleavages	Charge	DeltaScore	DeltaCn	Rank	Search Engine Rank	m/z [Da]	MH+ [Da]	Theo. MH+ [Da]	DeltaM [ppm]	Deltam/z [Da]	Activation Type	MS Order	Isolation Interference [%]	Ion Inject Time [ms]	RT [min]	First Scan	Spectrum File	File ID	XCorr	Percolator q-Value	Percolator PEP
		FALSE	High	Sequest HT (A2)	Unambiguous	[-].RPDFcLEPPYTGPcK.[A]	C5(Carbamidomethyl); C14(Carbamidomethyl)	1	2	B0LXF7	B0LXF7; Q7M312	0	3	0.5714	0	1	1	612.95	1836.84	1836.84	-3.07	-0.00188	HCD (High Energy Collision Dissociation)	MS2	12.0802	40.424	63.3839	20801	PA_Sept18.raw	F6	2.8	0	0.008132
		FALSE	High	Sequest HT (A2)	Unambiguous	[-].RPDFcLEPPYTGPcK.[A]	C5(Carbamidomethyl); C14(Carbamidomethyl)	1	2	B0LXF7	B0LXF7; Q7M312	0	3	0.5731	0	1	1	612.95	1836.84	1836.84	-2.77	-0.0017	HCD (High Energy Collision Dissociation)	MS2	2.58926	45.27	63.0342	20670	PA_Sept18.raw	F6	2.53	0	0.003521
		FALSE	High	Sequest HT (A2)	Unambiguous	[-].RPDFcLEPPYTGPcK.[A]	C5(Carbamidomethyl); C14(Carbamidomethyl)	1	2	B0LXF7	B0LXF7; Q7M312	0	3	0.547	0	1	1	612.95	1836.84	1836.84	-2.37	-0.00145	HCD (High Energy Collision Dissociation)	MS2	0.97731	83.344	62.6823	20538	PA_Sept18.raw	F6	2.87	0	0.01591
FALSE	Master Protein	A0A1W3JCW3	P-selectin-like OS=Ciona intestinalis OX=7719 GN=LOC104265569 PE=4 SV=1	2	1	3	1	1	714	77.1	4.83	7.11	1	High
	Checked	Confidence	Annotated Sequence	Modifications	Modifications in Master Proteins	Qvality PEP	Qvality q-value	# Protein Groups	# Proteins	# PSMs	Master Protein Accessions	Positions in Master Proteins	# Missed Cleavages	Theo. MH+ [Da]	Found in Sample: [S6] F6: Sample	Confidence (by Search Engine): Sequest HT	Percolator q-Value (by Search Engine): Sequest HT	Percolator PEP (by Search Engine): Sequest HT	XCorr (by Search Engine): Sequest HT	Sequence in Protein	Positions in Protein	Peptide Group Modifications in Protein
	FALSE	High	[R].ACDNNFIQNPR.[S]	1xCarbamidomethyl [C2]		0.0331331	0	1	1	3	A0A1W3JCW3	A0A1W3JCW3 [72-82]	0	1348.61	High	High	0	0.005014	2.52	R.ACDNNFIQNPR.S	[72-82]
		Checked	Confidence	Identifying Node	PSM Ambiguity	Annotated Sequence	Modifications	# Protein Groups	# Proteins	Master Protein Accessions	Protein Accessions	# Missed Cleavages	Charge	DeltaScore	DeltaCn	Rank	Search Engine Rank	m/z [Da]	MH+ [Da]	Theo. MH+ [Da]	DeltaM [ppm]	Deltam/z [Da]	Activation Type	MS Order	Isolation Interference [%]	Ion Inject Time [ms]	RT [min]	First Scan	Spectrum File	File ID	XCorr	Percolator q-Value	Percolator PEP
		FALSE	High	Sequest HT (A2)	Unambiguous	[R].AcDNNFIQNPR.[S]	C2(Carbamidomethyl)	1	1	A0A1W3JCW3	A0A1W3JCW3	0	2	0.4978	0	1	1	674.807	1348.61	1348.61	0.26	0.00018	HCD (High Energy Collision Dissociation)	MS2	14.4364	17.948	20.2136	4787	PA_Sept18.raw	F6	2.31	0	0.07749
		FALSE	High	Sequest HT (A2)	Unambiguous	[R].AcDNNFIQNPR.[S]	C2(Carbamidomethyl)	1	1	A0A1W3JCW3	A0A1W3JCW3	0	2	0.3968	0	1	1	674.808	1348.61	1348.61	1.98	0.00134	HCD (High Energy Collision Dissociation)	MS2	14.3693	18.204	19.8628	4655	PA_Sept18.raw	F6	2.52	0	0.005014
		FALSE	High	Sequest HT (A2)	Unambiguous	[R].AcDNNFIQNPR.[S]	C2(Carbamidomethyl)	1	1	A0A1W3JCW3	A0A1W3JCW3	0	2	0.5132	0	1	1	674.81	1348.61	1348.61	4.43	0.00299	HCD (High Energy Collision Dissociation)	MS2	29.7665	21.183	19.5113	4523	PA_Sept18.raw	F6	2.28	0	0.03286
FALSE	Master Protein	A0A1W3JAZ3	myosin-16 isoform X1 OS=Ciona intestinalis OX=7719 GN=LOC100179484 PE=3 SV=1	1	2	2	2	1	2060	236.9	5.81	4.66	2	High
	Checked	Confidence	Annotated Sequence	Modifications	Modifications in Master Proteins	Qvality PEP	Qvality q-value	# Protein Groups	# Proteins	# PSMs	Master Protein Accessions	Positions in Master Proteins	# Missed Cleavages	Theo. MH+ [Da]	Found in Sample: [S6] F6: Sample	Confidence (by Search Engine): Sequest HT	Percolator q-Value (by Search Engine): Sequest HT	Percolator PEP (by Search Engine): Sequest HT	XCorr (by Search Engine): Sequest HT	Sequence in Protein	Positions in Protein	Peptide Group Modifications in Protein
	FALSE	High	[R].SALEEAEGALELEESR.[V]			0.00184812	0	1	3	1	A0A1W3JAZ3	A0A1W3JAZ3 [1539-1554]	0	1732.82	High	High	0	5.071e-05	2.78	R.SALEEAEGALELEESR.V	[1539-1554]
		Checked	Confidence	Identifying Node	PSM Ambiguity	Annotated Sequence	Modifications	# Protein Groups	# Proteins	Master Protein Accessions	Protein Accessions	# Missed Cleavages	Charge	DeltaScore	DeltaCn	Rank	Search Engine Rank	m/z [Da]	MH+ [Da]	Theo. MH+ [Da]	DeltaM [ppm]	Deltam/z [Da]	Activation Type	MS Order	Isolation Interference [%]	Ion Inject Time [ms]	RT [min]	First Scan	Spectrum File	File ID	XCorr	Percolator q-Value	Percolator PEP
		FALSE	High	Sequest HT (A2)	Unambiguous	[R].SALEEAEGALELEESR.[V]		1	3	A0A1W3JAZ3	A0A1W3JCC1; F7AY44; A0A1W3JAZ3	0	2	0.518	0	1	1	866.912	1732.82	1732.82	-4.53	-0.00392	HCD (High Energy Collision Dissociation)	MS2	5.64251	110	63.9451	21012	PA_Sept18.raw	F6	2.78	0	5.071e-05
	FALSE	High	[R].VMEEQVTDYK.[F]			0.0756671	0	1	12	1	A0A1W3JAZ3	A0A1W3JAZ3 [1248-1257]	0	1241.57	High	High	0	0.01856	1.88	R.VMEEQVTDYK.F	[1248-1257]
		Checked	Confidence	Identifying Node	PSM Ambiguity	Annotated Sequence	Modifications	# Protein Groups	# Proteins	Master Protein Accessions	Protein Accessions	# Missed Cleavages	Charge	DeltaScore	DeltaCn	Rank	Search Engine Rank	m/z [Da]	MH+ [Da]	Theo. MH+ [Da]	DeltaM [ppm]	Deltam/z [Da]	Activation Type	MS Order	Isolation Interference [%]	Ion Inject Time [ms]	RT [min]	First Scan	Spectrum File	File ID	XCorr	Percolator q-Value	Percolator PEP
		FALSE	High	Sequest HT (A2)	Unambiguous	[R].VMEEQVTDYK.[F]		1	12	A0A1W3JAZ3	H2Z1P8; A0A1W3JCC1; H2Z1P6; H2Z1P7; H2Z1P1; H2Z1P9; H2Z1P5; H2Z1Q0; F7AY44; H2Z1P2; H2Z1P4; A0A1W3JAZ3	0	2	0.3191	0	1	1	621.289	1241.57	1241.57	-0.1	-6e-05	HCD (High Energy Collision Dissociation)	MS2	44.9915	84.977	19.7212	4602	PA_Sept18.raw	F6	1.88	0	0.01856
FALSE	Master Protein	G4VLW1	Putative actin OS=Schistosoma mansoni OX=6183 GN=Smp_183710 PE=3 SV=1	10	2	2	1	1	376	41.7	5.48	3.76	2	High
	Checked	Confidence	Annotated Sequence	Modifications	Modifications in Master Proteins	Qvality PEP	Qvality q-value	# Protein Groups	# Proteins	# PSMs	Master Protein Accessions	Positions in Master Proteins	# Missed Cleavages	Theo. MH+ [Da]	Found in Sample: [S6] F6: Sample	Confidence (by Search Engine): Sequest HT	Percolator q-Value (by Search Engine): Sequest HT	Percolator PEP (by Search Engine): Sequest HT	XCorr (by Search Engine): Sequest HT	Sequence in Protein	Positions in Protein	Peptide Group Modifications in Protein
	FALSE	High	[KR].QEYDESGPSIVHR.[KM-NG]			0.0919169	0	4	256	1	G4VLW1; O18513; A2SY09; A0A2K5S201	G4VLW1 [361-373]; O18513 [291-303]; A2SY09 [360-372]; A0A2K5S201 [362-374]	0	1516.7	High	High	0	0.02536	1.15	K.QEYDESGPSIVHR.K	[361-373]
		Checked	Confidence	Identifying Node	PSM Ambiguity	Annotated Sequence	Modifications	# Protein Groups	# Proteins	Master Protein Accessions	Protein Accessions	# Missed Cleavages	Charge	DeltaScore	DeltaCn	Rank	Search Engine Rank	m/z [Da]	MH+ [Da]	Theo. MH+ [Da]	DeltaM [ppm]	Deltam/z [Da]	Activation Type	MS Order	Isolation Interference [%]	Ion Inject Time [ms]	RT [min]	First Scan	Spectrum File	File ID	XCorr	Percolator q-Value	Percolator PEP
		FALSE	High	Sequest HT (A2)	Selected	[KR].QEYDESGPSIVHR.[KM-NG]		4	256	G4VLW1; O18513; A2SY09; A0A2K5S201	U6JLF5; A0A2F0BHD1; J9P3P8; L9L4N0; A0A096NAA6; F7A7I3; H2QW46; A7UDB4; G4VLW1; M4PZX1; A1E0X2; Q9U6L9; A0A2Y9DHB2; F6T3Y8; A0A2K6A1L8; A0A2T7NS02; S5MIC9; O18513; A0A2R9BGJ3; A0A2P4VZ54; V5GV10; A0A181C4Z4; A0A2K6Q1T6; A0A096NHJ7; A0A286Q4W6; H2ZBK6; Q0PR65; B6EAV1; A0A2I2YUP9; S5M683; G3VA05; S7Q589; A0A2I3T8J6; A0A2K5JAR4; Q7M3B0; A0A0N5CMK8; A7SCN8; F6R0S4; A0A2K5JIF5; Q06YY0; L5MJ38; S5M6B0;…	0	2	0	0	1	1	758.856	1516.7	1516.7	0.74	0.00056	HCD (High Energy Collision Dissociation)	MS2	6.97104	110	18.1214	4000	PA_Sept18.raw	F6	1.15	0	0.02536
	FALSE	High	[K].LCYVALDFEQEMGTAASSSALEK.[S]	1xCarbamidomethyl [C2]		2.24433e-05	0	1	9	1	G4VLW1	G4VLW1 [217-239]	0	2520.16	High	High	0	4.554e-08	3.76	K.LCYVALDFEQEMGTAASSSALEK.S	[217-239]
		Checked	Confidence	Identifying Node	PSM Ambiguity	Annotated Sequence	Modifications	# Protein Groups	# Proteins	Master Protein Accessions	Protein Accessions	# Missed Cleavages	Charge	DeltaScore	DeltaCn	Rank	Search Engine Rank	m/z [Da]	MH+ [Da]	Theo. MH+ [Da]	DeltaM [ppm]	Deltam/z [Da]	Activation Type	MS Order	Isolation Interference [%]	Ion Inject Time [ms]	RT [min]	First Scan	Spectrum File	File ID	XCorr	Percolator q-Value	Percolator PEP
		FALSE	High	Sequest HT (A2)	Unambiguous	[K].LcYVALDFEQEMGTAASSSALEK.[S]	C2(Carbamidomethyl)	1	9	G4VLW1	G4VLW2; G4VLW1; A0A183MNM7; Q5DFP8; C1L4Z7; A0A183JXY1; A0A183KH93; A0A183NXP7; A0A183M980	0	2	0.1649	0	1	1	1260.58	2520.16	2520.16	-2.28	-0.00287	HCD (High Energy Collision Dissociation)	MS2	3.16473	110	73.2845	24512	PA_Sept18.raw	F6	3.76	0	4.554e-08
FALSE	Master Protein	A0A2K5S201	Uncharacterized protein OS=Cebus capucinus imitator OX=1737458 PE=3 SV=1	14	3	3	1	1	377	42	5.39	3.5	3	High
	Checked	Confidence	Annotated Sequence	Modifications	Modifications in Master Proteins	Qvality PEP	Qvality q-value	# Protein Groups	# Proteins	# PSMs	Master Protein Accessions	Positions in Master Proteins	# Missed Cleavages	Theo. MH+ [Da]	Found in Sample: [S6] F6: Sample	Confidence (by Search Engine): Sequest HT	Percolator q-Value (by Search Engine): Sequest HT	Percolator PEP (by Search Engine): Sequest HT	XCorr (by Search Engine): Sequest HT	Sequence in Protein	Positions in Protein	Peptide Group Modifications in Protein
	FALSE	High	[KR].QEYDESGPSIVHR.[KM-NG]			0.0919169	0	4	256	1	G4VLW1; O18513; A2SY09; A0A2K5S201	G4VLW1 [361-373]; O18513 [291-303]; A2SY09 [360-372]; A0A2K5S201 [362-374]	0	1516.7	High	High	0	0.02536	1.15	K.QEYDESGPSIVHR.K	[362-374]
		Checked	Confidence	Identifying Node	PSM Ambiguity	Annotated Sequence	Modifications	# Protein Groups	# Proteins	Master Protein Accessions	Protein Accessions	# Missed Cleavages	Charge	DeltaScore	DeltaCn	Rank	Search Engine Rank	m/z [Da]	MH+ [Da]	Theo. MH+ [Da]	DeltaM [ppm]	Deltam/z [Da]	Activation Type	MS Order	Isolation Interference [%]	Ion Inject Time [ms]	RT [min]	First Scan	Spectrum File	File ID	XCorr	Percolator q-Value	Percolator PEP
		FALSE	High	Sequest HT (A2)	Selected	[KR].QEYDESGPSIVHR.[KM-NG]		4	256	G4VLW1; O18513; A2SY09; A0A2K5S201	U6JLF5; A0A2F0BHD1; J9P3P8; L9L4N0; A0A096NAA6; F7A7I3; H2QW46; A7UDB4; G4VLW1; M4PZX1; A1E0X2; Q9U6L9; A0A2Y9DHB2; F6T3Y8; A0A2K6A1L8; A0A2T7NS02; S5MIC9; O18513; A0A2R9BGJ3; A0A2P4VZ54; V5GV10; A0A181C4Z4; A0A2K6Q1T6; A0A096NHJ7; A0A286Q4W6; H2ZBK6; Q0PR65; B6EAV1; A0A2I2YUP9; S5M683; G3VA05; S7Q589; A0A2I3T8J6; A0A2K5JAR4; Q7M3B0; A0A0N5CMK8; A7SCN8; F6R0S4; A0A2K5JIF5; Q06YY0; L5MJ38; S5M6B0;…	0	2	0	0	1	1	758.856	1516.7	1516.7	0.74	0.00056	HCD (High Energy Collision Dissociation)	MS2	6.97104	110	18.1214	4000	PA_Sept18.raw	F6	1.15	0	0.02536
	FALSE	High	[KR].SYELPDGQVITLGNER.[F]			0.0832317	0	2	265	4	O18513; A0A2K5S201	O18513 [170-185]; A0A2K5S201 [241-256]	0	1790.89	High	High	0	0.02158	1.57	K.SYELPDGQVITIGNER.F	[241-256]
		Checked	Confidence	Identifying Node	PSM Ambiguity	Annotated Sequence	Modifications	# Protein Groups	# Proteins	Master Protein Accessions	Protein Accessions	# Missed Cleavages	Charge	DeltaScore	DeltaCn	Rank	Search Engine Rank	m/z [Da]	MH+ [Da]	Theo. MH+ [Da]	DeltaM [ppm]	Deltam/z [Da]	Activation Type	MS Order	Isolation Interference [%]	Ion Inject Time [ms]	RT [min]	First Scan	Spectrum File	File ID	XCorr	Percolator q-Value	Percolator PEP
		FALSE	High	Sequest HT (A2)	Unambiguous	[KR].SYELPDGQVITIGNER.[F]		2	256	O18513; A0A2K5S201	M9VWM1; A0A096NAA6; I6PSV3; H2QW46; A7UDB4; B2X877; M4PZX1; A0A1E1W6B0; F7J056; I6PH53; A0A2Y9DHB2; H6U673; F6T3Y8; A0A2U3WJ12; Q28937; A0A2K6SSF3; A0A2K6A1L8; O18513; A0A2R9BGJ3; A0A1U7TB25; A0A2K6Q1T6; A0A2I2YUP9; Q95MC4; S7Q589; A0A2K6QBG3; A0A2Y9HNF0; A0A2I3T8J6; Q38QA2; A0A2K5JAR4; F1BCP5; C6KXN2; Q5KTI8; Q58ID9; A0A076KTV1; A0A0A7RQK8; A0A2K5E2M5; L5MJ38; H1AGA3; E7DS93; G8JKX4; Q58DT9; I6P…	0	2		0	1	4	895.95	1790.89	1790.89	0.87	0.00078	HCD (High Energy Collision Dissociation)	MS2	0	41.197	56.2809	18162	PA_Sept18.raw	F6	1.57	0	0.02158
		FALSE	High	Sequest HT (A2)	Unambiguous	[KR].SYEIPDGQVITIGNER.[F]		2	2		F1C3T7; F1C3V4	0	2		0	1	2	895.95	1790.89	1790.89	0.87	0.00078	HCD (High Energy Collision Dissociation)	MS2	0	41.197	56.2809	18162	PA_Sept18.raw	F6	1.57	0	0.02158
		FALSE	High	Sequest HT (A2)	Unambiguous	[KR].SYELPDGQVITLGNER.[F]		2	5		A0A151MXB0; A0A1U7RYI1; M7BZU3; F6ZZG9; A0A1U7RNK3	0	2	0	0	1	1	895.95	1790.89	1790.89	0.87	0.00078	HCD (High Energy Collision Dissociation)	MS2	0	41.197	56.2809	18162	PA_Sept18.raw	F6	1.57	0	0.02158
		FALSE	High	Sequest HT (A2)	Unambiguous	[KR].SYELPDGQVLTIGNER.[F]		2	2		P18600; A0A1S3I910	0	2		0	1	3	895.95	1790.89	1790.89	0.87	0.00078	HCD (High Energy Collision Dissociation)	MS2	0	41.197	56.2809	18162	PA_Sept18.raw	F6	1.57	0	0.02158
	FALSE	High	[K-].LCYVALDFENEMATAASSSSLEK.[STN]	1xCarbamidomethyl [C2]		0.00668943	0	1	256	1	A0A2K5S201	A0A2K5S201 [218-240]	0	2536.16	High	High	0	0.0003928	3.5	K.LCYVALDFENEMATAASSSSLEK.S	[218-240]
		Checked	Confidence	Identifying Node	PSM Ambiguity	Annotated Sequence	Modifications	# Protein Groups	# Proteins	Master Protein Accessions	Protein Accessions	# Missed Cleavages	Charge	DeltaScore	DeltaCn	Rank	Search Engine Rank	m/z [Da]	MH+ [Da]	Theo. MH+ [Da]	DeltaM [ppm]	Deltam/z [Da]	Activation Type	MS Order	Isolation Interference [%]	Ion Inject Time [ms]	RT [min]	First Scan	Spectrum File	File ID	XCorr	Percolator q-Value	Percolator PEP
		FALSE	High	Sequest HT (A2)	Selected	[K-].LcYVALDFENEMATAASSSSLEK.[STN]	C2(Carbamidomethyl)	1	256	A0A2K5S201	G1K3F6; A0A146YQE5; A0A2K6EIH4; A0A093Q1Q4; K4GDF4; M4AKR3; B2X877; A0A0Q3LSL5; A0A087QRI2; S9YJ91; M3ZXD4; U3IP16; A0A2K6A1L8; A0A0X3PZ06; A0A1D5NTE4; C0LLE8; A0A077JG55; A0A2D4M9X7; C0LJU8; A3F5U9; F6PL61; A0A2I0UTV9; A0A087QJY7; A0A093G4Z4; H9FLW8; A0A146P9V2; A0A2F0BD02; A0A091IJE1; R0LGZ6; A0A061HZ54; H3DJ96; G1NCP6; H3DJ95; Q7T2J3; Q9DFH5; H3B1I6; Q5IGP9; Q58DT9; C0LJV0; A0A093F8L0; A0A2D4F…	0	3	0	0	1	1	846.052	2536.14	2536.16	-6.52	-0.00552	HCD (High Energy Collision Dissociation)	MS2	69.69	110	72.9709	24394	PA_Sept18.raw	F6	3.5	0	0.0003928
FALSE	Master Protein	A0A0L8H161	Uncharacterized protein OS=Octopus bimaculoides OX=37653 GN=OCBIM_22024498mg PE=3 SV=1	21	1	1	1	1	151	16.1	9.13	3.13	1	High
	Checked	Confidence	Annotated Sequence	Modifications	Modifications in Master Proteins	Qvality PEP	Qvality q-value	# Protein Groups	# Proteins	# PSMs	Master Protein Accessions	Positions in Master Proteins	# Missed Cleavages	Theo. MH+ [Da]	Found in Sample: [S6] F6: Sample	Confidence (by Search Engine): Sequest HT	Percolator q-Value (by Search Engine): Sequest HT	Percolator PEP (by Search Engine): Sequest HT	XCorr (by Search Engine): Sequest HT	Sequence in Protein	Positions in Protein	Peptide Group Modifications in Protein
	FALSE	High	[K].YIGAGAATVGAAGSGAGIGSVFGNLVIGYAR.[N]			0.000632679	0	1	6	1	A0A0L8H161	A0A0L8H161 [84-114]	0	2797.46	High	High	0	9.246e-06	3.13	K.YIGAGAATVGAAGSGAGIGSVFGNLVIGYAR.N	[84-114]
		Checked	Confidence	Identifying Node	PSM Ambiguity	Annotated Sequence	Modifications	# Protein Groups	# Proteins	Master Protein Accessions	Protein Accessions	# Missed Cleavages	Charge	DeltaScore	DeltaCn	Rank	Search Engine Rank	m/z [Da]	MH+ [Da]	Theo. MH+ [Da]	DeltaM [ppm]	Deltam/z [Da]	Activation Type	MS Order	Isolation Interference [%]	Ion Inject Time [ms]	RT [min]	First Scan	Spectrum File	File ID	XCorr	Percolator q-Value	Percolator PEP
		FALSE	High	Sequest HT (A2)	Unambiguous	[K].YIGAGAATVGAAGSGAGIGSVFGNLVIGYAR.[N]		1	6	A0A0L8H161	G7YQ81; A0A183ANJ8; A0A074ZZP0; A0A1S8X5J4; A0A2H1CCN7; A0A0L8H161	0	3	0.5048	0	1	1	933.161	2797.47	2797.46	1.84	0.00171	HCD (High Energy Collision Dissociation)	MS2	5.13152	110	73.4345	24568	PA_Sept18.raw	F6	3.13	0	9.246e-06
FALSE	Master Protein	A0A0B7AZP5	Uncharacterized protein OS=Arion vulgaris OX=1028688 GN=ORF147612 PE=3 SV=1	2	1	1	1	1	559	63.1	4.56	2.99	1	High
	Checked	Confidence	Annotated Sequence	Modifications	Modifications in Master Proteins	Qvality PEP	Qvality q-value	# Protein Groups	# Proteins	# PSMs	Master Protein Accessions	Positions in Master Proteins	# Missed Cleavages	Theo. MH+ [Da]	Found in Sample: [S6] F6: Sample	Confidence (by Search Engine): Sequest HT	Percolator q-Value (by Search Engine): Sequest HT	Percolator PEP (by Search Engine): Sequest HT	XCorr (by Search Engine): Sequest HT	Sequence in Protein	Positions in Protein	Peptide Group Modifications in Protein
	FALSE	High	[K].HEQSIDCGGGYVK.[LIV]	1xCarbamidomethyl [C7]		0.0741798	0	1	12	1	A0A0B7AZP5	A0A0B7AZP5 [97-109]	0	1449.64	High	High	0	0.01801	2.99	K.HEQSIDCGGGYVK.L	[97-109]
		Checked	Confidence	Identifying Node	PSM Ambiguity	Annotated Sequence	Modifications	# Protein Groups	# Proteins	Master Protein Accessions	Protein Accessions	# Missed Cleavages	Charge	DeltaScore	DeltaCn	Rank	Search Engine Rank	m/z [Da]	MH+ [Da]	Theo. MH+ [Da]	DeltaM [ppm]	Deltam/z [Da]	Activation Type	MS Order	Isolation Interference [%]	Ion Inject Time [ms]	RT [min]	First Scan	Spectrum File	File ID	XCorr	Percolator q-Value	Percolator PEP
		FALSE	High	Sequest HT (A2)	Unambiguous	[K].HEQSIDcGGGYVK.[LIV]	C7(Carbamidomethyl)	1	12	A0A0B7AZP5	A0A0B7AZP5; R7USR3; A0A0K0DDP7; A0A0R3PQ30; A0A2R7WT87; A0A1U7RHF6; A0A0B7AX00; A0A0B7AX06; A0A0D8XNW9; G0YXZ1; F1C751; A0A346HHC6	0	3	0.5686	0	1	1	483.886	1449.64	1449.64	0.23	0.00011	HCD (High Energy Collision Dissociation)	MS2	31.1653	110	15.079	2857	PA_Sept18.raw	F6	2.99	0	0.01801
FALSE	Master Protein	A0A1W2W3E0	tropomyosin, smooth muscle/fibroblast CTM1-like isoform X1 OS=Ciona intestinalis OX=7719 GN=LOC100185771 PE=4 SV=1	6	1	1	1	1	284	32.2	4.67	2.7	1	High
	Checked	Confidence	Annotated Sequence	Modifications	Modifications in Master Proteins	Qvality PEP	Qvality q-value	# Protein Groups	# Proteins	# PSMs	Master Protein Accessions	Positions in Master Proteins	# Missed Cleavages	Theo. MH+ [Da]	Found in Sample: [S6] F6: Sample	Confidence (by Search Engine): Sequest HT	Percolator q-Value (by Search Engine): Sequest HT	Percolator PEP (by Search Engine): Sequest HT	XCorr (by Search Engine): Sequest HT	Sequence in Protein	Positions in Protein	Peptide Group Modifications in Protein
	FALSE	High	[K].ATELEEELKIVANNLK.[S]			0.281601	0	1	1	1	A0A1W2W3E0	A0A1W2W3E0 [190-205]	1	1813.99	High	High	0	0.1504	2.7	K.ATELEEELKIVANNLK.S	[190-205]
		Checked	Confidence	Identifying Node	PSM Ambiguity	Annotated Sequence	Modifications	# Protein Groups	# Proteins	Master Protein Accessions	Protein Accessions	# Missed Cleavages	Charge	DeltaScore	DeltaCn	Rank	Search Engine Rank	m/z [Da]	MH+ [Da]	Theo. MH+ [Da]	DeltaM [ppm]	Deltam/z [Da]	Activation Type	MS Order	Isolation Interference [%]	Ion Inject Time [ms]	RT [min]	First Scan	Spectrum File	File ID	XCorr	Percolator q-Value	Percolator PEP
		FALSE	High	Sequest HT (A2)	Unambiguous	[K].ATELEEELKIVANNLK.[S]		1	1	A0A1W2W3E0	A0A1W2W3E0	1	3	0.3407	0	1	1	605.335	1813.99	1813.99	-0.03	-2e-05	HCD (High Energy Collision Dissociation)	MS2	3.02374	95.121	73.3454	24535	PA_Sept18.raw	F6	2.7	0	0.1504
FALSE	Master Protein	A0A085NJY5	Uncharacterized protein (Fragment) OS=Trichuris suis OX=68888 GN=M514_17903 PE=4 SV=1	0	1	1	1	1	3602	396	5.1	2.61	1	High
	Checked	Confidence	Annotated Sequence	Modifications	Modifications in Master Proteins	Qvality PEP	Qvality q-value	# Protein Groups	# Proteins	# PSMs	Master Protein Accessions	Positions in Master Proteins	# Missed Cleavages	Theo. MH+ [Da]	Found in Sample: [S6] F6: Sample	Confidence (by Search Engine): Sequest HT	Percolator q-Value (by Search Engine): Sequest HT	Percolator PEP (by Search Engine): Sequest HT	XCorr (by Search Engine): Sequest HT	Sequence in Protein	Positions in Protein	Peptide Group Modifications in Protein
	FALSE	High	[KR].VAVVITDGR.[S]			0.235528	0	1	6	2	A0A085NJY5	A0A085NJY5 [1301-1309]	0	929.541	High	High	0	0.1135	2.61	R.VAVVITDGR.S	[1301-1309]
		Checked	Confidence	Identifying Node	PSM Ambiguity	Annotated Sequence	Modifications	# Protein Groups	# Proteins	Master Protein Accessions	Protein Accessions	# Missed Cleavages	Charge	DeltaScore	DeltaCn	Rank	Search Engine Rank	m/z [Da]	MH+ [Da]	Theo. MH+ [Da]	DeltaM [ppm]	Deltam/z [Da]	Activation Type	MS Order	Isolation Interference [%]	Ion Inject Time [ms]	RT [min]	First Scan	Spectrum File	File ID	XCorr	Percolator q-Value	Percolator PEP
		FALSE	High	Sequest HT (A2)	Rejected	[KR].VAVVLTDGR.[S]		1	4		A0A1S3RZL6; H3AH18; A0A1X7VAB7; A0A1X7V8S5	0	2		0	1	2	465.275	929.542	929.541	0.96	0.00044	HCD (High Energy Collision Dissociation)	MS2	16.7387	87.618	20.9731	5073	PA_Sept18.raw	F6	2.61	0	0.1135
		FALSE	High	Sequest HT (A2)	Selected	[KR].VAVVITDGR.[S]		1	2	A0A085NJY5	A0A0N5DSH8; A0A085NJY5	0	2	0	0	1	1	465.275	929.542	929.541	0.96	0.00044	HCD (High Energy Collision Dissociation)	MS2	16.7387	87.618	20.9731	5073	PA_Sept18.raw	F6	2.61	0	0.1135
FALSE	Master Protein	A0A212D7H3	MYH1 (Fragment) OS=Cervus elaphus hippelaphus OX=46360 GN=Celaphus_00001034 PE=3 SV=1	0	1	1	1	1	3127	359.6	6.13	2.58	1	High
	Checked	Confidence	Annotated Sequence	Modifications	Modifications in Master Proteins	Qvality PEP	Qvality q-value	# Protein Groups	# Proteins	# PSMs	Master Protein Accessions	Positions in Master Proteins	# Missed Cleavages	Theo. MH+ [Da]	Found in Sample: [S6] F6: Sample	Confidence (by Search Engine): Sequest HT	Percolator q-Value (by Search Engine): Sequest HT	Percolator PEP (by Search Engine): Sequest HT	XCorr (by Search Engine): Sequest HT	Sequence in Protein	Positions in Protein	Peptide Group Modifications in Protein
	FALSE	High	[R].TKYETDAIQR.[T]			0.131917	0	1	256	1	A0A212D7H3	A0A212D7H3 [1233-1242]	1	1224.62	High	High	0	0.04502	2.58	R.TKYETDAIQR.T	[1233-1242]
		Checked	Confidence	Identifying Node	PSM Ambiguity	Annotated Sequence	Modifications	# Protein Groups	# Proteins	Master Protein Accessions	Protein Accessions	# Missed Cleavages	Charge	DeltaScore	DeltaCn	Rank	Search Engine Rank	m/z [Da]	MH+ [Da]	Theo. MH+ [Da]	DeltaM [ppm]	Deltam/z [Da]	Activation Type	MS Order	Isolation Interference [%]	Ion Inject Time [ms]	RT [min]	First Scan	Spectrum File	File ID	XCorr	Percolator q-Value	Percolator PEP
		FALSE	High	Sequest HT (A2)	Unambiguous	[R].TKYETDAIQR.[T]		1	256	A0A212D7H3	F1MM07; A0A2U3VTK6; A0A2K6RZX8; K7DKU4; A6QPA6; A0A2K5EW61; G1RGS9; F1MRC2; A0A2I3THJ1; A0A2K6KE74; K7CK53; F1N775; G1RGV5; A0A2Y9PDX2; A0A2Y9MNJ2; A0A2Y9T3H2; A0A384BVS4; M3WDH8; A0A384BUH6; A0A2K5M3L7; F1SS62; A0A2Y9LFL6; A0A212D7H3; L9JRF6; A0A2Y9MKJ7; S9XPE9; L9JS86; M3WAS8; A0A2I3TCG8; A0A2K5P477; A0A384BVH0; A0A1U7STU7; W5P8Z5; A0A2U3VTV4; A0A1S2ZQ19; A0A2K6N6G5; L8HQ97; K7DTB3; G1PUM0; G3W…	1	2	0.186	0	1	1	612.815	1224.62	1224.62	-0.11	-7e-05	HCD (High Energy Collision Dissociation)	MS2	12.792	63.097	14.0923	2490	PA_Sept18.raw	F6	2.58	0	0.04502
FALSE	Master Protein	A0A0R3X7D5	Eukaryotic translation initiation factor 3 subunit C OS=Hydatigena taeniaeformis OX=6205 PE=3 SV=1	1	1	1	1	1	1009	115.7	7.25	2.14	1	High
	Checked	Confidence	Annotated Sequence	Modifications	Modifications in Master Proteins	Qvality PEP	Qvality q-value	# Protein Groups	# Proteins	# PSMs	Master Protein Accessions	Positions in Master Proteins	# Missed Cleavages	Theo. MH+ [Da]	Found in Sample: [S6] F6: Sample	Confidence (by Search Engine): Sequest HT	Percolator q-Value (by Search Engine): Sequest HT	Percolator PEP (by Search Engine): Sequest HT	XCorr (by Search Engine): Sequest HT	Sequence in Protein	Positions in Protein	Peptide Group Modifications in Protein
	FALSE	High	[R-].ISGLIYEETR.[GEVATSL]			0.0855773	0	1	257	2	A0A0R3X7D5	A0A0R3X7D5 [953-962]	0	1180.62	High	High	0	0.02268	2.14	R.ISGLIYEETR.G	[953-962]
		Checked	Confidence	Identifying Node	PSM Ambiguity	Annotated Sequence	Modifications	# Protein Groups	# Proteins	Master Protein Accessions	Protein Accessions	# Missed Cleavages	Charge	DeltaScore	DeltaCn	Rank	Search Engine Rank	m/z [Da]	MH+ [Da]	Theo. MH+ [Da]	DeltaM [ppm]	Deltam/z [Da]	Activation Type	MS Order	Isolation Interference [%]	Ion Inject Time [ms]	RT [min]	First Scan	Spectrum File	File ID	XCorr	Percolator q-Value	Percolator PEP
		FALSE	High	Sequest HT (A2)	Unambiguous	[R-].ISGLIYEETR.[GEVATSL]		1	256	A0A0R3X7D5	A0A0U1SA87; H2ZI11; A0A374XYM0; A0A340YGW4; A0A140AM48; A0A337SSV5; A0A1S3AG61; A0A0U5NI58; A0A383ZW42; W5PHL0; J4FCT2; W5QFN8; B4IQE1; G0MF63; A0A2U3ZLW7; G3U1Z3; K9J4I5; A0A383ZVD9; A0A0B2VBF2; A0A0L7LB74; A0A1I7Z4L8; S9YFU0; H2ZHR4; A0A383ZVN7; A0A183USV8; A0A1B0F9U5; G7MR23; A5D792; A0A384C8N0; A0A0U5J6D8; A0A2U3V2I2; M1H7M9; A0A2I3RAJ6; A0A2Y9E0R0; L8I3C0; M3Z4I5; A0A1V9XXZ1; A0A337S723; A0A…	0	2	0	0	1	1	590.814	1180.62	1180.62	0.26	0.00016	HCD (High Energy Collision Dissociation)	MS2	45.3592	59.615	29.5996	8298	PA_Sept18.raw	F6	2.14	0	0.02268
		FALSE	High	Sequest HT (A2)	Unambiguous	[R-].ISGLLYEETR.[GEVATSL]		1	1		M3Z3Z5	0	2		0	1	2	590.814	1180.62	1180.62	0.26	0.00016	HCD (High Energy Collision Dissociation)	MS2	45.3592	59.615	29.5996	8298	PA_Sept18.raw	F6	2.14	0	0.02268
FALSE	Master Protein	A0A2B4STP4	Tubulin beta chain OS=Stylophora pistillata OX=50429 GN=AWC38_SpisGene2882 PE=3 SV=1	1	1	1	1	1	1018	113.9	5.86	1.98	1	High
	Checked	Confidence	Annotated Sequence	Modifications	Modifications in Master Proteins	Qvality PEP	Qvality q-value	# Protein Groups	# Proteins	# PSMs	Master Protein Accessions	Positions in Master Proteins	# Missed Cleavages	Theo. MH+ [Da]	Found in Sample: [S6] F6: Sample	Confidence (by Search Engine): Sequest HT	Percolator q-Value (by Search Engine): Sequest HT	Percolator PEP (by Search Engine): Sequest HT	XCorr (by Search Engine): Sequest HT	Sequence in Protein	Positions in Protein	Peptide Group Modifications in Protein
	FALSE	High	[R].INVYYNEATGGK.[YF]			0.165419	0	1	256	1	A0A2B4STP4	A0A2B4STP4 [619-630]	0	1328.65	High	High	0	0.06462	1.98	R.INVYYNEATGGK.Y	[619-630]
		Checked	Confidence	Identifying Node	PSM Ambiguity	Annotated Sequence	Modifications	# Protein Groups	# Proteins	Master Protein Accessions	Protein Accessions	# Missed Cleavages	Charge	DeltaScore	DeltaCn	Rank	Search Engine Rank	m/z [Da]	MH+ [Da]	Theo. MH+ [Da]	DeltaM [ppm]	Deltam/z [Da]	Activation Type	MS Order	Isolation Interference [%]	Ion Inject Time [ms]	RT [min]	First Scan	Spectrum File	File ID	XCorr	Percolator q-Value	Percolator PEP
		FALSE	High	Sequest HT (A2)	Unambiguous	[R].INVYYNEATGGK.[YF]		1	256	A0A2B4STP4	W4YBZ7; A0A0R3VWM0; A0A1B6L7Q4; Q8N6N5; A0A0R3WFL1; A0A2K6QXW0; A0A267FXJ0; A0A226PKP2; G9K382; A0A0X3P3J8; A0A2I4B721; A0A0P7YHC7; A0A1Y1KEZ9; A0A1X7VM44; A0A023ETG9; Q7YZK9; A0A2K5IFG1; A0A2K5UIR6; A0A096NWL5; A0A1B0FFT1; V9KJ34; A0A2C9K9L4; A0A2C9JVM1; A0A2T7NK64; A0A1I8IHH9; A0A0L7KT74; A0A1S3QL82; A0A0X3PCQ7; Q8WQ56; A0A1V9Y2G3; Q7YZK4; A0A1A6GTJ3; A0A287A217; A0A267E855; A0A1Q3EU63; K7DKF3;…	0	2	0.0505	0	1	1	664.827	1328.65	1328.65	-0.54	-0.00036	HCD (High Energy Collision Dissociation)	MS2	51.3745	55.796	23.4825	6010	PA_Sept18.raw	F6	1.98	0	0.06462
FALSE	Master Protein	Q95PQ7	Intermediate filament protein C OS=Molgula oculata OX=27575 GN=if-c PE=2 SV=1	5	2	2	2	1	421	48.2	5	1.94	2	High
	Checked	Confidence	Annotated Sequence	Modifications	Modifications in Master Proteins	Qvality PEP	Qvality q-value	# Protein Groups	# Proteins	# PSMs	Master Protein Accessions	Positions in Master Proteins	# Missed Cleavages	Theo. MH+ [Da]	Found in Sample: [S6] F6: Sample	Confidence (by Search Engine): Sequest HT	Percolator q-Value (by Search Engine): Sequest HT	Percolator PEP (by Search Engine): Sequest HT	XCorr (by Search Engine): Sequest HT	Sequence in Protein	Positions in Protein	Peptide Group Modifications in Protein
	FALSE	High	[K].LGDLYASEVR.[R]			0.17349	0	1	1	1	Q95PQ7	Q95PQ7 [119-128]	0	1122.58	High	High	0	0.06979	1.94	K.LGDLYASEVR.R	[119-128]
		Checked	Confidence	Identifying Node	PSM Ambiguity	Annotated Sequence	Modifications	# Protein Groups	# Proteins	Master Protein Accessions	Protein Accessions	# Missed Cleavages	Charge	DeltaScore	DeltaCn	Rank	Search Engine Rank	m/z [Da]	MH+ [Da]	Theo. MH+ [Da]	DeltaM [ppm]	Deltam/z [Da]	Activation Type	MS Order	Isolation Interference [%]	Ion Inject Time [ms]	RT [min]	First Scan	Spectrum File	File ID	XCorr	Percolator q-Value	Percolator PEP
		FALSE	High	Sequest HT (A2)	Selected	[K].LGDLYASEVR.[R]		1	1	Q95PQ7	Q95PQ7	0	2	0.0258	0	1	1	561.793	1122.58	1122.58	0.6	0.00034	HCD (High Energy Collision Dissociation)	MS2	28.3018	110	27.1039	7365	PA_Sept18.raw	F6	1.94	0	0.06979
	FALSE	High	[R].EYQDLLAVK.[L]			0.146262	0	1	5	1	Q95PQ7	Q95PQ7 [355-363]	0	1078.58	High	High	0	0.0531	1.26	R.EYQDLLAVK.L	[355-363]
		Checked	Confidence	Identifying Node	PSM Ambiguity	Annotated Sequence	Modifications	# Protein Groups	# Proteins	Master Protein Accessions	Protein Accessions	# Missed Cleavages	Charge	DeltaScore	DeltaCn	Rank	Search Engine Rank	m/z [Da]	MH+ [Da]	Theo. MH+ [Da]	DeltaM [ppm]	Deltam/z [Da]	Activation Type	MS Order	Isolation Interference [%]	Ion Inject Time [ms]	RT [min]	First Scan	Spectrum File	File ID	XCorr	Percolator q-Value	Percolator PEP
		FALSE	High	Sequest HT (A2)	Unambiguous	[R].EYQDLLAVK.[L]		1	5	Q95PQ7	F6Q6Q9; H2ZP54; Q95PQ7; Q9BLX8; A0A1W3JCQ2	0	2	0.2302	0	1	1	539.793	1078.58	1078.58	0.7	0.00038	HCD (High Energy Collision Dissociation)	MS2	13.5491	53.897	33.2221	9650	PA_Sept18.raw	F6	1.26	0	0.0531
FALSE	Master Protein	A0A1L8FAR4	Uncharacterized protein OS=Xenopus laevis OX=8355 GN=XELAEV_18039961mg PE=4 SV=1	1	1	1	1	1	890	103	5.38	1.89	1	High
	Checked	Confidence	Annotated Sequence	Modifications	Modifications in Master Proteins	Qvality PEP	Qvality q-value	# Protein Groups	# Proteins	# PSMs	Master Protein Accessions	Positions in Master Proteins	# Missed Cleavages	Theo. MH+ [Da]	Found in Sample: [S6] F6: Sample	Confidence (by Search Engine): Sequest HT	Percolator q-Value (by Search Engine): Sequest HT	Percolator PEP (by Search Engine): Sequest HT	XCorr (by Search Engine): Sequest HT	Sequence in Protein	Positions in Protein	Peptide Group Modifications in Protein
	FALSE	High	[K].GITQDQMNEFR.[N]			0.0361573	0	1	3	1	A0A1L8FAR4	A0A1L8FAR4 [740-750]	0	1338.61	High	High	0	0.005748	1.89	K.GITQDQMNEFR.N	[740-750]
		Checked	Confidence	Identifying Node	PSM Ambiguity	Annotated Sequence	Modifications	# Protein Groups	# Proteins	Master Protein Accessions	Protein Accessions	# Missed Cleavages	Charge	DeltaScore	DeltaCn	Rank	Search Engine Rank	m/z [Da]	MH+ [Da]	Theo. MH+ [Da]	DeltaM [ppm]	Deltam/z [Da]	Activation Type	MS Order	Isolation Interference [%]	Ion Inject Time [ms]	RT [min]	First Scan	Spectrum File	File ID	XCorr	Percolator q-Value	Percolator PEP
		FALSE	High	Sequest HT (A2)	Unambiguous	[K].GITQDQMNEFR.[N]		1	3	A0A1L8FAR4	Q7ZY34; Q7SZ66; A0A1L8FAR4	0	2	0.2857	0	1	1	669.811	1338.61	1338.61	2.71	0.00182	HCD (High Energy Collision Dissociation)	MS2	33.3862	98.975	27.1577	7385	PA_Sept18.raw	F6	1.89	0	0.005748
FALSE	Master Protein	W8AAG4	Uncharacterized protein OS=Ceratitis capitata OX=7213 PE=2 SV=1	2	1	1	1	1	430	50.8	6.55	1.82	1	High
	Checked	Confidence	Annotated Sequence	Modifications	Modifications in Master Proteins	Qvality PEP	Qvality q-value	# Protein Groups	# Proteins	# PSMs	Master Protein Accessions	Positions in Master Proteins	# Missed Cleavages	Theo. MH+ [Da]	Found in Sample: [S6] F6: Sample	Confidence (by Search Engine): Sequest HT	Percolator q-Value (by Search Engine): Sequest HT	Percolator PEP (by Search Engine): Sequest HT	XCorr (by Search Engine): Sequest HT	Sequence in Protein	Positions in Protein	Peptide Group Modifications in Protein
	FALSE	High	[K].LTENIIIR.[KR]			0.179802	0	1	5	2	W8AAG4	W8AAG4 [227-234]	0	971.588	High	High	0	0.07353	1.82	K.LTENLLLR.R	[227-234]
		Checked	Confidence	Identifying Node	PSM Ambiguity	Annotated Sequence	Modifications	# Protein Groups	# Proteins	Master Protein Accessions	Protein Accessions	# Missed Cleavages	Charge	DeltaScore	DeltaCn	Rank	Search Engine Rank	m/z [Da]	MH+ [Da]	Theo. MH+ [Da]	DeltaM [ppm]	Deltam/z [Da]	Activation Type	MS Order	Isolation Interference [%]	Ion Inject Time [ms]	RT [min]	First Scan	Spectrum File	File ID	XCorr	Percolator q-Value	Percolator PEP
		FALSE	High	Sequest HT (A2)	Unambiguous	[K].LTENLLLR.[KR]		1	4	W8AAG4	A0A0K8W4W1; W8AAG4; A0A034WJU7; A0A0A1XN91	0	2		0.0055	2	3	486.298	971.588	971.588	0.08	4e-05	HCD (High Energy Collision Dissociation)	MS2	29.3563	17.973	30.1247	8494	PA_Sept18.raw	F6	1.82	0	0.07353
		FALSE	High	Sequest HT (A2)	Unambiguous	[K].LTENIIIR.[KR]		1	1		A0A0J7K9Q6	0	2		0.0055	2	2	486.298	971.588	971.588	0.08	4e-05	HCD (High Energy Collision Dissociation)	MS2	29.3563	17.973	30.1247	8494	PA_Sept18.raw	F6	1.82	0	0.07353
FALSE	Master Protein	A0A146ZL58	Erythrocyte band 7 integral membrane protein OS=Fundulus heteroclitus OX=8078 PE=4 SV=1	3	1	1	1	1	400	44	6.11	1.76	1	High
	Checked	Confidence	Annotated Sequence	Modifications	Modifications in Master Proteins	Qvality PEP	Qvality q-value	# Protein Groups	# Proteins	# PSMs	Master Protein Accessions	Positions in Master Proteins	# Missed Cleavages	Theo. MH+ [Da]	Found in Sample: [S6] F6: Sample	Confidence (by Search Engine): Sequest HT	Percolator q-Value (by Search Engine): Sequest HT	Percolator PEP (by Search Engine): Sequest HT	XCorr (by Search Engine): Sequest HT	Sequence in Protein	Positions in Protein	Peptide Group Modifications in Protein
	FALSE	High	[KQ-].VIAAEGEMNASR.[KAS]			0.0718607	0	1	256	1	A0A146ZL58	A0A146ZL58 [223-234]	0	1247.6	High	High	0	0.0171	1.76	K.VIAAEGEMNASR.A	[223-234]
		Checked	Confidence	Identifying Node	PSM Ambiguity	Annotated Sequence	Modifications	# Protein Groups	# Proteins	Master Protein Accessions	Protein Accessions	# Missed Cleavages	Charge	DeltaScore	DeltaCn	Rank	Search Engine Rank	m/z [Da]	MH+ [Da]	Theo. MH+ [Da]	DeltaM [ppm]	Deltam/z [Da]	Activation Type	MS Order	Isolation Interference [%]	Ion Inject Time [ms]	RT [min]	First Scan	Spectrum File	File ID	XCorr	Percolator q-Value	Percolator PEP
		FALSE	High	Sequest HT (A2)	Unambiguous	[KQ-].VIAAEGEMNASR.[KAS]		1	256	A0A146ZL58	A0A1W2W5C6; B6F250; A0A087XDM3; W5MQC2; M3XL51; A0A2R8QD47; A0A1S3LAR4; B4DZK8; A0A250XXK1; A0A091JYM7; A0A1A8H4L2; T0MKA5; A0A2K5JS47; A0A1A8N4B9; A0A1A8DQT2; A0A1A8MD90; M3Y7W2; D2H302; A0A146ZL30; A0A340WPT8; A0A093HS75; A0A087XDZ2; A0A091THY3; Q7SYQ5; Q568N1; T1DMR7; A0A2Y9SUV0; P54116; A0A2D0SS92; A0A2I3HI26; B5X1V0; A0A2D4HT25; A0A087VCP7; A0A2Y9DJD1; A0A2I0M3X0; A0A151MG14; A0A2U3WR38; A0A…	0	2	0.125	0	1	1	624.307	1247.61	1247.6	1.89	0.00118	HCD (High Energy Collision Dissociation)	MS2	34.2861	110	17.5898	3800	PA_Sept18.raw	F6	1.76	0	0.0171
FALSE	Master Protein	A0A0K8RDF7	Putative actin OS=Ixodes ricinus OX=34613 PE=2 SV=1	4	1	2	1	1	376	41.9	5.25	1.76	1	High
	Checked	Confidence	Annotated Sequence	Modifications	Modifications in Master Proteins	Qvality PEP	Qvality q-value	# Protein Groups	# Proteins	# PSMs	Master Protein Accessions	Positions in Master Proteins	# Missed Cleavages	Theo. MH+ [Da]	Found in Sample: [S6] F6: Sample	Confidence (by Search Engine): Sequest HT	Percolator q-Value (by Search Engine): Sequest HT	Percolator PEP (by Search Engine): Sequest HT	XCorr (by Search Engine): Sequest HT	Sequence in Protein	Positions in Protein	Peptide Group Modifications in Protein
	FALSE	High	[K].SYELPDGNIITVGNER.[F]			0.15401	0	1	5	2	A0A0K8RDF7	A0A0K8RDF7 [240-255]	0	1776.88	High	High	0	0.1504	1.76	K.SYELPDGNIITVGNER.F	[240-255]
		Checked	Confidence	Identifying Node	PSM Ambiguity	Annotated Sequence	Modifications	# Protein Groups	# Proteins	Master Protein Accessions	Protein Accessions	# Missed Cleavages	Charge	DeltaScore	DeltaCn	Rank	Search Engine Rank	m/z [Da]	MH+ [Da]	Theo. MH+ [Da]	DeltaM [ppm]	Deltam/z [Da]	Activation Type	MS Order	Isolation Interference [%]	Ion Inject Time [ms]	RT [min]	First Scan	Spectrum File	File ID	XCorr	Percolator q-Value	Percolator PEP
		FALSE	High	Sequest HT (A2)	Selected	[K].SYELPDGNIITVGNER.[F]		1	5	A0A0K8RDF7	A0A1E1XH95; A0A0K8RDF7; A0A0K8RGA3; A0A226NVC2; A0A0C9RAJ4	0	2	0	0	1	1	888.943	1776.88	1776.88	0.89	0.00079	HCD (High Energy Collision Dissociation)	MS2	5.60319	110	47.4186	14905	PA_Sept18.raw	F6	1.76	0	0.1504
		FALSE	High	Sequest HT (A2)	Rejected	[K].SYELPDGNIITVGNER.[F]		1	5	A0A0K8RDF7	A0A1E1XH95; A0A0K8RDF7; A0A0K8RGA3; A0A226NVC2; A0A0C9RAJ4	0	2		0.0318	4	4	888.942	1776.88	1776.88	0.62	0.00055	HCD (High Energy Collision Dissociation)	MS2	1.06511	72.127	45.263	14115	PA_Sept18.raw	F6	1.52	0	0.05747
FALSE	Master Protein	A0A1W5BGH3	myosin-10 isoform X1 OS=Ciona intestinalis OX=7719 GN=LOC100176948 PE=3 SV=1	1	1	1	1	1	1974	228.8	5.62	1.74	1	High
	Checked	Confidence	Annotated Sequence	Modifications	Modifications in Master Proteins	Qvality PEP	Qvality q-value	# Protein Groups	# Proteins	# PSMs	Master Protein Accessions	Positions in Master Proteins	# Missed Cleavages	Theo. MH+ [Da]	Found in Sample: [S6] F6: Sample	Confidence (by Search Engine): Sequest HT	Percolator q-Value (by Search Engine): Sequest HT	Percolator PEP (by Search Engine): Sequest HT	XCorr (by Search Engine): Sequest HT	Sequence in Protein	Positions in Protein	Peptide Group Modifications in Protein
	FALSE	High	[R].QLDDAEEEVSR.[A]			0.204972	0	1	9	1	A0A1W5BGH3	A0A1W5BGH3 [1890-1900]	0	1290.58	High	High	0	0.09064	1.74	R.QLDDAEEEVSR.A	[1890-1900]
		Checked	Confidence	Identifying Node	PSM Ambiguity	Annotated Sequence	Modifications	# Protein Groups	# Proteins	Master Protein Accessions	Protein Accessions	# Missed Cleavages	Charge	DeltaScore	DeltaCn	Rank	Search Engine Rank	m/z [Da]	MH+ [Da]	Theo. MH+ [Da]	DeltaM [ppm]	Deltam/z [Da]	Activation Type	MS Order	Isolation Interference [%]	Ion Inject Time [ms]	RT [min]	First Scan	Spectrum File	File ID	XCorr	Percolator q-Value	Percolator PEP
		FALSE	High	Sequest HT (A2)	Unambiguous	[R].QLDDAEEEVSR.[A]		1	9	A0A1W5BGH3	H2XZY7; H2YRI3; H2YRI2; A0A1W5BH70; A0A1W5BGH3; A0A1W5BAW2; A0A1W5BGH8; A0A1W5BF76; A0A1W5BAV3	0	2	0.3736	0	1	1	645.794	1290.58	1290.58	-0.06	-4e-05	HCD (High Energy Collision Dissociation)	MS2	24.7584	110	17.948	3935	PA_Sept18.raw	F6	1.74	0	0.09064
FALSE	Master Protein	A0A1I7WK40	Uncharacterized protein OS=Heterorhabditis bacteriophora OX=37862 PE=4 SV=1	2	1	1	1	1	1110	125.6	9.38	1.69	1	High
	Checked	Confidence	Annotated Sequence	Modifications	Modifications in Master Proteins	Qvality PEP	Qvality q-value	# Protein Groups	# Proteins	# PSMs	Master Protein Accessions	Positions in Master Proteins	# Missed Cleavages	Theo. MH+ [Da]	Found in Sample: [S6] F6: Sample	Confidence (by Search Engine): Sequest HT	Percolator q-Value (by Search Engine): Sequest HT	Percolator PEP (by Search Engine): Sequest HT	XCorr (by Search Engine): Sequest HT	Sequence in Protein	Positions in Protein	Peptide Group Modifications in Protein
	FALSE	High	[K].APFNSYLDISTILDFVHR.[R]			0.141128	0	1	9	1	A0A1I7WK40	A0A1I7WK40 [64-81]	0	2108.08	High	High	0	0.05017	1.69	K.APFNSYLDISTILDFVHR.R	[64-81]
		Checked	Confidence	Identifying Node	PSM Ambiguity	Annotated Sequence	Modifications	# Protein Groups	# Proteins	Master Protein Accessions	Protein Accessions	# Missed Cleavages	Charge	DeltaScore	DeltaCn	Rank	Search Engine Rank	m/z [Da]	MH+ [Da]	Theo. MH+ [Da]	DeltaM [ppm]	Deltam/z [Da]	Activation Type	MS Order	Isolation Interference [%]	Ion Inject Time [ms]	RT [min]	First Scan	Spectrum File	File ID	XCorr	Percolator q-Value	Percolator PEP
		FALSE	High	Sequest HT (A2)	Selected	[K].APFNSYLDISTILDFVHR.[R]		1	9	A0A1I7WK40	A0A0C2CZH2; A0A016RZT5; A0A016RZ84; A0A368G637; A0A016S021; A0A0N4WLG1; A0A0D6LEI8; A0A1I7WK40; A0A016RYX4	0	2	0.0414	0	1	1	1054.55	2108.09	2108.08	5.09	0.00536	HCD (High Energy Collision Dissociation)	MS2	1.02906	110	73.4498	24573	PA_Sept18.raw	F6	1.69	0	0.05017
FALSE	Master Protein	A0A182P0D7	Uncharacterized protein OS=Anopheles epiroticus OX=199890 PE=4 SV=1	1	1	1	1	1	920	103.8	5.99	0	1	High
	Checked	Confidence	Annotated Sequence	Modifications	Modifications in Master Proteins	Qvality PEP	Qvality q-value	# Protein Groups	# Proteins	# PSMs	Master Protein Accessions	Positions in Master Proteins	# Missed Cleavages	Theo. MH+ [Da]	Found in Sample: [S6] F6: Sample	Confidence (by Search Engine): Sequest HT	Percolator q-Value (by Search Engine): Sequest HT	Percolator PEP (by Search Engine): Sequest HT	XCorr (by Search Engine): Sequest HT	Sequence in Protein	Positions in Protein	Peptide Group Modifications in Protein
	FALSE	High	[R].ILDNDIVYNK.[C]			0.211587	0	1	1	1	A0A182P0D7	A0A182P0D7 [396-405]	0	1206.64	High	High	0	0.09575	1.36	R.ILDNDIVYNK.C	[396-405]
		Checked	Confidence	Identifying Node	PSM Ambiguity	Annotated Sequence	Modifications	# Protein Groups	# Proteins	Master Protein Accessions	Protein Accessions	# Missed Cleavages	Charge	DeltaScore	DeltaCn	Rank	Search Engine Rank	m/z [Da]	MH+ [Da]	Theo. MH+ [Da]	DeltaM [ppm]	Deltam/z [Da]	Activation Type	MS Order	Isolation Interference [%]	Ion Inject Time [ms]	RT [min]	First Scan	Spectrum File	File ID	XCorr	Percolator q-Value	Percolator PEP
		FALSE	High	Sequest HT (A2)	Unambiguous	[R].ILDNDIVYNK.[C]		1	1	A0A182P0D7	A0A182P0D7	0	2	0.0809	0	1	1	603.822	1206.64	1206.64	0.54	0.00033	HCD (High Energy Collision Dissociation)	MS2	11.7287	110	30.8128	8751	PA_Sept18.raw	F6	1.36	0	0.09575
FALSE	Master Protein	A0A2D4LUE6	Uncharacterized protein (Fragment) OS=Micrurus spixii OX=129469 PE=4 SV=1	9	1	1	1	1	221	25.2	10.62	0	1	High
	Checked	Confidence	Annotated Sequence	Modifications	Modifications in Master Proteins	Qvality PEP	Qvality q-value	# Protein Groups	# Proteins	# PSMs	Master Protein Accessions	Positions in Master Proteins	# Missed Cleavages	Theo. MH+ [Da]	Found in Sample: [S6] F6: Sample	Confidence (by Search Engine): Sequest HT	Percolator q-Value (by Search Engine): Sequest HT	Percolator PEP (by Search Engine): Sequest HT	XCorr (by Search Engine): Sequest HT	Sequence in Protein	Positions in Protein	Peptide Group Modifications in Protein
	FALSE	High	[K].QAVKSGAPFSPPASLQSDPR.[R]			0.250975	0	1	2	1	A0A2D4LUE6	A0A2D4LUE6 [182-201]	1	2040.05	High	High	0	0.1251	1.54	K.QAVKSGAPFSPPASLQSDPR.R	[182-201]
		Checked	Confidence	Identifying Node	PSM Ambiguity	Annotated Sequence	Modifications	# Protein Groups	# Proteins	Master Protein Accessions	Protein Accessions	# Missed Cleavages	Charge	DeltaScore	DeltaCn	Rank	Search Engine Rank	m/z [Da]	MH+ [Da]	Theo. MH+ [Da]	DeltaM [ppm]	Deltam/z [Da]	Activation Type	MS Order	Isolation Interference [%]	Ion Inject Time [ms]	RT [min]	First Scan	Spectrum File	File ID	XCorr	Percolator q-Value	Percolator PEP
		FALSE	High	Sequest HT (A2)	Selected	[K].QAVKSGAPFSPPASLQSDPR.[R]		1	2	A0A2D4LUE6	A0A2D4LUE6; A0A2D4LU89	1	2	0.0195	0	1	1	1020.52	2040.04	2040.05	-5.89	-0.00601	HCD (High Energy Collision Dissociation)	MS2	20.6574	110	57.4116	18579	PA_Sept18.raw	F6	1.54	0	0.1251
FALSE	Master Protein	A0A1D1W6Q8	Transaldolase OS=Ramazzottius varieornatus OX=947166 GN=RvY_18697-1 PE=3 SV=1	4	1	1	1	1	349	38.3	6.28	0	1	High
	Checked	Confidence	Annotated Sequence	Modifications	Modifications in Master Proteins	Qvality PEP	Qvality q-value	# Protein Groups	# Proteins	# PSMs	Master Protein Accessions	Positions in Master Proteins	# Missed Cleavages	Theo. MH+ [Da]	Found in Sample: [S6] F6: Sample	Confidence (by Search Engine): Sequest HT	Percolator q-Value (by Search Engine): Sequest HT	Percolator PEP (by Search Engine): Sequest HT	XCorr (by Search Engine): Sequest HT	Sequence in Protein	Positions in Protein	Peptide Group Modifications in Protein
	FALSE	High	[KR].ALAGCDLLTISPK.[LFI]	1xCarbamidomethyl [C5]		0.233665	0	1	34	1	A0A1D1W6Q8	A0A1D1W6Q8 [262-274]	0	1358.73	High	High	0	0.1116	1.59	K.ALAGCDLLTISPK.I	[262-274]
		Checked	Confidence	Identifying Node	PSM Ambiguity	Annotated Sequence	Modifications	# Protein Groups	# Proteins	Master Protein Accessions	Protein Accessions	# Missed Cleavages	Charge	DeltaScore	DeltaCn	Rank	Search Engine Rank	m/z [Da]	MH+ [Da]	Theo. MH+ [Da]	DeltaM [ppm]	Deltam/z [Da]	Activation Type	MS Order	Isolation Interference [%]	Ion Inject Time [ms]	RT [min]	First Scan	Spectrum File	File ID	XCorr	Percolator q-Value	Percolator PEP
		FALSE	High	Sequest HT (A2)	Unambiguous	[KR].ALAGcDLLTISPK.[LFI]	C5(Carbamidomethyl)	1	34	A0A1D1W6Q8	A0A067QWD2; R4UWZ6; E7D1B4; A0A1B6E5U5; A0A0K8SL82; J3JXL4; C6ZQZ4; A0A087UXF4; B0WTU7; D6W9B0; A0A2P8ZL73; A0A1D1W6Q8; A0A2H8TIV9; A0A1B0CUT4; A0A1L8E1U3; A0A182G255; T1E3T0; A0A1L8E294; A0A023ER64; A0A1Q3F9D5; A0A2S2QQS3; A0A2Z5RDX3; G5C8H0; Q1HQU8; H2Z7E0; A0A0A9W246; T1GJA0; A0A2J7RG19; J9JK89; A0A2P0XIG6; Q16VW8; A0A2S2NL05; A0A0T6B348; A0A023ENW9	0	2	0.2767	0	1	1	679.87	1358.73	1358.73	-2.17	-0.00148	HCD (High Energy Collision Dissociation)	MS2	41.1096	110	41.5951	12764	PA_Sept18.raw	F6	1.59	0	0.1116
FALSE	Master Protein	A0A2I0TKL6	Uncharacterized protein OS=Limosa lapponica baueri OX=1758121 GN=llap_15346 PE=4 SV=1	1	1	1	1	1	919	105.3	7.56	0	1	High
	Checked	Confidence	Annotated Sequence	Modifications	Modifications in Master Proteins	Qvality PEP	Qvality q-value	# Protein Groups	# Proteins	# PSMs	Master Protein Accessions	Positions in Master Proteins	# Missed Cleavages	Theo. MH+ [Da]	Found in Sample: [S6] F6: Sample	Confidence (by Search Engine): Sequest HT	Percolator q-Value (by Search Engine): Sequest HT	Percolator PEP (by Search Engine): Sequest HT	XCorr (by Search Engine): Sequest HT	Sequence in Protein	Positions in Protein	Peptide Group Modifications in Protein
	FALSE	High	[R].DQIGLDLEETFR.[S]			0.26114	0	1	1	1	A0A2I0TKL6	A0A2I0TKL6 [81-92]	0	1435.71	High	High	0	0.1332	1.36	R.DQIGLDLEETFR.S	[81-92]
		Checked	Confidence	Identifying Node	PSM Ambiguity	Annotated Sequence	Modifications	# Protein Groups	# Proteins	Master Protein Accessions	Protein Accessions	# Missed Cleavages	Charge	DeltaScore	DeltaCn	Rank	Search Engine Rank	m/z [Da]	MH+ [Da]	Theo. MH+ [Da]	DeltaM [ppm]	Deltam/z [Da]	Activation Type	MS Order	Isolation Interference [%]	Ion Inject Time [ms]	RT [min]	First Scan	Spectrum File	File ID	XCorr	Percolator q-Value	Percolator PEP
		FALSE	High	Sequest HT (A2)	Unambiguous	[R].DQIGLDLEETFR.[S]		1	1	A0A2I0TKL6	A0A2I0TKL6	0	2	0.1176	0	1	1	718.357	1435.71	1435.71	-0.34	-0.00025	HCD (High Energy Collision Dissociation)	MS2	14.0066	110	42.6049	13136	PA_Sept18.raw	F6	1.36	0	0.1332
FALSE	Master Protein	A0A1B6FMU2	Transgelin OS=Cuerna arida OX=1464854 GN=g.10536 PE=3 SV=1	6	1	1	1	1	188	20.9	8.25	0	1	High
	Checked	Confidence	Annotated Sequence	Modifications	Modifications in Master Proteins	Qvality PEP	Qvality q-value	# Protein Groups	# Proteins	# PSMs	Master Protein Accessions	Positions in Master Proteins	# Missed Cleavages	Theo. MH+ [Da]	Found in Sample: [S6] F6: Sample	Confidence (by Search Engine): Sequest HT	Percolator q-Value (by Search Engine): Sequest HT	Percolator PEP (by Search Engine): Sequest HT	XCorr (by Search Engine): Sequest HT	Sequence in Protein	Positions in Protein	Peptide Group Modifications in Protein
	FALSE	High	[R].LVNIMKPGSVK.[K]	1xOxidation [M5]		0.23835	0	1	5	1	A0A1B6FMU2	A0A1B6FMU2 [65-75]	0	1201.7	High	High	0	0.1155	1.39	R.LVNIMKPGSVK.K	[65-75]
		Checked	Confidence	Identifying Node	PSM Ambiguity	Annotated Sequence	Modifications	# Protein Groups	# Proteins	Master Protein Accessions	Protein Accessions	# Missed Cleavages	Charge	DeltaScore	DeltaCn	Rank	Search Engine Rank	m/z [Da]	MH+ [Da]	Theo. MH+ [Da]	DeltaM [ppm]	Deltam/z [Da]	Activation Type	MS Order	Isolation Interference [%]	Ion Inject Time [ms]	RT [min]	First Scan	Spectrum File	File ID	XCorr	Percolator q-Value	Percolator PEP
		FALSE	High	Sequest HT (A2)	Selected	[R].LVNImKPGSVK.[K]	M5(Oxidation)	1	5	A0A1B6FMU2	R4WR80; A0A2R7W0P9; A0A1B6FMU2; A0A1B6L9J9; A0A1B6IPQ6	0	3	0.0072	0	1	1	401.237	1201.7	1201.7	-0.49	-0.0002	HCD (High Energy Collision Dissociation)	MS2	52.122	110	17.703	3842	PA_Sept18.raw	F6	1.39	0	0.1155
FALSE	Master Protein	A0A146T833	Actin-related protein 6 OS=Fundulus heteroclitus OX=8078 PE=3 SV=1	5	1	3	1	1	332	37.3	5.44	0	1	High
	Checked	Confidence	Annotated Sequence	Modifications	Modifications in Master Proteins	Qvality PEP	Qvality q-value	# Protein Groups	# Proteins	# PSMs	Master Protein Accessions	Positions in Master Proteins	# Missed Cleavages	Theo. MH+ [Da]	Found in Sample: [S6] F6: Sample	Confidence (by Search Engine): Sequest HT	Percolator q-Value (by Search Engine): Sequest HT	Percolator PEP (by Search Engine): Sequest HT	XCorr (by Search Engine): Sequest HT	Sequence in Protein	Positions in Protein	Peptide Group Modifications in Protein
	FALSE	High	[K].SYELPDGQVISIGNER.[F]			0.153399	0	1	3	6	A0A146T833	A0A146T833 [196-211]	0	1776.88	High	High	0	0.09277	1.57	K.SYELPDGQVISIGNER.F	[196-211]
		Checked	Confidence	Identifying Node	PSM Ambiguity	Annotated Sequence	Modifications	# Protein Groups	# Proteins	Master Protein Accessions	Protein Accessions	# Missed Cleavages	Charge	DeltaScore	DeltaCn	Rank	Search Engine Rank	m/z [Da]	MH+ [Da]	Theo. MH+ [Da]	DeltaM [ppm]	Deltam/z [Da]	Activation Type	MS Order	Isolation Interference [%]	Ion Inject Time [ms]	RT [min]	First Scan	Spectrum File	File ID	XCorr	Percolator q-Value	Percolator PEP
		FALSE	High	Sequest HT (A2)	Rejected	[K].SYELPDGQVISLGNER.[F]		1	1		A0A0B6Y8X1	0	2		0	1	2	888.942	1776.88	1776.88	0.62	0.00055	HCD (High Energy Collision Dissociation)	MS2	1.06511	72.127	45.263	14115	PA_Sept18.raw	F6	1.57	0	0.09277
		FALSE	High	Sequest HT (A2)	Selected	[K].SYELPDGQVISIGNER.[F]		1	2	A0A146T833	A0A146RN73; A0A146T833	0	2	0	0	1	1	888.942	1776.88	1776.88	0.62	0.00055	HCD (High Energy Collision Dissociation)	MS2	1.06511	72.127	45.263	14115	PA_Sept18.raw	F6	1.57	0	0.09277
		FALSE	High	Sequest HT (A2)	Rejected	[K].SYELPDGQVISIGNER.[F]		1	2	A0A146T833	A0A146RN73; A0A146T833	0	2		0	3	3	888.943	1776.88	1776.88	0.96	0.00085	HCD (High Energy Collision Dissociation)	MS2	0.272618	46.749	43.1123	13323	PA_Sept18.raw	F6	1.54	0	0.1044
		FALSE	High	Sequest HT (A2)	Selected	[K].SYELPDGQVISLGNER.[F]		1	1		A0A0B6Y8X1	0	2	0	0	1	1	888.943	1776.88	1776.88	0.96	0.00085	HCD (High Energy Collision Dissociation)	MS2	0.272618	46.749	43.1123	13323	PA_Sept18.raw	F6	1.54	0	0.1044
		FALSE	High	Sequest HT (A2)	Rejected	[K].SYELPDGQVISLGNER.[F]		1	1		A0A0B6Y8X1	0	2		0	3	4	888.943	1776.88	1776.88	1.03	0.00092	HCD (High Energy Collision Dissociation)	MS2	0	21.459	42.3967	13059	PA_Sept18.raw	F6	1.34	0	0.05707
		FALSE	High	Sequest HT (A2)	Rejected	[K].SYELPDGQVISIGNER.[F]		1	2	A0A146T833	A0A146RN73; A0A146T833	0	2		0	3	3	888.943	1776.88	1776.88	1.03	0.00092	HCD (High Energy Collision Dissociation)	MS2	0	21.459	42.3967	13059	PA_Sept18.raw	F6	1.34	0	0.05707
FALSE	Master Protein	A0A1S4EDR3	TBC1 domain family member 13 OS=Diaphorina citri OX=121845 GN=LOC103510783 PE=4 SV=1	3	1	1	1	1	364	41.8	8.88	0	1	High
	Checked	Confidence	Annotated Sequence	Modifications	Modifications in Master Proteins	Qvality PEP	Qvality q-value	# Protein Groups	# Proteins	# PSMs	Master Protein Accessions	Positions in Master Proteins	# Missed Cleavages	Theo. MH+ [Da]	Found in Sample: [S6] F6: Sample	Confidence (by Search Engine): Sequest HT	Percolator q-Value (by Search Engine): Sequest HT	Percolator PEP (by Search Engine): Sequest HT	XCorr (by Search Engine): Sequest HT	Sequence in Protein	Positions in Protein	Peptide Group Modifications in Protein
	FALSE	High	[K].SLDETESGINR.[L]			0.233665	0	1	1	1	A0A1S4EDR3	A0A1S4EDR3 [231-241]	0	1220.58	High	High	0	0.1121	1.52	K.SLDETESGINR.L	[231-241]
		Checked	Confidence	Identifying Node	PSM Ambiguity	Annotated Sequence	Modifications	# Protein Groups	# Proteins	Master Protein Accessions	Protein Accessions	# Missed Cleavages	Charge	DeltaScore	DeltaCn	Rank	Search Engine Rank	m/z [Da]	MH+ [Da]	Theo. MH+ [Da]	DeltaM [ppm]	Deltam/z [Da]	Activation Type	MS Order	Isolation Interference [%]	Ion Inject Time [ms]	RT [min]	First Scan	Spectrum File	File ID	XCorr	Percolator q-Value	Percolator PEP
		FALSE	High	Sequest HT (A2)	Selected	[K].SLDETESGINR.[L]		1	1	A0A1S4EDR3	A0A1S4EDR3	0	2	0.0263	0	1	1	610.792	1220.58	1220.58	1.12	0.00069	HCD (High Energy Collision Dissociation)	MS2	60.5543	110	15.8066	3131	PA_Sept18.raw	F6	1.52	0	0.1121
FALSE	Master Protein	A7SM47	Predicted protein OS=Nematostella vectensis OX=45351 GN=v1g246137 PE=4 SV=1	3	1	1	1	1	1638	183.9	7.23	0	1	High
	Checked	Confidence	Annotated Sequence	Modifications	Modifications in Master Proteins	Qvality PEP	Qvality q-value	# Protein Groups	# Proteins	# PSMs	Master Protein Accessions	Positions in Master Proteins	# Missed Cleavages	Theo. MH+ [Da]	Found in Sample: [S6] F6: Sample	Confidence (by Search Engine): Sequest HT	Percolator q-Value (by Search Engine): Sequest HT	Percolator PEP (by Search Engine): Sequest HT	XCorr (by Search Engine): Sequest HT	Sequence in Protein	Positions in Protein	Peptide Group Modifications in Protein
	FALSE	High	[R].SRLDALSYSDDLVR.[S]			0.281601	0	1	1	1	A7SM47	A7SM47 [1258-1271]; [1286-1299]; [1388-1401]	1	1609.82	High	High	0	0.1504	1.2	R.SRLDALSYSDDLVR.S; R.SRLDALSYSDDLVR.S; R.SRLDALSYSDDLVR.S	[1258-1271]; [1286-1299]; [1388-1401]
		Checked	Confidence	Identifying Node	PSM Ambiguity	Annotated Sequence	Modifications	# Protein Groups	# Proteins	Master Protein Accessions	Protein Accessions	# Missed Cleavages	Charge	DeltaScore	DeltaCn	Rank	Search Engine Rank	m/z [Da]	MH+ [Da]	Theo. MH+ [Da]	DeltaM [ppm]	Deltam/z [Da]	Activation Type	MS Order	Isolation Interference [%]	Ion Inject Time [ms]	RT [min]	First Scan	Spectrum File	File ID	XCorr	Percolator q-Value	Percolator PEP
		FALSE	High	Sequest HT (A2)	Selected	[R].SRLDALSYSDDLVR.[S]		1	1	A7SM47	A7SM47	1	2		0.0244	2	2	805.411	1609.82	1609.82	-1.73	-0.0014	HCD (High Energy Collision Dissociation)	MS2	0	1.706	72.6145	24261	PA_Sept18.raw	F6	1.2	0	0.1504
