# Supplementary material for: Shotgun Proteomics of Ascidians Tunic Gives New Insights on Host–Microbe Interactions by Revealing Diverse Antimicrobial Peptides
Source: Mar Drugs. 2020 Jul 13;18(7):362. doi: 10.3390/md18070362 (PMC7401272; doi:10.3390/md18070362)
Supplement: Supplementary file 1 [file marinedrugs-18-00362-s001.zip › Supplementary Dataset/Proteome Discoverer/proteomic_results_metazoa/PA_Metazoa_R2.xlsx]

## Sheet: Proteins
Checked	Protein FDR Confidence: Combined	Master	Accession	Description	Exp. q-value: Combined	Sum PEP Score	Coverage [%]	# Peptides	# PSMs	# Unique Peptides	# Protein Groups	# AAs	MW [kDa]	calc. pI	Score Sequest HT: Sequest HT	# Peptides (by Search Engine): Sequest HT	Found in Sample: [S5] F5: Sample	Modifications
FALSE	High	Master Protein	A0A2U3Z9L8	LOW QUALITY PROTEIN: actin, gamma 1 OS=Leptonychotes weddellii OX=9713 GN=ACTG1 PE=3 SV=1	0	30.605	27	10	53	3	1	411	46	5.5	158.49	10	High
	Checked	Confidence	Annotated Sequence	Modifications	Modifications in Master Proteins	Qvality PEP	Qvality q-value	# Protein Groups	# Proteins	# PSMs	Master Protein Accessions	Positions in Master Proteins	# Missed Cleavages	Theo. MH+ [Da]	Found in Sample: [S5] F5: Sample	Confidence (by Search Engine): Sequest HT	Percolator q-Value (by Search Engine): Sequest HT	Percolator PEP (by Search Engine): Sequest HT	XCorr (by Search Engine): Sequest HT	Sequence in Protein	Positions in Protein	Peptide Group Modifications in Protein
	FALSE	High	[KR].QEYDESGPSIVHR.[KM-NG]			0.00124007	0	2	256	8	A0A2U3Z9L8; E0YPA0	A0A2U3Z9L8 [360-372]; E0YPA0 [361-373]	0	1516.7	High	High	0	0.01581	4.35	K.QEYDESGPSIVHR.K	[360-372]
		Checked	Confidence	Identifying Node	PSM Ambiguity	Annotated Sequence	Modifications	# Protein Groups	# Proteins	Master Protein Accessions	Protein Accessions	# Missed Cleavages	Charge	DeltaScore	DeltaCn	Rank	Search Engine Rank	m/z [Da]	MH+ [Da]	Theo. MH+ [Da]	DeltaM [ppm]	Deltam/z [Da]	Activation Type	MS Order	Isolation Interference [%]	Ion Inject Time [ms]	RT [min]	First Scan	Spectrum File	File ID	XCorr	Percolator q-Value	Percolator PEP
		FALSE	High	Sequest HT (A2)	Selected	[KR].QEYDESGPSIVHR.[KM-NG]		2	256	A0A2U3Z9L8; E0YPA0	U6JLF5; A0A2F0BHD1; J9P3P8; L9L4N0; A0A096NAA6; F7A7I3; H2QW46; A7UDB4; G4VLW1; M4PZX1; A1E0X2; Q9U6L9; A0A2Y9DHB2; F6T3Y8; A0A2K6A1L8; A0A2T7NS02; S5MIC9; O18513; A0A2R9BGJ3; A0A2P4VZ54; V5GV10; A0A181C4Z4; A0A2K6Q1T6; A0A096NHJ7; A0A286Q4W6; H2ZBK6; Q0PR65; B6EAV1; A0A2I2YUP9; S5M683; G3VA05; S7Q589; A0A2I3T8J6; A0A2K5JAR4; Q7M3B0; A0A0N5CMK8; A7SCN8; F6R0S4; A0A2K5JIF5; Q06YY0; L5MJ38; S5M6B0;…	0	3	0.0145	0	1	1	506.237	1516.7	1516.7	-4.58	-0.00232	HCD (High Energy Collision Dissociation)	MS2	43.3612	110	61.5174	19905	PA_Nov18.raw	F5	3.45	0	0.01013
		FALSE	High	Sequest HT (A2)	Selected	[KR].QEYDESGPSIVHR.[KM-NG]		2	256	A0A2U3Z9L8; E0YPA0	U6JLF5; A0A2F0BHD1; J9P3P8; L9L4N0; A0A096NAA6; F7A7I3; H2QW46; A7UDB4; G4VLW1; M4PZX1; A1E0X2; Q9U6L9; A0A2Y9DHB2; F6T3Y8; A0A2K6A1L8; A0A2T7NS02; S5MIC9; O18513; A0A2R9BGJ3; A0A2P4VZ54; V5GV10; A0A181C4Z4; A0A2K6Q1T6; A0A096NHJ7; A0A286Q4W6; H2ZBK6; Q0PR65; B6EAV1; A0A2I2YUP9; S5M683; G3VA05; S7Q589; A0A2I3T8J6; A0A2K5JAR4; Q7M3B0; A0A0N5CMK8; A7SCN8; F6R0S4; A0A2K5JIF5; Q06YY0; L5MJ38; S5M6B0;…	0	3	0.0452	0	1	1	506.238	1516.7	1516.7	-2.77	-0.0014	HCD (High Energy Collision Dissociation)	MS2	15.9263	110	61.8612	20033	PA_Nov18.raw	F5	3.76	0	0.004048
		FALSE	High	Sequest HT (A2)	Unambiguous	[KR].QEYDESGPSIVHR.[KM-NG]		2	256	A0A2U3Z9L8; E0YPA0	U6JLF5; A0A2F0BHD1; J9P3P8; L9L4N0; A0A096NAA6; F7A7I3; H2QW46; A7UDB4; G4VLW1; M4PZX1; A1E0X2; Q9U6L9; A0A2Y9DHB2; F6T3Y8; A0A2K6A1L8; A0A2T7NS02; S5MIC9; O18513; A0A2R9BGJ3; A0A2P4VZ54; V5GV10; A0A181C4Z4; A0A2K6Q1T6; A0A096NHJ7; A0A286Q4W6; H2ZBK6; Q0PR65; B6EAV1; A0A2I2YUP9; S5M683; G3VA05; S7Q589; A0A2I3T8J6; A0A2K5JAR4; Q7M3B0; A0A0N5CMK8; A7SCN8; F6R0S4; A0A2K5JIF5; Q06YY0; L5MJ38; S5M6B0;…	0	3	0.0563	0	1	1	506.238	1516.7	1516.7	-3.01	-0.00152	HCD (High Energy Collision Dissociation)	MS2	8.3779	110	62.211	20164	PA_Nov18.raw	F5	3.73	0	0.003633
		FALSE	High	Sequest HT (A2)	Selected	[KR].QEYDESGPSIVHR.[KM-NG]		2	256	A0A2U3Z9L8; E0YPA0	U6JLF5; A0A2F0BHD1; J9P3P8; L9L4N0; A0A096NAA6; F7A7I3; H2QW46; A7UDB4; G4VLW1; M4PZX1; A1E0X2; Q9U6L9; A0A2Y9DHB2; F6T3Y8; A0A2K6A1L8; A0A2T7NS02; S5MIC9; O18513; A0A2R9BGJ3; A0A2P4VZ54; V5GV10; A0A181C4Z4; A0A2K6Q1T6; A0A096NHJ7; A0A286Q4W6; H2ZBK6; Q0PR65; B6EAV1; A0A2I2YUP9; S5M683; G3VA05; S7Q589; A0A2I3T8J6; A0A2K5JAR4; Q7M3B0; A0A0N5CMK8; A7SCN8; F6R0S4; A0A2K5JIF5; Q06YY0; L5MJ38; S5M6B0;…	0	3	0.0491	0	1	1	506.237	1516.7	1516.7	-3.13	-0.00158	HCD (High Energy Collision Dissociation)	MS2	6.68975	110	62.5634	20296	PA_Nov18.raw	F5	4.07	0	0.003435
		FALSE	High	Sequest HT (A2)	Selected	[KR].QEYDESGPSIVHR.[KM-NG]		2	256	A0A2U3Z9L8; E0YPA0	U6JLF5; A0A2F0BHD1; J9P3P8; L9L4N0; A0A096NAA6; F7A7I3; H2QW46; A7UDB4; G4VLW1; M4PZX1; A1E0X2; Q9U6L9; A0A2Y9DHB2; F6T3Y8; A0A2K6A1L8; A0A2T7NS02; S5MIC9; O18513; A0A2R9BGJ3; A0A2P4VZ54; V5GV10; A0A181C4Z4; A0A2K6Q1T6; A0A096NHJ7; A0A286Q4W6; H2ZBK6; Q0PR65; B6EAV1; A0A2I2YUP9; S5M683; G3VA05; S7Q589; A0A2I3T8J6; A0A2K5JAR4; Q7M3B0; A0A0N5CMK8; A7SCN8; F6R0S4; A0A2K5JIF5; Q06YY0; L5MJ38; S5M6B0;…	0	3	0.046	0	1	1	506.237	1516.7	1516.7	-4.1	-0.00207	HCD (High Energy Collision Dissociation)	MS2	9.21903	110	62.9161	20428	PA_Nov18.raw	F5	4.35	0	0.01581
		FALSE	High	Sequest HT (A2)	Selected	[KR].QEYDESGPSIVHR.[KM-NG]		2	256	A0A2U3Z9L8; E0YPA0	U6JLF5; A0A2F0BHD1; J9P3P8; L9L4N0; A0A096NAA6; F7A7I3; H2QW46; A7UDB4; G4VLW1; M4PZX1; A1E0X2; Q9U6L9; A0A2Y9DHB2; F6T3Y8; A0A2K6A1L8; A0A2T7NS02; S5MIC9; O18513; A0A2R9BGJ3; A0A2P4VZ54; V5GV10; A0A181C4Z4; A0A2K6Q1T6; A0A096NHJ7; A0A286Q4W6; H2ZBK6; Q0PR65; B6EAV1; A0A2I2YUP9; S5M683; G3VA05; S7Q589; A0A2I3T8J6; A0A2K5JAR4; Q7M3B0; A0A0N5CMK8; A7SCN8; F6R0S4; A0A2K5JIF5; Q06YY0; L5MJ38; S5M6B0;…	0	3	0.0474	0	1	1	506.237	1516.7	1516.7	-3.49	-0.00177	HCD (High Energy Collision Dissociation)	MS2	8.2535	110	63.2711	20561	PA_Nov18.raw	F5	4.01	0	0.005296
		FALSE	High	Sequest HT (A2)	Unambiguous	[KR].QEYDESGPSIVHR.[KM-NG]		2	256	A0A2U3Z9L8; E0YPA0	U6JLF5; A0A2F0BHD1; J9P3P8; L9L4N0; A0A096NAA6; F7A7I3; H2QW46; A7UDB4; G4VLW1; M4PZX1; A1E0X2; Q9U6L9; A0A2Y9DHB2; F6T3Y8; A0A2K6A1L8; A0A2T7NS02; S5MIC9; O18513; A0A2R9BGJ3; A0A2P4VZ54; V5GV10; A0A181C4Z4; A0A2K6Q1T6; A0A096NHJ7; A0A286Q4W6; H2ZBK6; Q0PR65; B6EAV1; A0A2I2YUP9; S5M683; G3VA05; S7Q589; A0A2I3T8J6; A0A2K5JAR4; Q7M3B0; A0A0N5CMK8; A7SCN8; F6R0S4; A0A2K5JIF5; Q06YY0; L5MJ38; S5M6B0;…	0	3	0.0519	0	1	1	506.237	1516.7	1516.7	-4.22	-0.00213	HCD (High Energy Collision Dissociation)	MS2	21.1307	110	63.6232	20693	PA_Nov18.raw	F5	4.24	0	0.004545
		FALSE	High	Sequest HT (A2)	Selected	[KR].QEYDESGPSIVHR.[KM-NG]		2	256	A0A2U3Z9L8; E0YPA0	U6JLF5; A0A2F0BHD1; J9P3P8; L9L4N0; A0A096NAA6; F7A7I3; H2QW46; A7UDB4; G4VLW1; M4PZX1; A1E0X2; Q9U6L9; A0A2Y9DHB2; F6T3Y8; A0A2K6A1L8; A0A2T7NS02; S5MIC9; O18513; A0A2R9BGJ3; A0A2P4VZ54; V5GV10; A0A181C4Z4; A0A2K6Q1T6; A0A096NHJ7; A0A286Q4W6; H2ZBK6; Q0PR65; B6EAV1; A0A2I2YUP9; S5M683; G3VA05; S7Q589; A0A2I3T8J6; A0A2K5JAR4; Q7M3B0; A0A0N5CMK8; A7SCN8; F6R0S4; A0A2K5JIF5; Q06YY0; L5MJ38; S5M6B0;…	0	3	0.0369	0	1	1	506.237	1516.7	1516.7	-3.62	-0.00183	HCD (High Energy Collision Dissociation)	MS2	41.7144	110	63.9755	20825	PA_Nov18.raw	F5	2.98	0	0.00398
	FALSE	High	[R].VAPEEHPVLLTEAPLNPK.[ASTFG]			1.37497e-06	0	2	258	18	A0A2G5SPV1; A0A2U3Z9L8	A0A2G5SPV1 [97-114]; A0A2U3Z9L8 [96-113]	0	1954.06	High	High	0	1.603e-05	6.38	R.VAPEEHPVLLTEAPLNPK.A	[96-113]
		Checked	Confidence	Identifying Node	PSM Ambiguity	Annotated Sequence	Modifications	# Protein Groups	# Proteins	Master Protein Accessions	Protein Accessions	# Missed Cleavages	Charge	DeltaScore	DeltaCn	Rank	Search Engine Rank	m/z [Da]	MH+ [Da]	Theo. MH+ [Da]	DeltaM [ppm]	Deltam/z [Da]	Activation Type	MS Order	Isolation Interference [%]	Ion Inject Time [ms]	RT [min]	First Scan	Spectrum File	File ID	XCorr	Percolator q-Value	Percolator PEP
		FALSE	High	Sequest HT (A2)	Unambiguous	[R].VAPEEHPVLLTEAPINPK.[ASTFG]		2	1		A0A1Y1K7E2	0	3		0	1	3	652.027	1954.07	1954.06	0.92	0.0006	HCD (High Energy Collision Dissociation)	MS2	7.98522	110	75.147	25026	PA_Nov18.raw	F5	4.14	0	0.0008394
		FALSE	High	Sequest HT (A2)	Unambiguous	[R].VAPEEHPVILTEAPLNPK.[ASTFG]		1	1		A0A2C9JF24	0	3		0	1	2	652.027	1954.07	1954.06	0.92	0.0006	HCD (High Energy Collision Dissociation)	MS2	7.98522	110	75.147	25026	PA_Nov18.raw	F5	4.14	0	0.0008394
		FALSE	High	Sequest HT (A2)	Unambiguous	[R].VAPEEHPVLLTEAPLNPK.[ASTFG]		2	256	A0A2G5SPV1; A0A2U3Z9L8	A0A2I2YLF1; A0A096NAA6; R4VFY6; E7DS94; A7UDB4; A0A2G5S916; M4PZX1; A0A267EJT4; F7J056; Q9U6L9; A0A182R8J7; A0A2Y9DHB2; F6T3Y8; Q8I9Z3; D7PF44; Q9NC28; A0A0X3PZ06; H2ZA71; A0A1B2G3B6; O18513; A0A2K6Q1T6; B6EAV1; S7Q589; A0A2K5QUJ1; E7DS46; A0A2I3T8J6; A0A2G5SAY9; A0A1Q3G3W2; Q58ID9; A0A076KTV1; Q86GJ1; A0A2K5E2M5; Q6QUV6; J7FRQ2; Q9NC10; A0A1I9W285; L5MJ38; B8RIT8; E7DS93; A0A194PZ35; A0A1Q3G3Q9;…	0	3	0	0	1	1	652.027	1954.07	1954.06	0.92	0.0006	HCD (High Energy Collision Dissociation)	MS2	7.98522	110	75.147	25026	PA_Nov18.raw	F5	4.14	0	0.0008394
		FALSE	High	Sequest HT (A2)	Unambiguous	[R].VAPEEHPVLLTEAPLNPK.[ASTFG]		2	256	A0A2G5SPV1; A0A2U3Z9L8	A0A2I2YLF1; A0A096NAA6; R4VFY6; E7DS94; A7UDB4; A0A2G5S916; M4PZX1; A0A267EJT4; F7J056; Q9U6L9; A0A182R8J7; A0A2Y9DHB2; F6T3Y8; Q8I9Z3; D7PF44; Q9NC28; A0A0X3PZ06; H2ZA71; A0A1B2G3B6; O18513; A0A2K6Q1T6; B6EAV1; S7Q589; A0A2K5QUJ1; E7DS46; A0A2I3T8J6; A0A2G5SAY9; A0A1Q3G3W2; Q58ID9; A0A076KTV1; Q86GJ1; A0A2K5E2M5; Q6QUV6; J7FRQ2; Q9NC10; A0A1I9W285; L5MJ38; B8RIT8; E7DS93; A0A194PZ35; A0A1Q3G3Q9;…	0	3		0	1	3	652.024	1954.06	1954.06	-3.67	-0.00239	HCD (High Energy Collision Dissociation)	MS2	33.9652	5.059	74.4524	24762	PA_Nov18.raw	F5	4.75	0	0.006522
		FALSE	High	Sequest HT (A2)	Unambiguous	[R].VAPEEHPVILTEAPLNPK.[ASTFG]		1	1		A0A2C9JF24	0	3		0	1	2	652.024	1954.06	1954.06	-3.67	-0.00239	HCD (High Energy Collision Dissociation)	MS2	33.9652	5.059	74.4524	24762	PA_Nov18.raw	F5	4.75	0	0.006522
		FALSE	High	Sequest HT (A2)	Unambiguous	[R].VAPEEHPVLLTEAPINPK.[ASTFG]		2	1		A0A1Y1K7E2	0	3	0	0	1	1	652.024	1954.06	1954.06	-3.67	-0.00239	HCD (High Energy Collision Dissociation)	MS2	33.9652	5.059	74.4524	24762	PA_Nov18.raw	F5	4.75	0	0.006522
		FALSE	High	Sequest HT (A2)	Unambiguous	[R].VAPEEHPVILTEAPLNPK.[ASTFG]		1	1		A0A2C9JF24	0	2		0	1	3	977.532	1954.06	1954.06	-3.45	-0.00337	HCD (High Energy Collision Dissociation)	MS2	4.13249	79.842	74.2497	24685	PA_Nov18.raw	F5	6.38	0	1.603e-05
		FALSE	High	Sequest HT (A2)	Unambiguous	[R].VAPEEHPVLLTEAPINPK.[ASTFG]		2	1		A0A1Y1K7E2	0	2		0	1	2	977.532	1954.06	1954.06	-3.45	-0.00337	HCD (High Energy Collision Dissociation)	MS2	4.13249	79.842	74.2497	24685	PA_Nov18.raw	F5	6.38	0	1.603e-05
		FALSE	High	Sequest HT (A2)	Unambiguous	[R].VAPEEHPVLLTEAPLNPK.[ASTFG]		2	256	A0A2G5SPV1; A0A2U3Z9L8	A0A2I2YLF1; A0A096NAA6; R4VFY6; E7DS94; A7UDB4; A0A2G5S916; M4PZX1; A0A267EJT4; F7J056; Q9U6L9; A0A182R8J7; A0A2Y9DHB2; F6T3Y8; Q8I9Z3; D7PF44; Q9NC28; A0A0X3PZ06; H2ZA71; A0A1B2G3B6; O18513; A0A2K6Q1T6; B6EAV1; S7Q589; A0A2K5QUJ1; E7DS46; A0A2I3T8J6; A0A2G5SAY9; A0A1Q3G3W2; Q58ID9; A0A076KTV1; Q86GJ1; A0A2K5E2M5; Q6QUV6; J7FRQ2; Q9NC10; A0A1I9W285; L5MJ38; B8RIT8; E7DS93; A0A194PZ35; A0A1Q3G3Q9;…	0	2	0	0	1	1	977.532	1954.06	1954.06	-3.45	-0.00337	HCD (High Energy Collision Dissociation)	MS2	4.13249	79.842	74.2497	24685	PA_Nov18.raw	F5	6.38	0	1.603e-05
		FALSE	High	Sequest HT (A2)	Unambiguous	[R].VAPEEHPVLLTEAPINPK.[ASTFG]		2	1		A0A1Y1K7E2	0	3		0	1	2	652.024	1954.06	1954.06	-4.33	-0.00282	HCD (High Energy Collision Dissociation)	MS2	5.47968	110	75.495	25154	PA_Nov18.raw	F5	3.2	0.002753	0.06035
		FALSE	High	Sequest HT (A2)	Unambiguous	[R].VAPEEHPVLLTEAPLNPK.[ASTFG]		2	256	A0A2G5SPV1; A0A2U3Z9L8	A0A2I2YLF1; A0A096NAA6; R4VFY6; E7DS94; A7UDB4; A0A2G5S916; M4PZX1; A0A267EJT4; F7J056; Q9U6L9; A0A182R8J7; A0A2Y9DHB2; F6T3Y8; Q8I9Z3; D7PF44; Q9NC28; A0A0X3PZ06; H2ZA71; A0A1B2G3B6; O18513; A0A2K6Q1T6; B6EAV1; S7Q589; A0A2K5QUJ1; E7DS46; A0A2I3T8J6; A0A2G5SAY9; A0A1Q3G3W2; Q58ID9; A0A076KTV1; Q86GJ1; A0A2K5E2M5; Q6QUV6; J7FRQ2; Q9NC10; A0A1I9W285; L5MJ38; B8RIT8; E7DS93; A0A194PZ35; A0A1Q3G3Q9;…	0	3	0	0	1	1	652.024	1954.06	1954.06	-4.33	-0.00282	HCD (High Energy Collision Dissociation)	MS2	5.47968	110	75.495	25154	PA_Nov18.raw	F5	3.2	0.002753	0.06035
		FALSE	High	Sequest HT (A2)	Unambiguous	[R].VAPEEHPVILTEAPLNPK.[ASTFG]		1	1		A0A2C9JF24	0	3		0	1	3	652.024	1954.06	1954.06	-4.33	-0.00282	HCD (High Energy Collision Dissociation)	MS2	5.47968	110	75.495	25154	PA_Nov18.raw	F5	3.2	0.002753	0.06035
		FALSE	High	Sequest HT (A2)	Unambiguous	[R].VAPEEHPVLLTEAPINPK.[ASTFG]		2	1		A0A1Y1K7E2	0	3	0	0	1	1	652.026	1954.06	1954.06	-1.05	-0.00068	HCD (High Energy Collision Dissociation)	MS2	31.3719	110	76.1722	25341	PA_Nov18.raw	F5	1.87	0.002753	0.09449
		FALSE	High	Sequest HT (A2)	Unambiguous	[R].VAPEEHPVILTEAPLNPK.[ASTFG]		1	1		A0A2C9JF24	0	3		0	1	3	652.026	1954.06	1954.06	-1.05	-0.00068	HCD (High Energy Collision Dissociation)	MS2	31.3719	110	76.1722	25341	PA_Nov18.raw	F5	1.87	0.002753	0.09449
		FALSE	High	Sequest HT (A2)	Unambiguous	[R].VAPEEHPVLLTEAPLNPK.[ASTFG]		2	256	A0A2G5SPV1; A0A2U3Z9L8	A0A2I2YLF1; A0A096NAA6; R4VFY6; E7DS94; A7UDB4; A0A2G5S916; M4PZX1; A0A267EJT4; F7J056; Q9U6L9; A0A182R8J7; A0A2Y9DHB2; F6T3Y8; Q8I9Z3; D7PF44; Q9NC28; A0A0X3PZ06; H2ZA71; A0A1B2G3B6; O18513; A0A2K6Q1T6; B6EAV1; S7Q589; A0A2K5QUJ1; E7DS46; A0A2I3T8J6; A0A2G5SAY9; A0A1Q3G3W2; Q58ID9; A0A076KTV1; Q86GJ1; A0A2K5E2M5; Q6QUV6; J7FRQ2; Q9NC10; A0A1I9W285; L5MJ38; B8RIT8; E7DS93; A0A194PZ35; A0A1Q3G3Q9;…	0	3		0	1	2	652.026	1954.06	1954.06	-1.05	-0.00068	HCD (High Energy Collision Dissociation)	MS2	31.3719	110	76.1722	25341	PA_Nov18.raw	F5	1.87	0.002753	0.09449
		FALSE	High	Sequest HT (A2)	Unambiguous	[R].VAPEEHPVLLTEAPLNPK.[ASTFG]		2	256	A0A2G5SPV1; A0A2U3Z9L8	A0A2I2YLF1; A0A096NAA6; R4VFY6; E7DS94; A7UDB4; A0A2G5S916; M4PZX1; A0A267EJT4; F7J056; Q9U6L9; A0A182R8J7; A0A2Y9DHB2; F6T3Y8; Q8I9Z3; D7PF44; Q9NC28; A0A0X3PZ06; H2ZA71; A0A1B2G3B6; O18513; A0A2K6Q1T6; B6EAV1; S7Q589; A0A2K5QUJ1; E7DS46; A0A2I3T8J6; A0A2G5SAY9; A0A1Q3G3W2; Q58ID9; A0A076KTV1; Q86GJ1; A0A2K5E2M5; Q6QUV6; J7FRQ2; Q9NC10; A0A1I9W285; L5MJ38; B8RIT8; E7DS93; A0A194PZ35; A0A1Q3G3Q9;…	0	3	0	0	1	1	652.026	1954.06	1954.06	-0.21	-0.00013	HCD (High Energy Collision Dissociation)	MS2	24.7618	110	75.8343	25252	PA_Nov18.raw	F5	2.83	0.006099	0.1362
		FALSE	High	Sequest HT (A2)	Unambiguous	[R].VAPEEHPVLLTEAPINPK.[ASTFG]		2	1		A0A1Y1K7E2	0	3		0	1	3	652.026	1954.06	1954.06	-0.21	-0.00013	HCD (High Energy Collision Dissociation)	MS2	24.7618	110	75.8343	25252	PA_Nov18.raw	F5	2.83	0.006099	0.1362
		FALSE	High	Sequest HT (A2)	Unambiguous	[R].VAPEEHPVILTEAPLNPK.[ASTFG]		1	1		A0A2C9JF24	0	3		0	1	2	652.026	1954.06	1954.06	-0.21	-0.00013	HCD (High Energy Collision Dissociation)	MS2	24.7618	110	75.8343	25252	PA_Nov18.raw	F5	2.83	0.006099	0.1362
	FALSE	High	[KR].SYELPDGQVITLGNER.[F]			1.65602e-05	0	3	265	28	A0A2U3Z9L8; H2NAX9; A0A1B2G3B9	A0A2U3Z9L8 [239-254]; H2NAX9 [263-278]; A0A1B2G3B9 [135-150]	0	1790.89	High	High	0	0.01387	3.79	K.SYELPDGQVITIGNER.F	[239-254]
		Checked	Confidence	Identifying Node	PSM Ambiguity	Annotated Sequence	Modifications	# Protein Groups	# Proteins	Master Protein Accessions	Protein Accessions	# Missed Cleavages	Charge	DeltaScore	DeltaCn	Rank	Search Engine Rank	m/z [Da]	MH+ [Da]	Theo. MH+ [Da]	DeltaM [ppm]	Deltam/z [Da]	Activation Type	MS Order	Isolation Interference [%]	Ion Inject Time [ms]	RT [min]	First Scan	Spectrum File	File ID	XCorr	Percolator q-Value	Percolator PEP
		FALSE	High	Sequest HT (A2)	Unambiguous	[KR].SYELPDGQVLTIGNER.[F]		3	2		P18600; A0A1S3I910	0	3		0	1	4	597.634	1790.89	1790.89	-1.83	-0.00109	HCD (High Energy Collision Dissociation)	MS2	12.2584	110	70.8684	23412	PA_Nov18.raw	F5	3.38	0	0.002043
		FALSE	High	Sequest HT (A2)	Unambiguous	[KR].SYELPDGQVITLGNER.[F]		3	5		A0A151MXB0; A0A1U7RYI1; M7BZU3; F6ZZG9; A0A1U7RNK3	0	3		0	1	3	597.634	1790.89	1790.89	-1.83	-0.00109	HCD (High Energy Collision Dissociation)	MS2	12.2584	110	70.8684	23412	PA_Nov18.raw	F5	3.38	0	0.002043
		FALSE	High	Sequest HT (A2)	Unambiguous	[KR].SYEIPDGQVITIGNER.[F]		3	2		F1C3T7; F1C3V4	0	3		0	1	2	597.634	1790.89	1790.89	-1.83	-0.00109	HCD (High Energy Collision Dissociation)	MS2	12.2584	110	70.8684	23412	PA_Nov18.raw	F5	3.38	0	0.002043
		FALSE	High	Sequest HT (A2)	Unambiguous	[KR].SYELPDGQVITIGNER.[F]		3	256	A0A2U3Z9L8; H2NAX9; A0A1B2G3B9	M9VWM1; A0A096NAA6; I6PSV3; H2QW46; A7UDB4; B2X877; M4PZX1; A0A1E1W6B0; F7J056; I6PH53; A0A2Y9DHB2; H6U673; F6T3Y8; A0A2U3WJ12; Q28937; A0A2K6SSF3; A0A2K6A1L8; O18513; A0A2R9BGJ3; A0A1U7TB25; A0A2K6Q1T6; A0A2I2YUP9; Q95MC4; S7Q589; A0A2K6QBG3; A0A2Y9HNF0; A0A2I3T8J6; Q38QA2; A0A2K5JAR4; F1BCP5; C6KXN2; Q5KTI8; Q58ID9; A0A076KTV1; A0A0A7RQK8; A0A2K5E2M5; L5MJ38; H1AGA3; E7DS93; G8JKX4; Q58DT9; I6P…	0	3	0	0	1	1	597.634	1790.89	1790.89	-1.83	-0.00109	HCD (High Energy Collision Dissociation)	MS2	12.2584	110	70.8684	23412	PA_Nov18.raw	F5	3.38	0	0.002043
		FALSE	High	Sequest HT (A2)	Unambiguous	[KR].SYELPDGQVLTIGNER.[F]		3	2		P18600; A0A1S3I910	0	2		0	1	4	895.948	1790.89	1790.89	-2.2	-0.00197	HCD (High Energy Collision Dissociation)	MS2	0	41.518	70.866	23411	PA_Nov18.raw	F5	2.83	0	0.0002514
		FALSE	High	Sequest HT (A2)	Unambiguous	[KR].SYEIPDGQVITIGNER.[F]		3	2		F1C3T7; F1C3V4	0	2		0	1	3	895.948	1790.89	1790.89	-2.2	-0.00197	HCD (High Energy Collision Dissociation)	MS2	0	41.518	70.866	23411	PA_Nov18.raw	F5	2.83	0	0.0002514
		FALSE	High	Sequest HT (A2)	Unambiguous	[KR].SYELPDGQVITLGNER.[F]		3	5		A0A151MXB0; A0A1U7RYI1; M7BZU3; F6ZZG9; A0A1U7RNK3	0	2		0	1	2	895.948	1790.89	1790.89	-2.2	-0.00197	HCD (High Energy Collision Dissociation)	MS2	0	41.518	70.866	23411	PA_Nov18.raw	F5	2.83	0	0.0002514
		FALSE	High	Sequest HT (A2)	Unambiguous	[KR].SYELPDGQVITIGNER.[F]		3	256	A0A2U3Z9L8; H2NAX9; A0A1B2G3B9	M9VWM1; A0A096NAA6; I6PSV3; H2QW46; A7UDB4; B2X877; M4PZX1; A0A1E1W6B0; F7J056; I6PH53; A0A2Y9DHB2; H6U673; F6T3Y8; A0A2U3WJ12; Q28937; A0A2K6SSF3; A0A2K6A1L8; O18513; A0A2R9BGJ3; A0A1U7TB25; A0A2K6Q1T6; A0A2I2YUP9; Q95MC4; S7Q589; A0A2K6QBG3; A0A2Y9HNF0; A0A2I3T8J6; Q38QA2; A0A2K5JAR4; F1BCP5; C6KXN2; Q5KTI8; Q58ID9; A0A076KTV1; A0A0A7RQK8; A0A2K5E2M5; L5MJ38; H1AGA3; E7DS93; G8JKX4; Q58DT9; I6P…	0	2	0	0	1	1	895.948	1790.89	1790.89	-2.2	-0.00197	HCD (High Energy Collision Dissociation)	MS2	0	41.518	70.866	23411	PA_Nov18.raw	F5	2.83	0	0.0002514
		FALSE	High	Sequest HT (A2)	Unambiguous	[KR].SYELPDGQVITLGNER.[F]		3	5		A0A151MXB0; A0A1U7RYI1; M7BZU3; F6ZZG9; A0A1U7RNK3	0	2	0	0	1	1	895.947	1790.89	1790.89	-3.29	-0.00294	HCD (High Energy Collision Dissociation)	MS2	0	20.162	71.2126	23541	PA_Nov18.raw	F5	3.15	0	0.0001144
		FALSE	High	Sequest HT (A2)	Unambiguous	[KR].SYEIPDGQVITIGNER.[F]		3	2		F1C3T7; F1C3V4	0	2		0	1	2	895.947	1790.89	1790.89	-3.29	-0.00294	HCD (High Energy Collision Dissociation)	MS2	0	20.162	71.2126	23541	PA_Nov18.raw	F5	3.15	0	0.0001144
		FALSE	High	Sequest HT (A2)	Unambiguous	[KR].SYELPDGQVITIGNER.[F]		3	256	A0A2U3Z9L8; H2NAX9; A0A1B2G3B9	M9VWM1; A0A096NAA6; I6PSV3; H2QW46; A7UDB4; B2X877; M4PZX1; A0A1E1W6B0; F7J056; I6PH53; A0A2Y9DHB2; H6U673; F6T3Y8; A0A2U3WJ12; Q28937; A0A2K6SSF3; A0A2K6A1L8; O18513; A0A2R9BGJ3; A0A1U7TB25; A0A2K6Q1T6; A0A2I2YUP9; Q95MC4; S7Q589; A0A2K6QBG3; A0A2Y9HNF0; A0A2I3T8J6; Q38QA2; A0A2K5JAR4; F1BCP5; C6KXN2; Q5KTI8; Q58ID9; A0A076KTV1; A0A0A7RQK8; A0A2K5E2M5; L5MJ38; H1AGA3; E7DS93; G8JKX4; Q58DT9; I6P…	0	2		0	1	4	895.947	1790.89	1790.89	-3.29	-0.00294	HCD (High Energy Collision Dissociation)	MS2	0	20.162	71.2126	23541	PA_Nov18.raw	F5	3.15	0	0.0001144
		FALSE	High	Sequest HT (A2)	Unambiguous	[KR].SYELPDGQVLTIGNER.[F]		3	2		P18600; A0A1S3I910	0	2		0	1	3	895.947	1790.89	1790.89	-3.29	-0.00294	HCD (High Energy Collision Dissociation)	MS2	0	20.162	71.2126	23541	PA_Nov18.raw	F5	3.15	0	0.0001144
		FALSE	High	Sequest HT (A2)	Rejected	[KR].SYELPDGQVLTIGNER.[F]		3	2		P18600; A0A1S3I910	0	2		0.0076	2	3	895.946	1790.89	1790.89	-3.76	-0.00337	HCD (High Energy Collision Dissociation)	MS2	24.8293	110	71.9189	23806	PA_Nov18.raw	F5	2.6	0	0.00323
		FALSE	High	Sequest HT (A2)	Rejected	[KR].SYELPDGQVITIGNER.[F]		3	256	A0A2U3Z9L8; H2NAX9; A0A1B2G3B9	M9VWM1; A0A096NAA6; I6PSV3; H2QW46; A7UDB4; B2X877; M4PZX1; A0A1E1W6B0; F7J056; I6PH53; A0A2Y9DHB2; H6U673; F6T3Y8; A0A2U3WJ12; Q28937; A0A2K6SSF3; A0A2K6A1L8; O18513; A0A2R9BGJ3; A0A1U7TB25; A0A2K6Q1T6; A0A2I2YUP9; Q95MC4; S7Q589; A0A2K6QBG3; A0A2Y9HNF0; A0A2I3T8J6; Q38QA2; A0A2K5JAR4; F1BCP5; C6KXN2; Q5KTI8; Q58ID9; A0A076KTV1; A0A0A7RQK8; A0A2K5E2M5; L5MJ38; H1AGA3; E7DS93; G8JKX4; Q58DT9; I6P…	0	2		0.0076	2	2	895.946	1790.89	1790.89	-3.76	-0.00337	HCD (High Energy Collision Dissociation)	MS2	24.8293	110	71.9189	23806	PA_Nov18.raw	F5	2.6	0	0.00323
		FALSE	High	Sequest HT (A2)	Unambiguous	[KR].SYELPDGQVITIGNER.[F]		3	256	A0A2U3Z9L8; H2NAX9; A0A1B2G3B9	M9VWM1; A0A096NAA6; I6PSV3; H2QW46; A7UDB4; B2X877; M4PZX1; A0A1E1W6B0; F7J056; I6PH53; A0A2Y9DHB2; H6U673; F6T3Y8; A0A2U3WJ12; Q28937; A0A2K6SSF3; A0A2K6A1L8; O18513; A0A2R9BGJ3; A0A1U7TB25; A0A2K6Q1T6; A0A2I2YUP9; Q95MC4; S7Q589; A0A2K6QBG3; A0A2Y9HNF0; A0A2I3T8J6; Q38QA2; A0A2K5JAR4; F1BCP5; C6KXN2; Q5KTI8; Q58ID9; A0A076KTV1; A0A0A7RQK8; A0A2K5E2M5; L5MJ38; H1AGA3; E7DS93; G8JKX4; Q58DT9; I6P…	0	3		0	1	4	597.635	1790.89	1790.89	-1.52	-0.00091	HCD (High Energy Collision Dissociation)	MS2	39.2214	110	71.6059	23689	PA_Nov18.raw	F5	2.91	0	0.02054
		FALSE	High	Sequest HT (A2)	Unambiguous	[KR].SYEIPDGQVITIGNER.[F]		3	2		F1C3T7; F1C3V4	0	3		0	1	3	597.635	1790.89	1790.89	-1.52	-0.00091	HCD (High Energy Collision Dissociation)	MS2	39.2214	110	71.6059	23689	PA_Nov18.raw	F5	2.91	0	0.02054
		FALSE	High	Sequest HT (A2)	Unambiguous	[KR].SYELPDGQVITLGNER.[F]		3	5		A0A151MXB0; A0A1U7RYI1; M7BZU3; F6ZZG9; A0A1U7RNK3	0	3		0	1	2	597.635	1790.89	1790.89	-1.52	-0.00091	HCD (High Energy Collision Dissociation)	MS2	39.2214	110	71.6059	23689	PA_Nov18.raw	F5	2.91	0	0.02054
		FALSE	High	Sequest HT (A2)	Unambiguous	[KR].SYELPDGQVLTIGNER.[F]		3	2		P18600; A0A1S3I910	0	3	0	0	1	1	597.635	1790.89	1790.89	-1.52	-0.00091	HCD (High Energy Collision Dissociation)	MS2	39.2214	110	71.6059	23689	PA_Nov18.raw	F5	2.91	0	0.02054
		FALSE	High	Sequest HT (A2)	Unambiguous	[KR].SYEIPDGQVITIGNER.[F]		3	2		F1C3T7; F1C3V4	0	2		0	1	4	895.948	1790.89	1790.89	-2.13	-0.0019	HCD (High Energy Collision Dissociation)	MS2	0.511673	48.692	71.5646	23673	PA_Nov18.raw	F5	3.41	0	0.0002978
		FALSE	High	Sequest HT (A2)	Unambiguous	[KR].SYELPDGQVLTIGNER.[F]		3	2		P18600; A0A1S3I910	0	2		0	1	3	895.948	1790.89	1790.89	-2.13	-0.0019	HCD (High Energy Collision Dissociation)	MS2	0.511673	48.692	71.5646	23673	PA_Nov18.raw	F5	3.41	0	0.0002978
		FALSE	High	Sequest HT (A2)	Unambiguous	[KR].SYELPDGQVITIGNER.[F]		3	256	A0A2U3Z9L8; H2NAX9; A0A1B2G3B9	M9VWM1; A0A096NAA6; I6PSV3; H2QW46; A7UDB4; B2X877; M4PZX1; A0A1E1W6B0; F7J056; I6PH53; A0A2Y9DHB2; H6U673; F6T3Y8; A0A2U3WJ12; Q28937; A0A2K6SSF3; A0A2K6A1L8; O18513; A0A2R9BGJ3; A0A1U7TB25; A0A2K6Q1T6; A0A2I2YUP9; Q95MC4; S7Q589; A0A2K6QBG3; A0A2Y9HNF0; A0A2I3T8J6; Q38QA2; A0A2K5JAR4; F1BCP5; C6KXN2; Q5KTI8; Q58ID9; A0A076KTV1; A0A0A7RQK8; A0A2K5E2M5; L5MJ38; H1AGA3; E7DS93; G8JKX4; Q58DT9; I6P…	0	2		0	1	2	895.948	1790.89	1790.89	-2.13	-0.0019	HCD (High Energy Collision Dissociation)	MS2	0.511673	48.692	71.5646	23673	PA_Nov18.raw	F5	3.41	0	0.0002978
		FALSE	High	Sequest HT (A2)	Unambiguous	[KR].SYELPDGQVITLGNER.[F]		3	5		A0A151MXB0; A0A1U7RYI1; M7BZU3; F6ZZG9; A0A1U7RNK3	0	2	0	0	1	1	895.948	1790.89	1790.89	-2.13	-0.0019	HCD (High Energy Collision Dissociation)	MS2	0.511673	48.692	71.5646	23673	PA_Nov18.raw	F5	3.41	0	0.0002978
		FALSE	High	Sequest HT (A2)	Unambiguous	[KR].SYELPDGQVITIGNER.[F]		3	256	A0A2U3Z9L8; H2NAX9; A0A1B2G3B9	M9VWM1; A0A096NAA6; I6PSV3; H2QW46; A7UDB4; B2X877; M4PZX1; A0A1E1W6B0; F7J056; I6PH53; A0A2Y9DHB2; H6U673; F6T3Y8; A0A2U3WJ12; Q28937; A0A2K6SSF3; A0A2K6A1L8; O18513; A0A2R9BGJ3; A0A1U7TB25; A0A2K6Q1T6; A0A2I2YUP9; Q95MC4; S7Q589; A0A2K6QBG3; A0A2Y9HNF0; A0A2I3T8J6; Q38QA2; A0A2K5JAR4; F1BCP5; C6KXN2; Q5KTI8; Q58ID9; A0A076KTV1; A0A0A7RQK8; A0A2K5E2M5; L5MJ38; H1AGA3; E7DS93; G8JKX4; Q58DT9; I6P…	0	3		0	1	4	597.633	1790.88	1790.89	-3.97	-0.00237	HCD (High Energy Collision Dissociation)	MS2	8.80953	110	71.2269	23547	PA_Nov18.raw	F5	3.79	0	0.01387
		FALSE	High	Sequest HT (A2)	Unambiguous	[KR].SYELPDGQVLTIGNER.[F]		3	2		P18600; A0A1S3I910	0	3		0	1	3	597.633	1790.88	1790.89	-3.97	-0.00237	HCD (High Energy Collision Dissociation)	MS2	8.80953	110	71.2269	23547	PA_Nov18.raw	F5	3.79	0	0.01387
		FALSE	High	Sequest HT (A2)	Unambiguous	[KR].SYEIPDGQVITIGNER.[F]		3	2		F1C3T7; F1C3V4	0	3		0	1	2	597.633	1790.88	1790.89	-3.97	-0.00237	HCD (High Energy Collision Dissociation)	MS2	8.80953	110	71.2269	23547	PA_Nov18.raw	F5	3.79	0	0.01387
		FALSE	High	Sequest HT (A2)	Unambiguous	[KR].SYELPDGQVITLGNER.[F]		3	5		A0A151MXB0; A0A1U7RYI1; M7BZU3; F6ZZG9; A0A1U7RNK3	0	3	0	0	1	1	597.633	1790.88	1790.89	-3.97	-0.00237	HCD (High Energy Collision Dissociation)	MS2	8.80953	110	71.2269	23547	PA_Nov18.raw	F5	3.79	0	0.01387
		FALSE	High	Sequest HT (A2)	Rejected	[KR].SYEIPDGQVITIGNER.[F]		3	2		F1C3T7; F1C3V4	0	2		0.0076	2	4	895.946	1790.89	1790.89	-3.76	-0.00337	HCD (High Energy Collision Dissociation)	MS2	24.8293	110	71.9189	23806	PA_Nov18.raw	F5	2.6	0	0.00323
		FALSE	High	Sequest HT (A2)	Rejected	[KR].SYELPDGQVITLGNER.[F]		3	5		A0A151MXB0; A0A1U7RYI1; M7BZU3; F6ZZG9; A0A1U7RNK3	0	2		0.0076	2	5	895.946	1790.89	1790.89	-3.76	-0.00337	HCD (High Energy Collision Dissociation)	MS2	24.8293	110	71.9189	23806	PA_Nov18.raw	F5	2.6	0	0.00323
	FALSE	High	[R].HQGVMVGMGQK.[D]			0.00799317	0	2	256	2	Q6JKG0; A0A2U3Z9L8	Q6JKG0 [42-52]; A0A2U3Z9L8 [40-50]	0	1171.57	High	High	0	0.01495	4.84	R.HQGVMVGMGQK.D	[40-50]
		Checked	Confidence	Identifying Node	PSM Ambiguity	Annotated Sequence	Modifications	# Protein Groups	# Proteins	Master Protein Accessions	Protein Accessions	# Missed Cleavages	Charge	DeltaScore	DeltaCn	Rank	Search Engine Rank	m/z [Da]	MH+ [Da]	Theo. MH+ [Da]	DeltaM [ppm]	Deltam/z [Da]	Activation Type	MS Order	Isolation Interference [%]	Ion Inject Time [ms]	RT [min]	First Scan	Spectrum File	File ID	XCorr	Percolator q-Value	Percolator PEP
		FALSE	High	Sequest HT (A2)	Unambiguous	[R].HQGVMVGMGQK.[D]		2	256	Q6JKG0; A0A2U3Z9L8	F6TUR3; G1Q7M9; A0A1B6HYJ2; A0A096MNZ2; L9L4N0; B2XY22; A0A090LBA7; A0A2K6N1V4; F7A7I3; L5L4R2; E7EVS6; C5HVZ5; A0A183VDM5; A0A2J8KJP1; A0A2I3S713; A0A0B2V386; S5MNK0; S5MIC9; V5GV10; A0A2U3WJ13; G1NZV9; H2ZBK6; A0A0K1R048; A0A0A0MQP7; S5M683; Q8I861; A0A183U5R7; L9KVG3; A0A0N5CMK8; A0A2K6A7V7; A0A2R8Y793; A0A2K5N8Z1; A8XK80; B2XY24; A0A183UAF9; S5M6B0; A0A2P2HXC8; G1RNR9; B4I7G3; G8JKX4; A0A183P…	0	2	0.5331	0	1	1	586.289	1171.57	1171.57	-0.49	-0.00029	HCD (High Energy Collision Dissociation)	MS2	12.4575	70.334	70.6026	23312	PA_Nov18.raw	F5	4.84	0	0.01495
		FALSE	High	Sequest HT (A2)	Unambiguous	[R].HQGVMVGMGQK.[D]		2	256	Q6JKG0; A0A2U3Z9L8	F6TUR3; G1Q7M9; A0A1B6HYJ2; A0A096MNZ2; L9L4N0; B2XY22; A0A090LBA7; A0A2K6N1V4; F7A7I3; L5L4R2; E7EVS6; C5HVZ5; A0A183VDM5; A0A2J8KJP1; A0A2I3S713; A0A0B2V386; S5MNK0; S5MIC9; V5GV10; A0A2U3WJ13; G1NZV9; H2ZBK6; A0A0K1R048; A0A0A0MQP7; S5M683; Q8I861; A0A183U5R7; L9KVG3; A0A0N5CMK8; A0A2K6A7V7; A0A2R8Y793; A0A2K5N8Z1; A8XK80; B2XY24; A0A183UAF9; S5M6B0; A0A2P2HXC8; G1RNR9; B4I7G3; G8JKX4; A0A183P…	0	2	0.5508	0	1	1	586.288	1171.57	1171.57	-2.47	-0.00145	HCD (High Energy Collision Dissociation)	MS2	10.7448	67.76	70.9492	23442	PA_Nov18.raw	F5	3.94	0	0.01907
	FALSE	High	[K-].DSYVGDEAQSKR.[GA]			0.00127791	0	2	256	7	A0A2U3Z9L8; H2NAX9	A0A2U3Z9L8 [51-62]; H2NAX9 [75-86]	1	1354.62	High	High	0	0.03773	3.47	K.DSYVGDEAQSKR.G	[51-62]
		Checked	Confidence	Identifying Node	PSM Ambiguity	Annotated Sequence	Modifications	# Protein Groups	# Proteins	Master Protein Accessions	Protein Accessions	# Missed Cleavages	Charge	DeltaScore	DeltaCn	Rank	Search Engine Rank	m/z [Da]	MH+ [Da]	Theo. MH+ [Da]	DeltaM [ppm]	Deltam/z [Da]	Activation Type	MS Order	Isolation Interference [%]	Ion Inject Time [ms]	RT [min]	First Scan	Spectrum File	File ID	XCorr	Percolator q-Value	Percolator PEP
		FALSE	High	Sequest HT (A2)	Unambiguous	[K-].DSYVGDEAQSKR.[GA]		2	256	A0A2U3Z9L8; H2NAX9	U6JLF5; A0A2I2YKP5; G1Q7M9; A0A1B6HYJ2; L9L4N0; A0A096NAA6; A0A090LBA7; A0A2K6N1V4; F7A7I3; A7UDB4; L5L4R2; U6CYQ8; A1E0X2; A0A2Y9DHB2; E7EVS6; F6T3Y8; A0A2K6SSF3; A0A2K6A1L8; A0A2U3X5M8; A0A2R9BGJ3; V5GV10; A0A2K6Q1T6; G1NZV9; H2ZBK6; F6ZGE4; A0A0A0MQP7; S7Q589; A0A2R9CMJ1; A0A2R9CPA4; A0A2K6QBG3; A0A2K5QUJ1; L9KVG3; A0A2I3T8J6; A0A2K6A7V7; A0A2I3S1Q2; A0A1D5Q6R6; Q58ID9; A0A2K5E2M5; A0A2K5E7Z7;…	1	3	0.5248	0	1	1	452.213	1354.62	1354.62	-0.24	-0.00011	HCD (High Energy Collision Dissociation)	MS2	23.0634	110	14.3232	2564	PA_Nov18.raw	F5	3.43	0	0.003521
		FALSE	High	Sequest HT (A2)	Unambiguous	[K-].DSYVGDEAQSKR.[GA]		2	256	A0A2U3Z9L8; H2NAX9	U6JLF5; A0A2I2YKP5; G1Q7M9; A0A1B6HYJ2; L9L4N0; A0A096NAA6; A0A090LBA7; A0A2K6N1V4; F7A7I3; A7UDB4; L5L4R2; U6CYQ8; A1E0X2; A0A2Y9DHB2; E7EVS6; F6T3Y8; A0A2K6SSF3; A0A2K6A1L8; A0A2U3X5M8; A0A2R9BGJ3; V5GV10; A0A2K6Q1T6; G1NZV9; H2ZBK6; F6ZGE4; A0A0A0MQP7; S7Q589; A0A2R9CMJ1; A0A2R9CPA4; A0A2K6QBG3; A0A2K5QUJ1; L9KVG3; A0A2I3T8J6; A0A2K6A7V7; A0A2I3S1Q2; A0A1D5Q6R6; Q58ID9; A0A2K5E2M5; A0A2K5E7Z7;…	1	3	0.5908	0	1	1	452.213	1354.62	1354.62	0.03	1e-05	HCD (High Energy Collision Dissociation)	MS2	25.0009	110	14.6682	2678	PA_Nov18.raw	F5	3.47	0	0.03773
		FALSE	High	Sequest HT (A2)	Unambiguous	[K-].DSYVGDEAQSKR.[GA]		2	256	A0A2U3Z9L8; H2NAX9	U6JLF5; A0A2I2YKP5; G1Q7M9; A0A1B6HYJ2; L9L4N0; A0A096NAA6; A0A090LBA7; A0A2K6N1V4; F7A7I3; A7UDB4; L5L4R2; U6CYQ8; A1E0X2; A0A2Y9DHB2; E7EVS6; F6T3Y8; A0A2K6SSF3; A0A2K6A1L8; A0A2U3X5M8; A0A2R9BGJ3; V5GV10; A0A2K6Q1T6; G1NZV9; H2ZBK6; F6ZGE4; A0A0A0MQP7; S7Q589; A0A2R9CMJ1; A0A2R9CPA4; A0A2K6QBG3; A0A2K5QUJ1; L9KVG3; A0A2I3T8J6; A0A2K6A7V7; A0A2I3S1Q2; A0A1D5Q6R6; Q58ID9; A0A2K5E2M5; A0A2K5E7Z7;…	1	3	0.5151	0	1	1	452.213	1354.62	1354.62	0.77	0.00035	HCD (High Energy Collision Dissociation)	MS2	31.2995	110	15.0385	2794	PA_Nov18.raw	F5	3.32	0	0.00774
		FALSE	High	Sequest HT (A2)	Unambiguous	[K-].DSYVGDEAQSKR.[GA]		2	256	A0A2U3Z9L8; H2NAX9	U6JLF5; A0A2I2YKP5; G1Q7M9; A0A1B6HYJ2; L9L4N0; A0A096NAA6; A0A090LBA7; A0A2K6N1V4; F7A7I3; A7UDB4; L5L4R2; U6CYQ8; A1E0X2; A0A2Y9DHB2; E7EVS6; F6T3Y8; A0A2K6SSF3; A0A2K6A1L8; A0A2U3X5M8; A0A2R9BGJ3; V5GV10; A0A2K6Q1T6; G1NZV9; H2ZBK6; F6ZGE4; A0A0A0MQP7; S7Q589; A0A2R9CMJ1; A0A2R9CPA4; A0A2K6QBG3; A0A2K5QUJ1; L9KVG3; A0A2I3T8J6; A0A2K6A7V7; A0A2I3S1Q2; A0A1D5Q6R6; Q58ID9; A0A2K5E2M5; A0A2K5E7Z7;…	1	2	0.5803	0	1	1	677.815	1354.62	1354.62	-0.64	-0.00043	HCD (High Energy Collision Dissociation)	MS2	13.8454	110	14.3008	2556	PA_Nov18.raw	F5	2.74	0.002753	0.09227
		FALSE	High	Sequest HT (A2)	Unambiguous	[K-].DSYVGDEAQSKR.[GA]		2	256	A0A2U3Z9L8; H2NAX9	U6JLF5; A0A2I2YKP5; G1Q7M9; A0A1B6HYJ2; L9L4N0; A0A096NAA6; A0A090LBA7; A0A2K6N1V4; F7A7I3; A7UDB4; L5L4R2; U6CYQ8; A1E0X2; A0A2Y9DHB2; E7EVS6; F6T3Y8; A0A2K6SSF3; A0A2K6A1L8; A0A2U3X5M8; A0A2R9BGJ3; V5GV10; A0A2K6Q1T6; G1NZV9; H2ZBK6; F6ZGE4; A0A0A0MQP7; S7Q589; A0A2R9CMJ1; A0A2R9CPA4; A0A2K6QBG3; A0A2K5QUJ1; L9KVG3; A0A2I3T8J6; A0A2K6A7V7; A0A2I3S1Q2; A0A1D5Q6R6; Q58ID9; A0A2K5E2M5; A0A2K5E7Z7;…	1	2	0.5024	0	1	1	677.815	1354.62	1354.62	-0.46	-0.00031	HCD (High Energy Collision Dissociation)	MS2	23.5087	110	14.9914	2780	PA_Nov18.raw	F5	2.11	0.005125	0.1127
		FALSE	High	Sequest HT (A2)	Unambiguous	[K-].DSYVGDEAQSKR.[GA]		2	256	A0A2U3Z9L8; H2NAX9	U6JLF5; A0A2I2YKP5; G1Q7M9; A0A1B6HYJ2; L9L4N0; A0A096NAA6; A0A090LBA7; A0A2K6N1V4; F7A7I3; A7UDB4; L5L4R2; U6CYQ8; A1E0X2; A0A2Y9DHB2; E7EVS6; F6T3Y8; A0A2K6SSF3; A0A2K6A1L8; A0A2U3X5M8; A0A2R9BGJ3; V5GV10; A0A2K6Q1T6; G1NZV9; H2ZBK6; F6ZGE4; A0A0A0MQP7; S7Q589; A0A2R9CMJ1; A0A2R9CPA4; A0A2K6QBG3; A0A2K5QUJ1; L9KVG3; A0A2I3T8J6; A0A2K6A7V7; A0A2I3S1Q2; A0A1D5Q6R6; Q58ID9; A0A2K5E2M5; A0A2K5E7Z7;…	1	2	0.4563	0	1	1	677.815	1354.62	1354.62	-1	-0.00068	HCD (High Energy Collision Dissociation)	MS2	41.3865	110	13.9562	2441	PA_Nov18.raw	F5	2.06	0.006099	0.1289
		FALSE	High	Sequest HT (A2)	Unambiguous	[K-].DSYVGDEAQSKR.[GA]		2	256	A0A2U3Z9L8; H2NAX9	U6JLF5; A0A2I2YKP5; G1Q7M9; A0A1B6HYJ2; L9L4N0; A0A096NAA6; A0A090LBA7; A0A2K6N1V4; F7A7I3; A7UDB4; L5L4R2; U6CYQ8; A1E0X2; A0A2Y9DHB2; E7EVS6; F6T3Y8; A0A2K6SSF3; A0A2K6A1L8; A0A2U3X5M8; A0A2R9BGJ3; V5GV10; A0A2K6Q1T6; G1NZV9; H2ZBK6; F6ZGE4; A0A0A0MQP7; S7Q589; A0A2R9CMJ1; A0A2R9CPA4; A0A2K6QBG3; A0A2K5QUJ1; L9KVG3; A0A2I3T8J6; A0A2K6A7V7; A0A2I3S1Q2; A0A1D5Q6R6; Q58ID9; A0A2K5E2M5; A0A2K5E7Z7;…	1	2	0.5756	0	1	1	677.815	1354.62	1354.62	-0.28	-0.00019	HCD (High Energy Collision Dissociation)	MS2	17.2164	110	14.6385	2667	PA_Nov18.raw	F5	2.38	0.007632	0.2039
	FALSE	High	[R].AVFPSIVGRPR.[QHYK]			0.0138125	0	1	269	6	A0A2U3Z9L8	A0A2U3Z9L8 [29-39]	0	1198.71	High	High	0	0.02291	2.69	R.AVFPSIVGRPR.H	[29-39]
		Checked	Confidence	Identifying Node	PSM Ambiguity	Annotated Sequence	Modifications	# Protein Groups	# Proteins	Master Protein Accessions	Protein Accessions	# Missed Cleavages	Charge	DeltaScore	DeltaCn	Rank	Search Engine Rank	m/z [Da]	MH+ [Da]	Theo. MH+ [Da]	DeltaM [ppm]	Deltam/z [Da]	Activation Type	MS Order	Isolation Interference [%]	Ion Inject Time [ms]	RT [min]	First Scan	Spectrum File	File ID	XCorr	Percolator q-Value	Percolator PEP
		FALSE	High	Sequest HT (A2)	Unambiguous	[R].AVFPSLVGRPR.[QHYK]		1	13		U6JLF5; A0A2G8KMT7; P35432; A0A068XX95; G1SPU6; A0A0R3WB19; A0A068XWU3; A0A0T6B9K4; A0A146YS88; C5NTJ9; A0A0R3WYF6; Q2LDZ7; C3ZTX6	0	3		0	1	2	400.24	1198.71	1198.71	0.08	3e-05	HCD (High Energy Collision Dissociation)	MS2	28.4747	110	75.068	24997	PA_Nov18.raw	F5	2.69	0	0.02291
		FALSE	High	Sequest HT (A2)	Unambiguous	[R].AVFPSIVGRPR.[QHYK]		1	256	A0A2U3Z9L8	A0A1B6HYJ2; L9L4N0; B2XY22; A0A090LBA7; A0A2K6N1V4; F7A7I3; L5L4R2; A1E0X2; E7EVS6; C5HVZ5; A0A0N8BCG5; A0A183VDM5; A0A2J8KJP1; A0A2I3S713; H9JJX0; A0A0B2V386; S5MNK0; S5MIC9; V5GV10; H2ZBK6; A0A0K1R048; A0A0A0MQP7; S5M683; Q8I861; A0A183U5R7; A0A2Y9HNF0; L9KVG3; A0A0N5CMK8; A0A2K6A7V7; A0A2R8Y793; A0A2L2XZP0; A8XK80; B2XY24; A0A183UAF9; S5M6B0; A0A2P2HXC8; G1RNR9; B4I7G3; G8JKX4; A0A183PY72; A2S…	0	3	0	0	1	1	400.24	1198.71	1198.71	0.08	3e-05	HCD (High Energy Collision Dissociation)	MS2	28.4747	110	75.068	24997	PA_Nov18.raw	F5	2.69	0	0.02291
		FALSE	High	Sequest HT (A2)	Unambiguous	[R].AVFPSLVGRPR.[QHYK]		1	13		U6JLF5; A0A2G8KMT7; P35432; A0A068XX95; G1SPU6; A0A0R3WB19; A0A068XWU3; A0A0T6B9K4; A0A146YS88; C5NTJ9; A0A0R3WYF6; Q2LDZ7; C3ZTX6	0	2		0	1	2	599.854	1198.7	1198.71	-3.17	-0.0019	HCD (High Energy Collision Dissociation)	MS2	8.60398	10.003	74.6864	24852	PA_Nov18.raw	F5	2.55	0.007632	0.2069
		FALSE	High	Sequest HT (A2)	Unambiguous	[R].AVFPSIVGRPR.[QHYK]		1	256	A0A2U3Z9L8	A0A1B6HYJ2; L9L4N0; B2XY22; A0A090LBA7; A0A2K6N1V4; F7A7I3; L5L4R2; A1E0X2; E7EVS6; C5HVZ5; A0A0N8BCG5; A0A183VDM5; A0A2J8KJP1; A0A2I3S713; H9JJX0; A0A0B2V386; S5MNK0; S5MIC9; V5GV10; H2ZBK6; A0A0K1R048; A0A0A0MQP7; S5M683; Q8I861; A0A183U5R7; A0A2Y9HNF0; L9KVG3; A0A0N5CMK8; A0A2K6A7V7; A0A2R8Y793; A0A2L2XZP0; A8XK80; B2XY24; A0A183UAF9; S5M6B0; A0A2P2HXC8; G1RNR9; B4I7G3; G8JKX4; A0A183PY72; A2S…	0	2	0	0	1	1	599.854	1198.7	1198.71	-3.17	-0.0019	HCD (High Energy Collision Dissociation)	MS2	8.60398	10.003	74.6864	24852	PA_Nov18.raw	F5	2.55	0.007632	0.2069
		FALSE	High	Sequest HT (A2)	Unambiguous	[R].AVFPSLVGRPR.[QHYK]		1	13		U6JLF5; A0A2G8KMT7; P35432; A0A068XX95; G1SPU6; A0A0R3WB19; A0A068XWU3; A0A0T6B9K4; A0A146YS88; C5NTJ9; A0A0R3WYF6; Q2LDZ7; C3ZTX6	0	3		0	1	2	400.238	1198.7	1198.71	-3.97	-0.00158	HCD (High Energy Collision Dissociation)	MS2	9.65723	39.782	74.6719	24847	PA_Nov18.raw	F5	2.65	0.008955	0.2303
		FALSE	High	Sequest HT (A2)	Unambiguous	[R].AVFPSIVGRPR.[QHYK]		1	256	A0A2U3Z9L8	A0A1B6HYJ2; L9L4N0; B2XY22; A0A090LBA7; A0A2K6N1V4; F7A7I3; L5L4R2; A1E0X2; E7EVS6; C5HVZ5; A0A0N8BCG5; A0A183VDM5; A0A2J8KJP1; A0A2I3S713; H9JJX0; A0A0B2V386; S5MNK0; S5MIC9; V5GV10; H2ZBK6; A0A0K1R048; A0A0A0MQP7; S5M683; Q8I861; A0A183U5R7; A0A2Y9HNF0; L9KVG3; A0A0N5CMK8; A0A2K6A7V7; A0A2R8Y793; A0A2L2XZP0; A8XK80; B2XY24; A0A183UAF9; S5M6B0; A0A2P2HXC8; G1RNR9; B4I7G3; G8JKX4; A0A183PY72; A2S…	0	3	0	0	1	1	400.238	1198.7	1198.71	-3.97	-0.00158	HCD (High Energy Collision Dissociation)	MS2	9.65723	39.782	74.6719	24847	PA_Nov18.raw	F5	2.65	0.008955	0.2303
	FALSE	High	[K].EITAIAPSTMK.[IV]			0.0181022	0	1	279	24	A0A2U3Z9L8	A0A2U3Z9L8 [316-326]	0	1161.62	High	High	0.002753	0.06946	2.95	K.EITALAPSTMK.I	[316-326]
		Checked	Confidence	Identifying Node	PSM Ambiguity	Annotated Sequence	Modifications	# Protein Groups	# Proteins	Master Protein Accessions	Protein Accessions	# Missed Cleavages	Charge	DeltaScore	DeltaCn	Rank	Search Engine Rank	m/z [Da]	MH+ [Da]	Theo. MH+ [Da]	DeltaM [ppm]	Deltam/z [Da]	Activation Type	MS Order	Isolation Interference [%]	Ion Inject Time [ms]	RT [min]	First Scan	Spectrum File	File ID	XCorr	Percolator q-Value	Percolator PEP
		FALSE	High	Sequest HT (A2)	Unambiguous	[K].EITAIAPSTMK.[IV]		0	1		A0A2G5SBG9	0	2	0	0	1	1	581.312	1161.62	1161.62	-1.1	-0.00064	HCD (High Energy Collision Dissociation)	MS2	57.6094	110	43.5746	13300	PA_Nov18.raw	F5	2.86	0	0.02842
		FALSE	High	Sequest HT (A2)	Unambiguous	[K].EITALAPSTMK.[IV]		1	256	A0A2U3Z9L8	L9L4N0; A0A090LBA7; F7A7I3; M9VWZ5; A0A2K5DAD6; L5L4R2; A1E0X2; C5HVZ5; B2YGE7; H6U673; A0A0B2V386; M9VX00; S5MNK0; S5MIC9; Q6B9V8; A0A181C4Z4; K9JGG5; Q0PR65; A0A0A0MQP7; S5M683; G3VA05; A9J099; A0A183U5R7; A0A2Y9HNF0; L9KVG3; A0A2I3T8J6; A0A0N5CMK8; A0A2K6PUF5; G8Z0E8; Q58ID9; A0A2S0DES3; Q6SQL3; Q06YY0; B2YGC6; S5M6B0; H1AGA3; K9JG64; G1RNR9; G8JKX4; A0A2K6AT86; Q9UE89; K7A690; A0A340XTX7; G1P…	0	2		0	1	3	581.312	1161.62	1161.62	-1.1	-0.00064	HCD (High Energy Collision Dissociation)	MS2	57.6094	110	43.5746	13300	PA_Nov18.raw	F5	2.86	0	0.02842
		FALSE	High	Sequest HT (A2)	Unambiguous	[K].ELTALAPSTMK.[IV]		1	22		A0A0P6BV72; A1L2N5; A0A0P6DCP0; A0A0P6A960; A0A0N5AY69; A0A0P6D2D1; A0A0P5CS75; A0A146TXG8; A0A0P5ZPK5; A0A0P5KTV2; A0A0P6FVB7; A0A0N8DWC3; Q6SQL8; A0A0P5DNT8; A0A0P5GUH5; Q6RYC7; A0A0N5AM78; A0A0P6IAR2; A0A0P6I757; Q6SQL7; A0A0N4UV68; A0A0P5S1D6	0	2		0	1	2	581.312	1161.62	1161.62	-1.1	-0.00064	HCD (High Energy Collision Dissociation)	MS2	57.6094	110	43.5746	13300	PA_Nov18.raw	F5	2.86	0	0.02842
		FALSE	High	Sequest HT (A2)	Unambiguous	[K].EITAIAPSTMK.[IV]		0	1		A0A2G5SBG9	0	2	0	0	1	1	581.313	1161.62	1161.62	0.06	3e-05	HCD (High Energy Collision Dissociation)	MS2	56.4491	110	30.8778	8629	PA_Nov18.raw	F5	2.84	0	0.03793
		FALSE	High	Sequest HT (A2)	Unambiguous	[K].ELTALAPSTMK.[IV]		1	22		A0A0P6BV72; A1L2N5; A0A0P6DCP0; A0A0P6A960; A0A0N5AY69; A0A0P6D2D1; A0A0P5CS75; A0A146TXG8; A0A0P5ZPK5; A0A0P5KTV2; A0A0P6FVB7; A0A0N8DWC3; Q6SQL8; A0A0P5DNT8; A0A0P5GUH5; Q6RYC7; A0A0N5AM78; A0A0P6IAR2; A0A0P6I757; Q6SQL7; A0A0N4UV68; A0A0P5S1D6	0	2		0	1	2	581.313	1161.62	1161.62	0.06	3e-05	HCD (High Energy Collision Dissociation)	MS2	56.4491	110	30.8778	8629	PA_Nov18.raw	F5	2.84	0	0.03793
		FALSE	High	Sequest HT (A2)	Unambiguous	[K].EITALAPSTMK.[IV]		1	256	A0A2U3Z9L8	L9L4N0; A0A090LBA7; F7A7I3; M9VWZ5; A0A2K5DAD6; L5L4R2; A1E0X2; C5HVZ5; B2YGE7; H6U673; A0A0B2V386; M9VX00; S5MNK0; S5MIC9; Q6B9V8; A0A181C4Z4; K9JGG5; Q0PR65; A0A0A0MQP7; S5M683; G3VA05; A9J099; A0A183U5R7; A0A2Y9HNF0; L9KVG3; A0A2I3T8J6; A0A0N5CMK8; A0A2K6PUF5; G8Z0E8; Q58ID9; A0A2S0DES3; Q6SQL3; Q06YY0; B2YGC6; S5M6B0; H1AGA3; K9JG64; G1RNR9; G8JKX4; A0A2K6AT86; Q9UE89; K7A690; A0A340XTX7; G1P…	0	2		0	1	3	581.313	1161.62	1161.62	0.06	3e-05	HCD (High Energy Collision Dissociation)	MS2	56.4491	110	30.8778	8629	PA_Nov18.raw	F5	2.84	0	0.03793
		FALSE	High	Sequest HT (A2)	Unambiguous	[K].ELTALAPSTMK.[IV]		1	22		A0A0P6BV72; A1L2N5; A0A0P6DCP0; A0A0P6A960; A0A0N5AY69; A0A0P6D2D1; A0A0P5CS75; A0A146TXG8; A0A0P5ZPK5; A0A0P5KTV2; A0A0P6FVB7; A0A0N8DWC3; Q6SQL8; A0A0P5DNT8; A0A0P5GUH5; Q6RYC7; A0A0N5AM78; A0A0P6IAR2; A0A0P6I757; Q6SQL7; A0A0N4UV68; A0A0P5S1D6	0	2	0	0	1	1	581.312	1161.62	1161.62	-1.1	-0.00064	HCD (High Energy Collision Dissociation)	MS2	63.533	110	36.2043	10595	PA_Nov18.raw	F5	2.03	0	0.03029
		FALSE	High	Sequest HT (A2)	Unambiguous	[K].EITAIAPSTMK.[IV]		0	1		A0A2G5SBG9	0	2		0	1	2	581.312	1161.62	1161.62	-1.1	-0.00064	HCD (High Energy Collision Dissociation)	MS2	63.533	110	36.2043	10595	PA_Nov18.raw	F5	2.03	0	0.03029
		FALSE	High	Sequest HT (A2)	Unambiguous	[K].EITALAPSTMK.[IV]		1	256	A0A2U3Z9L8	L9L4N0; A0A090LBA7; F7A7I3; M9VWZ5; A0A2K5DAD6; L5L4R2; A1E0X2; C5HVZ5; B2YGE7; H6U673; A0A0B2V386; M9VX00; S5MNK0; S5MIC9; Q6B9V8; A0A181C4Z4; K9JGG5; Q0PR65; A0A0A0MQP7; S5M683; G3VA05; A9J099; A0A183U5R7; A0A2Y9HNF0; L9KVG3; A0A2I3T8J6; A0A0N5CMK8; A0A2K6PUF5; G8Z0E8; Q58ID9; A0A2S0DES3; Q6SQL3; Q06YY0; B2YGC6; S5M6B0; H1AGA3; K9JG64; G1RNR9; G8JKX4; A0A2K6AT86; Q9UE89; K7A690; A0A340XTX7; G1P…	0	2		0	1	3	581.312	1161.62	1161.62	-1.1	-0.00064	HCD (High Energy Collision Dissociation)	MS2	63.533	110	36.2043	10595	PA_Nov18.raw	F5	2.03	0	0.03029
		FALSE	High	Sequest HT (A2)	Unambiguous	[K].EITAIAPSTMK.[IV]		0	1		A0A2G5SBG9	0	2	0	0	1	1	581.31	1161.61	1161.62	-4.35	-0.00253	HCD (High Energy Collision Dissociation)	MS2	77.9404	110	42.48	12902	PA_Nov18.raw	F5	2.95	0.002753	0.06946
		FALSE	High	Sequest HT (A2)	Unambiguous	[K].ELTALAPSTMK.[IV]		1	22		A0A0P6BV72; A1L2N5; A0A0P6DCP0; A0A0P6A960; A0A0N5AY69; A0A0P6D2D1; A0A0P5CS75; A0A146TXG8; A0A0P5ZPK5; A0A0P5KTV2; A0A0P6FVB7; A0A0N8DWC3; Q6SQL8; A0A0P5DNT8; A0A0P5GUH5; Q6RYC7; A0A0N5AM78; A0A0P6IAR2; A0A0P6I757; Q6SQL7; A0A0N4UV68; A0A0P5S1D6	0	2		0	1	2	581.31	1161.61	1161.62	-4.35	-0.00253	HCD (High Energy Collision Dissociation)	MS2	77.9404	110	42.48	12902	PA_Nov18.raw	F5	2.95	0.002753	0.06946
		FALSE	High	Sequest HT (A2)	Unambiguous	[K].EITALAPSTMK.[IV]		1	256	A0A2U3Z9L8	L9L4N0; A0A090LBA7; F7A7I3; M9VWZ5; A0A2K5DAD6; L5L4R2; A1E0X2; C5HVZ5; B2YGE7; H6U673; A0A0B2V386; M9VX00; S5MNK0; S5MIC9; Q6B9V8; A0A181C4Z4; K9JGG5; Q0PR65; A0A0A0MQP7; S5M683; G3VA05; A9J099; A0A183U5R7; A0A2Y9HNF0; L9KVG3; A0A2I3T8J6; A0A0N5CMK8; A0A2K6PUF5; G8Z0E8; Q58ID9; A0A2S0DES3; Q6SQL3; Q06YY0; B2YGC6; S5M6B0; H1AGA3; K9JG64; G1RNR9; G8JKX4; A0A2K6AT86; Q9UE89; K7A690; A0A340XTX7; G1P…	0	2		0	1	3	581.31	1161.61	1161.62	-4.35	-0.00253	HCD (High Energy Collision Dissociation)	MS2	77.9404	110	42.48	12902	PA_Nov18.raw	F5	2.95	0.002753	0.06946
		FALSE	High	Sequest HT (A2)	Unambiguous	[K].EITAIAPSTMK.[IV]		0	1		A0A2G5SBG9	0	2		0	1	2	581.311	1161.61	1161.62	-3.2	-0.00186	HCD (High Energy Collision Dissociation)	MS2	19.3177	110	39.7598	11900	PA_Nov18.raw	F5	2.19	0.006099	0.1325
		FALSE	High	Sequest HT (A2)	Unambiguous	[K].ELTALAPSTMK.[IV]		1	22		A0A0P6BV72; A1L2N5; A0A0P6DCP0; A0A0P6A960; A0A0N5AY69; A0A0P6D2D1; A0A0P5CS75; A0A146TXG8; A0A0P5ZPK5; A0A0P5KTV2; A0A0P6FVB7; A0A0N8DWC3; Q6SQL8; A0A0P5DNT8; A0A0P5GUH5; Q6RYC7; A0A0N5AM78; A0A0P6IAR2; A0A0P6I757; Q6SQL7; A0A0N4UV68; A0A0P5S1D6	0	2		0	1	2	581.313	1161.62	1161.62	-0.36	-0.00021	HCD (High Energy Collision Dissociation)	MS2	64.267	110	38.1924	11325	PA_Nov18.raw	F5	2.03	0.006099	0.1598
		FALSE	High	Sequest HT (A2)	Unambiguous	[K].EITALAPSTMK.[IV]		1	256	A0A2U3Z9L8	L9L4N0; A0A090LBA7; F7A7I3; M9VWZ5; A0A2K5DAD6; L5L4R2; A1E0X2; C5HVZ5; B2YGE7; H6U673; A0A0B2V386; M9VX00; S5MNK0; S5MIC9; Q6B9V8; A0A181C4Z4; K9JGG5; Q0PR65; A0A0A0MQP7; S5M683; G3VA05; A9J099; A0A183U5R7; A0A2Y9HNF0; L9KVG3; A0A2I3T8J6; A0A0N5CMK8; A0A2K6PUF5; G8Z0E8; Q58ID9; A0A2S0DES3; Q6SQL3; Q06YY0; B2YGC6; S5M6B0; H1AGA3; K9JG64; G1RNR9; G8JKX4; A0A2K6AT86; Q9UE89; K7A690; A0A340XTX7; G1P…	0	2		0	1	3	581.313	1161.62	1161.62	-0.36	-0.00021	HCD (High Energy Collision Dissociation)	MS2	64.267	110	38.1924	11325	PA_Nov18.raw	F5	2.03	0.006099	0.1598
		FALSE	High	Sequest HT (A2)	Unambiguous	[K].EITALAPSTMK.[IV]		1	256	A0A2U3Z9L8	L9L4N0; A0A090LBA7; F7A7I3; M9VWZ5; A0A2K5DAD6; L5L4R2; A1E0X2; C5HVZ5; B2YGE7; H6U673; A0A0B2V386; M9VX00; S5MNK0; S5MIC9; Q6B9V8; A0A181C4Z4; K9JGG5; Q0PR65; A0A0A0MQP7; S5M683; G3VA05; A9J099; A0A183U5R7; A0A2Y9HNF0; L9KVG3; A0A2I3T8J6; A0A0N5CMK8; A0A2K6PUF5; G8Z0E8; Q58ID9; A0A2S0DES3; Q6SQL3; Q06YY0; B2YGC6; S5M6B0; H1AGA3; K9JG64; G1RNR9; G8JKX4; A0A2K6AT86; Q9UE89; K7A690; A0A340XTX7; G1P…	0	2	0	0	1	1	581.311	1161.61	1161.62	-3.2	-0.00186	HCD (High Energy Collision Dissociation)	MS2	19.3177	110	39.7598	11900	PA_Nov18.raw	F5	2.19	0.006099	0.1325
		FALSE	High	Sequest HT (A2)	Unambiguous	[K].EITAIAPSTMK.[IV]		0	1		A0A2G5SBG9	0	2	0	0	1	1	581.313	1161.62	1161.62	-0.36	-0.00021	HCD (High Energy Collision Dissociation)	MS2	64.267	110	38.1924	11325	PA_Nov18.raw	F5	2.03	0.006099	0.1598
		FALSE	High	Sequest HT (A2)	Unambiguous	[K].EITALAPSTMK.[IV]		1	256	A0A2U3Z9L8	L9L4N0; A0A090LBA7; F7A7I3; M9VWZ5; A0A2K5DAD6; L5L4R2; A1E0X2; C5HVZ5; B2YGE7; H6U673; A0A0B2V386; M9VX00; S5MNK0; S5MIC9; Q6B9V8; A0A181C4Z4; K9JGG5; Q0PR65; A0A0A0MQP7; S5M683; G3VA05; A9J099; A0A183U5R7; A0A2Y9HNF0; L9KVG3; A0A2I3T8J6; A0A0N5CMK8; A0A2K6PUF5; G8Z0E8; Q58ID9; A0A2S0DES3; Q6SQL3; Q06YY0; B2YGC6; S5M6B0; H1AGA3; K9JG64; G1RNR9; G8JKX4; A0A2K6AT86; Q9UE89; K7A690; A0A340XTX7; G1P…	0	2	0	0	1	1	581.311	1161.62	1161.62	-2.36	-0.00137	HCD (High Energy Collision Dissociation)	MS2	41.8773	110	40.9001	12322	PA_Nov18.raw	F5	2.55	0.006099	0.175
		FALSE	High	Sequest HT (A2)	Unambiguous	[K].ELTALAPSTMK.[IV]		1	22		A0A0P6BV72; A1L2N5; A0A0P6DCP0; A0A0P6A960; A0A0N5AY69; A0A0P6D2D1; A0A0P5CS75; A0A146TXG8; A0A0P5ZPK5; A0A0P5KTV2; A0A0P6FVB7; A0A0N8DWC3; Q6SQL8; A0A0P5DNT8; A0A0P5GUH5; Q6RYC7; A0A0N5AM78; A0A0P6IAR2; A0A0P6I757; Q6SQL7; A0A0N4UV68; A0A0P5S1D6	0	2		0	1	2	581.311	1161.62	1161.62	-2.36	-0.00137	HCD (High Energy Collision Dissociation)	MS2	41.8773	110	40.9001	12322	PA_Nov18.raw	F5	2.55	0.006099	0.175
		FALSE	High	Sequest HT (A2)	Unambiguous	[K].EITAIAPSTMK.[IV]		0	1		A0A2G5SBG9	0	2		0	1	3	581.311	1161.62	1161.62	-2.36	-0.00137	HCD (High Energy Collision Dissociation)	MS2	41.8773	110	40.9001	12322	PA_Nov18.raw	F5	2.55	0.006099	0.175
		FALSE	High	Sequest HT (A2)	Unambiguous	[K].ELTALAPSTMK.[IV]		1	22		A0A0P6BV72; A1L2N5; A0A0P6DCP0; A0A0P6A960; A0A0N5AY69; A0A0P6D2D1; A0A0P5CS75; A0A146TXG8; A0A0P5ZPK5; A0A0P5KTV2; A0A0P6FVB7; A0A0N8DWC3; Q6SQL8; A0A0P5DNT8; A0A0P5GUH5; Q6RYC7; A0A0N5AM78; A0A0P6IAR2; A0A0P6I757; Q6SQL7; A0A0N4UV68; A0A0P5S1D6	0	2		0	1	3	581.311	1161.61	1161.62	-3.2	-0.00186	HCD (High Energy Collision Dissociation)	MS2	19.3177	110	39.7598	11900	PA_Nov18.raw	F5	2.19	0.006099	0.1325
		FALSE	High	Sequest HT (A2)	Unambiguous	[K].EITALAPSTMK.[IV]		1	256	A0A2U3Z9L8	L9L4N0; A0A090LBA7; F7A7I3; M9VWZ5; A0A2K5DAD6; L5L4R2; A1E0X2; C5HVZ5; B2YGE7; H6U673; A0A0B2V386; M9VX00; S5MNK0; S5MIC9; Q6B9V8; A0A181C4Z4; K9JGG5; Q0PR65; A0A0A0MQP7; S5M683; G3VA05; A9J099; A0A183U5R7; A0A2Y9HNF0; L9KVG3; A0A2I3T8J6; A0A0N5CMK8; A0A2K6PUF5; G8Z0E8; Q58ID9; A0A2S0DES3; Q6SQL3; Q06YY0; B2YGC6; S5M6B0; H1AGA3; K9JG64; G1RNR9; G8JKX4; A0A2K6AT86; Q9UE89; K7A690; A0A340XTX7; G1P…	0	2		0	1	3	581.312	1161.62	1161.62	-1.62	-0.00094	HCD (High Energy Collision Dissociation)	MS2	53.9781	110	42.1124	12768	PA_Nov18.raw	F5	2.12	0.007632	0.2089
		FALSE	High	Sequest HT (A2)	Unambiguous	[K].EITAIAPSTMK.[IV]		0	1		A0A2G5SBG9	0	2	0	0	1	1	581.312	1161.62	1161.62	-1.62	-0.00094	HCD (High Energy Collision Dissociation)	MS2	53.9781	110	42.1124	12768	PA_Nov18.raw	F5	2.12	0.007632	0.2089
		FALSE	High	Sequest HT (A2)	Unambiguous	[K].ELTALAPSTMK.[IV]		1	22		A0A0P6BV72; A1L2N5; A0A0P6DCP0; A0A0P6A960; A0A0N5AY69; A0A0P6D2D1; A0A0P5CS75; A0A146TXG8; A0A0P5ZPK5; A0A0P5KTV2; A0A0P6FVB7; A0A0N8DWC3; Q6SQL8; A0A0P5DNT8; A0A0P5GUH5; Q6RYC7; A0A0N5AM78; A0A0P6IAR2; A0A0P6I757; Q6SQL7; A0A0N4UV68; A0A0P5S1D6	0	2		0	1	2	581.312	1161.62	1161.62	-1.62	-0.00094	HCD (High Energy Collision Dissociation)	MS2	53.9781	110	42.1124	12768	PA_Nov18.raw	F5	2.12	0.007632	0.2089
	FALSE	High	[KR].AGFAGDDAPR.[ASVT]			0.04223	0.00803471	2	256	7	Q6JKG0; A0A2U3Z9L8	Q6JKG0 [21-30]; A0A2U3Z9L8 [19-28]	0	976.448	High	High	0.006099	0.1491	2.85	K.AGFAGDDAPR.A	[19-28]
		Checked	Confidence	Identifying Node	PSM Ambiguity	Annotated Sequence	Modifications	# Protein Groups	# Proteins	Master Protein Accessions	Protein Accessions	# Missed Cleavages	Charge	DeltaScore	DeltaCn	Rank	Search Engine Rank	m/z [Da]	MH+ [Da]	Theo. MH+ [Da]	DeltaM [ppm]	Deltam/z [Da]	Activation Type	MS Order	Isolation Interference [%]	Ion Inject Time [ms]	RT [min]	First Scan	Spectrum File	File ID	XCorr	Percolator q-Value	Percolator PEP
		FALSE	High	Sequest HT (A2)	Unambiguous	[KR].AGFAGDDAPR.[ASVT]		2	256	Q6JKG0; A0A2U3Z9L8	A0A1B6HYJ2; L9L4N0; B2XY22; A0A090LBA7; A0A2K6N1V4; F7A7I3; L5L4R2; A1E0X2; E7EVS6; C5HVZ5; A0A0N8BCG5; A0A183VDM5; A0A2J8KJP1; A0A2I3S713; H9JJX0; A0A0B2V386; S5MNK0; S5MIC9; V5GV10; H2ZBK6; A0A0K1R048; A0A0A0MQP7; S5M683; Q8I861; A0A183U5R7; A0A2Y9HNF0; L9KVG3; A0A0N5CMK8; A0A2K6A7V7; A0A2R8Y793; A0A2L2XZP0; A8XK80; B2XY24; A0A183UAF9; S5M6B0; A0A2P2HXC8; G1RNR9; B4I7G3; G8JKX4; A0A183PY72; A2S…	0	2	0.2459	0	1	1	488.728	976.448	976.448	0.19	9e-05	HCD (High Energy Collision Dissociation)	MS2	31.9599	110	19.159	4289	PA_Nov18.raw	F5	2.44	0.002753	0.05501
		FALSE	High	Sequest HT (A2)	Unambiguous	[KR].AGFAGDDAPR.[ASVT]		2	256	Q6JKG0; A0A2U3Z9L8	A0A1B6HYJ2; L9L4N0; B2XY22; A0A090LBA7; A0A2K6N1V4; F7A7I3; L5L4R2; A1E0X2; E7EVS6; C5HVZ5; A0A0N8BCG5; A0A183VDM5; A0A2J8KJP1; A0A2I3S713; H9JJX0; A0A0B2V386; S5MNK0; S5MIC9; V5GV10; H2ZBK6; A0A0K1R048; A0A0A0MQP7; S5M683; Q8I861; A0A183U5R7; A0A2Y9HNF0; L9KVG3; A0A0N5CMK8; A0A2K6A7V7; A0A2R8Y793; A0A2L2XZP0; A8XK80; B2XY24; A0A183UAF9; S5M6B0; A0A2P2HXC8; G1RNR9; B4I7G3; G8JKX4; A0A183PY72; A2S…	0	2	0.2385	0	1	1	488.728	976.449	976.448	0.44	0.00022	HCD (High Energy Collision Dissociation)	MS2	22.0935	60.831	18.4498	4026	PA_Nov18.raw	F5	2.6	0.002753	0.07918
		FALSE	High	Sequest HT (A2)	Unambiguous	[KR].AGFAGDDAPR.[ASVT]		2	256	Q6JKG0; A0A2U3Z9L8	A0A1B6HYJ2; L9L4N0; B2XY22; A0A090LBA7; A0A2K6N1V4; F7A7I3; L5L4R2; A1E0X2; E7EVS6; C5HVZ5; A0A0N8BCG5; A0A183VDM5; A0A2J8KJP1; A0A2I3S713; H9JJX0; A0A0B2V386; S5MNK0; S5MIC9; V5GV10; H2ZBK6; A0A0K1R048; A0A0A0MQP7; S5M683; Q8I861; A0A183U5R7; A0A2Y9HNF0; L9KVG3; A0A0N5CMK8; A0A2K6A7V7; A0A2R8Y793; A0A2L2XZP0; A8XK80; B2XY24; A0A183UAF9; S5M6B0; A0A2P2HXC8; G1RNR9; B4I7G3; G8JKX4; A0A183PY72; A2S…	0	2	0.219	0	1	1	488.728	976.448	976.448	0.01	0	HCD (High Energy Collision Dissociation)	MS2	3.61339	11.312	17.7415	3763	PA_Nov18.raw	F5	2.42	0.002753	0.05901
		FALSE	High	Sequest HT (A2)	Unambiguous	[KR].AGFAGDDAPR.[ASVT]		2	256	Q6JKG0; A0A2U3Z9L8	A0A1B6HYJ2; L9L4N0; B2XY22; A0A090LBA7; A0A2K6N1V4; F7A7I3; L5L4R2; A1E0X2; E7EVS6; C5HVZ5; A0A0N8BCG5; A0A183VDM5; A0A2J8KJP1; A0A2I3S713; H9JJX0; A0A0B2V386; S5MNK0; S5MIC9; V5GV10; H2ZBK6; A0A0K1R048; A0A0A0MQP7; S5M683; Q8I861; A0A183U5R7; A0A2Y9HNF0; L9KVG3; A0A0N5CMK8; A0A2K6A7V7; A0A2R8Y793; A0A2L2XZP0; A8XK80; B2XY24; A0A183UAF9; S5M6B0; A0A2P2HXC8; G1RNR9; B4I7G3; G8JKX4; A0A183PY72; A2S…	0	2	0.2304	0	1	1	488.728	976.449	976.448	0.57	0.00028	HCD (High Energy Collision Dissociation)	MS2	40.0695	110	19.864	4549	PA_Nov18.raw	F5	2.3	0.002753	0.05978
		FALSE	High	Sequest HT (A2)	Unambiguous	[KR].AGFAGDDAPR.[ASVT]		2	256	Q6JKG0; A0A2U3Z9L8	A0A1B6HYJ2; L9L4N0; B2XY22; A0A090LBA7; A0A2K6N1V4; F7A7I3; L5L4R2; A1E0X2; E7EVS6; C5HVZ5; A0A0N8BCG5; A0A183VDM5; A0A2J8KJP1; A0A2I3S713; H9JJX0; A0A0B2V386; S5MNK0; S5MIC9; V5GV10; H2ZBK6; A0A0K1R048; A0A0A0MQP7; S5M683; Q8I861; A0A183U5R7; A0A2Y9HNF0; L9KVG3; A0A0N5CMK8; A0A2K6A7V7; A0A2R8Y793; A0A2L2XZP0; A8XK80; B2XY24; A0A183UAF9; S5M6B0; A0A2P2HXC8; G1RNR9; B4I7G3; G8JKX4; A0A183PY72; A2S…	0	2	0.2488	0	1	1	488.728	976.449	976.448	0.51	0.00025	HCD (High Energy Collision Dissociation)	MS2	24.085	78.657	18.8035	4157	PA_Nov18.raw	F5	2.17	0.005125	0.1021
		FALSE	High	Sequest HT (A2)	Unambiguous	[KR].AGFAGDDAPR.[ASVT]		2	256	Q6JKG0; A0A2U3Z9L8	A0A1B6HYJ2; L9L4N0; B2XY22; A0A090LBA7; A0A2K6N1V4; F7A7I3; L5L4R2; A1E0X2; E7EVS6; C5HVZ5; A0A0N8BCG5; A0A183VDM5; A0A2J8KJP1; A0A2I3S713; H9JJX0; A0A0B2V386; S5MNK0; S5MIC9; V5GV10; H2ZBK6; A0A0K1R048; A0A0A0MQP7; S5M683; Q8I861; A0A183U5R7; A0A2Y9HNF0; L9KVG3; A0A0N5CMK8; A0A2K6A7V7; A0A2R8Y793; A0A2L2XZP0; A8XK80; B2XY24; A0A183UAF9; S5M6B0; A0A2P2HXC8; G1RNR9; B4I7G3; G8JKX4; A0A183PY72; A2S…	0	2	0.2332	0	1	1	488.727	976.448	976.448	-0.62	-0.0003	HCD (High Energy Collision Dissociation)	MS2	42.561	110	20.6497	4840	PA_Nov18.raw	F5	2.53	0.006099	0.1623
		FALSE	High	Sequest HT (A2)	Unambiguous	[KR].AGFAGDDAPR.[ASVT]		2	256	Q6JKG0; A0A2U3Z9L8	A0A1B6HYJ2; L9L4N0; B2XY22; A0A090LBA7; A0A2K6N1V4; F7A7I3; L5L4R2; A1E0X2; E7EVS6; C5HVZ5; A0A0N8BCG5; A0A183VDM5; A0A2J8KJP1; A0A2I3S713; H9JJX0; A0A0B2V386; S5MNK0; S5MIC9; V5GV10; H2ZBK6; A0A0K1R048; A0A0A0MQP7; S5M683; Q8I861; A0A183U5R7; A0A2Y9HNF0; L9KVG3; A0A0N5CMK8; A0A2K6A7V7; A0A2R8Y793; A0A2L2XZP0; A8XK80; B2XY24; A0A183UAF9; S5M6B0; A0A2P2HXC8; G1RNR9; B4I7G3; G8JKX4; A0A183PY72; A2S…	0	2	0.2105	0	1	1	488.728	976.449	976.448	0.26	0.00012	HCD (High Energy Collision Dissociation)	MS2	33.8226	110	19.5154	4421	PA_Nov18.raw	F5	2.85	0.006099	0.1491
	FALSE	High	[R].HQGVMVGMGQK.[D]	1xOxidation [M5]		0.08124	0.00803471	2	256	1	Q6JKG0; A0A2U3Z9L8	Q6JKG0 [42-52]; A0A2U3Z9L8 [40-50]	0	1187.57	High	High	0.002753	0.09144	2.45	R.HQGVMVGMGQK.D	[40-50]
		Checked	Confidence	Identifying Node	PSM Ambiguity	Annotated Sequence	Modifications	# Protein Groups	# Proteins	Master Protein Accessions	Protein Accessions	# Missed Cleavages	Charge	DeltaScore	DeltaCn	Rank	Search Engine Rank	m/z [Da]	MH+ [Da]	Theo. MH+ [Da]	DeltaM [ppm]	Deltam/z [Da]	Activation Type	MS Order	Isolation Interference [%]	Ion Inject Time [ms]	RT [min]	First Scan	Spectrum File	File ID	XCorr	Percolator q-Value	Percolator PEP
		FALSE	High	Sequest HT (A2)	Unambiguous	[R].HQGVmVGMGQK.[D]	M5(Oxidation)	2	256	Q6JKG0; A0A2U3Z9L8	F6TUR3; G1Q7M9; A0A1B6HYJ2; A0A096MNZ2; L9L4N0; B2XY22; A0A090LBA7; A0A2K6N1V4; F7A7I3; L5L4R2; E7EVS6; C5HVZ5; A0A183VDM5; A0A2J8KJP1; A0A2I3S713; A0A0B2V386; S5MNK0; S5MIC9; V5GV10; A0A2U3WJ13; G1NZV9; H2ZBK6; A0A0K1R048; A0A0A0MQP7; S5M683; Q8I861; A0A183U5R7; L9KVG3; A0A0N5CMK8; A0A2K6A7V7; A0A2R8Y793; A0A2K5N8Z1; A8XK80; B2XY24; A0A183UAF9; S5M6B0; A0A2P2HXC8; G1RNR9; B4I7G3; G8JKX4; A0A183P…	0	3	0.2408	0	1	1	396.527	1187.57	1187.57	-0.2	-8e-05	HCD (High Energy Collision Dissociation)	MS2	48.913	110	15.7199	3027	PA_Nov18.raw	F5	2.45	0.002753	0.09144
	FALSE	High	[R].GYSFTTTAER.[E]			0.073362	0.00803471	2	256	2	Q6JKG0; A0A2U3Z9L8	Q6JKG0 [199-208]; A0A2U3Z9L8 [197-206]	0	1132.53	High	High	0.006099	0.1574	2.41	R.GYSFTTTAER.E	[197-206]
		Checked	Confidence	Identifying Node	PSM Ambiguity	Annotated Sequence	Modifications	# Protein Groups	# Proteins	Master Protein Accessions	Protein Accessions	# Missed Cleavages	Charge	DeltaScore	DeltaCn	Rank	Search Engine Rank	m/z [Da]	MH+ [Da]	Theo. MH+ [Da]	DeltaM [ppm]	Deltam/z [Da]	Activation Type	MS Order	Isolation Interference [%]	Ion Inject Time [ms]	RT [min]	First Scan	Spectrum File	File ID	XCorr	Percolator q-Value	Percolator PEP
		FALSE	High	Sequest HT (A2)	Unambiguous	[R].GYSFTTTAER.[E]		2	256	Q6JKG0; A0A2U3Z9L8	A0A0P5AU94; F6TUR3; L9L4N0; B2XY22; A0A096NAA6; A0A090LBA7; F7A7I3; A0A2K5DAD6; A1E0X2; C5HVZ5; B2YGE7; Q9NC49; H9JJX0; M9VX00; S5MNK0; S5MIC9; V5GV10; A0A0V1PKQ0; A0A096NHJ7; K9JGG5; H2ZBK6; A0A0P4ZUK6; A0A0K1R048; S5M683; Q9NC11; G3VA05; A9J099; A0A2I3T8J6; A0A0P5LIX8; E5S9W0; A0A0N5CMK8; A0A2R8Y793; Q58ID9; A0A181ZMR8; A0A2S0DES3; Q6SQL3; Q06YY0; B2YGC6; A8XK80; B2XY24; A0A1P8DWV4; A0A0P4Y5W6;…	0	2	0.5513	0	1	1	566.767	1132.53	1132.53	0.3	0.00017	HCD (High Energy Collision Dissociation)	MS2	52.2405	110	24.1632	6146	PA_Nov18.raw	F5	2.34	0.002753	0.08424
		FALSE	High	Sequest HT (A2)	Unambiguous	[R].GYSFTTTAER.[E]		2	256	Q6JKG0; A0A2U3Z9L8	A0A0P5AU94; F6TUR3; L9L4N0; B2XY22; A0A096NAA6; A0A090LBA7; F7A7I3; A0A2K5DAD6; A1E0X2; C5HVZ5; B2YGE7; Q9NC49; H9JJX0; M9VX00; S5MNK0; S5MIC9; V5GV10; A0A0V1PKQ0; A0A096NHJ7; K9JGG5; H2ZBK6; A0A0P4ZUK6; A0A0K1R048; S5M683; Q9NC11; G3VA05; A9J099; A0A2I3T8J6; A0A0P5LIX8; E5S9W0; A0A0N5CMK8; A0A2R8Y793; Q58ID9; A0A181ZMR8; A0A2S0DES3; Q6SQL3; Q06YY0; B2YGC6; A8XK80; B2XY24; A0A1P8DWV4; A0A0P4Y5W6;…	0	2	0.5353	0	1	1	566.768	1132.53	1132.53	0.95	0.00054	HCD (High Energy Collision Dissociation)	MS2	30.237	110	24.517	6277	PA_Nov18.raw	F5	2.41	0.006099	0.1574
	FALSE	High	[K-].DSYVGDEAQSK.[RKCH-]			0.0716221	0.00803471	1	256	2	A0A2U3Z9L8	A0A2U3Z9L8 [51-61]	0	1198.52	High	High	0.006099	0.1795	2.18	K.DSYVGDEAQSK.R	[51-61]
		Checked	Confidence	Identifying Node	PSM Ambiguity	Annotated Sequence	Modifications	# Protein Groups	# Proteins	Master Protein Accessions	Protein Accessions	# Missed Cleavages	Charge	DeltaScore	DeltaCn	Rank	Search Engine Rank	m/z [Da]	MH+ [Da]	Theo. MH+ [Da]	DeltaM [ppm]	Deltam/z [Da]	Activation Type	MS Order	Isolation Interference [%]	Ion Inject Time [ms]	RT [min]	First Scan	Spectrum File	File ID	XCorr	Percolator q-Value	Percolator PEP
		FALSE	High	Sequest HT (A2)	Unambiguous	[K-].DSYVGDEAQSK.[RKCH-]		1	256	A0A2U3Z9L8	U6JLF5; G1Q7M9; A0A1B6HYJ2; L9L4N0; B2XY22; A0A090LBA7; A0A2K6N1V4; F7A7I3; L5L4R2; A1E0X2; E7EVS6; C5HVZ5; A0A0N8BCG5; A0A183VDM5; A0A0P5DFV4; A0A2J8KJP1; A0A2I3S713; A0A0B2V386; S5MNK0; S5MIC9; V5GV10; G1NZV9; H2ZBK6; A0A0P4ZUK6; A0A0K1R048; A0A0A0MQP7; S5M683; Q8I861; A0A183U5R7; L9KVG3; A0A2I3T8J6; A0A0N5CMK8; A0A2K6A7V7; A0A2R8Y793; Q58ID9; A8XK80; B2XY24; A0A183UAF9; S5M6B0; G1RNR9; B4I7G3;…	0	2	0.5149	0	1	1	599.765	1198.52	1198.52	0.84	0.0005	HCD (High Energy Collision Dissociation)	MS2	55.2262	110	14.7838	2713	PA_Nov18.raw	F5	2.02	0.002753	0.08297
		FALSE	High	Sequest HT (A2)	Unambiguous	[K-].DSYVGDEAQSK.[RKCH-]		1	256	A0A2U3Z9L8	U6JLF5; G1Q7M9; A0A1B6HYJ2; L9L4N0; B2XY22; A0A090LBA7; A0A2K6N1V4; F7A7I3; L5L4R2; A1E0X2; E7EVS6; C5HVZ5; A0A0N8BCG5; A0A183VDM5; A0A0P5DFV4; A0A2J8KJP1; A0A2I3S713; A0A0B2V386; S5MNK0; S5MIC9; V5GV10; G1NZV9; H2ZBK6; A0A0P4ZUK6; A0A0K1R048; A0A0A0MQP7; S5M683; Q8I861; A0A183U5R7; L9KVG3; A0A2I3T8J6; A0A0N5CMK8; A0A2K6A7V7; A0A2R8Y793; Q58ID9; A8XK80; B2XY24; A0A183UAF9; S5M6B0; G1RNR9; B4I7G3;…	0	2	0.445	0	1	1	599.765	1198.52	1198.52	0.12	7e-05	HCD (High Energy Collision Dissociation)	MS2	6.38035	110	15.1273	2822	PA_Nov18.raw	F5	2.18	0.006099	0.1795
FALSE	High	Master Protein	E0YPA0	Cytoplasmic actin OS=Seriatopora hystrix OX=51070 GN=actb PE=2 SV=1	0	22.306	18	4	39	3	1	376	41.8	5.48	127.77	4	High
	Checked	Confidence	Annotated Sequence	Modifications	Modifications in Master Proteins	Qvality PEP	Qvality q-value	# Protein Groups	# Proteins	# PSMs	Master Protein Accessions	Positions in Master Proteins	# Missed Cleavages	Theo. MH+ [Da]	Found in Sample: [S5] F5: Sample	Confidence (by Search Engine): Sequest HT	Percolator q-Value (by Search Engine): Sequest HT	Percolator PEP (by Search Engine): Sequest HT	XCorr (by Search Engine): Sequest HT	Sequence in Protein	Positions in Protein	Peptide Group Modifications in Protein
	FALSE	High	[K].LCYVALEFDQEMQTAASSSSLEK.[S]	1xCarbamidomethyl [C2]		0.00890654	0	1	1	1	E0YPA0	E0YPA0 [217-239]	0	2607.2	High	High	0	0.01625	3.79	K.LCYVALEFDQEMQTAASSSSLEK.S	[217-239]
		Checked	Confidence	Identifying Node	PSM Ambiguity	Annotated Sequence	Modifications	# Protein Groups	# Proteins	Master Protein Accessions	Protein Accessions	# Missed Cleavages	Charge	DeltaScore	DeltaCn	Rank	Search Engine Rank	m/z [Da]	MH+ [Da]	Theo. MH+ [Da]	DeltaM [ppm]	Deltam/z [Da]	Activation Type	MS Order	Isolation Interference [%]	Ion Inject Time [ms]	RT [min]	First Scan	Spectrum File	File ID	XCorr	Percolator q-Value	Percolator PEP
		FALSE	High	Sequest HT (A2)	Rejected	[K].LcYVALEFDQEMQTAASSSSLEK.[S]	C2(Carbamidomethyl)	1	1	E0YPA0	E0YPA0	0	3		0.0477	3	3	869.732	2607.18	2607.2	-5.39	-0.00468	HCD (High Energy Collision Dissociation)	MS2	44.0347	110	74.209	24670	PA_Nov18.raw	F5	3.79	0	0.01625
	FALSE	High	[K].LCYVALEFDQEMQTAASSSSLEK.[S]	1xCarbamidomethyl [C2]; 1xOxidation [M12]		0.00557295	0	1	1	1	E0YPA0	E0YPA0 [217-239]	0	2623.19	High	High	0	0.01125	3.59	K.LCYVALEFDQEMQTAASSSSLEK.S	[217-239]
		Checked	Confidence	Identifying Node	PSM Ambiguity	Annotated Sequence	Modifications	# Protein Groups	# Proteins	Master Protein Accessions	Protein Accessions	# Missed Cleavages	Charge	DeltaScore	DeltaCn	Rank	Search Engine Rank	m/z [Da]	MH+ [Da]	Theo. MH+ [Da]	DeltaM [ppm]	Deltam/z [Da]	Activation Type	MS Order	Isolation Interference [%]	Ion Inject Time [ms]	RT [min]	First Scan	Spectrum File	File ID	XCorr	Percolator q-Value	Percolator PEP
		FALSE	High	Sequest HT (A2)	Rejected	[K].LcYVALEFDQEmQTAASSSSLEK.[S]	C2(Carbamidomethyl); M12(Oxidation)	1	1	E0YPA0	E0YPA0	0	3		0.0191	3	3	875.064	2623.18	2623.19	-5.05	-0.00441	HCD (High Energy Collision Dissociation)	MS2	26.2973	110	73.0738	24241	PA_Nov18.raw	F5	3.59	0	0.01125
	FALSE	High	[KR].QEYDESGPSIVHR.[KM-NG]			0.00124007	0	2	256	8	A0A2U3Z9L8; E0YPA0	A0A2U3Z9L8 [360-372]; E0YPA0 [361-373]	0	1516.7	High	High	0	0.01581	4.35	K.QEYDESGPSIVHR.K	[361-373]
		Checked	Confidence	Identifying Node	PSM Ambiguity	Annotated Sequence	Modifications	# Protein Groups	# Proteins	Master Protein Accessions	Protein Accessions	# Missed Cleavages	Charge	DeltaScore	DeltaCn	Rank	Search Engine Rank	m/z [Da]	MH+ [Da]	Theo. MH+ [Da]	DeltaM [ppm]	Deltam/z [Da]	Activation Type	MS Order	Isolation Interference [%]	Ion Inject Time [ms]	RT [min]	First Scan	Spectrum File	File ID	XCorr	Percolator q-Value	Percolator PEP
		FALSE	High	Sequest HT (A2)	Selected	[KR].QEYDESGPSIVHR.[KM-NG]		2	256	A0A2U3Z9L8; E0YPA0	U6JLF5; A0A2F0BHD1; J9P3P8; L9L4N0; A0A096NAA6; F7A7I3; H2QW46; A7UDB4; G4VLW1; M4PZX1; A1E0X2; Q9U6L9; A0A2Y9DHB2; F6T3Y8; A0A2K6A1L8; A0A2T7NS02; S5MIC9; O18513; A0A2R9BGJ3; A0A2P4VZ54; V5GV10; A0A181C4Z4; A0A2K6Q1T6; A0A096NHJ7; A0A286Q4W6; H2ZBK6; Q0PR65; B6EAV1; A0A2I2YUP9; S5M683; G3VA05; S7Q589; A0A2I3T8J6; A0A2K5JAR4; Q7M3B0; A0A0N5CMK8; A7SCN8; F6R0S4; A0A2K5JIF5; Q06YY0; L5MJ38; S5M6B0;…	0	3	0.0145	0	1	1	506.237	1516.7	1516.7	-4.58	-0.00232	HCD (High Energy Collision Dissociation)	MS2	43.3612	110	61.5174	19905	PA_Nov18.raw	F5	3.45	0	0.01013
		FALSE	High	Sequest HT (A2)	Selected	[KR].QEYDESGPSIVHR.[KM-NG]		2	256	A0A2U3Z9L8; E0YPA0	U6JLF5; A0A2F0BHD1; J9P3P8; L9L4N0; A0A096NAA6; F7A7I3; H2QW46; A7UDB4; G4VLW1; M4PZX1; A1E0X2; Q9U6L9; A0A2Y9DHB2; F6T3Y8; A0A2K6A1L8; A0A2T7NS02; S5MIC9; O18513; A0A2R9BGJ3; A0A2P4VZ54; V5GV10; A0A181C4Z4; A0A2K6Q1T6; A0A096NHJ7; A0A286Q4W6; H2ZBK6; Q0PR65; B6EAV1; A0A2I2YUP9; S5M683; G3VA05; S7Q589; A0A2I3T8J6; A0A2K5JAR4; Q7M3B0; A0A0N5CMK8; A7SCN8; F6R0S4; A0A2K5JIF5; Q06YY0; L5MJ38; S5M6B0;…	0	3	0.0452	0	1	1	506.238	1516.7	1516.7	-2.77	-0.0014	HCD (High Energy Collision Dissociation)	MS2	15.9263	110	61.8612	20033	PA_Nov18.raw	F5	3.76	0	0.004048
		FALSE	High	Sequest HT (A2)	Unambiguous	[KR].QEYDESGPSIVHR.[KM-NG]		2	256	A0A2U3Z9L8; E0YPA0	U6JLF5; A0A2F0BHD1; J9P3P8; L9L4N0; A0A096NAA6; F7A7I3; H2QW46; A7UDB4; G4VLW1; M4PZX1; A1E0X2; Q9U6L9; A0A2Y9DHB2; F6T3Y8; A0A2K6A1L8; A0A2T7NS02; S5MIC9; O18513; A0A2R9BGJ3; A0A2P4VZ54; V5GV10; A0A181C4Z4; A0A2K6Q1T6; A0A096NHJ7; A0A286Q4W6; H2ZBK6; Q0PR65; B6EAV1; A0A2I2YUP9; S5M683; G3VA05; S7Q589; A0A2I3T8J6; A0A2K5JAR4; Q7M3B0; A0A0N5CMK8; A7SCN8; F6R0S4; A0A2K5JIF5; Q06YY0; L5MJ38; S5M6B0;…	0	3	0.0563	0	1	1	506.238	1516.7	1516.7	-3.01	-0.00152	HCD (High Energy Collision Dissociation)	MS2	8.3779	110	62.211	20164	PA_Nov18.raw	F5	3.73	0	0.003633
		FALSE	High	Sequest HT (A2)	Selected	[KR].QEYDESGPSIVHR.[KM-NG]		2	256	A0A2U3Z9L8; E0YPA0	U6JLF5; A0A2F0BHD1; J9P3P8; L9L4N0; A0A096NAA6; F7A7I3; H2QW46; A7UDB4; G4VLW1; M4PZX1; A1E0X2; Q9U6L9; A0A2Y9DHB2; F6T3Y8; A0A2K6A1L8; A0A2T7NS02; S5MIC9; O18513; A0A2R9BGJ3; A0A2P4VZ54; V5GV10; A0A181C4Z4; A0A2K6Q1T6; A0A096NHJ7; A0A286Q4W6; H2ZBK6; Q0PR65; B6EAV1; A0A2I2YUP9; S5M683; G3VA05; S7Q589; A0A2I3T8J6; A0A2K5JAR4; Q7M3B0; A0A0N5CMK8; A7SCN8; F6R0S4; A0A2K5JIF5; Q06YY0; L5MJ38; S5M6B0;…	0	3	0.0491	0	1	1	506.237	1516.7	1516.7	-3.13	-0.00158	HCD (High Energy Collision Dissociation)	MS2	6.68975	110	62.5634	20296	PA_Nov18.raw	F5	4.07	0	0.003435
		FALSE	High	Sequest HT (A2)	Selected	[KR].QEYDESGPSIVHR.[KM-NG]		2	256	A0A2U3Z9L8; E0YPA0	U6JLF5; A0A2F0BHD1; J9P3P8; L9L4N0; A0A096NAA6; F7A7I3; H2QW46; A7UDB4; G4VLW1; M4PZX1; A1E0X2; Q9U6L9; A0A2Y9DHB2; F6T3Y8; A0A2K6A1L8; A0A2T7NS02; S5MIC9; O18513; A0A2R9BGJ3; A0A2P4VZ54; V5GV10; A0A181C4Z4; A0A2K6Q1T6; A0A096NHJ7; A0A286Q4W6; H2ZBK6; Q0PR65; B6EAV1; A0A2I2YUP9; S5M683; G3VA05; S7Q589; A0A2I3T8J6; A0A2K5JAR4; Q7M3B0; A0A0N5CMK8; A7SCN8; F6R0S4; A0A2K5JIF5; Q06YY0; L5MJ38; S5M6B0;…	0	3	0.046	0	1	1	506.237	1516.7	1516.7	-4.1	-0.00207	HCD (High Energy Collision Dissociation)	MS2	9.21903	110	62.9161	20428	PA_Nov18.raw	F5	4.35	0	0.01581
		FALSE	High	Sequest HT (A2)	Selected	[KR].QEYDESGPSIVHR.[KM-NG]		2	256	A0A2U3Z9L8; E0YPA0	U6JLF5; A0A2F0BHD1; J9P3P8; L9L4N0; A0A096NAA6; F7A7I3; H2QW46; A7UDB4; G4VLW1; M4PZX1; A1E0X2; Q9U6L9; A0A2Y9DHB2; F6T3Y8; A0A2K6A1L8; A0A2T7NS02; S5MIC9; O18513; A0A2R9BGJ3; A0A2P4VZ54; V5GV10; A0A181C4Z4; A0A2K6Q1T6; A0A096NHJ7; A0A286Q4W6; H2ZBK6; Q0PR65; B6EAV1; A0A2I2YUP9; S5M683; G3VA05; S7Q589; A0A2I3T8J6; A0A2K5JAR4; Q7M3B0; A0A0N5CMK8; A7SCN8; F6R0S4; A0A2K5JIF5; Q06YY0; L5MJ38; S5M6B0;…	0	3	0.0474	0	1	1	506.237	1516.7	1516.7	-3.49	-0.00177	HCD (High Energy Collision Dissociation)	MS2	8.2535	110	63.2711	20561	PA_Nov18.raw	F5	4.01	0	0.005296
		FALSE	High	Sequest HT (A2)	Unambiguous	[KR].QEYDESGPSIVHR.[KM-NG]		2	256	A0A2U3Z9L8; E0YPA0	U6JLF5; A0A2F0BHD1; J9P3P8; L9L4N0; A0A096NAA6; F7A7I3; H2QW46; A7UDB4; G4VLW1; M4PZX1; A1E0X2; Q9U6L9; A0A2Y9DHB2; F6T3Y8; A0A2K6A1L8; A0A2T7NS02; S5MIC9; O18513; A0A2R9BGJ3; A0A2P4VZ54; V5GV10; A0A181C4Z4; A0A2K6Q1T6; A0A096NHJ7; A0A286Q4W6; H2ZBK6; Q0PR65; B6EAV1; A0A2I2YUP9; S5M683; G3VA05; S7Q589; A0A2I3T8J6; A0A2K5JAR4; Q7M3B0; A0A0N5CMK8; A7SCN8; F6R0S4; A0A2K5JIF5; Q06YY0; L5MJ38; S5M6B0;…	0	3	0.0519	0	1	1	506.237	1516.7	1516.7	-4.22	-0.00213	HCD (High Energy Collision Dissociation)	MS2	21.1307	110	63.6232	20693	PA_Nov18.raw	F5	4.24	0	0.004545
		FALSE	High	Sequest HT (A2)	Selected	[KR].QEYDESGPSIVHR.[KM-NG]		2	256	A0A2U3Z9L8; E0YPA0	U6JLF5; A0A2F0BHD1; J9P3P8; L9L4N0; A0A096NAA6; F7A7I3; H2QW46; A7UDB4; G4VLW1; M4PZX1; A1E0X2; Q9U6L9; A0A2Y9DHB2; F6T3Y8; A0A2K6A1L8; A0A2T7NS02; S5MIC9; O18513; A0A2R9BGJ3; A0A2P4VZ54; V5GV10; A0A181C4Z4; A0A2K6Q1T6; A0A096NHJ7; A0A286Q4W6; H2ZBK6; Q0PR65; B6EAV1; A0A2I2YUP9; S5M683; G3VA05; S7Q589; A0A2I3T8J6; A0A2K5JAR4; Q7M3B0; A0A0N5CMK8; A7SCN8; F6R0S4; A0A2K5JIF5; Q06YY0; L5MJ38; S5M6B0;…	0	3	0.0369	0	1	1	506.237	1516.7	1516.7	-3.62	-0.00183	HCD (High Energy Collision Dissociation)	MS2	41.7144	110	63.9755	20825	PA_Nov18.raw	F5	2.98	0	0.00398
	FALSE	High	[KR].DLYANTVLSGGSTMFPGIADR.[MLI]	1xOxidation [M14]		7.90902e-07	0	1	131	5	E0YPA0	E0YPA0 [293-313]	0	2201.05	High	High	0	1.035e-05	6.11	K.DLYANTVLSGGSTMFPGIADR.M	[293-313]
		Checked	Confidence	Identifying Node	PSM Ambiguity	Annotated Sequence	Modifications	# Protein Groups	# Proteins	Master Protein Accessions	Protein Accessions	# Missed Cleavages	Charge	DeltaScore	DeltaCn	Rank	Search Engine Rank	m/z [Da]	MH+ [Da]	Theo. MH+ [Da]	DeltaM [ppm]	Deltam/z [Da]	Activation Type	MS Order	Isolation Interference [%]	Ion Inject Time [ms]	RT [min]	First Scan	Spectrum File	File ID	XCorr	Percolator q-Value	Percolator PEP
		FALSE	High	Sequest HT (A2)	Selected	[KR].DLYANTVLSGGSTmFPGIADR.[MLI]	M14(Oxidation)	1	131	E0YPA0	Q964E3; O18555; Q964E1; I0JGU0; P69003; O18513; Q9NBZ8; A0A0E3VJX4; H2ZBK6; O76784; A0A181ZMR8; Q9NC47; A7SEB1; A2SY09; A0A183J8M7; Q6WBY4; A0A1B2CWA2; P53466; W4Y157; A0A220VX64; G0ZGZ8; A0A2T7NS23; A0A1L3KPZ4; Q26378; A0A2B4S283; P53465; H2ZBK9; H2Z3L3; A9ZMG3; G7Z065; W8PHT8; A0A0V0W2E1; A0A1Y9T599; K1PZQ5; D3GBA7; H2ZBK8; D4P9H7; U4U6N7; P12716; Q2TTE2; Q9NC35; Q2LDZ8; Q9NC29; P69004; Q8IAC1;…	0	3	0.037	0	1	1	734.353	2201.05	2201.05	-4.11	-0.00302	HCD (High Energy Collision Dissociation)	MS2	26.0758	110	72.8569	24159	PA_Nov18.raw	F5	5.14	0	0.0001007
		FALSE	High	Sequest HT (A2)	Unambiguous	[KR].DLYANTVLSGGSTmFPGIADR.[MLI]	M14(Oxidation)	1	131	E0YPA0	Q964E3; O18555; Q964E1; I0JGU0; P69003; O18513; Q9NBZ8; A0A0E3VJX4; H2ZBK6; O76784; A0A181ZMR8; Q9NC47; A7SEB1; A2SY09; A0A183J8M7; Q6WBY4; A0A1B2CWA2; P53466; W4Y157; A0A220VX64; G0ZGZ8; A0A2T7NS23; A0A1L3KPZ4; Q26378; A0A2B4S283; P53465; H2ZBK9; H2Z3L3; A9ZMG3; G7Z065; W8PHT8; A0A0V0W2E1; A0A1Y9T599; K1PZQ5; D3GBA7; H2ZBK8; D4P9H7; U4U6N7; P12716; Q2TTE2; Q9NC35; Q2LDZ8; Q9NC29; P69004; Q8IAC1;…	0	2	0.054	0	1	1	1101.03	2201.05	2201.05	-3.8	-0.00418	HCD (High Energy Collision Dissociation)	MS2	1.89631	110	72.9446	24192	PA_Nov18.raw	F5	6.11	0	1.035e-05
		FALSE	High	Sequest HT (A2)	Selected	[KR].DLYANTVLSGGSTmFPGIADR.[MLI]	M14(Oxidation)	1	131	E0YPA0	Q964E3; O18555; Q964E1; I0JGU0; P69003; O18513; Q9NBZ8; A0A0E3VJX4; H2ZBK6; O76784; A0A181ZMR8; Q9NC47; A7SEB1; A2SY09; A0A183J8M7; Q6WBY4; A0A1B2CWA2; P53466; W4Y157; A0A220VX64; G0ZGZ8; A0A2T7NS23; A0A1L3KPZ4; Q26378; A0A2B4S283; P53465; H2ZBK9; H2Z3L3; A9ZMG3; G7Z065; W8PHT8; A0A0V0W2E1; A0A1Y9T599; K1PZQ5; D3GBA7; H2ZBK8; D4P9H7; U4U6N7; P12716; Q2TTE2; Q9NC35; Q2LDZ8; Q9NC29; P69004; Q8IAC1;…	0	2	0.0341	0	1	1	1101.03	2201.05	2201.05	-2.47	-0.00272	HCD (High Energy Collision Dissociation)	MS2	0	110	72.5814	24056	PA_Nov18.raw	F5	4.1	0	0.001397
		FALSE	High	Sequest HT (A2)	Unambiguous	[KR].DLYANTVLSGGSTmFPGIADR.[MLI]	M14(Oxidation)	1	131	E0YPA0	Q964E3; O18555; Q964E1; I0JGU0; P69003; O18513; Q9NBZ8; A0A0E3VJX4; H2ZBK6; O76784; A0A181ZMR8; Q9NC47; A7SEB1; A2SY09; A0A183J8M7; Q6WBY4; A0A1B2CWA2; P53466; W4Y157; A0A220VX64; G0ZGZ8; A0A2T7NS23; A0A1L3KPZ4; Q26378; A0A2B4S283; P53465; H2ZBK9; H2Z3L3; A9ZMG3; G7Z065; W8PHT8; A0A0V0W2E1; A0A1Y9T599; K1PZQ5; D3GBA7; H2ZBK8; D4P9H7; U4U6N7; P12716; Q2TTE2; Q9NC35; Q2LDZ8; Q9NC29; P69004; Q8IAC1;…	0	3	0.0508	0	1	1	734.353	2201.04	2201.05	-4.69	-0.00344	HCD (High Energy Collision Dissociation)	MS2	23.0272	110	72.5085	24028	PA_Nov18.raw	F5	3.15	0	0.01656
		FALSE	High	Sequest HT (A2)	Selected	[KR].DLYANTVLSGGSTmFPGIADR.[MLI]	M14(Oxidation)	1	131	E0YPA0	Q964E3; O18555; Q964E1; I0JGU0; P69003; O18513; Q9NBZ8; A0A0E3VJX4; H2ZBK6; O76784; A0A181ZMR8; Q9NC47; A7SEB1; A2SY09; A0A183J8M7; Q6WBY4; A0A1B2CWA2; P53466; W4Y157; A0A220VX64; G0ZGZ8; A0A2T7NS23; A0A1L3KPZ4; Q26378; A0A2B4S283; P53465; H2ZBK9; H2Z3L3; A9ZMG3; G7Z065; W8PHT8; A0A0V0W2E1; A0A1Y9T599; K1PZQ5; D3GBA7; H2ZBK8; D4P9H7; U4U6N7; P12716; Q2TTE2; Q9NC35; Q2LDZ8; Q9NC29; P69004; Q8IAC1;…	0	2	0.014	0	1	1	1101.03	2201.06	2201.05	0.75	0.00082	HCD (High Energy Collision Dissociation)	MS2	11.303	110	73.2949	24323	PA_Nov18.raw	F5	3.57	0.002753	0.06665
	FALSE	High	[KR].DLYANTVLSGGSTMFPGIADR.[MLI]			4.8586e-06	0	1	131	1	E0YPA0	E0YPA0 [293-313]	0	2185.06	High	High	0	4.355e-05	5.74	K.DLYANTVLSGGSTMFPGIADR.M	[293-313]
		Checked	Confidence	Identifying Node	PSM Ambiguity	Annotated Sequence	Modifications	# Protein Groups	# Proteins	Master Protein Accessions	Protein Accessions	# Missed Cleavages	Charge	DeltaScore	DeltaCn	Rank	Search Engine Rank	m/z [Da]	MH+ [Da]	Theo. MH+ [Da]	DeltaM [ppm]	Deltam/z [Da]	Activation Type	MS Order	Isolation Interference [%]	Ion Inject Time [ms]	RT [min]	First Scan	Spectrum File	File ID	XCorr	Percolator q-Value	Percolator PEP
		FALSE	High	Sequest HT (A2)	Selected	[KR].DLYANTVLSGGSTMFPGIADR.[MLI]		1	131	E0YPA0	Q964E3; O18555; Q964E1; I0JGU0; P69003; O18513; Q9NBZ8; A0A0E3VJX4; H2ZBK6; O76784; A0A181ZMR8; Q9NC47; A7SEB1; A2SY09; A0A183J8M7; Q6WBY4; A0A1B2CWA2; P53466; W4Y157; A0A220VX64; G0ZGZ8; A0A2T7NS23; A0A1L3KPZ4; Q26378; A0A2B4S283; P53465; H2ZBK9; H2Z3L3; A9ZMG3; G7Z065; W8PHT8; A0A0V0W2E1; A0A1Y9T599; K1PZQ5; D3GBA7; H2ZBK8; D4P9H7; U4U6N7; P12716; Q2TTE2; Q9NC35; Q2LDZ8; Q9NC29; P69004; Q8IAC1;…	0	2	0.0401	0	1	1	1093.03	2185.05	2185.06	-2.91	-0.00318	HCD (High Energy Collision Dissociation)	MS2	0	110	74.0264	24600	PA_Nov18.raw	F5	5.74	0	4.355e-05
	FALSE	High	[K].EITALAPPTMK.[I]			0.0202918	0	1	104	20	E0YPA0	E0YPA0 [317-327]	0	1171.64	High	High	0.002753	0.05056	3.03	K.EITALAPPTMK.I	[317-327]
		Checked	Confidence	Identifying Node	PSM Ambiguity	Annotated Sequence	Modifications	# Protein Groups	# Proteins	Master Protein Accessions	Protein Accessions	# Missed Cleavages	Charge	DeltaScore	DeltaCn	Rank	Search Engine Rank	m/z [Da]	MH+ [Da]	Theo. MH+ [Da]	DeltaM [ppm]	Deltam/z [Da]	Activation Type	MS Order	Isolation Interference [%]	Ion Inject Time [ms]	RT [min]	First Scan	Spectrum File	File ID	XCorr	Percolator q-Value	Percolator PEP
		FALSE	High	Sequest HT (A2)	Unambiguous	[K].EITALAPPTMK.[I]		1	104	E0YPA0	Q964E3; O18555; Q964E1; A0A2T7NS02; A0A0U3E052; P69003; O18513; A0A0E3VJX4; H2ZBK6; Q9PTU4; H6UWY4; I3K9Y0; A0A181ZMR8; A2SY09; O76539; A0A2I7YV73; Q26378; A0A2B4S283; H2MSI7; P53465; H2ZBK9; G7Z065; P10990; A0A2G8JBD5; A0A026WUM4; D3GBA7; H2ZBK8; D4P9H7; W4Y1A3; D2IYE7; Q2TTE2; V4B4D3; Q6UUX0; E9J2L3; B6RUP0; P69004; G3N8W8; A0A2G8JBE4; P53473; Q6DKV1; A0A1Y9T597; M1GRW9; A0A0U3C9Y3; H2FGB3; Q6S…	0	2	0.1394	0	1	1	586.323	1171.64	1171.64	0.28	0.00017	HCD (High Energy Collision Dissociation)	MS2	12.9762	110	55.2644	17591	PA_Nov18.raw	F5	2.51	0	0.03425
		FALSE	High	Sequest HT (A2)	Unambiguous	[K].EITALAPPTMK.[I]		1	104	E0YPA0	Q964E3; O18555; Q964E1; A0A2T7NS02; A0A0U3E052; P69003; O18513; A0A0E3VJX4; H2ZBK6; Q9PTU4; H6UWY4; I3K9Y0; A0A181ZMR8; A2SY09; O76539; A0A2I7YV73; Q26378; A0A2B4S283; H2MSI7; P53465; H2ZBK9; G7Z065; P10990; A0A2G8JBD5; A0A026WUM4; D3GBA7; H2ZBK8; D4P9H7; W4Y1A3; D2IYE7; Q2TTE2; V4B4D3; Q6UUX0; E9J2L3; B6RUP0; P69004; G3N8W8; A0A2G8JBE4; P53473; Q6DKV1; A0A1Y9T597; M1GRW9; A0A0U3C9Y3; H2FGB3; Q6S…	0	2	0.1181	0	1	1	586.323	1171.64	1171.64	0.39	0.00023	HCD (High Energy Collision Dissociation)	MS2	11.757	110	56.3383	17987	PA_Nov18.raw	F5	2.71	0	0.03099
		FALSE	High	Sequest HT (A2)	Unambiguous	[K].EITALAPPTMK.[I]		1	104	E0YPA0	Q964E3; O18555; Q964E1; A0A2T7NS02; A0A0U3E052; P69003; O18513; A0A0E3VJX4; H2ZBK6; Q9PTU4; H6UWY4; I3K9Y0; A0A181ZMR8; A2SY09; O76539; A0A2I7YV73; Q26378; A0A2B4S283; H2MSI7; P53465; H2ZBK9; G7Z065; P10990; A0A2G8JBD5; A0A026WUM4; D3GBA7; H2ZBK8; D4P9H7; W4Y1A3; D2IYE7; Q2TTE2; V4B4D3; Q6UUX0; E9J2L3; B6RUP0; P69004; G3N8W8; A0A2G8JBE4; P53473; Q6DKV1; A0A1Y9T597; M1GRW9; A0A0U3C9Y3; H2FGB3; Q6S…	0	2	0.1033	0	1	1	586.324	1171.64	1171.64	0.91	0.00053	HCD (High Energy Collision Dissociation)	MS2	4.22805	110	57.0513	18250	PA_Nov18.raw	F5	2.71	0	0.03785
		FALSE	High	Sequest HT (A2)	Unambiguous	[K].EITALAPPTMK.[I]		1	104	E0YPA0	Q964E3; O18555; Q964E1; A0A2T7NS02; A0A0U3E052; P69003; O18513; A0A0E3VJX4; H2ZBK6; Q9PTU4; H6UWY4; I3K9Y0; A0A181ZMR8; A2SY09; O76539; A0A2I7YV73; Q26378; A0A2B4S283; H2MSI7; P53465; H2ZBK9; G7Z065; P10990; A0A2G8JBD5; A0A026WUM4; D3GBA7; H2ZBK8; D4P9H7; W4Y1A3; D2IYE7; Q2TTE2; V4B4D3; Q6UUX0; E9J2L3; B6RUP0; P69004; G3N8W8; A0A2G8JBE4; P53473; Q6DKV1; A0A1Y9T597; M1GRW9; A0A0U3C9Y3; H2FGB3; Q6S…	0	2	0.1545	0	1	1	586.324	1171.64	1171.64	0.8	0.00047	HCD (High Energy Collision Dissociation)	MS2	25.943	110	35.6537	10392	PA_Nov18.raw	F5	2.46	0	0.03478
		FALSE	High	Sequest HT (A2)	Unambiguous	[K].EITALAPPTMK.[I]		1	104	E0YPA0	Q964E3; O18555; Q964E1; A0A2T7NS02; A0A0U3E052; P69003; O18513; A0A0E3VJX4; H2ZBK6; Q9PTU4; H6UWY4; I3K9Y0; A0A181ZMR8; A2SY09; O76539; A0A2I7YV73; Q26378; A0A2B4S283; H2MSI7; P53465; H2ZBK9; G7Z065; P10990; A0A2G8JBD5; A0A026WUM4; D3GBA7; H2ZBK8; D4P9H7; W4Y1A3; D2IYE7; Q2TTE2; V4B4D3; Q6UUX0; E9J2L3; B6RUP0; P69004; G3N8W8; A0A2G8JBE4; P53473; Q6DKV1; A0A1Y9T597; M1GRW9; A0A0U3C9Y3; H2FGB3; Q6S…	0	2	0.1044	0	1	1	586.324	1171.64	1171.64	1.01	0.00059	HCD (High Energy Collision Dissociation)	MS2	23.4081	110	54.9118	17461	PA_Nov18.raw	F5	2.49	0.002753	0.05024
		FALSE	High	Sequest HT (A2)	Unambiguous	[K].EITALAPPTMK.[I]		1	104	E0YPA0	Q964E3; O18555; Q964E1; A0A2T7NS02; A0A0U3E052; P69003; O18513; A0A0E3VJX4; H2ZBK6; Q9PTU4; H6UWY4; I3K9Y0; A0A181ZMR8; A2SY09; O76539; A0A2I7YV73; Q26378; A0A2B4S283; H2MSI7; P53465; H2ZBK9; G7Z065; P10990; A0A2G8JBD5; A0A026WUM4; D3GBA7; H2ZBK8; D4P9H7; W4Y1A3; D2IYE7; Q2TTE2; V4B4D3; Q6UUX0; E9J2L3; B6RUP0; P69004; G3N8W8; A0A2G8JBE4; P53473; Q6DKV1; A0A1Y9T597; M1GRW9; A0A0U3C9Y3; H2FGB3; Q6S…	0	2	0.1544	0	1	1	586.323	1171.64	1171.64	-0.45	-0.00026	HCD (High Energy Collision Dissociation)	MS2	0	110	55.6223	17723	PA_Nov18.raw	F5	2.72	0.002753	0.08755
		FALSE	High	Sequest HT (A2)	Unambiguous	[K].EITALAPPTMK.[I]		1	104	E0YPA0	Q964E3; O18555; Q964E1; A0A2T7NS02; A0A0U3E052; P69003; O18513; A0A0E3VJX4; H2ZBK6; Q9PTU4; H6UWY4; I3K9Y0; A0A181ZMR8; A2SY09; O76539; A0A2I7YV73; Q26378; A0A2B4S283; H2MSI7; P53465; H2ZBK9; G7Z065; P10990; A0A2G8JBD5; A0A026WUM4; D3GBA7; H2ZBK8; D4P9H7; W4Y1A3; D2IYE7; Q2TTE2; V4B4D3; Q6UUX0; E9J2L3; B6RUP0; P69004; G3N8W8; A0A2G8JBE4; P53473; Q6DKV1; A0A1Y9T597; M1GRW9; A0A0U3C9Y3; H2FGB3; Q6S…	0	2	0.125	0	1	1	586.324	1171.64	1171.64	0.91	0.00053	HCD (High Energy Collision Dissociation)	MS2	6.81223	110	55.9805	17855	PA_Nov18.raw	F5	2.72	0.002753	0.05765
		FALSE	High	Sequest HT (A2)	Unambiguous	[K].EITALAPPTMK.[I]		1	104	E0YPA0	Q964E3; O18555; Q964E1; A0A2T7NS02; A0A0U3E052; P69003; O18513; A0A0E3VJX4; H2ZBK6; Q9PTU4; H6UWY4; I3K9Y0; A0A181ZMR8; A2SY09; O76539; A0A2I7YV73; Q26378; A0A2B4S283; H2MSI7; P53465; H2ZBK9; G7Z065; P10990; A0A2G8JBD5; A0A026WUM4; D3GBA7; H2ZBK8; D4P9H7; W4Y1A3; D2IYE7; Q2TTE2; V4B4D3; Q6UUX0; E9J2L3; B6RUP0; P69004; G3N8W8; A0A2G8JBE4; P53473; Q6DKV1; A0A1Y9T597; M1GRW9; A0A0U3C9Y3; H2FGB3; Q6S…	0	2	0.1246	0	1	1	586.323	1171.64	1171.64	0.49	0.00029	HCD (High Energy Collision Dissociation)	MS2	5.11739	110	56.6931	18118	PA_Nov18.raw	F5	2.97	0.002753	0.04439
		FALSE	High	Sequest HT (A2)	Unambiguous	[K].EITALAPPTMK.[I]		1	104	E0YPA0	Q964E3; O18555; Q964E1; A0A2T7NS02; A0A0U3E052; P69003; O18513; A0A0E3VJX4; H2ZBK6; Q9PTU4; H6UWY4; I3K9Y0; A0A181ZMR8; A2SY09; O76539; A0A2I7YV73; Q26378; A0A2B4S283; H2MSI7; P53465; H2ZBK9; G7Z065; P10990; A0A2G8JBD5; A0A026WUM4; D3GBA7; H2ZBK8; D4P9H7; W4Y1A3; D2IYE7; Q2TTE2; V4B4D3; Q6UUX0; E9J2L3; B6RUP0; P69004; G3N8W8; A0A2G8JBE4; P53473; Q6DKV1; A0A1Y9T597; M1GRW9; A0A0U3C9Y3; H2FGB3; Q6S…	0	2	0.132	0	1	1	586.324	1171.64	1171.64	0.59	0.00035	HCD (High Energy Collision Dissociation)	MS2	0	110	57.4131	18384	PA_Nov18.raw	F5	3.03	0.002753	0.05056
		FALSE	High	Sequest HT (A2)	Unambiguous	[K].EITALAPPTMK.[I]		1	104	E0YPA0	Q964E3; O18555; Q964E1; A0A2T7NS02; A0A0U3E052; P69003; O18513; A0A0E3VJX4; H2ZBK6; Q9PTU4; H6UWY4; I3K9Y0; A0A181ZMR8; A2SY09; O76539; A0A2I7YV73; Q26378; A0A2B4S283; H2MSI7; P53465; H2ZBK9; G7Z065; P10990; A0A2G8JBD5; A0A026WUM4; D3GBA7; H2ZBK8; D4P9H7; W4Y1A3; D2IYE7; Q2TTE2; V4B4D3; Q6UUX0; E9J2L3; B6RUP0; P69004; G3N8W8; A0A2G8JBE4; P53473; Q6DKV1; A0A1Y9T597; M1GRW9; A0A0U3C9Y3; H2FGB3; Q6S…	0	2	0.0944	0	1	1	586.323	1171.64	1171.64	0.39	0.00023	HCD (High Energy Collision Dissociation)	MS2	4.47472	110	58.1184	18646	PA_Nov18.raw	F5	2.86	0.002753	0.04686
		FALSE	High	Sequest HT (A2)	Unambiguous	[K].EITALAPPTMK.[I]		1	104	E0YPA0	Q964E3; O18555; Q964E1; A0A2T7NS02; A0A0U3E052; P69003; O18513; A0A0E3VJX4; H2ZBK6; Q9PTU4; H6UWY4; I3K9Y0; A0A181ZMR8; A2SY09; O76539; A0A2I7YV73; Q26378; A0A2B4S283; H2MSI7; P53465; H2ZBK9; G7Z065; P10990; A0A2G8JBD5; A0A026WUM4; D3GBA7; H2ZBK8; D4P9H7; W4Y1A3; D2IYE7; Q2TTE2; V4B4D3; Q6UUX0; E9J2L3; B6RUP0; P69004; G3N8W8; A0A2G8JBE4; P53473; Q6DKV1; A0A1Y9T597; M1GRW9; A0A0U3C9Y3; H2FGB3; Q6S…	0	2	0.0961	0	1	1	586.323	1171.64	1171.64	0.39	0.00023	HCD (High Energy Collision Dissociation)	MS2	1.53695	36.999	36.0039	10520	PA_Nov18.raw	F5	2.81	0.002753	0.08866
		FALSE	High	Sequest HT (A2)	Unambiguous	[K].EITALAPPTMK.[I]		1	104	E0YPA0	Q964E3; O18555; Q964E1; A0A2T7NS02; A0A0U3E052; P69003; O18513; A0A0E3VJX4; H2ZBK6; Q9PTU4; H6UWY4; I3K9Y0; A0A181ZMR8; A2SY09; O76539; A0A2I7YV73; Q26378; A0A2B4S283; H2MSI7; P53465; H2ZBK9; G7Z065; P10990; A0A2G8JBD5; A0A026WUM4; D3GBA7; H2ZBK8; D4P9H7; W4Y1A3; D2IYE7; Q2TTE2; V4B4D3; Q6UUX0; E9J2L3; B6RUP0; P69004; G3N8W8; A0A2G8JBE4; P53473; Q6DKV1; A0A1Y9T597; M1GRW9; A0A0U3C9Y3; H2FGB3; Q6S…	0	2	0.1445	0	1	1	586.323	1171.64	1171.64	0.49	0.00029	HCD (High Energy Collision Dissociation)	MS2	0.66632	32.124	58.8314	18910	PA_Nov18.raw	F5	2.63	0.002753	0.06087
		FALSE	High	Sequest HT (A2)	Unambiguous	[K].EITALAPPTMK.[I]		1	104	E0YPA0	Q964E3; O18555; Q964E1; A0A2T7NS02; A0A0U3E052; P69003; O18513; A0A0E3VJX4; H2ZBK6; Q9PTU4; H6UWY4; I3K9Y0; A0A181ZMR8; A2SY09; O76539; A0A2I7YV73; Q26378; A0A2B4S283; H2MSI7; P53465; H2ZBK9; G7Z065; P10990; A0A2G8JBD5; A0A026WUM4; D3GBA7; H2ZBK8; D4P9H7; W4Y1A3; D2IYE7; Q2TTE2; V4B4D3; Q6UUX0; E9J2L3; B6RUP0; P69004; G3N8W8; A0A2G8JBE4; P53473; Q6DKV1; A0A1Y9T597; M1GRW9; A0A0U3C9Y3; H2FGB3; Q6S…	0	2	0.1212	0	1	1	586.324	1171.64	1171.64	1.32	0.00078	HCD (High Energy Collision Dissociation)	MS2	0.403779	13.81	59.5519	19174	PA_Nov18.raw	F5	2.64	0.002753	0.04959
		FALSE	High	Sequest HT (A2)	Unambiguous	[K].EITALAPPTMK.[I]		1	104	E0YPA0	Q964E3; O18555; Q964E1; A0A2T7NS02; A0A0U3E052; P69003; O18513; A0A0E3VJX4; H2ZBK6; Q9PTU4; H6UWY4; I3K9Y0; A0A181ZMR8; A2SY09; O76539; A0A2I7YV73; Q26378; A0A2B4S283; H2MSI7; P53465; H2ZBK9; G7Z065; P10990; A0A2G8JBD5; A0A026WUM4; D3GBA7; H2ZBK8; D4P9H7; W4Y1A3; D2IYE7; Q2TTE2; V4B4D3; Q6UUX0; E9J2L3; B6RUP0; P69004; G3N8W8; A0A2G8JBE4; P53473; Q6DKV1; A0A1Y9T597; M1GRW9; A0A0U3C9Y3; H2FGB3; Q6S…	0	2	0.0899	0	1	1	586.324	1171.64	1171.64	1.01	0.00059	HCD (High Energy Collision Dissociation)	MS2	0.304171	17.999	59.1908	19042	PA_Nov18.raw	F5	2.67	0.002753	0.06954
		FALSE	High	Sequest HT (A2)	Unambiguous	[K].EITALAPPTMK.[I]		1	104	E0YPA0	Q964E3; O18555; Q964E1; A0A2T7NS02; A0A0U3E052; P69003; O18513; A0A0E3VJX4; H2ZBK6; Q9PTU4; H6UWY4; I3K9Y0; A0A181ZMR8; A2SY09; O76539; A0A2I7YV73; Q26378; A0A2B4S283; H2MSI7; P53465; H2ZBK9; G7Z065; P10990; A0A2G8JBD5; A0A026WUM4; D3GBA7; H2ZBK8; D4P9H7; W4Y1A3; D2IYE7; Q2TTE2; V4B4D3; Q6UUX0; E9J2L3; B6RUP0; P69004; G3N8W8; A0A2G8JBE4; P53473; Q6DKV1; A0A1Y9T597; M1GRW9; A0A0U3C9Y3; H2FGB3; Q6S…	0	2	0.106	0	1	1	586.324	1171.64	1171.64	1.12	0.00065	HCD (High Energy Collision Dissociation)	MS2	0.25257	14.583	59.9132	19306	PA_Nov18.raw	F5	2.83	0.002753	0.07791
		FALSE	High	Sequest HT (A2)	Unambiguous	[K].EITALAPPTMK.[I]		1	104	E0YPA0	Q964E3; O18555; Q964E1; A0A2T7NS02; A0A0U3E052; P69003; O18513; A0A0E3VJX4; H2ZBK6; Q9PTU4; H6UWY4; I3K9Y0; A0A181ZMR8; A2SY09; O76539; A0A2I7YV73; Q26378; A0A2B4S283; H2MSI7; P53465; H2ZBK9; G7Z065; P10990; A0A2G8JBD5; A0A026WUM4; D3GBA7; H2ZBK8; D4P9H7; W4Y1A3; D2IYE7; Q2TTE2; V4B4D3; Q6UUX0; E9J2L3; B6RUP0; P69004; G3N8W8; A0A2G8JBE4; P53473; Q6DKV1; A0A1Y9T597; M1GRW9; A0A0U3C9Y3; H2FGB3; Q6S…	0	2	0.1397	0	1	1	586.323	1171.64	1171.64	-1.18	-0.00069	HCD (High Energy Collision Dissociation)	MS2	2.1149	54.529	60.6225	19570	PA_Nov18.raw	F5	2.72	0.006099	0.1182
		FALSE	High	Sequest HT (A2)	Unambiguous	[K].EITALAPPTMK.[I]		1	104	E0YPA0	Q964E3; O18555; Q964E1; A0A2T7NS02; A0A0U3E052; P69003; O18513; A0A0E3VJX4; H2ZBK6; Q9PTU4; H6UWY4; I3K9Y0; A0A181ZMR8; A2SY09; O76539; A0A2I7YV73; Q26378; A0A2B4S283; H2MSI7; P53465; H2ZBK9; G7Z065; P10990; A0A2G8JBD5; A0A026WUM4; D3GBA7; H2ZBK8; D4P9H7; W4Y1A3; D2IYE7; Q2TTE2; V4B4D3; Q6UUX0; E9J2L3; B6RUP0; P69004; G3N8W8; A0A2G8JBE4; P53473; Q6DKV1; A0A1Y9T597; M1GRW9; A0A0U3C9Y3; H2FGB3; Q6S…	0	2	0.1284	0	1	1	586.322	1171.64	1171.64	-2.32	-0.00136	HCD (High Energy Collision Dissociation)	MS2	31.8199	110	61.3383	19838	PA_Nov18.raw	F5	2.57	0.006099	0.1731
		FALSE	High	Sequest HT (A2)	Unambiguous	[K].EITALAPPTMK.[I]		1	104	E0YPA0	Q964E3; O18555; Q964E1; A0A2T7NS02; A0A0U3E052; P69003; O18513; A0A0E3VJX4; H2ZBK6; Q9PTU4; H6UWY4; I3K9Y0; A0A181ZMR8; A2SY09; O76539; A0A2I7YV73; Q26378; A0A2B4S283; H2MSI7; P53465; H2ZBK9; G7Z065; P10990; A0A2G8JBD5; A0A026WUM4; D3GBA7; H2ZBK8; D4P9H7; W4Y1A3; D2IYE7; Q2TTE2; V4B4D3; Q6UUX0; E9J2L3; B6RUP0; P69004; G3N8W8; A0A2G8JBE4; P53473; Q6DKV1; A0A1Y9T597; M1GRW9; A0A0U3C9Y3; H2FGB3; Q6S…	0	2	0.099	0	1	1	586.324	1171.64	1171.64	0.7	0.00041	HCD (High Energy Collision Dissociation)	MS2	5.90207	110	57.7626	18514	PA_Nov18.raw	F5	2.93	0.006099	0.1822
		FALSE	High	Sequest HT (A2)	Unambiguous	[K].EITALAPPTMK.[I]		1	104	E0YPA0	Q964E3; O18555; Q964E1; A0A2T7NS02; A0A0U3E052; P69003; O18513; A0A0E3VJX4; H2ZBK6; Q9PTU4; H6UWY4; I3K9Y0; A0A181ZMR8; A2SY09; O76539; A0A2I7YV73; Q26378; A0A2B4S283; H2MSI7; P53465; H2ZBK9; G7Z065; P10990; A0A2G8JBD5; A0A026WUM4; D3GBA7; H2ZBK8; D4P9H7; W4Y1A3; D2IYE7; Q2TTE2; V4B4D3; Q6UUX0; E9J2L3; B6RUP0; P69004; G3N8W8; A0A2G8JBE4; P53473; Q6DKV1; A0A1Y9T597; M1GRW9; A0A0U3C9Y3; H2FGB3; Q6S…	0	2	0.1323	0	1	1	586.324	1171.64	1171.64	0.59	0.00035	HCD (High Energy Collision Dissociation)	MS2	43.5995	110	36.9152	10855	PA_Nov18.raw	F5	1.89	0.006099	0.1318
		FALSE	High	Sequest HT (A2)	Unambiguous	[K].EITALAPPTMK.[I]		1	104	E0YPA0	Q964E3; O18555; Q964E1; A0A2T7NS02; A0A0U3E052; P69003; O18513; A0A0E3VJX4; H2ZBK6; Q9PTU4; H6UWY4; I3K9Y0; A0A181ZMR8; A2SY09; O76539; A0A2I7YV73; Q26378; A0A2B4S283; H2MSI7; P53465; H2ZBK9; G7Z065; P10990; A0A2G8JBD5; A0A026WUM4; D3GBA7; H2ZBK8; D4P9H7; W4Y1A3; D2IYE7; Q2TTE2; V4B4D3; Q6UUX0; E9J2L3; B6RUP0; P69004; G3N8W8; A0A2G8JBE4; P53473; Q6DKV1; A0A1Y9T597; M1GRW9; A0A0U3C9Y3; H2FGB3; Q6S…	0	2	0.1329	0	1	1	586.324	1171.64	1171.64	0.7	0.00041	HCD (High Energy Collision Dissociation)	MS2	17.285	110	36.3618	10652	PA_Nov18.raw	F5	3.01	0.007632	0.2021
	FALSE	High	[K].EITALAPPTMK.[I]	1xOxidation [M10]		0.0432566	0.00803471	1	104	3	E0YPA0	E0YPA0 [317-327]	0	1187.63	High	High	0.002753	0.06933	2.76	K.EITALAPPTMK.I	[317-327]
		Checked	Confidence	Identifying Node	PSM Ambiguity	Annotated Sequence	Modifications	# Protein Groups	# Proteins	Master Protein Accessions	Protein Accessions	# Missed Cleavages	Charge	DeltaScore	DeltaCn	Rank	Search Engine Rank	m/z [Da]	MH+ [Da]	Theo. MH+ [Da]	DeltaM [ppm]	Deltam/z [Da]	Activation Type	MS Order	Isolation Interference [%]	Ion Inject Time [ms]	RT [min]	First Scan	Spectrum File	File ID	XCorr	Percolator q-Value	Percolator PEP
		FALSE	High	Sequest HT (A2)	Unambiguous	[K].EITALAPPTmK.[I]	M10(Oxidation)	1	104	E0YPA0	Q964E3; O18555; Q964E1; A0A2T7NS02; A0A0U3E052; P69003; O18513; A0A0E3VJX4; H2ZBK6; Q9PTU4; H6UWY4; I3K9Y0; A0A181ZMR8; A2SY09; O76539; A0A2I7YV73; Q26378; A0A2B4S283; H2MSI7; P53465; H2ZBK9; G7Z065; P10990; A0A2G8JBD5; A0A026WUM4; D3GBA7; H2ZBK8; D4P9H7; W4Y1A3; D2IYE7; Q2TTE2; V4B4D3; Q6UUX0; E9J2L3; B6RUP0; P69004; G3N8W8; A0A2G8JBE4; P53473; Q6DKV1; A0A1Y9T597; M1GRW9; A0A0U3C9Y3; H2FGB3; Q6S…	0	2	0.0978	0	1	1	594.321	1187.63	1187.63	0.35	0.00021	HCD (High Energy Collision Dissociation)	MS2	16.2123	107.574	27.28	7299	PA_Nov18.raw	F5	2.76	0.002753	0.06933
		FALSE	High	Sequest HT (A2)	Unambiguous	[K].EITALAPPTmK.[I]	M10(Oxidation)	1	104	E0YPA0	Q964E3; O18555; Q964E1; A0A2T7NS02; A0A0U3E052; P69003; O18513; A0A0E3VJX4; H2ZBK6; Q9PTU4; H6UWY4; I3K9Y0; A0A181ZMR8; A2SY09; O76539; A0A2I7YV73; Q26378; A0A2B4S283; H2MSI7; P53465; H2ZBK9; G7Z065; P10990; A0A2G8JBD5; A0A026WUM4; D3GBA7; H2ZBK8; D4P9H7; W4Y1A3; D2IYE7; Q2TTE2; V4B4D3; Q6UUX0; E9J2L3; B6RUP0; P69004; G3N8W8; A0A2G8JBE4; P53473; Q6DKV1; A0A1Y9T597; M1GRW9; A0A0U3C9Y3; H2FGB3; Q6S…	0	2	0.1217	0	1	1	594.321	1187.63	1187.63	0.55	0.00033	HCD (High Energy Collision Dissociation)	MS2	15.5604	108.649	27.6336	7430	PA_Nov18.raw	F5	2.63	0.002753	0.056
		FALSE	High	Sequest HT (A2)	Unambiguous	[K].EITALAPPTmK.[I]	M10(Oxidation)	1	104	E0YPA0	Q964E3; O18555; Q964E1; A0A2T7NS02; A0A0U3E052; P69003; O18513; A0A0E3VJX4; H2ZBK6; Q9PTU4; H6UWY4; I3K9Y0; A0A181ZMR8; A2SY09; O76539; A0A2I7YV73; Q26378; A0A2B4S283; H2MSI7; P53465; H2ZBK9; G7Z065; P10990; A0A2G8JBD5; A0A026WUM4; D3GBA7; H2ZBK8; D4P9H7; W4Y1A3; D2IYE7; Q2TTE2; V4B4D3; Q6UUX0; E9J2L3; B6RUP0; P69004; G3N8W8; A0A2G8JBE4; P53473; Q6DKV1; A0A1Y9T597; M1GRW9; A0A0U3C9Y3; H2FGB3; Q6S…	0	2	0.0846	0	1	1	594.321	1187.63	1187.63	0.45	0.00027	HCD (High Energy Collision Dissociation)	MS2	23.6238	110	28.3494	7695	PA_Nov18.raw	F5	2.72	0.006099	0.19
FALSE	High	Master Protein	H2NAX9	Uncharacterized protein OS=Pongo abelii OX=9601 GN=ACTA2 PE=3 SV=1	0	35.76	24	7	37	2	1	399	44.4	5.58	139.4	7	High
	Checked	Confidence	Annotated Sequence	Modifications	Modifications in Master Proteins	Qvality PEP	Qvality q-value	# Protein Groups	# Proteins	# PSMs	Master Protein Accessions	Positions in Master Proteins	# Missed Cleavages	Theo. MH+ [Da]	Found in Sample: [S5] F5: Sample	Confidence (by Search Engine): Sequest HT	Percolator q-Value (by Search Engine): Sequest HT	Percolator PEP (by Search Engine): Sequest HT	XCorr (by Search Engine): Sequest HT	Sequence in Protein	Positions in Protein	Peptide Group Modifications in Protein
	FALSE	High	[K-].LCYVALDFENEMATAASSSSLEK.[STN]	1xCarbamidomethyl [C2]		0.000222242	0	1	256	1	H2NAX9	H2NAX9 [240-262]	0	2536.16	High	High	0	0.0008847	4.81	K.LCYVALDFENEMATAASSSSLEK.S	[240-262]
		Checked	Confidence	Identifying Node	PSM Ambiguity	Annotated Sequence	Modifications	# Protein Groups	# Proteins	Master Protein Accessions	Protein Accessions	# Missed Cleavages	Charge	DeltaScore	DeltaCn	Rank	Search Engine Rank	m/z [Da]	MH+ [Da]	Theo. MH+ [Da]	DeltaM [ppm]	Deltam/z [Da]	Activation Type	MS Order	Isolation Interference [%]	Ion Inject Time [ms]	RT [min]	First Scan	Spectrum File	File ID	XCorr	Percolator q-Value	Percolator PEP
		FALSE	High	Sequest HT (A2)	Rejected	[K-].LcYVALDFENEMATAASSSSLEK.[STN]	C2(Carbamidomethyl)	1	256	H2NAX9	G1K3F6; A0A146YQE5; A0A2K6EIH4; A0A093Q1Q4; K4GDF4; M4AKR3; B2X877; A0A0Q3LSL5; A0A087QRI2; S9YJ91; M3ZXD4; U3IP16; A0A2K6A1L8; A0A0X3PZ06; A0A1D5NTE4; C0LLE8; A0A077JG55; A0A2D4M9X7; C0LJU8; A3F5U9; F6PL61; A0A2I0UTV9; A0A087QJY7; A0A093G4Z4; H9FLW8; A0A146P9V2; A0A2F0BD02; A0A091IJE1; R0LGZ6; A0A061HZ54; H3DJ96; G1NCP6; H3DJ95; Q7T2J3; Q9DFH5; H3B1I6; Q5IGP9; Q58DT9; C0LJV0; A0A093F8L0; A0A2D4F…	0	3		0.0082	2	2	846.055	2536.15	2536.16	-3.35	-0.00283	HCD (High Energy Collision Dissociation)	MS2	39.2221	110	74.257	24688	PA_Nov18.raw	F5	4.81	0	0.0008847
	FALSE	High	[R].KDLYANNVLSGGTTMYPGIADR.[M]			0.000420286	0	2	256	1	Q4TDY9; H2NAX9	Q4TDY9 [24-45]; H2NAX9 [315-336]	1	2356.16	High	High	0	0.001464	6.52	R.KDLYANNVLSGGTTMYPGIADR.M	[315-336]
		Checked	Confidence	Identifying Node	PSM Ambiguity	Annotated Sequence	Modifications	# Protein Groups	# Proteins	Master Protein Accessions	Protein Accessions	# Missed Cleavages	Charge	DeltaScore	DeltaCn	Rank	Search Engine Rank	m/z [Da]	MH+ [Da]	Theo. MH+ [Da]	DeltaM [ppm]	Deltam/z [Da]	Activation Type	MS Order	Isolation Interference [%]	Ion Inject Time [ms]	RT [min]	First Scan	Spectrum File	File ID	XCorr	Percolator q-Value	Percolator PEP
		FALSE	High	Sequest HT (A2)	Unambiguous	[R].KDLYANNVLSGGTTMYPGIADR.[M]		2	256	Q4TDY9; H2NAX9	G1K3F6; A0A146YQE5; A0A2K6EIH4; A0A093Q1Q4; A0A1A8E8S9; K4GDF4; M4AKR3; A0A0P7U2Z9; A0A087QRI2; Q8UW58; S9YJ91; M3ZXD4; U3IP16; C0LLE8; A0A077JG55; C0LJU8; A3F5U9; Q26484; F6PL61; A0A2I0UTV9; H2ZAU0; H2YQW0; A0A093G4Z4; H9FLW8; A0A0L7QKC9; A0A146P9V2; A0A2F0BD02; H3CLD0; A0A061HZ54; H3DJ96; E4XII0; Q7T2J3; Q95V17; Q9DFH5; A0A2K5E7Z7; Q5IGP9; Q58DT9; A0A146YTJ0; Q3UIJ3; A0A0M4ATH8; A0A061I828; K4G…	1	3	0.3911	0	1	1	786.055	2356.15	2356.16	-4.45	-0.00349	HCD (High Energy Collision Dissociation)	MS2	34.848	76.5	74.2906	24701	PA_Nov18.raw	F5	6.52	0	0.001464
	FALSE	High	[K].QEYDEAGPSIVHR.[KN]			0.000717604	0	2	256	7	Q4TDY9; H2NAX9	Q4TDY9 [93-105]; H2NAX9 [384-396]	0	1500.71	High	High	0	0.00224	4.67	K.QEYDEAGPSIVHR.K	[384-396]
		Checked	Confidence	Identifying Node	PSM Ambiguity	Annotated Sequence	Modifications	# Protein Groups	# Proteins	Master Protein Accessions	Protein Accessions	# Missed Cleavages	Charge	DeltaScore	DeltaCn	Rank	Search Engine Rank	m/z [Da]	MH+ [Da]	Theo. MH+ [Da]	DeltaM [ppm]	Deltam/z [Da]	Activation Type	MS Order	Isolation Interference [%]	Ion Inject Time [ms]	RT [min]	First Scan	Spectrum File	File ID	XCorr	Percolator q-Value	Percolator PEP
		FALSE	High	Sequest HT (A2)	Selected	[K].QEYDEAGPSIVHR.[KN]		2	256	Q4TDY9; H2NAX9	G1K3F6; A0A2K6EIH4; M4AKR3; A0A093PGJ7; A0A212CN01; A0A0P7U2Z9; A0A2I0MPQ8; M3ZXD4; U3IP16; C0LLE8; Q804T5; C0LJU8; Q26484; A0A2I0UTV9; H2ZAU0; O76784; H2YQW0; A0A0A0MQP7; Q3TG92; A0A2Y9HNF0; A0A2F0BD02; L9KVG3; H3CLD0; A0A091IJE1; R0LGZ6; H3DJ96; A0A2K6PUF5; H3DJ95; M7AQI6; Q7T2J3; Q9DFH5; A0A2K5E7Z7; A0A340XTX7; A0A093F8L0; A0A1L3KPZ4; D5LXK9; Q3UIJ3; M4AJ18; A0A061I828; K4G326; G3W5K4; A0A087X…	0	3	0.0233	0	1	1	500.906	1500.7	1500.71	-3.65	-0.00182	HCD (High Energy Collision Dissociation)	MS2	71.6668	110	63.6694	20711	PA_Nov18.raw	F5	3.44	0	0.02118
		FALSE	High	Sequest HT (A2)	Selected	[K].QEYDEAGPSIVHR.[KN]		2	256	Q4TDY9; H2NAX9	G1K3F6; A0A2K6EIH4; M4AKR3; A0A093PGJ7; A0A212CN01; A0A0P7U2Z9; A0A2I0MPQ8; M3ZXD4; U3IP16; C0LLE8; Q804T5; C0LJU8; Q26484; A0A2I0UTV9; H2ZAU0; O76784; H2YQW0; A0A0A0MQP7; Q3TG92; A0A2Y9HNF0; A0A2F0BD02; L9KVG3; H3CLD0; A0A091IJE1; R0LGZ6; H3DJ96; A0A2K6PUF5; H3DJ95; M7AQI6; Q7T2J3; Q9DFH5; A0A2K5E7Z7; A0A340XTX7; A0A093F8L0; A0A1L3KPZ4; D5LXK9; Q3UIJ3; M4AJ18; A0A061I828; K4G326; G3W5K4; A0A087X…	0	3	0.0232	0	1	1	500.906	1500.7	1500.71	-3.46	-0.00173	HCD (High Energy Collision Dissociation)	MS2	35.435	110	64.0437	20851	PA_Nov18.raw	F5	4.31	0	0.01924
		FALSE	High	Sequest HT (A2)	Selected	[K].QEYDEAGPSIVHR.[KN]		2	256	Q4TDY9; H2NAX9	G1K3F6; A0A2K6EIH4; M4AKR3; A0A093PGJ7; A0A212CN01; A0A0P7U2Z9; A0A2I0MPQ8; M3ZXD4; U3IP16; C0LLE8; Q804T5; C0LJU8; Q26484; A0A2I0UTV9; H2ZAU0; O76784; H2YQW0; A0A0A0MQP7; Q3TG92; A0A2Y9HNF0; A0A2F0BD02; L9KVG3; H3CLD0; A0A091IJE1; R0LGZ6; H3DJ96; A0A2K6PUF5; H3DJ95; M7AQI6; Q7T2J3; Q9DFH5; A0A2K5E7Z7; A0A340XTX7; A0A093F8L0; A0A1L3KPZ4; D5LXK9; Q3UIJ3; M4AJ18; A0A061I828; K4G326; G3W5K4; A0A087X…	0	3	0.0385	0	1	1	500.905	1500.7	1500.71	-4.07	-0.00204	HCD (High Energy Collision Dissociation)	MS2	27.9348	110	64.4176	20991	PA_Nov18.raw	F5	4.67	0	0.00224
		FALSE	High	Sequest HT (A2)	Selected	[K].QEYDEAGPSIVHR.[KN]		2	256	Q4TDY9; H2NAX9	G1K3F6; A0A2K6EIH4; M4AKR3; A0A093PGJ7; A0A212CN01; A0A0P7U2Z9; A0A2I0MPQ8; M3ZXD4; U3IP16; C0LLE8; Q804T5; C0LJU8; Q26484; A0A2I0UTV9; H2ZAU0; O76784; H2YQW0; A0A0A0MQP7; Q3TG92; A0A2Y9HNF0; A0A2F0BD02; L9KVG3; H3CLD0; A0A091IJE1; R0LGZ6; H3DJ96; A0A2K6PUF5; H3DJ95; M7AQI6; Q7T2J3; Q9DFH5; A0A2K5E7Z7; A0A340XTX7; A0A093F8L0; A0A1L3KPZ4; D5LXK9; Q3UIJ3; M4AJ18; A0A061I828; K4G326; G3W5K4; A0A087X…	0	3	0.0359	0	1	1	500.905	1500.7	1500.71	-4.32	-0.00216	HCD (High Energy Collision Dissociation)	MS2	22.7295	102.516	64.7652	21121	PA_Nov18.raw	F5	4.46	0	0.03224
		FALSE	High	Sequest HT (A2)	Selected	[K].QEYDEAGPSIVHR.[KN]		2	256	Q4TDY9; H2NAX9	G1K3F6; A0A2K6EIH4; M4AKR3; A0A093PGJ7; A0A212CN01; A0A0P7U2Z9; A0A2I0MPQ8; M3ZXD4; U3IP16; C0LLE8; Q804T5; C0LJU8; Q26484; A0A2I0UTV9; H2ZAU0; O76784; H2YQW0; A0A0A0MQP7; Q3TG92; A0A2Y9HNF0; A0A2F0BD02; L9KVG3; H3CLD0; A0A091IJE1; R0LGZ6; H3DJ96; A0A2K6PUF5; H3DJ95; M7AQI6; Q7T2J3; Q9DFH5; A0A2K5E7Z7; A0A340XTX7; A0A093F8L0; A0A1L3KPZ4; D5LXK9; Q3UIJ3; M4AJ18; A0A061I828; K4G326; G3W5K4; A0A087X…	0	3	0.0382	0	1	1	500.906	1500.7	1500.71	-2.73	-0.00137	HCD (High Energy Collision Dissociation)	MS2	24.7326	94.666	65.1172	21253	PA_Nov18.raw	F5	4.19	0	0.02963
		FALSE	High	Sequest HT (A2)	Selected	[K].QEYDEAGPSIVHR.[KN]		2	256	Q4TDY9; H2NAX9	G1K3F6; A0A2K6EIH4; M4AKR3; A0A093PGJ7; A0A212CN01; A0A0P7U2Z9; A0A2I0MPQ8; M3ZXD4; U3IP16; C0LLE8; Q804T5; C0LJU8; Q26484; A0A2I0UTV9; H2ZAU0; O76784; H2YQW0; A0A0A0MQP7; Q3TG92; A0A2Y9HNF0; A0A2F0BD02; L9KVG3; H3CLD0; A0A091IJE1; R0LGZ6; H3DJ96; A0A2K6PUF5; H3DJ95; M7AQI6; Q7T2J3; Q9DFH5; A0A2K5E7Z7; A0A340XTX7; A0A093F8L0; A0A1L3KPZ4; D5LXK9; Q3UIJ3; M4AJ18; A0A061I828; K4G326; G3W5K4; A0A087X…	0	3	0.0243	0	1	1	500.908	1500.71	1500.71	0.26	0.00013	HCD (High Energy Collision Dissociation)	MS2	49.0732	110	22.6205	5573	PA_Nov18.raw	F5	3.71	0	0.02779
		FALSE	High	Sequest HT (A2)	Unambiguous	[K].QEYDEAGPSIVHR.[KN]		2	256	Q4TDY9; H2NAX9	G1K3F6; A0A2K6EIH4; M4AKR3; A0A093PGJ7; A0A212CN01; A0A0P7U2Z9; A0A2I0MPQ8; M3ZXD4; U3IP16; C0LLE8; Q804T5; C0LJU8; Q26484; A0A2I0UTV9; H2ZAU0; O76784; H2YQW0; A0A0A0MQP7; Q3TG92; A0A2Y9HNF0; A0A2F0BD02; L9KVG3; H3CLD0; A0A091IJE1; R0LGZ6; H3DJ96; A0A2K6PUF5; H3DJ95; M7AQI6; Q7T2J3; Q9DFH5; A0A2K5E7Z7; A0A340XTX7; A0A093F8L0; A0A1L3KPZ4; D5LXK9; Q3UIJ3; M4AJ18; A0A061I828; K4G326; G3W5K4; A0A087X…	0	3	0.1104	0	1	1	500.907	1500.71	1500.71	-0.29	-0.00015	HCD (High Energy Collision Dissociation)	MS2	59.31	110	22.9757	5706	PA_Nov18.raw	F5	3.17	0	0.009405
	FALSE	High	[KR].SYELPDGQVITLGNER.[F]			1.65602e-05	0	3	265	28	A0A2U3Z9L8; H2NAX9; A0A1B2G3B9	A0A2U3Z9L8 [239-254]; H2NAX9 [263-278]; A0A1B2G3B9 [135-150]	0	1790.89	High	High	0	0.01387	3.79	K.SYELPDGQVITIGNER.F	[263-278]
		Checked	Confidence	Identifying Node	PSM Ambiguity	Annotated Sequence	Modifications	# Protein Groups	# Proteins	Master Protein Accessions	Protein Accessions	# Missed Cleavages	Charge	DeltaScore	DeltaCn	Rank	Search Engine Rank	m/z [Da]	MH+ [Da]	Theo. MH+ [Da]	DeltaM [ppm]	Deltam/z [Da]	Activation Type	MS Order	Isolation Interference [%]	Ion Inject Time [ms]	RT [min]	First Scan	Spectrum File	File ID	XCorr	Percolator q-Value	Percolator PEP
		FALSE	High	Sequest HT (A2)	Unambiguous	[KR].SYELPDGQVLTIGNER.[F]		3	2		P18600; A0A1S3I910	0	3		0	1	4	597.634	1790.89	1790.89	-1.83	-0.00109	HCD (High Energy Collision Dissociation)	MS2	12.2584	110	70.8684	23412	PA_Nov18.raw	F5	3.38	0	0.002043
		FALSE	High	Sequest HT (A2)	Unambiguous	[KR].SYELPDGQVITLGNER.[F]		3	5		A0A151MXB0; A0A1U7RYI1; M7BZU3; F6ZZG9; A0A1U7RNK3	0	3		0	1	3	597.634	1790.89	1790.89	-1.83	-0.00109	HCD (High Energy Collision Dissociation)	MS2	12.2584	110	70.8684	23412	PA_Nov18.raw	F5	3.38	0	0.002043
		FALSE	High	Sequest HT (A2)	Unambiguous	[KR].SYEIPDGQVITIGNER.[F]		3	2		F1C3T7; F1C3V4	0	3		0	1	2	597.634	1790.89	1790.89	-1.83	-0.00109	HCD (High Energy Collision Dissociation)	MS2	12.2584	110	70.8684	23412	PA_Nov18.raw	F5	3.38	0	0.002043
		FALSE	High	Sequest HT (A2)	Unambiguous	[KR].SYELPDGQVITIGNER.[F]		3	256	A0A2U3Z9L8; H2NAX9; A0A1B2G3B9	M9VWM1; A0A096NAA6; I6PSV3; H2QW46; A7UDB4; B2X877; M4PZX1; A0A1E1W6B0; F7J056; I6PH53; A0A2Y9DHB2; H6U673; F6T3Y8; A0A2U3WJ12; Q28937; A0A2K6SSF3; A0A2K6A1L8; O18513; A0A2R9BGJ3; A0A1U7TB25; A0A2K6Q1T6; A0A2I2YUP9; Q95MC4; S7Q589; A0A2K6QBG3; A0A2Y9HNF0; A0A2I3T8J6; Q38QA2; A0A2K5JAR4; F1BCP5; C6KXN2; Q5KTI8; Q58ID9; A0A076KTV1; A0A0A7RQK8; A0A2K5E2M5; L5MJ38; H1AGA3; E7DS93; G8JKX4; Q58DT9; I6P…	0	3	0	0	1	1	597.634	1790.89	1790.89	-1.83	-0.00109	HCD (High Energy Collision Dissociation)	MS2	12.2584	110	70.8684	23412	PA_Nov18.raw	F5	3.38	0	0.002043
		FALSE	High	Sequest HT (A2)	Unambiguous	[KR].SYELPDGQVLTIGNER.[F]		3	2		P18600; A0A1S3I910	0	2		0	1	4	895.948	1790.89	1790.89	-2.2	-0.00197	HCD (High Energy Collision Dissociation)	MS2	0	41.518	70.866	23411	PA_Nov18.raw	F5	2.83	0	0.0002514
		FALSE	High	Sequest HT (A2)	Unambiguous	[KR].SYEIPDGQVITIGNER.[F]		3	2		F1C3T7; F1C3V4	0	2		0	1	3	895.948	1790.89	1790.89	-2.2	-0.00197	HCD (High Energy Collision Dissociation)	MS2	0	41.518	70.866	23411	PA_Nov18.raw	F5	2.83	0	0.0002514
		FALSE	High	Sequest HT (A2)	Unambiguous	[KR].SYELPDGQVITLGNER.[F]		3	5		A0A151MXB0; A0A1U7RYI1; M7BZU3; F6ZZG9; A0A1U7RNK3	0	2		0	1	2	895.948	1790.89	1790.89	-2.2	-0.00197	HCD (High Energy Collision Dissociation)	MS2	0	41.518	70.866	23411	PA_Nov18.raw	F5	2.83	0	0.0002514
		FALSE	High	Sequest HT (A2)	Unambiguous	[KR].SYELPDGQVITIGNER.[F]		3	256	A0A2U3Z9L8; H2NAX9; A0A1B2G3B9	M9VWM1; A0A096NAA6; I6PSV3; H2QW46; A7UDB4; B2X877; M4PZX1; A0A1E1W6B0; F7J056; I6PH53; A0A2Y9DHB2; H6U673; F6T3Y8; A0A2U3WJ12; Q28937; A0A2K6SSF3; A0A2K6A1L8; O18513; A0A2R9BGJ3; A0A1U7TB25; A0A2K6Q1T6; A0A2I2YUP9; Q95MC4; S7Q589; A0A2K6QBG3; A0A2Y9HNF0; A0A2I3T8J6; Q38QA2; A0A2K5JAR4; F1BCP5; C6KXN2; Q5KTI8; Q58ID9; A0A076KTV1; A0A0A7RQK8; A0A2K5E2M5; L5MJ38; H1AGA3; E7DS93; G8JKX4; Q58DT9; I6P…	0	2	0	0	1	1	895.948	1790.89	1790.89	-2.2	-0.00197	HCD (High Energy Collision Dissociation)	MS2	0	41.518	70.866	23411	PA_Nov18.raw	F5	2.83	0	0.0002514
		FALSE	High	Sequest HT (A2)	Unambiguous	[KR].SYELPDGQVITLGNER.[F]		3	5		A0A151MXB0; A0A1U7RYI1; M7BZU3; F6ZZG9; A0A1U7RNK3	0	2	0	0	1	1	895.947	1790.89	1790.89	-3.29	-0.00294	HCD (High Energy Collision Dissociation)	MS2	0	20.162	71.2126	23541	PA_Nov18.raw	F5	3.15	0	0.0001144
		FALSE	High	Sequest HT (A2)	Unambiguous	[KR].SYEIPDGQVITIGNER.[F]		3	2		F1C3T7; F1C3V4	0	2		0	1	2	895.947	1790.89	1790.89	-3.29	-0.00294	HCD (High Energy Collision Dissociation)	MS2	0	20.162	71.2126	23541	PA_Nov18.raw	F5	3.15	0	0.0001144
		FALSE	High	Sequest HT (A2)	Unambiguous	[KR].SYELPDGQVITIGNER.[F]		3	256	A0A2U3Z9L8; H2NAX9; A0A1B2G3B9	M9VWM1; A0A096NAA6; I6PSV3; H2QW46; A7UDB4; B2X877; M4PZX1; A0A1E1W6B0; F7J056; I6PH53; A0A2Y9DHB2; H6U673; F6T3Y8; A0A2U3WJ12; Q28937; A0A2K6SSF3; A0A2K6A1L8; O18513; A0A2R9BGJ3; A0A1U7TB25; A0A2K6Q1T6; A0A2I2YUP9; Q95MC4; S7Q589; A0A2K6QBG3; A0A2Y9HNF0; A0A2I3T8J6; Q38QA2; A0A2K5JAR4; F1BCP5; C6KXN2; Q5KTI8; Q58ID9; A0A076KTV1; A0A0A7RQK8; A0A2K5E2M5; L5MJ38; H1AGA3; E7DS93; G8JKX4; Q58DT9; I6P…	0	2		0	1	4	895.947	1790.89	1790.89	-3.29	-0.00294	HCD (High Energy Collision Dissociation)	MS2	0	20.162	71.2126	23541	PA_Nov18.raw	F5	3.15	0	0.0001144
		FALSE	High	Sequest HT (A2)	Unambiguous	[KR].SYELPDGQVLTIGNER.[F]		3	2		P18600; A0A1S3I910	0	2		0	1	3	895.947	1790.89	1790.89	-3.29	-0.00294	HCD (High Energy Collision Dissociation)	MS2	0	20.162	71.2126	23541	PA_Nov18.raw	F5	3.15	0	0.0001144
		FALSE	High	Sequest HT (A2)	Rejected	[KR].SYELPDGQVLTIGNER.[F]		3	2		P18600; A0A1S3I910	0	2		0.0076	2	3	895.946	1790.89	1790.89	-3.76	-0.00337	HCD (High Energy Collision Dissociation)	MS2	24.8293	110	71.9189	23806	PA_Nov18.raw	F5	2.6	0	0.00323
		FALSE	High	Sequest HT (A2)	Rejected	[KR].SYELPDGQVITIGNER.[F]		3	256	A0A2U3Z9L8; H2NAX9; A0A1B2G3B9	M9VWM1; A0A096NAA6; I6PSV3; H2QW46; A7UDB4; B2X877; M4PZX1; A0A1E1W6B0; F7J056; I6PH53; A0A2Y9DHB2; H6U673; F6T3Y8; A0A2U3WJ12; Q28937; A0A2K6SSF3; A0A2K6A1L8; O18513; A0A2R9BGJ3; A0A1U7TB25; A0A2K6Q1T6; A0A2I2YUP9; Q95MC4; S7Q589; A0A2K6QBG3; A0A2Y9HNF0; A0A2I3T8J6; Q38QA2; A0A2K5JAR4; F1BCP5; C6KXN2; Q5KTI8; Q58ID9; A0A076KTV1; A0A0A7RQK8; A0A2K5E2M5; L5MJ38; H1AGA3; E7DS93; G8JKX4; Q58DT9; I6P…	0	2		0.0076	2	2	895.946	1790.89	1790.89	-3.76	-0.00337	HCD (High Energy Collision Dissociation)	MS2	24.8293	110	71.9189	23806	PA_Nov18.raw	F5	2.6	0	0.00323
		FALSE	High	Sequest HT (A2)	Unambiguous	[KR].SYELPDGQVITIGNER.[F]		3	256	A0A2U3Z9L8; H2NAX9; A0A1B2G3B9	M9VWM1; A0A096NAA6; I6PSV3; H2QW46; A7UDB4; B2X877; M4PZX1; A0A1E1W6B0; F7J056; I6PH53; A0A2Y9DHB2; H6U673; F6T3Y8; A0A2U3WJ12; Q28937; A0A2K6SSF3; A0A2K6A1L8; O18513; A0A2R9BGJ3; A0A1U7TB25; A0A2K6Q1T6; A0A2I2YUP9; Q95MC4; S7Q589; A0A2K6QBG3; A0A2Y9HNF0; A0A2I3T8J6; Q38QA2; A0A2K5JAR4; F1BCP5; C6KXN2; Q5KTI8; Q58ID9; A0A076KTV1; A0A0A7RQK8; A0A2K5E2M5; L5MJ38; H1AGA3; E7DS93; G8JKX4; Q58DT9; I6P…	0	3		0	1	4	597.635	1790.89	1790.89	-1.52	-0.00091	HCD (High Energy Collision Dissociation)	MS2	39.2214	110	71.6059	23689	PA_Nov18.raw	F5	2.91	0	0.02054
		FALSE	High	Sequest HT (A2)	Unambiguous	[KR].SYEIPDGQVITIGNER.[F]		3	2		F1C3T7; F1C3V4	0	3		0	1	3	597.635	1790.89	1790.89	-1.52	-0.00091	HCD (High Energy Collision Dissociation)	MS2	39.2214	110	71.6059	23689	PA_Nov18.raw	F5	2.91	0	0.02054
		FALSE	High	Sequest HT (A2)	Unambiguous	[KR].SYELPDGQVITLGNER.[F]		3	5		A0A151MXB0; A0A1U7RYI1; M7BZU3; F6ZZG9; A0A1U7RNK3	0	3		0	1	2	597.635	1790.89	1790.89	-1.52	-0.00091	HCD (High Energy Collision Dissociation)	MS2	39.2214	110	71.6059	23689	PA_Nov18.raw	F5	2.91	0	0.02054
		FALSE	High	Sequest HT (A2)	Unambiguous	[KR].SYELPDGQVLTIGNER.[F]		3	2		P18600; A0A1S3I910	0	3	0	0	1	1	597.635	1790.89	1790.89	-1.52	-0.00091	HCD (High Energy Collision Dissociation)	MS2	39.2214	110	71.6059	23689	PA_Nov18.raw	F5	2.91	0	0.02054
		FALSE	High	Sequest HT (A2)	Unambiguous	[KR].SYEIPDGQVITIGNER.[F]		3	2		F1C3T7; F1C3V4	0	2		0	1	4	895.948	1790.89	1790.89	-2.13	-0.0019	HCD (High Energy Collision Dissociation)	MS2	0.511673	48.692	71.5646	23673	PA_Nov18.raw	F5	3.41	0	0.0002978
		FALSE	High	Sequest HT (A2)	Unambiguous	[KR].SYELPDGQVLTIGNER.[F]		3	2		P18600; A0A1S3I910	0	2		0	1	3	895.948	1790.89	1790.89	-2.13	-0.0019	HCD (High Energy Collision Dissociation)	MS2	0.511673	48.692	71.5646	23673	PA_Nov18.raw	F5	3.41	0	0.0002978
		FALSE	High	Sequest HT (A2)	Unambiguous	[KR].SYELPDGQVITIGNER.[F]		3	256	A0A2U3Z9L8; H2NAX9; A0A1B2G3B9	M9VWM1; A0A096NAA6; I6PSV3; H2QW46; A7UDB4; B2X877; M4PZX1; A0A1E1W6B0; F7J056; I6PH53; A0A2Y9DHB2; H6U673; F6T3Y8; A0A2U3WJ12; Q28937; A0A2K6SSF3; A0A2K6A1L8; O18513; A0A2R9BGJ3; A0A1U7TB25; A0A2K6Q1T6; A0A2I2YUP9; Q95MC4; S7Q589; A0A2K6QBG3; A0A2Y9HNF0; A0A2I3T8J6; Q38QA2; A0A2K5JAR4; F1BCP5; C6KXN2; Q5KTI8; Q58ID9; A0A076KTV1; A0A0A7RQK8; A0A2K5E2M5; L5MJ38; H1AGA3; E7DS93; G8JKX4; Q58DT9; I6P…	0	2		0	1	2	895.948	1790.89	1790.89	-2.13	-0.0019	HCD (High Energy Collision Dissociation)	MS2	0.511673	48.692	71.5646	23673	PA_Nov18.raw	F5	3.41	0	0.0002978
		FALSE	High	Sequest HT (A2)	Unambiguous	[KR].SYELPDGQVITLGNER.[F]		3	5		A0A151MXB0; A0A1U7RYI1; M7BZU3; F6ZZG9; A0A1U7RNK3	0	2	0	0	1	1	895.948	1790.89	1790.89	-2.13	-0.0019	HCD (High Energy Collision Dissociation)	MS2	0.511673	48.692	71.5646	23673	PA_Nov18.raw	F5	3.41	0	0.0002978
		FALSE	High	Sequest HT (A2)	Unambiguous	[KR].SYELPDGQVITIGNER.[F]		3	256	A0A2U3Z9L8; H2NAX9; A0A1B2G3B9	M9VWM1; A0A096NAA6; I6PSV3; H2QW46; A7UDB4; B2X877; M4PZX1; A0A1E1W6B0; F7J056; I6PH53; A0A2Y9DHB2; H6U673; F6T3Y8; A0A2U3WJ12; Q28937; A0A2K6SSF3; A0A2K6A1L8; O18513; A0A2R9BGJ3; A0A1U7TB25; A0A2K6Q1T6; A0A2I2YUP9; Q95MC4; S7Q589; A0A2K6QBG3; A0A2Y9HNF0; A0A2I3T8J6; Q38QA2; A0A2K5JAR4; F1BCP5; C6KXN2; Q5KTI8; Q58ID9; A0A076KTV1; A0A0A7RQK8; A0A2K5E2M5; L5MJ38; H1AGA3; E7DS93; G8JKX4; Q58DT9; I6P…	0	3		0	1	4	597.633	1790.88	1790.89	-3.97	-0.00237	HCD (High Energy Collision Dissociation)	MS2	8.80953	110	71.2269	23547	PA_Nov18.raw	F5	3.79	0	0.01387
		FALSE	High	Sequest HT (A2)	Unambiguous	[KR].SYELPDGQVLTIGNER.[F]		3	2		P18600; A0A1S3I910	0	3		0	1	3	597.633	1790.88	1790.89	-3.97	-0.00237	HCD (High Energy Collision Dissociation)	MS2	8.80953	110	71.2269	23547	PA_Nov18.raw	F5	3.79	0	0.01387
		FALSE	High	Sequest HT (A2)	Unambiguous	[KR].SYEIPDGQVITIGNER.[F]		3	2		F1C3T7; F1C3V4	0	3		0	1	2	597.633	1790.88	1790.89	-3.97	-0.00237	HCD (High Energy Collision Dissociation)	MS2	8.80953	110	71.2269	23547	PA_Nov18.raw	F5	3.79	0	0.01387
		FALSE	High	Sequest HT (A2)	Unambiguous	[KR].SYELPDGQVITLGNER.[F]		3	5		A0A151MXB0; A0A1U7RYI1; M7BZU3; F6ZZG9; A0A1U7RNK3	0	3	0	0	1	1	597.633	1790.88	1790.89	-3.97	-0.00237	HCD (High Energy Collision Dissociation)	MS2	8.80953	110	71.2269	23547	PA_Nov18.raw	F5	3.79	0	0.01387
		FALSE	High	Sequest HT (A2)	Rejected	[KR].SYEIPDGQVITIGNER.[F]		3	2		F1C3T7; F1C3V4	0	2		0.0076	2	4	895.946	1790.89	1790.89	-3.76	-0.00337	HCD (High Energy Collision Dissociation)	MS2	24.8293	110	71.9189	23806	PA_Nov18.raw	F5	2.6	0	0.00323
		FALSE	High	Sequest HT (A2)	Rejected	[KR].SYELPDGQVITLGNER.[F]		3	5		A0A151MXB0; A0A1U7RYI1; M7BZU3; F6ZZG9; A0A1U7RNK3	0	2		0.0076	2	5	895.946	1790.89	1790.89	-3.76	-0.00337	HCD (High Energy Collision Dissociation)	MS2	24.8293	110	71.9189	23806	PA_Nov18.raw	F5	2.6	0	0.00323
	FALSE	High	[K-].DSYVGDEAQSKR.[GA]			0.00127791	0	2	256	7	A0A2U3Z9L8; H2NAX9	A0A2U3Z9L8 [51-62]; H2NAX9 [75-86]	1	1354.62	High	High	0	0.03773	3.47	K.DSYVGDEAQSKR.G	[75-86]
		Checked	Confidence	Identifying Node	PSM Ambiguity	Annotated Sequence	Modifications	# Protein Groups	# Proteins	Master Protein Accessions	Protein Accessions	# Missed Cleavages	Charge	DeltaScore	DeltaCn	Rank	Search Engine Rank	m/z [Da]	MH+ [Da]	Theo. MH+ [Da]	DeltaM [ppm]	Deltam/z [Da]	Activation Type	MS Order	Isolation Interference [%]	Ion Inject Time [ms]	RT [min]	First Scan	Spectrum File	File ID	XCorr	Percolator q-Value	Percolator PEP
		FALSE	High	Sequest HT (A2)	Unambiguous	[K-].DSYVGDEAQSKR.[GA]		2	256	A0A2U3Z9L8; H2NAX9	U6JLF5; A0A2I2YKP5; G1Q7M9; A0A1B6HYJ2; L9L4N0; A0A096NAA6; A0A090LBA7; A0A2K6N1V4; F7A7I3; A7UDB4; L5L4R2; U6CYQ8; A1E0X2; A0A2Y9DHB2; E7EVS6; F6T3Y8; A0A2K6SSF3; A0A2K6A1L8; A0A2U3X5M8; A0A2R9BGJ3; V5GV10; A0A2K6Q1T6; G1NZV9; H2ZBK6; F6ZGE4; A0A0A0MQP7; S7Q589; A0A2R9CMJ1; A0A2R9CPA4; A0A2K6QBG3; A0A2K5QUJ1; L9KVG3; A0A2I3T8J6; A0A2K6A7V7; A0A2I3S1Q2; A0A1D5Q6R6; Q58ID9; A0A2K5E2M5; A0A2K5E7Z7;…	1	3	0.5248	0	1	1	452.213	1354.62	1354.62	-0.24	-0.00011	HCD (High Energy Collision Dissociation)	MS2	23.0634	110	14.3232	2564	PA_Nov18.raw	F5	3.43	0	0.003521
		FALSE	High	Sequest HT (A2)	Unambiguous	[K-].DSYVGDEAQSKR.[GA]		2	256	A0A2U3Z9L8; H2NAX9	U6JLF5; A0A2I2YKP5; G1Q7M9; A0A1B6HYJ2; L9L4N0; A0A096NAA6; A0A090LBA7; A0A2K6N1V4; F7A7I3; A7UDB4; L5L4R2; U6CYQ8; A1E0X2; A0A2Y9DHB2; E7EVS6; F6T3Y8; A0A2K6SSF3; A0A2K6A1L8; A0A2U3X5M8; A0A2R9BGJ3; V5GV10; A0A2K6Q1T6; G1NZV9; H2ZBK6; F6ZGE4; A0A0A0MQP7; S7Q589; A0A2R9CMJ1; A0A2R9CPA4; A0A2K6QBG3; A0A2K5QUJ1; L9KVG3; A0A2I3T8J6; A0A2K6A7V7; A0A2I3S1Q2; A0A1D5Q6R6; Q58ID9; A0A2K5E2M5; A0A2K5E7Z7;…	1	3	0.5908	0	1	1	452.213	1354.62	1354.62	0.03	1e-05	HCD (High Energy Collision Dissociation)	MS2	25.0009	110	14.6682	2678	PA_Nov18.raw	F5	3.47	0	0.03773
		FALSE	High	Sequest HT (A2)	Unambiguous	[K-].DSYVGDEAQSKR.[GA]		2	256	A0A2U3Z9L8; H2NAX9	U6JLF5; A0A2I2YKP5; G1Q7M9; A0A1B6HYJ2; L9L4N0; A0A096NAA6; A0A090LBA7; A0A2K6N1V4; F7A7I3; A7UDB4; L5L4R2; U6CYQ8; A1E0X2; A0A2Y9DHB2; E7EVS6; F6T3Y8; A0A2K6SSF3; A0A2K6A1L8; A0A2U3X5M8; A0A2R9BGJ3; V5GV10; A0A2K6Q1T6; G1NZV9; H2ZBK6; F6ZGE4; A0A0A0MQP7; S7Q589; A0A2R9CMJ1; A0A2R9CPA4; A0A2K6QBG3; A0A2K5QUJ1; L9KVG3; A0A2I3T8J6; A0A2K6A7V7; A0A2I3S1Q2; A0A1D5Q6R6; Q58ID9; A0A2K5E2M5; A0A2K5E7Z7;…	1	3	0.5151	0	1	1	452.213	1354.62	1354.62	0.77	0.00035	HCD (High Energy Collision Dissociation)	MS2	31.2995	110	15.0385	2794	PA_Nov18.raw	F5	3.32	0	0.00774
		FALSE	High	Sequest HT (A2)	Unambiguous	[K-].DSYVGDEAQSKR.[GA]		2	256	A0A2U3Z9L8; H2NAX9	U6JLF5; A0A2I2YKP5; G1Q7M9; A0A1B6HYJ2; L9L4N0; A0A096NAA6; A0A090LBA7; A0A2K6N1V4; F7A7I3; A7UDB4; L5L4R2; U6CYQ8; A1E0X2; A0A2Y9DHB2; E7EVS6; F6T3Y8; A0A2K6SSF3; A0A2K6A1L8; A0A2U3X5M8; A0A2R9BGJ3; V5GV10; A0A2K6Q1T6; G1NZV9; H2ZBK6; F6ZGE4; A0A0A0MQP7; S7Q589; A0A2R9CMJ1; A0A2R9CPA4; A0A2K6QBG3; A0A2K5QUJ1; L9KVG3; A0A2I3T8J6; A0A2K6A7V7; A0A2I3S1Q2; A0A1D5Q6R6; Q58ID9; A0A2K5E2M5; A0A2K5E7Z7;…	1	2	0.5803	0	1	1	677.815	1354.62	1354.62	-0.64	-0.00043	HCD (High Energy Collision Dissociation)	MS2	13.8454	110	14.3008	2556	PA_Nov18.raw	F5	2.74	0.002753	0.09227
		FALSE	High	Sequest HT (A2)	Unambiguous	[K-].DSYVGDEAQSKR.[GA]		2	256	A0A2U3Z9L8; H2NAX9	U6JLF5; A0A2I2YKP5; G1Q7M9; A0A1B6HYJ2; L9L4N0; A0A096NAA6; A0A090LBA7; A0A2K6N1V4; F7A7I3; A7UDB4; L5L4R2; U6CYQ8; A1E0X2; A0A2Y9DHB2; E7EVS6; F6T3Y8; A0A2K6SSF3; A0A2K6A1L8; A0A2U3X5M8; A0A2R9BGJ3; V5GV10; A0A2K6Q1T6; G1NZV9; H2ZBK6; F6ZGE4; A0A0A0MQP7; S7Q589; A0A2R9CMJ1; A0A2R9CPA4; A0A2K6QBG3; A0A2K5QUJ1; L9KVG3; A0A2I3T8J6; A0A2K6A7V7; A0A2I3S1Q2; A0A1D5Q6R6; Q58ID9; A0A2K5E2M5; A0A2K5E7Z7;…	1	2	0.5024	0	1	1	677.815	1354.62	1354.62	-0.46	-0.00031	HCD (High Energy Collision Dissociation)	MS2	23.5087	110	14.9914	2780	PA_Nov18.raw	F5	2.11	0.005125	0.1127
		FALSE	High	Sequest HT (A2)	Unambiguous	[K-].DSYVGDEAQSKR.[GA]		2	256	A0A2U3Z9L8; H2NAX9	U6JLF5; A0A2I2YKP5; G1Q7M9; A0A1B6HYJ2; L9L4N0; A0A096NAA6; A0A090LBA7; A0A2K6N1V4; F7A7I3; A7UDB4; L5L4R2; U6CYQ8; A1E0X2; A0A2Y9DHB2; E7EVS6; F6T3Y8; A0A2K6SSF3; A0A2K6A1L8; A0A2U3X5M8; A0A2R9BGJ3; V5GV10; A0A2K6Q1T6; G1NZV9; H2ZBK6; F6ZGE4; A0A0A0MQP7; S7Q589; A0A2R9CMJ1; A0A2R9CPA4; A0A2K6QBG3; A0A2K5QUJ1; L9KVG3; A0A2I3T8J6; A0A2K6A7V7; A0A2I3S1Q2; A0A1D5Q6R6; Q58ID9; A0A2K5E2M5; A0A2K5E7Z7;…	1	2	0.4563	0	1	1	677.815	1354.62	1354.62	-1	-0.00068	HCD (High Energy Collision Dissociation)	MS2	41.3865	110	13.9562	2441	PA_Nov18.raw	F5	2.06	0.006099	0.1289
		FALSE	High	Sequest HT (A2)	Unambiguous	[K-].DSYVGDEAQSKR.[GA]		2	256	A0A2U3Z9L8; H2NAX9	U6JLF5; A0A2I2YKP5; G1Q7M9; A0A1B6HYJ2; L9L4N0; A0A096NAA6; A0A090LBA7; A0A2K6N1V4; F7A7I3; A7UDB4; L5L4R2; U6CYQ8; A1E0X2; A0A2Y9DHB2; E7EVS6; F6T3Y8; A0A2K6SSF3; A0A2K6A1L8; A0A2U3X5M8; A0A2R9BGJ3; V5GV10; A0A2K6Q1T6; G1NZV9; H2ZBK6; F6ZGE4; A0A0A0MQP7; S7Q589; A0A2R9CMJ1; A0A2R9CPA4; A0A2K6QBG3; A0A2K5QUJ1; L9KVG3; A0A2I3T8J6; A0A2K6A7V7; A0A2I3S1Q2; A0A1D5Q6R6; Q58ID9; A0A2K5E2M5; A0A2K5E7Z7;…	1	2	0.5756	0	1	1	677.815	1354.62	1354.62	-0.28	-0.00019	HCD (High Energy Collision Dissociation)	MS2	17.2164	110	14.6385	2667	PA_Nov18.raw	F5	2.38	0.007632	0.2039
	FALSE	High	[K-].DLYANNVLSGGTTMYPGIADR.[M]	1xOxidation [M14]		4.43809e-05	0	2	256	6	Q4TDY9; H2NAX9	Q4TDY9 [25-45]; H2NAX9 [316-336]	0	2244.06	High	High	0	0.0002491	4.02	K.DLYANNVLSGGTTMYPGIADR.M	[316-336]
		Checked	Confidence	Identifying Node	PSM Ambiguity	Annotated Sequence	Modifications	# Protein Groups	# Proteins	Master Protein Accessions	Protein Accessions	# Missed Cleavages	Charge	DeltaScore	DeltaCn	Rank	Search Engine Rank	m/z [Da]	MH+ [Da]	Theo. MH+ [Da]	DeltaM [ppm]	Deltam/z [Da]	Activation Type	MS Order	Isolation Interference [%]	Ion Inject Time [ms]	RT [min]	First Scan	Spectrum File	File ID	XCorr	Percolator q-Value	Percolator PEP
		FALSE	High	Sequest HT (A2)	Unambiguous	[K-].DLYANNVLSGGTTmYPGIADR.[M]	M14(Oxidation)	2	256	Q4TDY9; H2NAX9	G1K3F6; A0A146YQE5; A0A2K6EIH4; A0A093Q1Q4; A0A1A8E8S9; K4GDF4; M4AKR3; A0A0P7U2Z9; A0A087QRI2; Q8UW58; S9YJ91; M3ZXD4; U3IP16; C0LLE8; A0A077JG55; C0LJU8; A3F5U9; Q26484; F6PL61; A0A2I0UTV9; H2ZAU0; H2YQW0; A0A093G4Z4; H9FLW8; A0A0L7QKC9; A0A146P9V2; A0A2F0BD02; H3CLD0; A0A061HZ54; H3DJ96; E4XII0; Q7T2J3; Q95V17; Q9DFH5; A0A2K5E7Z7; Q5IGP9; Q58DT9; A0A146YTJ0; Q3UIJ3; A0A0M4ATH8; A0A061I828; K4G…	0	3	0.2861	0	1	1	748.688	2244.05	2244.06	-4.28	-0.0032	HCD (High Energy Collision Dissociation)	MS2	15.0068	110	66.0926	21619	PA_Nov18.raw	F5	4.02	0	0.0002491
		FALSE	High	Sequest HT (A2)	Unambiguous	[K-].DLYANNVLSGGTTmYPGIADR.[M]	M14(Oxidation)	2	256	Q4TDY9; H2NAX9	G1K3F6; A0A146YQE5; A0A2K6EIH4; A0A093Q1Q4; A0A1A8E8S9; K4GDF4; M4AKR3; A0A0P7U2Z9; A0A087QRI2; Q8UW58; S9YJ91; M3ZXD4; U3IP16; C0LLE8; A0A077JG55; C0LJU8; A3F5U9; Q26484; F6PL61; A0A2I0UTV9; H2ZAU0; H2YQW0; A0A093G4Z4; H9FLW8; A0A0L7QKC9; A0A146P9V2; A0A2F0BD02; H3CLD0; A0A061HZ54; H3DJ96; E4XII0; Q7T2J3; Q95V17; Q9DFH5; A0A2K5E7Z7; Q5IGP9; Q58DT9; A0A146YTJ0; Q3UIJ3; A0A0M4ATH8; A0A061I828; K4G…	0	3	0.0967	0	1	1	748.69	2244.05	2244.06	-2.73	-0.00204	HCD (High Energy Collision Dissociation)	MS2	22.4813	110	65.7183	21479	PA_Nov18.raw	F5	3.62	0	0.00656
		FALSE	High	Sequest HT (A2)	Unambiguous	[K-].DLYANNVLSGGTTmYPGIADR.[M]	M14(Oxidation)	2	256	Q4TDY9; H2NAX9	G1K3F6; A0A146YQE5; A0A2K6EIH4; A0A093Q1Q4; A0A1A8E8S9; K4GDF4; M4AKR3; A0A0P7U2Z9; A0A087QRI2; Q8UW58; S9YJ91; M3ZXD4; U3IP16; C0LLE8; A0A077JG55; C0LJU8; A3F5U9; Q26484; F6PL61; A0A2I0UTV9; H2ZAU0; H2YQW0; A0A093G4Z4; H9FLW8; A0A0L7QKC9; A0A146P9V2; A0A2F0BD02; H3CLD0; A0A061HZ54; H3DJ96; E4XII0; Q7T2J3; Q95V17; Q9DFH5; A0A2K5E7Z7; Q5IGP9; Q58DT9; A0A146YTJ0; Q3UIJ3; A0A0M4ATH8; A0A061I828; K4G…	0	2	0.2225	0	1	1	1122.53	2244.06	2244.06	-1.53	-0.00172	HCD (High Energy Collision Dissociation)	MS2	14.0001	110	65.9213	21555	PA_Nov18.raw	F5	3.91	0	0.0007579
		FALSE	High	Sequest HT (A2)	Unambiguous	[K-].DLYANNVLSGGTTmYPGIADR.[M]	M14(Oxidation)	2	256	Q4TDY9; H2NAX9	G1K3F6; A0A146YQE5; A0A2K6EIH4; A0A093Q1Q4; A0A1A8E8S9; K4GDF4; M4AKR3; A0A0P7U2Z9; A0A087QRI2; Q8UW58; S9YJ91; M3ZXD4; U3IP16; C0LLE8; A0A077JG55; C0LJU8; A3F5U9; Q26484; F6PL61; A0A2I0UTV9; H2ZAU0; H2YQW0; A0A093G4Z4; H9FLW8; A0A0L7QKC9; A0A146P9V2; A0A2F0BD02; H3CLD0; A0A061HZ54; H3DJ96; E4XII0; Q7T2J3; Q95V17; Q9DFH5; A0A2K5E7Z7; Q5IGP9; Q58DT9; A0A146YTJ0; Q3UIJ3; A0A0M4ATH8; A0A061I828; K4G…	0	2	0.206	0	1	1	1122.53	2244.06	2244.06	0.86	0.00097	HCD (High Energy Collision Dissociation)	MS2	33.5744	110	66.3047	21699	PA_Nov18.raw	F5	3.98	0	0.001423
		FALSE	High	Sequest HT (A2)	Unambiguous	[K-].DLYANNVLSGGTTmYPGIADR.[M]	M14(Oxidation)	2	256	Q4TDY9; H2NAX9	G1K3F6; A0A146YQE5; A0A2K6EIH4; A0A093Q1Q4; A0A1A8E8S9; K4GDF4; M4AKR3; A0A0P7U2Z9; A0A087QRI2; Q8UW58; S9YJ91; M3ZXD4; U3IP16; C0LLE8; A0A077JG55; C0LJU8; A3F5U9; Q26484; F6PL61; A0A2I0UTV9; H2ZAU0; H2YQW0; A0A093G4Z4; H9FLW8; A0A0L7QKC9; A0A146P9V2; A0A2F0BD02; H3CLD0; A0A061HZ54; H3DJ96; E4XII0; Q7T2J3; Q95V17; Q9DFH5; A0A2K5E7Z7; Q5IGP9; Q58DT9; A0A146YTJ0; Q3UIJ3; A0A0M4ATH8; A0A061I828; K4G…	0	3	0.248	0	1	1	748.688	2244.05	2244.06	-4.45	-0.00333	HCD (High Energy Collision Dissociation)	MS2	31.3658	110	66.4442	21751	PA_Nov18.raw	F5	3.67	0	0.008341
		FALSE	High	Sequest HT (A2)	Unambiguous	[K-].DLYANNVLSGGTTmYPGIADR.[M]	M14(Oxidation)	2	256	Q4TDY9; H2NAX9	G1K3F6; A0A146YQE5; A0A2K6EIH4; A0A093Q1Q4; A0A1A8E8S9; K4GDF4; M4AKR3; A0A0P7U2Z9; A0A087QRI2; Q8UW58; S9YJ91; M3ZXD4; U3IP16; C0LLE8; A0A077JG55; C0LJU8; A3F5U9; Q26484; F6PL61; A0A2I0UTV9; H2ZAU0; H2YQW0; A0A093G4Z4; H9FLW8; A0A0L7QKC9; A0A146P9V2; A0A2F0BD02; H3CLD0; A0A061HZ54; H3DJ96; E4XII0; Q7T2J3; Q95V17; Q9DFH5; A0A2K5E7Z7; Q5IGP9; Q58DT9; A0A146YTJ0; Q3UIJ3; A0A0M4ATH8; A0A061I828; K4G…	0	2	0.2808	0	1	1	1122.53	2244.06	2244.06	-0.33	-0.00037	HCD (High Energy Collision Dissociation)	MS2	27.0846	110	65.5425	21413	PA_Nov18.raw	F5	2.6	0.006099	0.1452
	FALSE	High	[K-].DLYANNVLSGGTTMYPGIADR.[M]			4.96744e-08	0	2	256	6	Q4TDY9; H2NAX9	Q4TDY9 [25-45]; H2NAX9 [316-336]	0	2228.07	High	High	0	0.002063	6.13	K.DLYANNVLSGGTTMYPGIADR.M	[316-336]
		Checked	Confidence	Identifying Node	PSM Ambiguity	Annotated Sequence	Modifications	# Protein Groups	# Proteins	Master Protein Accessions	Protein Accessions	# Missed Cleavages	Charge	DeltaScore	DeltaCn	Rank	Search Engine Rank	m/z [Da]	MH+ [Da]	Theo. MH+ [Da]	DeltaM [ppm]	Deltam/z [Da]	Activation Type	MS Order	Isolation Interference [%]	Ion Inject Time [ms]	RT [min]	First Scan	Spectrum File	File ID	XCorr	Percolator q-Value	Percolator PEP
		FALSE	High	Sequest HT (A2)	Unambiguous	[K-].DLYANNVLSGGTTMYPGIADR.[M]		2	256	Q4TDY9; H2NAX9	G1K3F6; A0A146YQE5; A0A2K6EIH4; A0A093Q1Q4; A0A1A8E8S9; K4GDF4; M4AKR3; A0A0P7U2Z9; A0A087QRI2; Q8UW58; S9YJ91; M3ZXD4; U3IP16; C0LLE8; A0A077JG55; C0LJU8; A3F5U9; Q26484; F6PL61; A0A2I0UTV9; H2ZAU0; H2YQW0; A0A093G4Z4; H9FLW8; A0A0L7QKC9; A0A146P9V2; A0A2F0BD02; H3CLD0; A0A061HZ54; H3DJ96; E4XII0; Q7T2J3; Q95V17; Q9DFH5; A0A2K5E7Z7; Q5IGP9; Q58DT9; A0A146YTJ0; Q3UIJ3; A0A0M4ATH8; A0A061I828; K4G…	0	2	0.3918	0	1	1	1114.54	2228.06	2228.07	-0.21	-0.00023	HCD (High Energy Collision Dissociation)	MS2	0	110	71.7796	23754	PA_Nov18.raw	F5	4.9	0	9.453e-05
		FALSE	High	Sequest HT (A2)	Unambiguous	[K-].DLYANNVLSGGTTMYPGIADR.[M]		2	256	Q4TDY9; H2NAX9	G1K3F6; A0A146YQE5; A0A2K6EIH4; A0A093Q1Q4; A0A1A8E8S9; K4GDF4; M4AKR3; A0A0P7U2Z9; A0A087QRI2; Q8UW58; S9YJ91; M3ZXD4; U3IP16; C0LLE8; A0A077JG55; C0LJU8; A3F5U9; Q26484; F6PL61; A0A2I0UTV9; H2ZAU0; H2YQW0; A0A093G4Z4; H9FLW8; A0A0L7QKC9; A0A146P9V2; A0A2F0BD02; H3CLD0; A0A061HZ54; H3DJ96; E4XII0; Q7T2J3; Q95V17; Q9DFH5; A0A2K5E7Z7; Q5IGP9; Q58DT9; A0A146YTJ0; Q3UIJ3; A0A0M4ATH8; A0A061I828; K4G…	0	3	0.3267	0	1	1	743.357	2228.06	2228.07	-3.77	-0.0028	HCD (High Energy Collision Dissociation)	MS2	2.91573	110	71.7476	23742	PA_Nov18.raw	F5	4.5	0	0.01321
		FALSE	High	Sequest HT (A2)	Unambiguous	[K-].DLYANNVLSGGTTMYPGIADR.[M]		2	256	Q4TDY9; H2NAX9	G1K3F6; A0A146YQE5; A0A2K6EIH4; A0A093Q1Q4; A0A1A8E8S9; K4GDF4; M4AKR3; A0A0P7U2Z9; A0A087QRI2; Q8UW58; S9YJ91; M3ZXD4; U3IP16; C0LLE8; A0A077JG55; C0LJU8; A3F5U9; Q26484; F6PL61; A0A2I0UTV9; H2ZAU0; H2YQW0; A0A093G4Z4; H9FLW8; A0A0L7QKC9; A0A146P9V2; A0A2F0BD02; H3CLD0; A0A061HZ54; H3DJ96; E4XII0; Q7T2J3; Q95V17; Q9DFH5; A0A2K5E7Z7; Q5IGP9; Q58DT9; A0A146YTJ0; Q3UIJ3; A0A0M4ATH8; A0A061I828; K4G…	0	2	0.4036	0	1	1	1114.53	2228.06	2228.07	-4.48	-0.00499	HCD (High Energy Collision Dissociation)	MS2	0	110	72.4769	24016	PA_Nov18.raw	F5	5.5	0	1.16906e-06
		FALSE	High	Sequest HT (A2)	Unambiguous	[K-].DLYANNVLSGGTTMYPGIADR.[M]		2	256	Q4TDY9; H2NAX9	G1K3F6; A0A146YQE5; A0A2K6EIH4; A0A093Q1Q4; A0A1A8E8S9; K4GDF4; M4AKR3; A0A0P7U2Z9; A0A087QRI2; Q8UW58; S9YJ91; M3ZXD4; U3IP16; C0LLE8; A0A077JG55; C0LJU8; A3F5U9; Q26484; F6PL61; A0A2I0UTV9; H2ZAU0; H2YQW0; A0A093G4Z4; H9FLW8; A0A0L7QKC9; A0A146P9V2; A0A2F0BD02; H3CLD0; A0A061HZ54; H3DJ96; E4XII0; Q7T2J3; Q95V17; Q9DFH5; A0A2K5E7Z7; Q5IGP9; Q58DT9; A0A146YTJ0; Q3UIJ3; A0A0M4ATH8; A0A061I828; K4G…	0	3	0.4209	0	1	1	743.356	2228.05	2228.07	-4.68	-0.00347	HCD (High Energy Collision Dissociation)	MS2	5.80547	110	72.4454	24004	PA_Nov18.raw	F5	5.37	0	0.000438
		FALSE	High	Sequest HT (A2)	Unambiguous	[K-].DLYANNVLSGGTTMYPGIADR.[M]		2	256	Q4TDY9; H2NAX9	G1K3F6; A0A146YQE5; A0A2K6EIH4; A0A093Q1Q4; A0A1A8E8S9; K4GDF4; M4AKR3; A0A0P7U2Z9; A0A087QRI2; Q8UW58; S9YJ91; M3ZXD4; U3IP16; C0LLE8; A0A077JG55; C0LJU8; A3F5U9; Q26484; F6PL61; A0A2I0UTV9; H2ZAU0; H2YQW0; A0A093G4Z4; H9FLW8; A0A0L7QKC9; A0A146P9V2; A0A2F0BD02; H3CLD0; A0A061HZ54; H3DJ96; E4XII0; Q7T2J3; Q95V17; Q9DFH5; A0A2K5E7Z7; Q5IGP9; Q58DT9; A0A146YTJ0; Q3UIJ3; A0A0M4ATH8; A0A061I828; K4G…	0	2	0.38	0	1	1	1114.53	2228.06	2228.07	-3.39	-0.00377	HCD (High Energy Collision Dissociation)	MS2	0	110	72.1238	23883	PA_Nov18.raw	F5	5.79	0	1.817e-05
		FALSE	High	Sequest HT (A2)	Unambiguous	[K-].DLYANNVLSGGTTMYPGIADR.[M]		2	256	Q4TDY9; H2NAX9	G1K3F6; A0A146YQE5; A0A2K6EIH4; A0A093Q1Q4; A0A1A8E8S9; K4GDF4; M4AKR3; A0A0P7U2Z9; A0A087QRI2; Q8UW58; S9YJ91; M3ZXD4; U3IP16; C0LLE8; A0A077JG55; C0LJU8; A3F5U9; Q26484; F6PL61; A0A2I0UTV9; H2ZAU0; H2YQW0; A0A093G4Z4; H9FLW8; A0A0L7QKC9; A0A146P9V2; A0A2F0BD02; H3CLD0; A0A061HZ54; H3DJ96; E4XII0; Q7T2J3; Q95V17; Q9DFH5; A0A2K5E7Z7; Q5IGP9; Q58DT9; A0A146YTJ0; Q3UIJ3; A0A0M4ATH8; A0A061I828; K4G…	0	3	0.385	0	1	1	743.357	2228.06	2228.07	-4.1	-0.00305	HCD (High Energy Collision Dissociation)	MS2	3.49888	110	72.0945	23872	PA_Nov18.raw	F5	6.13	0	0.002063
	FALSE	High	[R].GYSFVTTAER.[EG]			0.0703443	0.00803471	1	256	2	H2NAX9	H2NAX9 [221-230]	0	1130.55	High	High	0.002753	0.08165	2.38	R.GYSFVTTAER.E	[221-230]
		Checked	Confidence	Identifying Node	PSM Ambiguity	Annotated Sequence	Modifications	# Protein Groups	# Proteins	Master Protein Accessions	Protein Accessions	# Missed Cleavages	Charge	DeltaScore	DeltaCn	Rank	Search Engine Rank	m/z [Da]	MH+ [Da]	Theo. MH+ [Da]	DeltaM [ppm]	Deltam/z [Da]	Activation Type	MS Order	Isolation Interference [%]	Ion Inject Time [ms]	RT [min]	First Scan	Spectrum File	File ID	XCorr	Percolator q-Value	Percolator PEP
		FALSE	High	Sequest HT (A2)	Unambiguous	[R].GYSFVTTAER.[EG]		1	256	H2NAX9	A0A146YQE5; B2X877; L5L4R2; A0A183VDM5; S9YJ91; A0A2K6SSF3; A0A2K6A1L8; A0A1D5NTE4; Q804T5; A0A0B2V386; Q26484; A0A087QJY7; H2ZAU0; A0A0A0MQP7; Q3TG92; Q8I861; A0A183U5R7; A0A146P9V2; A0A2Y9HNF0; A0A061HZ54; L7Q4W0; A0A2K6PUF5; E4XII0; A0A076KTV1; Q76BI5; G1RNR9; Q9R146; G8JKX4; C3XYD4; Q58DT9; C0LJV0; K7A690; A0A146YTJ0; A0A340XTX7; A0A093F8L0; A0A061I828; A0A0M3HFE0; Q5F1K9; F1MKC4; A0A1S3EPS4;…	0	2	0.3803	0	1	1	565.778	1130.55	1130.55	0.32	0.00018	HCD (High Energy Collision Dissociation)	MS2	47.9389	110	43.3655	13223	PA_Nov18.raw	F5	2.13	0.002753	0.09305
		FALSE	High	Sequest HT (A2)	Unambiguous	[R].GYSFVTTAER.[EG]		1	256	H2NAX9	A0A146YQE5; B2X877; L5L4R2; A0A183VDM5; S9YJ91; A0A2K6SSF3; A0A2K6A1L8; A0A1D5NTE4; Q804T5; A0A0B2V386; Q26484; A0A087QJY7; H2ZAU0; A0A0A0MQP7; Q3TG92; Q8I861; A0A183U5R7; A0A146P9V2; A0A2Y9HNF0; A0A061HZ54; L7Q4W0; A0A2K6PUF5; E4XII0; A0A076KTV1; Q76BI5; G1RNR9; Q9R146; G8JKX4; C3XYD4; Q58DT9; C0LJV0; K7A690; A0A146YTJ0; A0A340XTX7; A0A093F8L0; A0A061I828; A0A0M3HFE0; Q5F1K9; F1MKC4; A0A1S3EPS4;…	0	2	0.416	0	1	1	565.778	1130.55	1130.55	0.1	6e-05	HCD (High Energy Collision Dissociation)	MS2	36.502	110	29.3037	8048	PA_Nov18.raw	F5	2.38	0.002753	0.08165
FALSE	High	Master Protein	Q4TDY9	Chromosome undetermined SCAF5936, whole genome shotgun sequence (Fragment) OS=Tetraodon nigroviridis OX=99883 GN=GSTENG00002550001 PE=4 SV=1	0	24.917	48	4	24	1	1	108	12	7.97	101.39	4	High
	Checked	Confidence	Annotated Sequence	Modifications	Modifications in Master Proteins	Qvality PEP	Qvality q-value	# Protein Groups	# Proteins	# PSMs	Master Protein Accessions	Positions in Master Proteins	# Missed Cleavages	Theo. MH+ [Da]	Found in Sample: [S5] F5: Sample	Confidence (by Search Engine): Sequest HT	Percolator q-Value (by Search Engine): Sequest HT	Percolator PEP (by Search Engine): Sequest HT	XCorr (by Search Engine): Sequest HT	Sequence in Protein	Positions in Protein	Peptide Group Modifications in Protein
	FALSE	High	[R].KDLYANNVLSGGTTMYPGIADR.[M]			0.000420286	0	2	256	1	Q4TDY9; H2NAX9	Q4TDY9 [24-45]; H2NAX9 [315-336]	1	2356.16	High	High	0	0.001464	6.52	R.KDLYANNVLSGGTTMYPGIADR.M	[24-45]
		Checked	Confidence	Identifying Node	PSM Ambiguity	Annotated Sequence	Modifications	# Protein Groups	# Proteins	Master Protein Accessions	Protein Accessions	# Missed Cleavages	Charge	DeltaScore	DeltaCn	Rank	Search Engine Rank	m/z [Da]	MH+ [Da]	Theo. MH+ [Da]	DeltaM [ppm]	Deltam/z [Da]	Activation Type	MS Order	Isolation Interference [%]	Ion Inject Time [ms]	RT [min]	First Scan	Spectrum File	File ID	XCorr	Percolator q-Value	Percolator PEP
		FALSE	High	Sequest HT (A2)	Unambiguous	[R].KDLYANNVLSGGTTMYPGIADR.[M]		2	256	Q4TDY9; H2NAX9	G1K3F6; A0A146YQE5; A0A2K6EIH4; A0A093Q1Q4; A0A1A8E8S9; K4GDF4; M4AKR3; A0A0P7U2Z9; A0A087QRI2; Q8UW58; S9YJ91; M3ZXD4; U3IP16; C0LLE8; A0A077JG55; C0LJU8; A3F5U9; Q26484; F6PL61; A0A2I0UTV9; H2ZAU0; H2YQW0; A0A093G4Z4; H9FLW8; A0A0L7QKC9; A0A146P9V2; A0A2F0BD02; H3CLD0; A0A061HZ54; H3DJ96; E4XII0; Q7T2J3; Q95V17; Q9DFH5; A0A2K5E7Z7; Q5IGP9; Q58DT9; A0A146YTJ0; Q3UIJ3; A0A0M4ATH8; A0A061I828; K4G…	1	3	0.3911	0	1	1	786.055	2356.15	2356.16	-4.45	-0.00349	HCD (High Energy Collision Dissociation)	MS2	34.848	76.5	74.2906	24701	PA_Nov18.raw	F5	6.52	0	0.001464
	FALSE	High	[K].QEYDEAGPSIVHR.[KN]			0.000717604	0	2	256	7	Q4TDY9; H2NAX9	Q4TDY9 [93-105]; H2NAX9 [384-396]	0	1500.71	High	High	0	0.00224	4.67	K.QEYDEAGPSIVHR.K	[93-105]
		Checked	Confidence	Identifying Node	PSM Ambiguity	Annotated Sequence	Modifications	# Protein Groups	# Proteins	Master Protein Accessions	Protein Accessions	# Missed Cleavages	Charge	DeltaScore	DeltaCn	Rank	Search Engine Rank	m/z [Da]	MH+ [Da]	Theo. MH+ [Da]	DeltaM [ppm]	Deltam/z [Da]	Activation Type	MS Order	Isolation Interference [%]	Ion Inject Time [ms]	RT [min]	First Scan	Spectrum File	File ID	XCorr	Percolator q-Value	Percolator PEP
		FALSE	High	Sequest HT (A2)	Selected	[K].QEYDEAGPSIVHR.[KN]		2	256	Q4TDY9; H2NAX9	G1K3F6; A0A2K6EIH4; M4AKR3; A0A093PGJ7; A0A212CN01; A0A0P7U2Z9; A0A2I0MPQ8; M3ZXD4; U3IP16; C0LLE8; Q804T5; C0LJU8; Q26484; A0A2I0UTV9; H2ZAU0; O76784; H2YQW0; A0A0A0MQP7; Q3TG92; A0A2Y9HNF0; A0A2F0BD02; L9KVG3; H3CLD0; A0A091IJE1; R0LGZ6; H3DJ96; A0A2K6PUF5; H3DJ95; M7AQI6; Q7T2J3; Q9DFH5; A0A2K5E7Z7; A0A340XTX7; A0A093F8L0; A0A1L3KPZ4; D5LXK9; Q3UIJ3; M4AJ18; A0A061I828; K4G326; G3W5K4; A0A087X…	0	3	0.0233	0	1	1	500.906	1500.7	1500.71	-3.65	-0.00182	HCD (High Energy Collision Dissociation)	MS2	71.6668	110	63.6694	20711	PA_Nov18.raw	F5	3.44	0	0.02118
		FALSE	High	Sequest HT (A2)	Selected	[K].QEYDEAGPSIVHR.[KN]		2	256	Q4TDY9; H2NAX9	G1K3F6; A0A2K6EIH4; M4AKR3; A0A093PGJ7; A0A212CN01; A0A0P7U2Z9; A0A2I0MPQ8; M3ZXD4; U3IP16; C0LLE8; Q804T5; C0LJU8; Q26484; A0A2I0UTV9; H2ZAU0; O76784; H2YQW0; A0A0A0MQP7; Q3TG92; A0A2Y9HNF0; A0A2F0BD02; L9KVG3; H3CLD0; A0A091IJE1; R0LGZ6; H3DJ96; A0A2K6PUF5; H3DJ95; M7AQI6; Q7T2J3; Q9DFH5; A0A2K5E7Z7; A0A340XTX7; A0A093F8L0; A0A1L3KPZ4; D5LXK9; Q3UIJ3; M4AJ18; A0A061I828; K4G326; G3W5K4; A0A087X…	0	3	0.0232	0	1	1	500.906	1500.7	1500.71	-3.46	-0.00173	HCD (High Energy Collision Dissociation)	MS2	35.435	110	64.0437	20851	PA_Nov18.raw	F5	4.31	0	0.01924
		FALSE	High	Sequest HT (A2)	Selected	[K].QEYDEAGPSIVHR.[KN]		2	256	Q4TDY9; H2NAX9	G1K3F6; A0A2K6EIH4; M4AKR3; A0A093PGJ7; A0A212CN01; A0A0P7U2Z9; A0A2I0MPQ8; M3ZXD4; U3IP16; C0LLE8; Q804T5; C0LJU8; Q26484; A0A2I0UTV9; H2ZAU0; O76784; H2YQW0; A0A0A0MQP7; Q3TG92; A0A2Y9HNF0; A0A2F0BD02; L9KVG3; H3CLD0; A0A091IJE1; R0LGZ6; H3DJ96; A0A2K6PUF5; H3DJ95; M7AQI6; Q7T2J3; Q9DFH5; A0A2K5E7Z7; A0A340XTX7; A0A093F8L0; A0A1L3KPZ4; D5LXK9; Q3UIJ3; M4AJ18; A0A061I828; K4G326; G3W5K4; A0A087X…	0	3	0.0385	0	1	1	500.905	1500.7	1500.71	-4.07	-0.00204	HCD (High Energy Collision Dissociation)	MS2	27.9348	110	64.4176	20991	PA_Nov18.raw	F5	4.67	0	0.00224
		FALSE	High	Sequest HT (A2)	Selected	[K].QEYDEAGPSIVHR.[KN]		2	256	Q4TDY9; H2NAX9	G1K3F6; A0A2K6EIH4; M4AKR3; A0A093PGJ7; A0A212CN01; A0A0P7U2Z9; A0A2I0MPQ8; M3ZXD4; U3IP16; C0LLE8; Q804T5; C0LJU8; Q26484; A0A2I0UTV9; H2ZAU0; O76784; H2YQW0; A0A0A0MQP7; Q3TG92; A0A2Y9HNF0; A0A2F0BD02; L9KVG3; H3CLD0; A0A091IJE1; R0LGZ6; H3DJ96; A0A2K6PUF5; H3DJ95; M7AQI6; Q7T2J3; Q9DFH5; A0A2K5E7Z7; A0A340XTX7; A0A093F8L0; A0A1L3KPZ4; D5LXK9; Q3UIJ3; M4AJ18; A0A061I828; K4G326; G3W5K4; A0A087X…	0	3	0.0359	0	1	1	500.905	1500.7	1500.71	-4.32	-0.00216	HCD (High Energy Collision Dissociation)	MS2	22.7295	102.516	64.7652	21121	PA_Nov18.raw	F5	4.46	0	0.03224
		FALSE	High	Sequest HT (A2)	Selected	[K].QEYDEAGPSIVHR.[KN]		2	256	Q4TDY9; H2NAX9	G1K3F6; A0A2K6EIH4; M4AKR3; A0A093PGJ7; A0A212CN01; A0A0P7U2Z9; A0A2I0MPQ8; M3ZXD4; U3IP16; C0LLE8; Q804T5; C0LJU8; Q26484; A0A2I0UTV9; H2ZAU0; O76784; H2YQW0; A0A0A0MQP7; Q3TG92; A0A2Y9HNF0; A0A2F0BD02; L9KVG3; H3CLD0; A0A091IJE1; R0LGZ6; H3DJ96; A0A2K6PUF5; H3DJ95; M7AQI6; Q7T2J3; Q9DFH5; A0A2K5E7Z7; A0A340XTX7; A0A093F8L0; A0A1L3KPZ4; D5LXK9; Q3UIJ3; M4AJ18; A0A061I828; K4G326; G3W5K4; A0A087X…	0	3	0.0382	0	1	1	500.906	1500.7	1500.71	-2.73	-0.00137	HCD (High Energy Collision Dissociation)	MS2	24.7326	94.666	65.1172	21253	PA_Nov18.raw	F5	4.19	0	0.02963
		FALSE	High	Sequest HT (A2)	Selected	[K].QEYDEAGPSIVHR.[KN]		2	256	Q4TDY9; H2NAX9	G1K3F6; A0A2K6EIH4; M4AKR3; A0A093PGJ7; A0A212CN01; A0A0P7U2Z9; A0A2I0MPQ8; M3ZXD4; U3IP16; C0LLE8; Q804T5; C0LJU8; Q26484; A0A2I0UTV9; H2ZAU0; O76784; H2YQW0; A0A0A0MQP7; Q3TG92; A0A2Y9HNF0; A0A2F0BD02; L9KVG3; H3CLD0; A0A091IJE1; R0LGZ6; H3DJ96; A0A2K6PUF5; H3DJ95; M7AQI6; Q7T2J3; Q9DFH5; A0A2K5E7Z7; A0A340XTX7; A0A093F8L0; A0A1L3KPZ4; D5LXK9; Q3UIJ3; M4AJ18; A0A061I828; K4G326; G3W5K4; A0A087X…	0	3	0.0243	0	1	1	500.908	1500.71	1500.71	0.26	0.00013	HCD (High Energy Collision Dissociation)	MS2	49.0732	110	22.6205	5573	PA_Nov18.raw	F5	3.71	0	0.02779
		FALSE	High	Sequest HT (A2)	Unambiguous	[K].QEYDEAGPSIVHR.[KN]		2	256	Q4TDY9; H2NAX9	G1K3F6; A0A2K6EIH4; M4AKR3; A0A093PGJ7; A0A212CN01; A0A0P7U2Z9; A0A2I0MPQ8; M3ZXD4; U3IP16; C0LLE8; Q804T5; C0LJU8; Q26484; A0A2I0UTV9; H2ZAU0; O76784; H2YQW0; A0A0A0MQP7; Q3TG92; A0A2Y9HNF0; A0A2F0BD02; L9KVG3; H3CLD0; A0A091IJE1; R0LGZ6; H3DJ96; A0A2K6PUF5; H3DJ95; M7AQI6; Q7T2J3; Q9DFH5; A0A2K5E7Z7; A0A340XTX7; A0A093F8L0; A0A1L3KPZ4; D5LXK9; Q3UIJ3; M4AJ18; A0A061I828; K4G326; G3W5K4; A0A087X…	0	3	0.1104	0	1	1	500.907	1500.71	1500.71	-0.29	-0.00015	HCD (High Energy Collision Dissociation)	MS2	59.31	110	22.9757	5706	PA_Nov18.raw	F5	3.17	0	0.009405
	FALSE	High	[K-].DLYANNVLSGGTTMYPGIADR.[M]	1xOxidation [M14]		4.43809e-05	0	2	256	6	Q4TDY9; H2NAX9	Q4TDY9 [25-45]; H2NAX9 [316-336]	0	2244.06	High	High	0	0.0002491	4.02	K.DLYANNVLSGGTTMYPGIADR.M	[25-45]
		Checked	Confidence	Identifying Node	PSM Ambiguity	Annotated Sequence	Modifications	# Protein Groups	# Proteins	Master Protein Accessions	Protein Accessions	# Missed Cleavages	Charge	DeltaScore	DeltaCn	Rank	Search Engine Rank	m/z [Da]	MH+ [Da]	Theo. MH+ [Da]	DeltaM [ppm]	Deltam/z [Da]	Activation Type	MS Order	Isolation Interference [%]	Ion Inject Time [ms]	RT [min]	First Scan	Spectrum File	File ID	XCorr	Percolator q-Value	Percolator PEP
		FALSE	High	Sequest HT (A2)	Unambiguous	[K-].DLYANNVLSGGTTmYPGIADR.[M]	M14(Oxidation)	2	256	Q4TDY9; H2NAX9	G1K3F6; A0A146YQE5; A0A2K6EIH4; A0A093Q1Q4; A0A1A8E8S9; K4GDF4; M4AKR3; A0A0P7U2Z9; A0A087QRI2; Q8UW58; S9YJ91; M3ZXD4; U3IP16; C0LLE8; A0A077JG55; C0LJU8; A3F5U9; Q26484; F6PL61; A0A2I0UTV9; H2ZAU0; H2YQW0; A0A093G4Z4; H9FLW8; A0A0L7QKC9; A0A146P9V2; A0A2F0BD02; H3CLD0; A0A061HZ54; H3DJ96; E4XII0; Q7T2J3; Q95V17; Q9DFH5; A0A2K5E7Z7; Q5IGP9; Q58DT9; A0A146YTJ0; Q3UIJ3; A0A0M4ATH8; A0A061I828; K4G…	0	3	0.2861	0	1	1	748.688	2244.05	2244.06	-4.28	-0.0032	HCD (High Energy Collision Dissociation)	MS2	15.0068	110	66.0926	21619	PA_Nov18.raw	F5	4.02	0	0.0002491
		FALSE	High	Sequest HT (A2)	Unambiguous	[K-].DLYANNVLSGGTTmYPGIADR.[M]	M14(Oxidation)	2	256	Q4TDY9; H2NAX9	G1K3F6; A0A146YQE5; A0A2K6EIH4; A0A093Q1Q4; A0A1A8E8S9; K4GDF4; M4AKR3; A0A0P7U2Z9; A0A087QRI2; Q8UW58; S9YJ91; M3ZXD4; U3IP16; C0LLE8; A0A077JG55; C0LJU8; A3F5U9; Q26484; F6PL61; A0A2I0UTV9; H2ZAU0; H2YQW0; A0A093G4Z4; H9FLW8; A0A0L7QKC9; A0A146P9V2; A0A2F0BD02; H3CLD0; A0A061HZ54; H3DJ96; E4XII0; Q7T2J3; Q95V17; Q9DFH5; A0A2K5E7Z7; Q5IGP9; Q58DT9; A0A146YTJ0; Q3UIJ3; A0A0M4ATH8; A0A061I828; K4G…	0	3	0.0967	0	1	1	748.69	2244.05	2244.06	-2.73	-0.00204	HCD (High Energy Collision Dissociation)	MS2	22.4813	110	65.7183	21479	PA_Nov18.raw	F5	3.62	0	0.00656
		FALSE	High	Sequest HT (A2)	Unambiguous	[K-].DLYANNVLSGGTTmYPGIADR.[M]	M14(Oxidation)	2	256	Q4TDY9; H2NAX9	G1K3F6; A0A146YQE5; A0A2K6EIH4; A0A093Q1Q4; A0A1A8E8S9; K4GDF4; M4AKR3; A0A0P7U2Z9; A0A087QRI2; Q8UW58; S9YJ91; M3ZXD4; U3IP16; C0LLE8; A0A077JG55; C0LJU8; A3F5U9; Q26484; F6PL61; A0A2I0UTV9; H2ZAU0; H2YQW0; A0A093G4Z4; H9FLW8; A0A0L7QKC9; A0A146P9V2; A0A2F0BD02; H3CLD0; A0A061HZ54; H3DJ96; E4XII0; Q7T2J3; Q95V17; Q9DFH5; A0A2K5E7Z7; Q5IGP9; Q58DT9; A0A146YTJ0; Q3UIJ3; A0A0M4ATH8; A0A061I828; K4G…	0	2	0.2225	0	1	1	1122.53	2244.06	2244.06	-1.53	-0.00172	HCD (High Energy Collision Dissociation)	MS2	14.0001	110	65.9213	21555	PA_Nov18.raw	F5	3.91	0	0.0007579
		FALSE	High	Sequest HT (A2)	Unambiguous	[K-].DLYANNVLSGGTTmYPGIADR.[M]	M14(Oxidation)	2	256	Q4TDY9; H2NAX9	G1K3F6; A0A146YQE5; A0A2K6EIH4; A0A093Q1Q4; A0A1A8E8S9; K4GDF4; M4AKR3; A0A0P7U2Z9; A0A087QRI2; Q8UW58; S9YJ91; M3ZXD4; U3IP16; C0LLE8; A0A077JG55; C0LJU8; A3F5U9; Q26484; F6PL61; A0A2I0UTV9; H2ZAU0; H2YQW0; A0A093G4Z4; H9FLW8; A0A0L7QKC9; A0A146P9V2; A0A2F0BD02; H3CLD0; A0A061HZ54; H3DJ96; E4XII0; Q7T2J3; Q95V17; Q9DFH5; A0A2K5E7Z7; Q5IGP9; Q58DT9; A0A146YTJ0; Q3UIJ3; A0A0M4ATH8; A0A061I828; K4G…	0	2	0.206	0	1	1	1122.53	2244.06	2244.06	0.86	0.00097	HCD (High Energy Collision Dissociation)	MS2	33.5744	110	66.3047	21699	PA_Nov18.raw	F5	3.98	0	0.001423
		FALSE	High	Sequest HT (A2)	Unambiguous	[K-].DLYANNVLSGGTTmYPGIADR.[M]	M14(Oxidation)	2	256	Q4TDY9; H2NAX9	G1K3F6; A0A146YQE5; A0A2K6EIH4; A0A093Q1Q4; A0A1A8E8S9; K4GDF4; M4AKR3; A0A0P7U2Z9; A0A087QRI2; Q8UW58; S9YJ91; M3ZXD4; U3IP16; C0LLE8; A0A077JG55; C0LJU8; A3F5U9; Q26484; F6PL61; A0A2I0UTV9; H2ZAU0; H2YQW0; A0A093G4Z4; H9FLW8; A0A0L7QKC9; A0A146P9V2; A0A2F0BD02; H3CLD0; A0A061HZ54; H3DJ96; E4XII0; Q7T2J3; Q95V17; Q9DFH5; A0A2K5E7Z7; Q5IGP9; Q58DT9; A0A146YTJ0; Q3UIJ3; A0A0M4ATH8; A0A061I828; K4G…	0	3	0.248	0	1	1	748.688	2244.05	2244.06	-4.45	-0.00333	HCD (High Energy Collision Dissociation)	MS2	31.3658	110	66.4442	21751	PA_Nov18.raw	F5	3.67	0	0.008341
		FALSE	High	Sequest HT (A2)	Unambiguous	[K-].DLYANNVLSGGTTmYPGIADR.[M]	M14(Oxidation)	2	256	Q4TDY9; H2NAX9	G1K3F6; A0A146YQE5; A0A2K6EIH4; A0A093Q1Q4; A0A1A8E8S9; K4GDF4; M4AKR3; A0A0P7U2Z9; A0A087QRI2; Q8UW58; S9YJ91; M3ZXD4; U3IP16; C0LLE8; A0A077JG55; C0LJU8; A3F5U9; Q26484; F6PL61; A0A2I0UTV9; H2ZAU0; H2YQW0; A0A093G4Z4; H9FLW8; A0A0L7QKC9; A0A146P9V2; A0A2F0BD02; H3CLD0; A0A061HZ54; H3DJ96; E4XII0; Q7T2J3; Q95V17; Q9DFH5; A0A2K5E7Z7; Q5IGP9; Q58DT9; A0A146YTJ0; Q3UIJ3; A0A0M4ATH8; A0A061I828; K4G…	0	2	0.2808	0	1	1	1122.53	2244.06	2244.06	-0.33	-0.00037	HCD (High Energy Collision Dissociation)	MS2	27.0846	110	65.5425	21413	PA_Nov18.raw	F5	2.6	0.006099	0.1452
	FALSE	High	[K-].DLYANNVLSGGTTMYPGIADR.[M]			4.96744e-08	0	2	256	6	Q4TDY9; H2NAX9	Q4TDY9 [25-45]; H2NAX9 [316-336]	0	2228.07	High	High	0	0.002063	6.13	K.DLYANNVLSGGTTMYPGIADR.M	[25-45]
		Checked	Confidence	Identifying Node	PSM Ambiguity	Annotated Sequence	Modifications	# Protein Groups	# Proteins	Master Protein Accessions	Protein Accessions	# Missed Cleavages	Charge	DeltaScore	DeltaCn	Rank	Search Engine Rank	m/z [Da]	MH+ [Da]	Theo. MH+ [Da]	DeltaM [ppm]	Deltam/z [Da]	Activation Type	MS Order	Isolation Interference [%]	Ion Inject Time [ms]	RT [min]	First Scan	Spectrum File	File ID	XCorr	Percolator q-Value	Percolator PEP
		FALSE	High	Sequest HT (A2)	Unambiguous	[K-].DLYANNVLSGGTTMYPGIADR.[M]		2	256	Q4TDY9; H2NAX9	G1K3F6; A0A146YQE5; A0A2K6EIH4; A0A093Q1Q4; A0A1A8E8S9; K4GDF4; M4AKR3; A0A0P7U2Z9; A0A087QRI2; Q8UW58; S9YJ91; M3ZXD4; U3IP16; C0LLE8; A0A077JG55; C0LJU8; A3F5U9; Q26484; F6PL61; A0A2I0UTV9; H2ZAU0; H2YQW0; A0A093G4Z4; H9FLW8; A0A0L7QKC9; A0A146P9V2; A0A2F0BD02; H3CLD0; A0A061HZ54; H3DJ96; E4XII0; Q7T2J3; Q95V17; Q9DFH5; A0A2K5E7Z7; Q5IGP9; Q58DT9; A0A146YTJ0; Q3UIJ3; A0A0M4ATH8; A0A061I828; K4G…	0	2	0.3918	0	1	1	1114.54	2228.06	2228.07	-0.21	-0.00023	HCD (High Energy Collision Dissociation)	MS2	0	110	71.7796	23754	PA_Nov18.raw	F5	4.9	0	9.453e-05
		FALSE	High	Sequest HT (A2)	Unambiguous	[K-].DLYANNVLSGGTTMYPGIADR.[M]		2	256	Q4TDY9; H2NAX9	G1K3F6; A0A146YQE5; A0A2K6EIH4; A0A093Q1Q4; A0A1A8E8S9; K4GDF4; M4AKR3; A0A0P7U2Z9; A0A087QRI2; Q8UW58; S9YJ91; M3ZXD4; U3IP16; C0LLE8; A0A077JG55; C0LJU8; A3F5U9; Q26484; F6PL61; A0A2I0UTV9; H2ZAU0; H2YQW0; A0A093G4Z4; H9FLW8; A0A0L7QKC9; A0A146P9V2; A0A2F0BD02; H3CLD0; A0A061HZ54; H3DJ96; E4XII0; Q7T2J3; Q95V17; Q9DFH5; A0A2K5E7Z7; Q5IGP9; Q58DT9; A0A146YTJ0; Q3UIJ3; A0A0M4ATH8; A0A061I828; K4G…	0	3	0.3267	0	1	1	743.357	2228.06	2228.07	-3.77	-0.0028	HCD (High Energy Collision Dissociation)	MS2	2.91573	110	71.7476	23742	PA_Nov18.raw	F5	4.5	0	0.01321
		FALSE	High	Sequest HT (A2)	Unambiguous	[K-].DLYANNVLSGGTTMYPGIADR.[M]		2	256	Q4TDY9; H2NAX9	G1K3F6; A0A146YQE5; A0A2K6EIH4; A0A093Q1Q4; A0A1A8E8S9; K4GDF4; M4AKR3; A0A0P7U2Z9; A0A087QRI2; Q8UW58; S9YJ91; M3ZXD4; U3IP16; C0LLE8; A0A077JG55; C0LJU8; A3F5U9; Q26484; F6PL61; A0A2I0UTV9; H2ZAU0; H2YQW0; A0A093G4Z4; H9FLW8; A0A0L7QKC9; A0A146P9V2; A0A2F0BD02; H3CLD0; A0A061HZ54; H3DJ96; E4XII0; Q7T2J3; Q95V17; Q9DFH5; A0A2K5E7Z7; Q5IGP9; Q58DT9; A0A146YTJ0; Q3UIJ3; A0A0M4ATH8; A0A061I828; K4G…	0	2	0.4036	0	1	1	1114.53	2228.06	2228.07	-4.48	-0.00499	HCD (High Energy Collision Dissociation)	MS2	0	110	72.4769	24016	PA_Nov18.raw	F5	5.5	0	1.16906e-06
		FALSE	High	Sequest HT (A2)	Unambiguous	[K-].DLYANNVLSGGTTMYPGIADR.[M]		2	256	Q4TDY9; H2NAX9	G1K3F6; A0A146YQE5; A0A2K6EIH4; A0A093Q1Q4; A0A1A8E8S9; K4GDF4; M4AKR3; A0A0P7U2Z9; A0A087QRI2; Q8UW58; S9YJ91; M3ZXD4; U3IP16; C0LLE8; A0A077JG55; C0LJU8; A3F5U9; Q26484; F6PL61; A0A2I0UTV9; H2ZAU0; H2YQW0; A0A093G4Z4; H9FLW8; A0A0L7QKC9; A0A146P9V2; A0A2F0BD02; H3CLD0; A0A061HZ54; H3DJ96; E4XII0; Q7T2J3; Q95V17; Q9DFH5; A0A2K5E7Z7; Q5IGP9; Q58DT9; A0A146YTJ0; Q3UIJ3; A0A0M4ATH8; A0A061I828; K4G…	0	3	0.4209	0	1	1	743.356	2228.05	2228.07	-4.68	-0.00347	HCD (High Energy Collision Dissociation)	MS2	5.80547	110	72.4454	24004	PA_Nov18.raw	F5	5.37	0	0.000438
		FALSE	High	Sequest HT (A2)	Unambiguous	[K-].DLYANNVLSGGTTMYPGIADR.[M]		2	256	Q4TDY9; H2NAX9	G1K3F6; A0A146YQE5; A0A2K6EIH4; A0A093Q1Q4; A0A1A8E8S9; K4GDF4; M4AKR3; A0A0P7U2Z9; A0A087QRI2; Q8UW58; S9YJ91; M3ZXD4; U3IP16; C0LLE8; A0A077JG55; C0LJU8; A3F5U9; Q26484; F6PL61; A0A2I0UTV9; H2ZAU0; H2YQW0; A0A093G4Z4; H9FLW8; A0A0L7QKC9; A0A146P9V2; A0A2F0BD02; H3CLD0; A0A061HZ54; H3DJ96; E4XII0; Q7T2J3; Q95V17; Q9DFH5; A0A2K5E7Z7; Q5IGP9; Q58DT9; A0A146YTJ0; Q3UIJ3; A0A0M4ATH8; A0A061I828; K4G…	0	2	0.38	0	1	1	1114.53	2228.06	2228.07	-3.39	-0.00377	HCD (High Energy Collision Dissociation)	MS2	0	110	72.1238	23883	PA_Nov18.raw	F5	5.79	0	1.817e-05
		FALSE	High	Sequest HT (A2)	Unambiguous	[K-].DLYANNVLSGGTTMYPGIADR.[M]		2	256	Q4TDY9; H2NAX9	G1K3F6; A0A146YQE5; A0A2K6EIH4; A0A093Q1Q4; A0A1A8E8S9; K4GDF4; M4AKR3; A0A0P7U2Z9; A0A087QRI2; Q8UW58; S9YJ91; M3ZXD4; U3IP16; C0LLE8; A0A077JG55; C0LJU8; A3F5U9; Q26484; F6PL61; A0A2I0UTV9; H2ZAU0; H2YQW0; A0A093G4Z4; H9FLW8; A0A0L7QKC9; A0A146P9V2; A0A2F0BD02; H3CLD0; A0A061HZ54; H3DJ96; E4XII0; Q7T2J3; Q95V17; Q9DFH5; A0A2K5E7Z7; Q5IGP9; Q58DT9; A0A146YTJ0; Q3UIJ3; A0A0M4ATH8; A0A061I828; K4G…	0	3	0.385	0	1	1	743.357	2228.06	2228.07	-4.1	-0.00305	HCD (High Energy Collision Dissociation)	MS2	3.49888	110	72.0945	23872	PA_Nov18.raw	F5	6.13	0	0.002063
	FALSE	High	[R-].GMESAGIHETTYNSIMK.[C]	1xOxidation [M2]		0.0134036	0	1	3	2	Q4TDY9	Q4TDY9 [1-17]	0	1884.85	High	High	0	0.03214	2.93	-.GMESAGIHETTYNSIMK.C	[1-17]
		Checked	Confidence	Identifying Node	PSM Ambiguity	Annotated Sequence	Modifications	# Protein Groups	# Proteins	Master Protein Accessions	Protein Accessions	# Missed Cleavages	Charge	DeltaScore	DeltaCn	Rank	Search Engine Rank	m/z [Da]	MH+ [Da]	Theo. MH+ [Da]	DeltaM [ppm]	Deltam/z [Da]	Activation Type	MS Order	Isolation Interference [%]	Ion Inject Time [ms]	RT [min]	First Scan	Spectrum File	File ID	XCorr	Percolator q-Value	Percolator PEP
		FALSE	High	Sequest HT (A2)	Unambiguous	[R-].GmESAGIHETTYNSIMK.[C]	M2(Oxidation)	1	3	Q4TDY9	M7AMQ1; Q4TDY9; G3UV10	0	3	0.4573	0	1	1	628.952	1884.84	1884.85	-2.8	-0.00176	HCD (High Energy Collision Dissociation)	MS2	35.9468	110	71.6155	23693	PA_Nov18.raw	F5	2.93	0	0.03214
		FALSE	High	Sequest HT (A2)	Unambiguous	[R-].GmESAGIHETTYNSIMK.[C]	M2(Oxidation)	1	3	Q4TDY9	M7AMQ1; Q4TDY9; G3UV10	0	3	0.4387	0	1	1	628.951	1884.84	1884.85	-4.26	-0.00268	HCD (High Energy Collision Dissociation)	MS2	32.7395	110	71.2293	23548	PA_Nov18.raw	F5	2.69	0	0.02238
	FALSE	High	[R-].GMESAGIHETTYNSIMK.[C]			0.00945833	0	1	3	2	Q4TDY9	Q4TDY9 [1-17]	0	1868.85	High	High	0	0.01708	5.01	-.GMESAGIHETTYNSIMK.C	[1-17]
		Checked	Confidence	Identifying Node	PSM Ambiguity	Annotated Sequence	Modifications	# Protein Groups	# Proteins	Master Protein Accessions	Protein Accessions	# Missed Cleavages	Charge	DeltaScore	DeltaCn	Rank	Search Engine Rank	m/z [Da]	MH+ [Da]	Theo. MH+ [Da]	DeltaM [ppm]	Deltam/z [Da]	Activation Type	MS Order	Isolation Interference [%]	Ion Inject Time [ms]	RT [min]	First Scan	Spectrum File	File ID	XCorr	Percolator q-Value	Percolator PEP
		FALSE	High	Sequest HT (A2)	Unambiguous	[R-].GMESAGIHETTYNSIMK.[C]		1	3	Q4TDY9	M7AMQ1; Q4TDY9; G3UV10	0	3	0.5469	0	1	1	623.62	1868.85	1868.85	-3.16	-0.00197	HCD (High Energy Collision Dissociation)	MS2	14.2384	66.487	74.0047	24592	PA_Nov18.raw	F5	5.01	0	0.01708
		FALSE	High	Sequest HT (A2)	Unambiguous	[R-].GMESAGIHETTYNSIMK.[C]		1	3	Q4TDY9	M7AMQ1; Q4TDY9; G3UV10	0	3	0.3493	0	1	1	623.619	1868.84	1868.85	-4.24	-0.00264	HCD (High Energy Collision Dissociation)	MS2	48.7275	110	71.8138	23767	PA_Nov18.raw	F5	2.29	0.006099	0.1342
FALSE	High	Master Protein	A0A2G5SPV1	Uncharacterized protein OS=Caenorhabditis nigoni OX=1611254 GN=Cnig_chr_X.g23430 PE=3 SV=1	0	17.773	15	3	23	2	1	376	41.7	5.49	83.87	3	High
	Checked	Confidence	Annotated Sequence	Modifications	Modifications in Master Proteins	Qvality PEP	Qvality q-value	# Protein Groups	# Proteins	# PSMs	Master Protein Accessions	Positions in Master Proteins	# Missed Cleavages	Theo. MH+ [Da]	Found in Sample: [S5] F5: Sample	Confidence (by Search Engine): Sequest HT	Percolator q-Value (by Search Engine): Sequest HT	Percolator PEP (by Search Engine): Sequest HT	XCorr (by Search Engine): Sequest HT	Sequence in Protein	Positions in Protein	Peptide Group Modifications in Protein
	FALSE	High	[K].LCYVALDFDQEMATAASSSSLEK.[S]	1xCarbamidomethyl [C2]		0.000386365	0	1	5	1	A0A2G5SPV1	A0A2G5SPV1 [217-239]	0	2536.16	High	High	0	0.001373	4.85	K.LCYVALDFDQEMATAASSSSLEK.S	[217-239]
		Checked	Confidence	Identifying Node	PSM Ambiguity	Annotated Sequence	Modifications	# Protein Groups	# Proteins	Master Protein Accessions	Protein Accessions	# Missed Cleavages	Charge	DeltaScore	DeltaCn	Rank	Search Engine Rank	m/z [Da]	MH+ [Da]	Theo. MH+ [Da]	DeltaM [ppm]	Deltam/z [Da]	Activation Type	MS Order	Isolation Interference [%]	Ion Inject Time [ms]	RT [min]	First Scan	Spectrum File	File ID	XCorr	Percolator q-Value	Percolator PEP
		FALSE	High	Sequest HT (A2)	Selected	[K].LcYVALDFDQEMATAASSSSLEK.[S]	C2(Carbamidomethyl)	1	5	A0A2G5SPV1	A0A2G5SPV1; P41340; Q9NC24; I3XK82; A0A226EC68	0	3	0.0082	0	1	1	846.055	2536.15	2536.16	-3.35	-0.00283	HCD (High Energy Collision Dissociation)	MS2	39.2221	110	74.257	24688	PA_Nov18.raw	F5	4.85	0	0.001373
	FALSE	High	[R].VAPEEHPVLLTEAPLNPK.[ASTFG]			1.37497e-06	0	2	258	18	A0A2G5SPV1; A0A2U3Z9L8	A0A2G5SPV1 [97-114]; A0A2U3Z9L8 [96-113]	0	1954.06	High	High	0	1.603e-05	6.38	R.VAPEEHPVLLTEAPLNPK.A	[97-114]
		Checked	Confidence	Identifying Node	PSM Ambiguity	Annotated Sequence	Modifications	# Protein Groups	# Proteins	Master Protein Accessions	Protein Accessions	# Missed Cleavages	Charge	DeltaScore	DeltaCn	Rank	Search Engine Rank	m/z [Da]	MH+ [Da]	Theo. MH+ [Da]	DeltaM [ppm]	Deltam/z [Da]	Activation Type	MS Order	Isolation Interference [%]	Ion Inject Time [ms]	RT [min]	First Scan	Spectrum File	File ID	XCorr	Percolator q-Value	Percolator PEP
		FALSE	High	Sequest HT (A2)	Unambiguous	[R].VAPEEHPVLLTEAPINPK.[ASTFG]		2	1		A0A1Y1K7E2	0	3		0	1	3	652.027	1954.07	1954.06	0.92	0.0006	HCD (High Energy Collision Dissociation)	MS2	7.98522	110	75.147	25026	PA_Nov18.raw	F5	4.14	0	0.0008394
		FALSE	High	Sequest HT (A2)	Unambiguous	[R].VAPEEHPVILTEAPLNPK.[ASTFG]		1	1		A0A2C9JF24	0	3		0	1	2	652.027	1954.07	1954.06	0.92	0.0006	HCD (High Energy Collision Dissociation)	MS2	7.98522	110	75.147	25026	PA_Nov18.raw	F5	4.14	0	0.0008394
		FALSE	High	Sequest HT (A2)	Unambiguous	[R].VAPEEHPVLLTEAPLNPK.[ASTFG]		2	256	A0A2G5SPV1; A0A2U3Z9L8	A0A2I2YLF1; A0A096NAA6; R4VFY6; E7DS94; A7UDB4; A0A2G5S916; M4PZX1; A0A267EJT4; F7J056; Q9U6L9; A0A182R8J7; A0A2Y9DHB2; F6T3Y8; Q8I9Z3; D7PF44; Q9NC28; A0A0X3PZ06; H2ZA71; A0A1B2G3B6; O18513; A0A2K6Q1T6; B6EAV1; S7Q589; A0A2K5QUJ1; E7DS46; A0A2I3T8J6; A0A2G5SAY9; A0A1Q3G3W2; Q58ID9; A0A076KTV1; Q86GJ1; A0A2K5E2M5; Q6QUV6; J7FRQ2; Q9NC10; A0A1I9W285; L5MJ38; B8RIT8; E7DS93; A0A194PZ35; A0A1Q3G3Q9;…	0	3	0	0	1	1	652.027	1954.07	1954.06	0.92	0.0006	HCD (High Energy Collision Dissociation)	MS2	7.98522	110	75.147	25026	PA_Nov18.raw	F5	4.14	0	0.0008394
		FALSE	High	Sequest HT (A2)	Unambiguous	[R].VAPEEHPVLLTEAPLNPK.[ASTFG]		2	256	A0A2G5SPV1; A0A2U3Z9L8	A0A2I2YLF1; A0A096NAA6; R4VFY6; E7DS94; A7UDB4; A0A2G5S916; M4PZX1; A0A267EJT4; F7J056; Q9U6L9; A0A182R8J7; A0A2Y9DHB2; F6T3Y8; Q8I9Z3; D7PF44; Q9NC28; A0A0X3PZ06; H2ZA71; A0A1B2G3B6; O18513; A0A2K6Q1T6; B6EAV1; S7Q589; A0A2K5QUJ1; E7DS46; A0A2I3T8J6; A0A2G5SAY9; A0A1Q3G3W2; Q58ID9; A0A076KTV1; Q86GJ1; A0A2K5E2M5; Q6QUV6; J7FRQ2; Q9NC10; A0A1I9W285; L5MJ38; B8RIT8; E7DS93; A0A194PZ35; A0A1Q3G3Q9;…	0	3		0	1	3	652.024	1954.06	1954.06	-3.67	-0.00239	HCD (High Energy Collision Dissociation)	MS2	33.9652	5.059	74.4524	24762	PA_Nov18.raw	F5	4.75	0	0.006522
		FALSE	High	Sequest HT (A2)	Unambiguous	[R].VAPEEHPVILTEAPLNPK.[ASTFG]		1	1		A0A2C9JF24	0	3		0	1	2	652.024	1954.06	1954.06	-3.67	-0.00239	HCD (High Energy Collision Dissociation)	MS2	33.9652	5.059	74.4524	24762	PA_Nov18.raw	F5	4.75	0	0.006522
		FALSE	High	Sequest HT (A2)	Unambiguous	[R].VAPEEHPVLLTEAPINPK.[ASTFG]		2	1		A0A1Y1K7E2	0	3	0	0	1	1	652.024	1954.06	1954.06	-3.67	-0.00239	HCD (High Energy Collision Dissociation)	MS2	33.9652	5.059	74.4524	24762	PA_Nov18.raw	F5	4.75	0	0.006522
		FALSE	High	Sequest HT (A2)	Unambiguous	[R].VAPEEHPVILTEAPLNPK.[ASTFG]		1	1		A0A2C9JF24	0	2		0	1	3	977.532	1954.06	1954.06	-3.45	-0.00337	HCD (High Energy Collision Dissociation)	MS2	4.13249	79.842	74.2497	24685	PA_Nov18.raw	F5	6.38	0	1.603e-05
		FALSE	High	Sequest HT (A2)	Unambiguous	[R].VAPEEHPVLLTEAPINPK.[ASTFG]		2	1		A0A1Y1K7E2	0	2		0	1	2	977.532	1954.06	1954.06	-3.45	-0.00337	HCD (High Energy Collision Dissociation)	MS2	4.13249	79.842	74.2497	24685	PA_Nov18.raw	F5	6.38	0	1.603e-05
		FALSE	High	Sequest HT (A2)	Unambiguous	[R].VAPEEHPVLLTEAPLNPK.[ASTFG]		2	256	A0A2G5SPV1; A0A2U3Z9L8	A0A2I2YLF1; A0A096NAA6; R4VFY6; E7DS94; A7UDB4; A0A2G5S916; M4PZX1; A0A267EJT4; F7J056; Q9U6L9; A0A182R8J7; A0A2Y9DHB2; F6T3Y8; Q8I9Z3; D7PF44; Q9NC28; A0A0X3PZ06; H2ZA71; A0A1B2G3B6; O18513; A0A2K6Q1T6; B6EAV1; S7Q589; A0A2K5QUJ1; E7DS46; A0A2I3T8J6; A0A2G5SAY9; A0A1Q3G3W2; Q58ID9; A0A076KTV1; Q86GJ1; A0A2K5E2M5; Q6QUV6; J7FRQ2; Q9NC10; A0A1I9W285; L5MJ38; B8RIT8; E7DS93; A0A194PZ35; A0A1Q3G3Q9;…	0	2	0	0	1	1	977.532	1954.06	1954.06	-3.45	-0.00337	HCD (High Energy Collision Dissociation)	MS2	4.13249	79.842	74.2497	24685	PA_Nov18.raw	F5	6.38	0	1.603e-05
		FALSE	High	Sequest HT (A2)	Unambiguous	[R].VAPEEHPVLLTEAPINPK.[ASTFG]		2	1		A0A1Y1K7E2	0	3		0	1	2	652.024	1954.06	1954.06	-4.33	-0.00282	HCD (High Energy Collision Dissociation)	MS2	5.47968	110	75.495	25154	PA_Nov18.raw	F5	3.2	0.002753	0.06035
		FALSE	High	Sequest HT (A2)	Unambiguous	[R].VAPEEHPVLLTEAPLNPK.[ASTFG]		2	256	A0A2G5SPV1; A0A2U3Z9L8	A0A2I2YLF1; A0A096NAA6; R4VFY6; E7DS94; A7UDB4; A0A2G5S916; M4PZX1; A0A267EJT4; F7J056; Q9U6L9; A0A182R8J7; A0A2Y9DHB2; F6T3Y8; Q8I9Z3; D7PF44; Q9NC28; A0A0X3PZ06; H2ZA71; A0A1B2G3B6; O18513; A0A2K6Q1T6; B6EAV1; S7Q589; A0A2K5QUJ1; E7DS46; A0A2I3T8J6; A0A2G5SAY9; A0A1Q3G3W2; Q58ID9; A0A076KTV1; Q86GJ1; A0A2K5E2M5; Q6QUV6; J7FRQ2; Q9NC10; A0A1I9W285; L5MJ38; B8RIT8; E7DS93; A0A194PZ35; A0A1Q3G3Q9;…	0	3	0	0	1	1	652.024	1954.06	1954.06	-4.33	-0.00282	HCD (High Energy Collision Dissociation)	MS2	5.47968	110	75.495	25154	PA_Nov18.raw	F5	3.2	0.002753	0.06035
		FALSE	High	Sequest HT (A2)	Unambiguous	[R].VAPEEHPVILTEAPLNPK.[ASTFG]		1	1		A0A2C9JF24	0	3		0	1	3	652.024	1954.06	1954.06	-4.33	-0.00282	HCD (High Energy Collision Dissociation)	MS2	5.47968	110	75.495	25154	PA_Nov18.raw	F5	3.2	0.002753	0.06035
		FALSE	High	Sequest HT (A2)	Unambiguous	[R].VAPEEHPVLLTEAPINPK.[ASTFG]		2	1		A0A1Y1K7E2	0	3	0	0	1	1	652.026	1954.06	1954.06	-1.05	-0.00068	HCD (High Energy Collision Dissociation)	MS2	31.3719	110	76.1722	25341	PA_Nov18.raw	F5	1.87	0.002753	0.09449
		FALSE	High	Sequest HT (A2)	Unambiguous	[R].VAPEEHPVILTEAPLNPK.[ASTFG]		1	1		A0A2C9JF24	0	3		0	1	3	652.026	1954.06	1954.06	-1.05	-0.00068	HCD (High Energy Collision Dissociation)	MS2	31.3719	110	76.1722	25341	PA_Nov18.raw	F5	1.87	0.002753	0.09449
		FALSE	High	Sequest HT (A2)	Unambiguous	[R].VAPEEHPVLLTEAPLNPK.[ASTFG]		2	256	A0A2G5SPV1; A0A2U3Z9L8	A0A2I2YLF1; A0A096NAA6; R4VFY6; E7DS94; A7UDB4; A0A2G5S916; M4PZX1; A0A267EJT4; F7J056; Q9U6L9; A0A182R8J7; A0A2Y9DHB2; F6T3Y8; Q8I9Z3; D7PF44; Q9NC28; A0A0X3PZ06; H2ZA71; A0A1B2G3B6; O18513; A0A2K6Q1T6; B6EAV1; S7Q589; A0A2K5QUJ1; E7DS46; A0A2I3T8J6; A0A2G5SAY9; A0A1Q3G3W2; Q58ID9; A0A076KTV1; Q86GJ1; A0A2K5E2M5; Q6QUV6; J7FRQ2; Q9NC10; A0A1I9W285; L5MJ38; B8RIT8; E7DS93; A0A194PZ35; A0A1Q3G3Q9;…	0	3		0	1	2	652.026	1954.06	1954.06	-1.05	-0.00068	HCD (High Energy Collision Dissociation)	MS2	31.3719	110	76.1722	25341	PA_Nov18.raw	F5	1.87	0.002753	0.09449
		FALSE	High	Sequest HT (A2)	Unambiguous	[R].VAPEEHPVLLTEAPLNPK.[ASTFG]		2	256	A0A2G5SPV1; A0A2U3Z9L8	A0A2I2YLF1; A0A096NAA6; R4VFY6; E7DS94; A7UDB4; A0A2G5S916; M4PZX1; A0A267EJT4; F7J056; Q9U6L9; A0A182R8J7; A0A2Y9DHB2; F6T3Y8; Q8I9Z3; D7PF44; Q9NC28; A0A0X3PZ06; H2ZA71; A0A1B2G3B6; O18513; A0A2K6Q1T6; B6EAV1; S7Q589; A0A2K5QUJ1; E7DS46; A0A2I3T8J6; A0A2G5SAY9; A0A1Q3G3W2; Q58ID9; A0A076KTV1; Q86GJ1; A0A2K5E2M5; Q6QUV6; J7FRQ2; Q9NC10; A0A1I9W285; L5MJ38; B8RIT8; E7DS93; A0A194PZ35; A0A1Q3G3Q9;…	0	3	0	0	1	1	652.026	1954.06	1954.06	-0.21	-0.00013	HCD (High Energy Collision Dissociation)	MS2	24.7618	110	75.8343	25252	PA_Nov18.raw	F5	2.83	0.006099	0.1362
		FALSE	High	Sequest HT (A2)	Unambiguous	[R].VAPEEHPVLLTEAPINPK.[ASTFG]		2	1		A0A1Y1K7E2	0	3		0	1	3	652.026	1954.06	1954.06	-0.21	-0.00013	HCD (High Energy Collision Dissociation)	MS2	24.7618	110	75.8343	25252	PA_Nov18.raw	F5	2.83	0.006099	0.1362
		FALSE	High	Sequest HT (A2)	Unambiguous	[R].VAPEEHPVILTEAPLNPK.[ASTFG]		1	1		A0A2C9JF24	0	3		0	1	2	652.026	1954.06	1954.06	-0.21	-0.00013	HCD (High Energy Collision Dissociation)	MS2	24.7618	110	75.8343	25252	PA_Nov18.raw	F5	2.83	0.006099	0.1362
	FALSE	High	[K].SYELPDGQVITVGNER.[F-LM]			5.74919e-06	0	1	247	16	A0A2G5SPV1	A0A2G5SPV1 [240-255]	0	1776.88	High	High	0	0.003201	4.64	K.SYELPDGQVITVGNER.F	[240-255]
		Checked	Confidence	Identifying Node	PSM Ambiguity	Annotated Sequence	Modifications	# Protein Groups	# Proteins	Master Protein Accessions	Protein Accessions	# Missed Cleavages	Charge	DeltaScore	DeltaCn	Rank	Search Engine Rank	m/z [Da]	MH+ [Da]	Theo. MH+ [Da]	DeltaM [ppm]	Deltam/z [Da]	Activation Type	MS Order	Isolation Interference [%]	Ion Inject Time [ms]	RT [min]	First Scan	Spectrum File	File ID	XCorr	Percolator q-Value	Percolator PEP
		FALSE	High	Sequest HT (A2)	Selected	[K].SYELPDGQVITVGNER.[F-LM]		1	247	A0A2G5SPV1	A0A090LBA7; A0A016RXW3; Q869B3; A0A0N5D4Z2; A8Y4Q9; A0A0K0ENM6; A0A0M3IC41; A0A0B2V386; A0A2P4VZ54; W5J4N5; Q6B9V8; A0A0N4XF36; D1MX16; A0A2C9LSI4; Q5F1K8; Q8I861; A0A182EV27; A0A2G9UVG1; A0A183U5R7; F1LDN8; F1LBK2; A0A0N5CMK8; A0A2G5SAD6; F1LAW4; Q6B9W6; A0A181ZMR8; A0A2S0DES3; A8XK80; A0A1B6KZP7; J9E647; A0A1I7VQ30; A0A0R3QHB0; A0A183GCY5; A0A016RXS4; A2SY09; G0N8I1; A0A0H5SER1; A0A016RY19; O61…	0	2	0.0202	0	1	1	888.943	1776.88	1776.88	1.86	0.00165	HCD (High Energy Collision Dissociation)	MS2	32.9923	110	59.8326	19277	PA_Nov18.raw	F5	2.47	0	0.01688
		FALSE	High	Sequest HT (A2)	Selected	[K].SYELPDGQVITVGNER.[F-LM]		1	247	A0A2G5SPV1	A0A090LBA7; A0A016RXW3; Q869B3; A0A0N5D4Z2; A8Y4Q9; A0A0K0ENM6; A0A0M3IC41; A0A0B2V386; A0A2P4VZ54; W5J4N5; Q6B9V8; A0A0N4XF36; D1MX16; A0A2C9LSI4; Q5F1K8; Q8I861; A0A182EV27; A0A2G9UVG1; A0A183U5R7; F1LDN8; F1LBK2; A0A0N5CMK8; A0A2G5SAD6; F1LAW4; Q6B9W6; A0A181ZMR8; A0A2S0DES3; A8XK80; A0A1B6KZP7; J9E647; A0A1I7VQ30; A0A0R3QHB0; A0A183GCY5; A0A016RXS4; A2SY09; G0N8I1; A0A0H5SER1; A0A016RY19; O61…	0	2	0	0	1	1	888.938	1776.87	1776.88	-4.19	-0.00372	HCD (High Energy Collision Dissociation)	MS2	23.555	110	68.7886	22631	PA_Nov18.raw	F5	2.98	0	0.03949
		FALSE	High	Sequest HT (A2)	Selected	[K].SYELPDGQVITVGNER.[F-LM]		1	247	A0A2G5SPV1	A0A090LBA7; A0A016RXW3; Q869B3; A0A0N5D4Z2; A8Y4Q9; A0A0K0ENM6; A0A0M3IC41; A0A0B2V386; A0A2P4VZ54; W5J4N5; Q6B9V8; A0A0N4XF36; D1MX16; A0A2C9LSI4; Q5F1K8; Q8I861; A0A182EV27; A0A2G9UVG1; A0A183U5R7; F1LDN8; F1LBK2; A0A0N5CMK8; A0A2G5SAD6; F1LAW4; Q6B9W6; A0A181ZMR8; A0A2S0DES3; A8XK80; A0A1B6KZP7; J9E647; A0A1I7VQ30; A0A0R3QHB0; A0A183GCY5; A0A016RXS4; A2SY09; G0N8I1; A0A0H5SER1; A0A016RY19; O61…	0	2	0.0317	0	1	1	888.941	1776.87	1776.88	-1.03	-0.00092	HCD (High Energy Collision Dissociation)	MS2	22.613	110	68.3835	22479	PA_Nov18.raw	F5	3.15	0	0.0161
		FALSE	High	Sequest HT (A2)	Selected	[K].SYELPDGQVITVGNER.[F-LM]		1	247	A0A2G5SPV1	A0A090LBA7; A0A016RXW3; Q869B3; A0A0N5D4Z2; A8Y4Q9; A0A0K0ENM6; A0A0M3IC41; A0A0B2V386; A0A2P4VZ54; W5J4N5; Q6B9V8; A0A0N4XF36; D1MX16; A0A2C9LSI4; Q5F1K8; Q8I861; A0A182EV27; A0A2G9UVG1; A0A183U5R7; F1LDN8; F1LBK2; A0A0N5CMK8; A0A2G5SAD6; F1LAW4; Q6B9W6; A0A181ZMR8; A0A2S0DES3; A8XK80; A0A1B6KZP7; J9E647; A0A1I7VQ30; A0A0R3QHB0; A0A183GCY5; A0A016RXS4; A2SY09; G0N8I1; A0A0H5SER1; A0A016RY19; O61…	0	2	0.0339	0	1	1	888.944	1776.88	1776.88	2.13	0.00189	HCD (High Energy Collision Dissociation)	MS2	13.0887	110	59.464	19142	PA_Nov18.raw	F5	2.95	0	0.02666
		FALSE	High	Sequest HT (A2)	Selected	[K].SYELPDGQVITVGNER.[F-LM]		1	247	A0A2G5SPV1	A0A090LBA7; A0A016RXW3; Q869B3; A0A0N5D4Z2; A8Y4Q9; A0A0K0ENM6; A0A0M3IC41; A0A0B2V386; A0A2P4VZ54; W5J4N5; Q6B9V8; A0A0N4XF36; D1MX16; A0A2C9LSI4; Q5F1K8; Q8I861; A0A182EV27; A0A2G9UVG1; A0A183U5R7; F1LDN8; F1LBK2; A0A0N5CMK8; A0A2G5SAD6; F1LAW4; Q6B9W6; A0A181ZMR8; A0A2S0DES3; A8XK80; A0A1B6KZP7; J9E647; A0A1I7VQ30; A0A0R3QHB0; A0A183GCY5; A0A016RXS4; A2SY09; G0N8I1; A0A0H5SER1; A0A016RY19; O61…	0	2	0.0204	0	1	1	888.943	1776.88	1776.88	0.89	0.00079	HCD (High Energy Collision Dissociation)	MS2	10.1012	110	59.109	19012	PA_Nov18.raw	F5	2.94	0	0.03663
		FALSE	High	Sequest HT (A2)	Unambiguous	[K].SYELPDGQVITVGNER.[F-LM]		1	247	A0A2G5SPV1	A0A090LBA7; A0A016RXW3; Q869B3; A0A0N5D4Z2; A8Y4Q9; A0A0K0ENM6; A0A0M3IC41; A0A0B2V386; A0A2P4VZ54; W5J4N5; Q6B9V8; A0A0N4XF36; D1MX16; A0A2C9LSI4; Q5F1K8; Q8I861; A0A182EV27; A0A2G9UVG1; A0A183U5R7; F1LDN8; F1LBK2; A0A0N5CMK8; A0A2G5SAD6; F1LAW4; Q6B9W6; A0A181ZMR8; A0A2S0DES3; A8XK80; A0A1B6KZP7; J9E647; A0A1I7VQ30; A0A0R3QHB0; A0A183GCY5; A0A016RXS4; A2SY09; G0N8I1; A0A0H5SER1; A0A016RY19; O61…	0	3	0.0576	0	1	1	592.961	1776.87	1776.88	-4.2	-0.00249	HCD (High Energy Collision Dissociation)	MS2	3.4046	110	67.2893	22068	PA_Nov18.raw	F5	4.34	0	0.006019
		FALSE	High	Sequest HT (A2)	Selected	[K].SYELPDGQVITVGNER.[F-LM]		1	247	A0A2G5SPV1	A0A090LBA7; A0A016RXW3; Q869B3; A0A0N5D4Z2; A8Y4Q9; A0A0K0ENM6; A0A0M3IC41; A0A0B2V386; A0A2P4VZ54; W5J4N5; Q6B9V8; A0A0N4XF36; D1MX16; A0A2C9LSI4; Q5F1K8; Q8I861; A0A182EV27; A0A2G9UVG1; A0A183U5R7; F1LDN8; F1LBK2; A0A0N5CMK8; A0A2G5SAD6; F1LAW4; Q6B9W6; A0A181ZMR8; A0A2S0DES3; A8XK80; A0A1B6KZP7; J9E647; A0A1I7VQ30; A0A0R3QHB0; A0A183GCY5; A0A016RXS4; A2SY09; G0N8I1; A0A0H5SER1; A0A016RY19; O61…	0	2	0.0443	0	1	1	888.938	1776.87	1776.88	-4.19	-0.00372	HCD (High Energy Collision Dissociation)	MS2	0.35476	14.418	67.3162	22078	PA_Nov18.raw	F5	4.06	0	0.0004587
		FALSE	High	Sequest HT (A2)	Selected	[K].SYELPDGQVITVGNER.[F-LM]		1	247	A0A2G5SPV1	A0A090LBA7; A0A016RXW3; Q869B3; A0A0N5D4Z2; A8Y4Q9; A0A0K0ENM6; A0A0M3IC41; A0A0B2V386; A0A2P4VZ54; W5J4N5; Q6B9V8; A0A0N4XF36; D1MX16; A0A2C9LSI4; Q5F1K8; Q8I861; A0A182EV27; A0A2G9UVG1; A0A183U5R7; F1LDN8; F1LBK2; A0A0N5CMK8; A0A2G5SAD6; F1LAW4; Q6B9W6; A0A181ZMR8; A0A2S0DES3; A8XK80; A0A1B6KZP7; J9E647; A0A1I7VQ30; A0A0R3QHB0; A0A183GCY5; A0A016RXS4; A2SY09; G0N8I1; A0A0H5SER1; A0A016RY19; O61…	0	2	0.0469	0	1	1	888.939	1776.87	1776.88	-2.89	-0.00256	HCD (High Energy Collision Dissociation)	MS2	12.2889	110	68.022	22343	PA_Nov18.raw	F5	3.84	0	0.004053
		FALSE	High	Sequest HT (A2)	Selected	[K].SYELPDGQVITVGNER.[F-LM]		1	247	A0A2G5SPV1	A0A090LBA7; A0A016RXW3; Q869B3; A0A0N5D4Z2; A8Y4Q9; A0A0K0ENM6; A0A0M3IC41; A0A0B2V386; A0A2P4VZ54; W5J4N5; Q6B9V8; A0A0N4XF36; D1MX16; A0A2C9LSI4; Q5F1K8; Q8I861; A0A182EV27; A0A2G9UVG1; A0A183U5R7; F1LDN8; F1LBK2; A0A0N5CMK8; A0A2G5SAD6; F1LAW4; Q6B9W6; A0A181ZMR8; A0A2S0DES3; A8XK80; A0A1B6KZP7; J9E647; A0A1I7VQ30; A0A0R3QHB0; A0A183GCY5; A0A016RXS4; A2SY09; G0N8I1; A0A0H5SER1; A0A016RY19; O61…	0	2	0.0493	0	1	1	888.939	1776.87	1776.88	-3.5	-0.00311	HCD (High Energy Collision Dissociation)	MS2	0	43.037	67.6677	22210	PA_Nov18.raw	F5	4.26	0	4.972e-05
		FALSE	High	Sequest HT (A2)	Unambiguous	[K].SYELPDGQVITVGNER.[F-LM]		1	247	A0A2G5SPV1	A0A090LBA7; A0A016RXW3; Q869B3; A0A0N5D4Z2; A8Y4Q9; A0A0K0ENM6; A0A0M3IC41; A0A0B2V386; A0A2P4VZ54; W5J4N5; Q6B9V8; A0A0N4XF36; D1MX16; A0A2C9LSI4; Q5F1K8; Q8I861; A0A182EV27; A0A2G9UVG1; A0A183U5R7; F1LDN8; F1LBK2; A0A0N5CMK8; A0A2G5SAD6; F1LAW4; Q6B9W6; A0A181ZMR8; A0A2S0DES3; A8XK80; A0A1B6KZP7; J9E647; A0A1I7VQ30; A0A0R3QHB0; A0A183GCY5; A0A016RXS4; A2SY09; G0N8I1; A0A0H5SER1; A0A016RY19; O61…	0	3	0.0912	0	1	1	592.962	1776.87	1776.88	-3.37	-0.002	HCD (High Energy Collision Dissociation)	MS2	18.1395	110	67.6773	22214	PA_Nov18.raw	F5	3.4	0	0.03272
		FALSE	High	Sequest HT (A2)	Selected	[K].SYELPDGQVITVGNER.[F-LM]		1	247	A0A2G5SPV1	A0A090LBA7; A0A016RXW3; Q869B3; A0A0N5D4Z2; A8Y4Q9; A0A0K0ENM6; A0A0M3IC41; A0A0B2V386; A0A2P4VZ54; W5J4N5; Q6B9V8; A0A0N4XF36; D1MX16; A0A2C9LSI4; Q5F1K8; Q8I861; A0A182EV27; A0A2G9UVG1; A0A183U5R7; F1LDN8; F1LBK2; A0A0N5CMK8; A0A2G5SAD6; F1LAW4; Q6B9W6; A0A181ZMR8; A0A2S0DES3; A8XK80; A0A1B6KZP7; J9E647; A0A1I7VQ30; A0A0R3QHB0; A0A183GCY5; A0A016RXS4; A2SY09; G0N8I1; A0A0H5SER1; A0A016RY19; O61…	0	2	0.0429	0	1	1	888.938	1776.87	1776.88	-3.85	-0.00342	HCD (High Energy Collision Dissociation)	MS2	0.504161	13.442	66.967	21947	PA_Nov18.raw	F5	3.96	0	0.0007845
		FALSE	High	Sequest HT (A2)	Unambiguous	[K].SYELPDGQVITVGNER.[F-LM]		1	247	A0A2G5SPV1	A0A090LBA7; A0A016RXW3; Q869B3; A0A0N5D4Z2; A8Y4Q9; A0A0K0ENM6; A0A0M3IC41; A0A0B2V386; A0A2P4VZ54; W5J4N5; Q6B9V8; A0A0N4XF36; D1MX16; A0A2C9LSI4; Q5F1K8; Q8I861; A0A182EV27; A0A2G9UVG1; A0A183U5R7; F1LDN8; F1LBK2; A0A0N5CMK8; A0A2G5SAD6; F1LAW4; Q6B9W6; A0A181ZMR8; A0A2S0DES3; A8XK80; A0A1B6KZP7; J9E647; A0A1I7VQ30; A0A0R3QHB0; A0A183GCY5; A0A016RXS4; A2SY09; G0N8I1; A0A0H5SER1; A0A016RY19; O61…	0	3	0.0862	0	1	1	592.961	1776.87	1776.88	-3.58	-0.00212	HCD (High Energy Collision Dissociation)	MS2	4.61392	110	66.9378	21936	PA_Nov18.raw	F5	4.06	0	0.005337
		FALSE	High	Sequest HT (A2)	Unambiguous	[K].SYELPDGQVITVGNER.[F-LM]		1	247	A0A2G5SPV1	A0A090LBA7; A0A016RXW3; Q869B3; A0A0N5D4Z2; A8Y4Q9; A0A0K0ENM6; A0A0M3IC41; A0A0B2V386; A0A2P4VZ54; W5J4N5; Q6B9V8; A0A0N4XF36; D1MX16; A0A2C9LSI4; Q5F1K8; Q8I861; A0A182EV27; A0A2G9UVG1; A0A183U5R7; F1LDN8; F1LBK2; A0A0N5CMK8; A0A2G5SAD6; F1LAW4; Q6B9W6; A0A181ZMR8; A0A2S0DES3; A8XK80; A0A1B6KZP7; J9E647; A0A1I7VQ30; A0A0R3QHB0; A0A183GCY5; A0A016RXS4; A2SY09; G0N8I1; A0A0H5SER1; A0A016RY19; O61…	0	3	0.0753	0	1	1	592.961	1776.87	1776.88	-3.58	-0.00212	HCD (High Energy Collision Dissociation)	MS2	9.26116	110	66.5882	21805	PA_Nov18.raw	F5	3.85	0	0.001835
		FALSE	High	Sequest HT (A2)	Selected	[K].SYELPDGQVITVGNER.[F-LM]		1	247	A0A2G5SPV1	A0A090LBA7; A0A016RXW3; Q869B3; A0A0N5D4Z2; A8Y4Q9; A0A0K0ENM6; A0A0M3IC41; A0A0B2V386; A0A2P4VZ54; W5J4N5; Q6B9V8; A0A0N4XF36; D1MX16; A0A2C9LSI4; Q5F1K8; Q8I861; A0A182EV27; A0A2G9UVG1; A0A183U5R7; F1LDN8; F1LBK2; A0A0N5CMK8; A0A2G5SAD6; F1LAW4; Q6B9W6; A0A181ZMR8; A0A2S0DES3; A8XK80; A0A1B6KZP7; J9E647; A0A1I7VQ30; A0A0R3QHB0; A0A183GCY5; A0A016RXS4; A2SY09; G0N8I1; A0A0H5SER1; A0A016RY19; O61…	0	2	0.0439	0	1	1	888.938	1776.87	1776.88	-3.71	-0.0033	HCD (High Energy Collision Dissociation)	MS2	1.4459	27.008	66.6173	21816	PA_Nov18.raw	F5	4.33	0	0.0007502
		FALSE	High	Sequest HT (A2)	Selected	[K].SYELPDGQVITVGNER.[F-LM]		1	247	A0A2G5SPV1	A0A090LBA7; A0A016RXW3; Q869B3; A0A0N5D4Z2; A8Y4Q9; A0A0K0ENM6; A0A0M3IC41; A0A0B2V386; A0A2P4VZ54; W5J4N5; Q6B9V8; A0A0N4XF36; D1MX16; A0A2C9LSI4; Q5F1K8; Q8I861; A0A182EV27; A0A2G9UVG1; A0A183U5R7; F1LDN8; F1LBK2; A0A0N5CMK8; A0A2G5SAD6; F1LAW4; Q6B9W6; A0A181ZMR8; A0A2S0DES3; A8XK80; A0A1B6KZP7; J9E647; A0A1I7VQ30; A0A0R3QHB0; A0A183GCY5; A0A016RXS4; A2SY09; G0N8I1; A0A0H5SER1; A0A016RY19; O61…	0	2	0.0474	0	1	1	888.939	1776.87	1776.88	-3.57	-0.00317	HCD (High Energy Collision Dissociation)	MS2	3.77219	107.486	66.2681	21685	PA_Nov18.raw	F5	4.64	0	0.003201
		FALSE	High	Sequest HT (A2)	Unambiguous	[K].SYELPDGQVITVGNER.[F-LM]		1	247	A0A2G5SPV1	A0A090LBA7; A0A016RXW3; Q869B3; A0A0N5D4Z2; A8Y4Q9; A0A0K0ENM6; A0A0M3IC41; A0A0B2V386; A0A2P4VZ54; W5J4N5; Q6B9V8; A0A0N4XF36; D1MX16; A0A2C9LSI4; Q5F1K8; Q8I861; A0A182EV27; A0A2G9UVG1; A0A183U5R7; F1LDN8; F1LBK2; A0A0N5CMK8; A0A2G5SAD6; F1LAW4; Q6B9W6; A0A181ZMR8; A0A2S0DES3; A8XK80; A0A1B6KZP7; J9E647; A0A1I7VQ30; A0A0R3QHB0; A0A183GCY5; A0A016RXS4; A2SY09; G0N8I1; A0A0H5SER1; A0A016RY19; O61…	0	3	0.0766	0	1	1	592.962	1776.87	1776.88	-2.34	-0.00139	HCD (High Energy Collision Dissociation)	MS2	45.0342	110	66.2389	21674	PA_Nov18.raw	F5	2.48	0.005125	0.1054
FALSE	High	Master Protein	Q6JKG0	Beta actin OS=Cherax quadricarinatus OX=27406 PE=2 SV=1	0	10.093	14	4	16	1	1	377	41.9	5.24	45.42	4	High
	Checked	Confidence	Annotated Sequence	Modifications	Modifications in Master Proteins	Qvality PEP	Qvality q-value	# Protein Groups	# Proteins	# PSMs	Master Protein Accessions	Positions in Master Proteins	# Missed Cleavages	Theo. MH+ [Da]	Found in Sample: [S5] F5: Sample	Confidence (by Search Engine): Sequest HT	Percolator q-Value (by Search Engine): Sequest HT	Percolator PEP (by Search Engine): Sequest HT	XCorr (by Search Engine): Sequest HT	Sequence in Protein	Positions in Protein	Peptide Group Modifications in Protein
	FALSE	High	[R].HQGVMVGMGQK.[D]			0.00799317	0	2	256	2	Q6JKG0; A0A2U3Z9L8	Q6JKG0 [42-52]; A0A2U3Z9L8 [40-50]	0	1171.57	High	High	0	0.01495	4.84	R.HQGVMVGMGQK.D	[42-52]
		Checked	Confidence	Identifying Node	PSM Ambiguity	Annotated Sequence	Modifications	# Protein Groups	# Proteins	Master Protein Accessions	Protein Accessions	# Missed Cleavages	Charge	DeltaScore	DeltaCn	Rank	Search Engine Rank	m/z [Da]	MH+ [Da]	Theo. MH+ [Da]	DeltaM [ppm]	Deltam/z [Da]	Activation Type	MS Order	Isolation Interference [%]	Ion Inject Time [ms]	RT [min]	First Scan	Spectrum File	File ID	XCorr	Percolator q-Value	Percolator PEP
		FALSE	High	Sequest HT (A2)	Unambiguous	[R].HQGVMVGMGQK.[D]		2	256	Q6JKG0; A0A2U3Z9L8	F6TUR3; G1Q7M9; A0A1B6HYJ2; A0A096MNZ2; L9L4N0; B2XY22; A0A090LBA7; A0A2K6N1V4; F7A7I3; L5L4R2; E7EVS6; C5HVZ5; A0A183VDM5; A0A2J8KJP1; A0A2I3S713; A0A0B2V386; S5MNK0; S5MIC9; V5GV10; A0A2U3WJ13; G1NZV9; H2ZBK6; A0A0K1R048; A0A0A0MQP7; S5M683; Q8I861; A0A183U5R7; L9KVG3; A0A0N5CMK8; A0A2K6A7V7; A0A2R8Y793; A0A2K5N8Z1; A8XK80; B2XY24; A0A183UAF9; S5M6B0; A0A2P2HXC8; G1RNR9; B4I7G3; G8JKX4; A0A183P…	0	2	0.5331	0	1	1	586.289	1171.57	1171.57	-0.49	-0.00029	HCD (High Energy Collision Dissociation)	MS2	12.4575	70.334	70.6026	23312	PA_Nov18.raw	F5	4.84	0	0.01495
		FALSE	High	Sequest HT (A2)	Unambiguous	[R].HQGVMVGMGQK.[D]		2	256	Q6JKG0; A0A2U3Z9L8	F6TUR3; G1Q7M9; A0A1B6HYJ2; A0A096MNZ2; L9L4N0; B2XY22; A0A090LBA7; A0A2K6N1V4; F7A7I3; L5L4R2; E7EVS6; C5HVZ5; A0A183VDM5; A0A2J8KJP1; A0A2I3S713; A0A0B2V386; S5MNK0; S5MIC9; V5GV10; A0A2U3WJ13; G1NZV9; H2ZBK6; A0A0K1R048; A0A0A0MQP7; S5M683; Q8I861; A0A183U5R7; L9KVG3; A0A0N5CMK8; A0A2K6A7V7; A0A2R8Y793; A0A2K5N8Z1; A8XK80; B2XY24; A0A183UAF9; S5M6B0; A0A2P2HXC8; G1RNR9; B4I7G3; G8JKX4; A0A183P…	0	2	0.5508	0	1	1	586.288	1171.57	1171.57	-2.47	-0.00145	HCD (High Energy Collision Dissociation)	MS2	10.7448	67.76	70.9492	23442	PA_Nov18.raw	F5	3.94	0	0.01907
	FALSE	High	[K].DLFANIVMSGGTTMYPGIADR.[M]			0.000350937	0	1	18	4	Q6JKG0	Q6JKG0 [294-314]	0	2229.07	High	High	0	0.01	3.2	K.DLFANIVMSGGTTMYPGIADR.M	[294-314]
		Checked	Confidence	Identifying Node	PSM Ambiguity	Annotated Sequence	Modifications	# Protein Groups	# Proteins	Master Protein Accessions	Protein Accessions	# Missed Cleavages	Charge	DeltaScore	DeltaCn	Rank	Search Engine Rank	m/z [Da]	MH+ [Da]	Theo. MH+ [Da]	DeltaM [ppm]	Deltam/z [Da]	Activation Type	MS Order	Isolation Interference [%]	Ion Inject Time [ms]	RT [min]	First Scan	Spectrum File	File ID	XCorr	Percolator q-Value	Percolator PEP
		FALSE	High	Sequest HT (A2)	Unambiguous	[K].DLFANIVMSGGTTMYPGIADR.[M]		1	18	Q6JKG0	A0A2H4V3E5; A0A2H4V3E6; A0A2H4V3F1; A0A2H4V3F3; A0A0S2MTG5; A0A2H4V3H1; A0A2H4V3E9; A0A2H4V3U1; B6EAU6; A0A2H4V3E8; A0A2H4V3E3; Q6JKG0; A0A2H4V3E2; B6EAU4; B6EAU8; F5A6B6; B6EAU5; G9M008	0	2	0.5281	0	1	1	1115.03	2229.05	2229.07	-8.07	-0.009	HCD (High Energy Collision Dissociation)	MS2	0	110	70.9858	23456	PA_Nov18.raw	F5	3.2	0	0.01
		FALSE	High	Sequest HT (A2)	Unambiguous	[K].DLFANIVMSGGTTMYPGIADR.[M]		1	18	Q6JKG0	A0A2H4V3E5; A0A2H4V3E6; A0A2H4V3F1; A0A2H4V3F3; A0A0S2MTG5; A0A2H4V3H1; A0A2H4V3E9; A0A2H4V3U1; B6EAU6; A0A2H4V3E8; A0A2H4V3E3; Q6JKG0; A0A2H4V3E2; B6EAU4; B6EAU8; F5A6B6; B6EAU5; G9M008	0	3	0.5556	0	1	1	743.687	2229.05	2229.07	-9.83	-0.00731	HCD (High Energy Collision Dissociation)	MS2	0	110	73.2504	24307	PA_Nov18.raw	F5	3.15	0	0.001273
		FALSE	High	Sequest HT (A2)	Unambiguous	[K].DLFANIVMSGGTTMYPGIADR.[M]		1	18	Q6JKG0	A0A2H4V3E5; A0A2H4V3E6; A0A2H4V3F1; A0A2H4V3F3; A0A0S2MTG5; A0A2H4V3H1; A0A2H4V3E9; A0A2H4V3U1; B6EAU6; A0A2H4V3E8; A0A2H4V3E3; Q6JKG0; A0A2H4V3E2; B6EAU4; B6EAU8; F5A6B6; B6EAU5; G9M008	0	2	0.4335	0	1	1	1115.03	2229.05	2229.07	-8.62	-0.00961	HCD (High Energy Collision Dissociation)	MS2	3.9522	110	71.3372	23588	PA_Nov18.raw	F5	3.16	0	0.01694
		FALSE	High	Sequest HT (A2)	Unambiguous	[K].DLFANIVMSGGTTMYPGIADR.[M]		1	18	Q6JKG0	A0A2H4V3E5; A0A2H4V3E6; A0A2H4V3F1; A0A2H4V3F3; A0A0S2MTG5; A0A2H4V3H1; A0A2H4V3E9; A0A2H4V3U1; B6EAU6; A0A2H4V3E8; A0A2H4V3E3; Q6JKG0; A0A2H4V3E2; B6EAU4; B6EAU8; F5A6B6; B6EAU5; G9M008	0	2	0.3793	0	1	1	1115.03	2229.05	2229.07	-9.39	-0.01046	HCD (High Energy Collision Dissociation)	MS2	0	110	73.1521	24270	PA_Nov18.raw	F5	2.61	0.002753	0.08108
	FALSE	High	[KR].AGFAGDDAPR.[ASVT]			0.04223	0.00803471	2	256	7	Q6JKG0; A0A2U3Z9L8	Q6JKG0 [21-30]; A0A2U3Z9L8 [19-28]	0	976.448	High	High	0.006099	0.1491	2.85	K.AGFAGDDAPR.S	[21-30]
		Checked	Confidence	Identifying Node	PSM Ambiguity	Annotated Sequence	Modifications	# Protein Groups	# Proteins	Master Protein Accessions	Protein Accessions	# Missed Cleavages	Charge	DeltaScore	DeltaCn	Rank	Search Engine Rank	m/z [Da]	MH+ [Da]	Theo. MH+ [Da]	DeltaM [ppm]	Deltam/z [Da]	Activation Type	MS Order	Isolation Interference [%]	Ion Inject Time [ms]	RT [min]	First Scan	Spectrum File	File ID	XCorr	Percolator q-Value	Percolator PEP
		FALSE	High	Sequest HT (A2)	Unambiguous	[KR].AGFAGDDAPR.[ASVT]		2	256	Q6JKG0; A0A2U3Z9L8	A0A1B6HYJ2; L9L4N0; B2XY22; A0A090LBA7; A0A2K6N1V4; F7A7I3; L5L4R2; A1E0X2; E7EVS6; C5HVZ5; A0A0N8BCG5; A0A183VDM5; A0A2J8KJP1; A0A2I3S713; H9JJX0; A0A0B2V386; S5MNK0; S5MIC9; V5GV10; H2ZBK6; A0A0K1R048; A0A0A0MQP7; S5M683; Q8I861; A0A183U5R7; A0A2Y9HNF0; L9KVG3; A0A0N5CMK8; A0A2K6A7V7; A0A2R8Y793; A0A2L2XZP0; A8XK80; B2XY24; A0A183UAF9; S5M6B0; A0A2P2HXC8; G1RNR9; B4I7G3; G8JKX4; A0A183PY72; A2S…	0	2	0.2459	0	1	1	488.728	976.448	976.448	0.19	9e-05	HCD (High Energy Collision Dissociation)	MS2	31.9599	110	19.159	4289	PA_Nov18.raw	F5	2.44	0.002753	0.05501
		FALSE	High	Sequest HT (A2)	Unambiguous	[KR].AGFAGDDAPR.[ASVT]		2	256	Q6JKG0; A0A2U3Z9L8	A0A1B6HYJ2; L9L4N0; B2XY22; A0A090LBA7; A0A2K6N1V4; F7A7I3; L5L4R2; A1E0X2; E7EVS6; C5HVZ5; A0A0N8BCG5; A0A183VDM5; A0A2J8KJP1; A0A2I3S713; H9JJX0; A0A0B2V386; S5MNK0; S5MIC9; V5GV10; H2ZBK6; A0A0K1R048; A0A0A0MQP7; S5M683; Q8I861; A0A183U5R7; A0A2Y9HNF0; L9KVG3; A0A0N5CMK8; A0A2K6A7V7; A0A2R8Y793; A0A2L2XZP0; A8XK80; B2XY24; A0A183UAF9; S5M6B0; A0A2P2HXC8; G1RNR9; B4I7G3; G8JKX4; A0A183PY72; A2S…	0	2	0.2385	0	1	1	488.728	976.449	976.448	0.44	0.00022	HCD (High Energy Collision Dissociation)	MS2	22.0935	60.831	18.4498	4026	PA_Nov18.raw	F5	2.6	0.002753	0.07918
		FALSE	High	Sequest HT (A2)	Unambiguous	[KR].AGFAGDDAPR.[ASVT]		2	256	Q6JKG0; A0A2U3Z9L8	A0A1B6HYJ2; L9L4N0; B2XY22; A0A090LBA7; A0A2K6N1V4; F7A7I3; L5L4R2; A1E0X2; E7EVS6; C5HVZ5; A0A0N8BCG5; A0A183VDM5; A0A2J8KJP1; A0A2I3S713; H9JJX0; A0A0B2V386; S5MNK0; S5MIC9; V5GV10; H2ZBK6; A0A0K1R048; A0A0A0MQP7; S5M683; Q8I861; A0A183U5R7; A0A2Y9HNF0; L9KVG3; A0A0N5CMK8; A0A2K6A7V7; A0A2R8Y793; A0A2L2XZP0; A8XK80; B2XY24; A0A183UAF9; S5M6B0; A0A2P2HXC8; G1RNR9; B4I7G3; G8JKX4; A0A183PY72; A2S…	0	2	0.219	0	1	1	488.728	976.448	976.448	0.01	0	HCD (High Energy Collision Dissociation)	MS2	3.61339	11.312	17.7415	3763	PA_Nov18.raw	F5	2.42	0.002753	0.05901
		FALSE	High	Sequest HT (A2)	Unambiguous	[KR].AGFAGDDAPR.[ASVT]		2	256	Q6JKG0; A0A2U3Z9L8	A0A1B6HYJ2; L9L4N0; B2XY22; A0A090LBA7; A0A2K6N1V4; F7A7I3; L5L4R2; A1E0X2; E7EVS6; C5HVZ5; A0A0N8BCG5; A0A183VDM5; A0A2J8KJP1; A0A2I3S713; H9JJX0; A0A0B2V386; S5MNK0; S5MIC9; V5GV10; H2ZBK6; A0A0K1R048; A0A0A0MQP7; S5M683; Q8I861; A0A183U5R7; A0A2Y9HNF0; L9KVG3; A0A0N5CMK8; A0A2K6A7V7; A0A2R8Y793; A0A2L2XZP0; A8XK80; B2XY24; A0A183UAF9; S5M6B0; A0A2P2HXC8; G1RNR9; B4I7G3; G8JKX4; A0A183PY72; A2S…	0	2	0.2304	0	1	1	488.728	976.449	976.448	0.57	0.00028	HCD (High Energy Collision Dissociation)	MS2	40.0695	110	19.864	4549	PA_Nov18.raw	F5	2.3	0.002753	0.05978
		FALSE	High	Sequest HT (A2)	Unambiguous	[KR].AGFAGDDAPR.[ASVT]		2	256	Q6JKG0; A0A2U3Z9L8	A0A1B6HYJ2; L9L4N0; B2XY22; A0A090LBA7; A0A2K6N1V4; F7A7I3; L5L4R2; A1E0X2; E7EVS6; C5HVZ5; A0A0N8BCG5; A0A183VDM5; A0A2J8KJP1; A0A2I3S713; H9JJX0; A0A0B2V386; S5MNK0; S5MIC9; V5GV10; H2ZBK6; A0A0K1R048; A0A0A0MQP7; S5M683; Q8I861; A0A183U5R7; A0A2Y9HNF0; L9KVG3; A0A0N5CMK8; A0A2K6A7V7; A0A2R8Y793; A0A2L2XZP0; A8XK80; B2XY24; A0A183UAF9; S5M6B0; A0A2P2HXC8; G1RNR9; B4I7G3; G8JKX4; A0A183PY72; A2S…	0	2	0.2488	0	1	1	488.728	976.449	976.448	0.51	0.00025	HCD (High Energy Collision Dissociation)	MS2	24.085	78.657	18.8035	4157	PA_Nov18.raw	F5	2.17	0.005125	0.1021
		FALSE	High	Sequest HT (A2)	Unambiguous	[KR].AGFAGDDAPR.[ASVT]		2	256	Q6JKG0; A0A2U3Z9L8	A0A1B6HYJ2; L9L4N0; B2XY22; A0A090LBA7; A0A2K6N1V4; F7A7I3; L5L4R2; A1E0X2; E7EVS6; C5HVZ5; A0A0N8BCG5; A0A183VDM5; A0A2J8KJP1; A0A2I3S713; H9JJX0; A0A0B2V386; S5MNK0; S5MIC9; V5GV10; H2ZBK6; A0A0K1R048; A0A0A0MQP7; S5M683; Q8I861; A0A183U5R7; A0A2Y9HNF0; L9KVG3; A0A0N5CMK8; A0A2K6A7V7; A0A2R8Y793; A0A2L2XZP0; A8XK80; B2XY24; A0A183UAF9; S5M6B0; A0A2P2HXC8; G1RNR9; B4I7G3; G8JKX4; A0A183PY72; A2S…	0	2	0.2332	0	1	1	488.727	976.448	976.448	-0.62	-0.0003	HCD (High Energy Collision Dissociation)	MS2	42.561	110	20.6497	4840	PA_Nov18.raw	F5	2.53	0.006099	0.1623
		FALSE	High	Sequest HT (A2)	Unambiguous	[KR].AGFAGDDAPR.[ASVT]		2	256	Q6JKG0; A0A2U3Z9L8	A0A1B6HYJ2; L9L4N0; B2XY22; A0A090LBA7; A0A2K6N1V4; F7A7I3; L5L4R2; A1E0X2; E7EVS6; C5HVZ5; A0A0N8BCG5; A0A183VDM5; A0A2J8KJP1; A0A2I3S713; H9JJX0; A0A0B2V386; S5MNK0; S5MIC9; V5GV10; H2ZBK6; A0A0K1R048; A0A0A0MQP7; S5M683; Q8I861; A0A183U5R7; A0A2Y9HNF0; L9KVG3; A0A0N5CMK8; A0A2K6A7V7; A0A2R8Y793; A0A2L2XZP0; A8XK80; B2XY24; A0A183UAF9; S5M6B0; A0A2P2HXC8; G1RNR9; B4I7G3; G8JKX4; A0A183PY72; A2S…	0	2	0.2105	0	1	1	488.728	976.449	976.448	0.26	0.00012	HCD (High Energy Collision Dissociation)	MS2	33.8226	110	19.5154	4421	PA_Nov18.raw	F5	2.85	0.006099	0.1491
	FALSE	High	[R].HQGVMVGMGQK.[D]	1xOxidation [M5]		0.08124	0.00803471	2	256	1	Q6JKG0; A0A2U3Z9L8	Q6JKG0 [42-52]; A0A2U3Z9L8 [40-50]	0	1187.57	High	High	0.002753	0.09144	2.45	R.HQGVMVGMGQK.D	[42-52]
		Checked	Confidence	Identifying Node	PSM Ambiguity	Annotated Sequence	Modifications	# Protein Groups	# Proteins	Master Protein Accessions	Protein Accessions	# Missed Cleavages	Charge	DeltaScore	DeltaCn	Rank	Search Engine Rank	m/z [Da]	MH+ [Da]	Theo. MH+ [Da]	DeltaM [ppm]	Deltam/z [Da]	Activation Type	MS Order	Isolation Interference [%]	Ion Inject Time [ms]	RT [min]	First Scan	Spectrum File	File ID	XCorr	Percolator q-Value	Percolator PEP
		FALSE	High	Sequest HT (A2)	Unambiguous	[R].HQGVmVGMGQK.[D]	M5(Oxidation)	2	256	Q6JKG0; A0A2U3Z9L8	F6TUR3; G1Q7M9; A0A1B6HYJ2; A0A096MNZ2; L9L4N0; B2XY22; A0A090LBA7; A0A2K6N1V4; F7A7I3; L5L4R2; E7EVS6; C5HVZ5; A0A183VDM5; A0A2J8KJP1; A0A2I3S713; A0A0B2V386; S5MNK0; S5MIC9; V5GV10; A0A2U3WJ13; G1NZV9; H2ZBK6; A0A0K1R048; A0A0A0MQP7; S5M683; Q8I861; A0A183U5R7; L9KVG3; A0A0N5CMK8; A0A2K6A7V7; A0A2R8Y793; A0A2K5N8Z1; A8XK80; B2XY24; A0A183UAF9; S5M6B0; A0A2P2HXC8; G1RNR9; B4I7G3; G8JKX4; A0A183P…	0	3	0.2408	0	1	1	396.527	1187.57	1187.57	-0.2	-8e-05	HCD (High Energy Collision Dissociation)	MS2	48.913	110	15.7199	3027	PA_Nov18.raw	F5	2.45	0.002753	0.09144
	FALSE	High	[R].GYSFTTTAER.[E]			0.073362	0.00803471	2	256	2	Q6JKG0; A0A2U3Z9L8	Q6JKG0 [199-208]; A0A2U3Z9L8 [197-206]	0	1132.53	High	High	0.006099	0.1574	2.41	R.GYSFTTTAER.E	[199-208]
		Checked	Confidence	Identifying Node	PSM Ambiguity	Annotated Sequence	Modifications	# Protein Groups	# Proteins	Master Protein Accessions	Protein Accessions	# Missed Cleavages	Charge	DeltaScore	DeltaCn	Rank	Search Engine Rank	m/z [Da]	MH+ [Da]	Theo. MH+ [Da]	DeltaM [ppm]	Deltam/z [Da]	Activation Type	MS Order	Isolation Interference [%]	Ion Inject Time [ms]	RT [min]	First Scan	Spectrum File	File ID	XCorr	Percolator q-Value	Percolator PEP
		FALSE	High	Sequest HT (A2)	Unambiguous	[R].GYSFTTTAER.[E]		2	256	Q6JKG0; A0A2U3Z9L8	A0A0P5AU94; F6TUR3; L9L4N0; B2XY22; A0A096NAA6; A0A090LBA7; F7A7I3; A0A2K5DAD6; A1E0X2; C5HVZ5; B2YGE7; Q9NC49; H9JJX0; M9VX00; S5MNK0; S5MIC9; V5GV10; A0A0V1PKQ0; A0A096NHJ7; K9JGG5; H2ZBK6; A0A0P4ZUK6; A0A0K1R048; S5M683; Q9NC11; G3VA05; A9J099; A0A2I3T8J6; A0A0P5LIX8; E5S9W0; A0A0N5CMK8; A0A2R8Y793; Q58ID9; A0A181ZMR8; A0A2S0DES3; Q6SQL3; Q06YY0; B2YGC6; A8XK80; B2XY24; A0A1P8DWV4; A0A0P4Y5W6;…	0	2	0.5513	0	1	1	566.767	1132.53	1132.53	0.3	0.00017	HCD (High Energy Collision Dissociation)	MS2	52.2405	110	24.1632	6146	PA_Nov18.raw	F5	2.34	0.002753	0.08424
		FALSE	High	Sequest HT (A2)	Unambiguous	[R].GYSFTTTAER.[E]		2	256	Q6JKG0; A0A2U3Z9L8	A0A0P5AU94; F6TUR3; L9L4N0; B2XY22; A0A096NAA6; A0A090LBA7; F7A7I3; A0A2K5DAD6; A1E0X2; C5HVZ5; B2YGE7; Q9NC49; H9JJX0; M9VX00; S5MNK0; S5MIC9; V5GV10; A0A0V1PKQ0; A0A096NHJ7; K9JGG5; H2ZBK6; A0A0P4ZUK6; A0A0K1R048; S5M683; Q9NC11; G3VA05; A9J099; A0A2I3T8J6; A0A0P5LIX8; E5S9W0; A0A0N5CMK8; A0A2R8Y793; Q58ID9; A0A181ZMR8; A0A2S0DES3; Q6SQL3; Q06YY0; B2YGC6; A8XK80; B2XY24; A0A1P8DWV4; A0A0P4Y5W6;…	0	2	0.5353	0	1	1	566.768	1132.53	1132.53	0.95	0.00054	HCD (High Energy Collision Dissociation)	MS2	30.237	110	24.517	6277	PA_Nov18.raw	F5	2.41	0.006099	0.1574
FALSE	High	Master Protein	A0A1W3JRI0	r27a protein isoform X1 OS=Ciona intestinalis OX=7719 GN=r27a PE=4 SV=1	0	8.108	19	2	15	2	1	155	17.7	9.79	51.31	2	High
	Checked	Confidence	Annotated Sequence	Modifications	Modifications in Master Proteins	Qvality PEP	Qvality q-value	# Protein Groups	# Proteins	# PSMs	Master Protein Accessions	Positions in Master Proteins	# Missed Cleavages	Theo. MH+ [Da]	Found in Sample: [S5] F5: Sample	Confidence (by Search Engine): Sequest HT	Percolator q-Value (by Search Engine): Sequest HT	Percolator PEP (by Search Engine): Sequest HT	XCorr (by Search Engine): Sequest HT	Sequence in Protein	Positions in Protein	Peptide Group Modifications in Protein
	FALSE	High	[K].TITLEVEASDSIDNVK.[QSTA]			4.57515e-06	0	1	21	10	A0A1W3JRI0	A0A1W3JRI0 [12-27]	0	1733.88	High	High	0	0.001572	4.84	K.TITLEVEASDSIDNVK.A	[12-27]
		Checked	Confidence	Identifying Node	PSM Ambiguity	Annotated Sequence	Modifications	# Protein Groups	# Proteins	Master Protein Accessions	Protein Accessions	# Missed Cleavages	Charge	DeltaScore	DeltaCn	Rank	Search Engine Rank	m/z [Da]	MH+ [Da]	Theo. MH+ [Da]	DeltaM [ppm]	Deltam/z [Da]	Activation Type	MS Order	Isolation Interference [%]	Ion Inject Time [ms]	RT [min]	First Scan	Spectrum File	File ID	XCorr	Percolator q-Value	Percolator PEP
		FALSE	High	Sequest HT (A2)	Selected	[K].TITLEVEASDSIDNVK.[QSTA]		1	21	A0A1W3JRI0	H2YEI0; H2YEI2; H2Z481; Q8I7E0; H2Z472; H2Z477; H2YAB2; A0A1W5BIB4; F6VJQ1; H2Z480; H2Z479; H2Z475; F6ZJN8; A0A1W3JG08; H2YEI1; H2Z473; H2Z474; A0A1W5BKG5; A0A1W3JRI0; Q8MY15; H2Z476	0	3	0.0493	0	1	1	578.629	1733.87	1733.88	-3.88	-0.00224	HCD (High Energy Collision Dissociation)	MS2	37.2907	110	67.8462	22277	PA_Nov18.raw	F5	3.65	0	0.00221
		FALSE	High	Sequest HT (A2)	Selected	[K].TITLEVEASDSIDNVK.[QSTA]		1	21	A0A1W3JRI0	H2YEI0; H2YEI2; H2Z481; Q8I7E0; H2Z472; H2Z477; H2YAB2; A0A1W5BIB4; F6VJQ1; H2Z480; H2Z479; H2Z475; F6ZJN8; A0A1W3JG08; H2YEI1; H2Z473; H2Z474; A0A1W5BKG5; A0A1W3JRI0; Q8MY15; H2Z476	0	2	0.0353	0	1	1	867.44	1733.87	1733.88	-3.9	-0.00338	HCD (High Energy Collision Dissociation)	MS2	5.76556	110	67.082	21990	PA_Nov18.raw	F5	4.53	0	0.001858
		FALSE	High	Sequest HT (A2)	Unambiguous	[K].TITLEVEASDSIDNVK.[QSTA]		1	21	A0A1W3JRI0	H2YEI0; H2YEI2; H2Z481; Q8I7E0; H2Z472; H2Z477; H2YAB2; A0A1W5BIB4; F6VJQ1; H2Z480; H2Z479; H2Z475; F6ZJN8; A0A1W3JG08; H2YEI1; H2Z473; H2Z474; A0A1W5BKG5; A0A1W3JRI0; Q8MY15; H2Z476	0	3	0.0635	0	1	1	578.63	1733.87	1733.88	-3.66	-0.00212	HCD (High Energy Collision Dissociation)	MS2	42.8264	110	67.1454	22014	PA_Nov18.raw	F5	3.62	0	0.006036
		FALSE	High	Sequest HT (A2)	Selected	[K].TITLEVEASDSIDNVK.[QSTA]		1	21	A0A1W3JRI0	H2YEI0; H2YEI2; H2Z481; Q8I7E0; H2Z472; H2Z477; H2YAB2; A0A1W5BIB4; F6VJQ1; H2Z480; H2Z479; H2Z475; F6ZJN8; A0A1W3JG08; H2YEI1; H2Z473; H2Z474; A0A1W5BKG5; A0A1W3JRI0; Q8MY15; H2Z476	0	2	0.0227	0	1	1	867.441	1733.87	1733.88	-3.55	-0.00308	HCD (High Energy Collision Dissociation)	MS2	4.48624	110	67.4382	22124	PA_Nov18.raw	F5	4.84	0	0.001572
		FALSE	High	Sequest HT (A2)	Unambiguous	[K].TITLEVEASDSIDNVK.[QSTA]		1	21	A0A1W3JRI0	H2YEI0; H2YEI2; H2Z481; Q8I7E0; H2Z472; H2Z477; H2YAB2; A0A1W5BIB4; F6VJQ1; H2Z480; H2Z479; H2Z475; F6ZJN8; A0A1W3JG08; H2YEI1; H2Z473; H2Z474; A0A1W5BKG5; A0A1W3JRI0; Q8MY15; H2Z476	0	3	0.0733	0	1	1	578.629	1733.87	1733.88	-4.4	-0.00255	HCD (High Energy Collision Dissociation)	MS2	21.0449	110	67.4968	22146	PA_Nov18.raw	F5	4.09	0	0.004038
		FALSE	High	Sequest HT (A2)	Selected	[K].TITLEVEASDSIDNVK.[QSTA]		1	21	A0A1W3JRI0	H2YEI0; H2YEI2; H2Z481; Q8I7E0; H2Z472; H2Z477; H2YAB2; A0A1W5BIB4; F6VJQ1; H2Z480; H2Z479; H2Z475; F6ZJN8; A0A1W3JG08; H2YEI1; H2Z473; H2Z474; A0A1W5BKG5; A0A1W3JRI0; Q8MY15; H2Z476	0	2	0.0334	0	1	1	867.442	1733.88	1733.88	-2.28	-0.00198	HCD (High Energy Collision Dissociation)	MS2	12.9266	110	67.7922	22257	PA_Nov18.raw	F5	4.49	0	4.134e-05
		FALSE	High	Sequest HT (A2)	Selected	[K].TITLEVEASDSIDNVK.[QSTA]		1	21	A0A1W3JRI0	H2YEI0; H2YEI2; H2Z481; Q8I7E0; H2Z472; H2Z477; H2YAB2; A0A1W5BIB4; F6VJQ1; H2Z480; H2Z479; H2Z475; F6ZJN8; A0A1W3JG08; H2YEI1; H2Z473; H2Z474; A0A1W5BKG5; A0A1W3JRI0; Q8MY15; H2Z476	0	2		0	2	2	867.443	1733.88	1733.88	-0.66	-0.00058	HCD (High Energy Collision Dissociation)	MS2	45.1953	110	68.1512	22392	PA_Nov18.raw	F5	3.22	0	0.006394
		FALSE	High	Sequest HT (A2)	Selected	[K].TITLEVEASDSIDNVK.[QSTA]		1	21	A0A1W3JRI0	H2YEI0; H2YEI2; H2Z481; Q8I7E0; H2Z472; H2Z477; H2YAB2; A0A1W5BIB4; F6VJQ1; H2Z480; H2Z479; H2Z475; F6ZJN8; A0A1W3JG08; H2YEI1; H2Z473; H2Z474; A0A1W5BKG5; A0A1W3JRI0; Q8MY15; H2Z476	0	2	0	0	1	1	867.439	1733.87	1733.88	-6.02	-0.00521	HCD (High Energy Collision Dissociation)	MS2	47.8136	110	66.3706	21724	PA_Nov18.raw	F5	4.11	0	0.007545
		FALSE	High	Sequest HT (A2)	Selected	[K].TITLEVEASDSIDNVK.[QSTA]		1	21	A0A1W3JRI0	H2YEI0; H2YEI2; H2Z481; Q8I7E0; H2Z472; H2Z477; H2YAB2; A0A1W5BIB4; F6VJQ1; H2Z480; H2Z479; H2Z475; F6ZJN8; A0A1W3JG08; H2YEI1; H2Z473; H2Z474; A0A1W5BKG5; A0A1W3JRI0; Q8MY15; H2Z476	0	2	0.0281	0	1	1	867.441	1733.87	1733.88	-3.62	-0.00314	HCD (High Energy Collision Dissociation)	MS2	2.02713	110	66.7299	21858	PA_Nov18.raw	F5	4.62	0	5.959e-05
		FALSE	High	Sequest HT (A2)	Selected	[K].TITLEVEASDSIDNVK.[QSTA]		1	21	A0A1W3JRI0	H2YEI0; H2YEI2; H2Z481; Q8I7E0; H2Z472; H2Z477; H2YAB2; A0A1W5BIB4; F6VJQ1; H2Z480; H2Z479; H2Z475; F6ZJN8; A0A1W3JG08; H2YEI1; H2Z473; H2Z474; A0A1W5BKG5; A0A1W3JRI0; Q8MY15; H2Z476	0	2	0	0	1	1	867.44	1733.87	1733.88	-4.75	-0.00412	HCD (High Energy Collision Dissociation)	MS2	38.5993	110	69.4101	22865	PA_Nov18.raw	F5	2.65	0.005125	0.1053
	FALSE	High	[KE-].LQDKEGIPPDQQR.[LKA]			0.0742478	0.00803471	1	258	15	A0A1W3JRI0	A0A1W3JRI0 [30-42]	1	1523.78	High	High	0.006099	0.1712	3.22	K.IQDKEGIPPDQQR.L	[30-42]
		Checked	Confidence	Identifying Node	PSM Ambiguity	Annotated Sequence	Modifications	# Protein Groups	# Proteins	Master Protein Accessions	Protein Accessions	# Missed Cleavages	Charge	DeltaScore	DeltaCn	Rank	Search Engine Rank	m/z [Da]	MH+ [Da]	Theo. MH+ [Da]	DeltaM [ppm]	Deltam/z [Da]	Activation Type	MS Order	Isolation Interference [%]	Ion Inject Time [ms]	RT [min]	First Scan	Spectrum File	File ID	XCorr	Percolator q-Value	Percolator PEP
		FALSE	High	Sequest HT (A2)	Unambiguous	[KE-].IQDKEGIPPDQQR.[LKA]		1	256	A0A1W3JRI0	M0R1V7; Q4VKK1; A0A2I3H4R3; A0A2K5M102; A0A2J8LT54; A0A2Y9SHP9; A0A2C9F3G2; A0A2I3GS79; A0A340XMW2; I7G2R7; G3QG34; A0A2R8MFU6; A0A2I3MSA3; A0A0V0UJW8; A0A1E1WCV6; A0A2K5YBD5; F1PDG4; A0A2K6BAH3; A0A2J8XIW0; G1MLE1; A0A1D5QVS6; A0A2I3G229; A0A2K5PJD8; A0A2K6NG98; L8HN31; A0A0V0UP34; A0A2K6QBI7; Q8I7E0; A0A2K6SFP0; H2RFW6; A0A2I3H1Q9; A0A2K5WUK3; A0A2K6U3F2; A0A2K6U3I0; A0A0X3Q271; G1QDQ7; F7FV67;…	1	3	0	0	1	1	508.599	1523.78	1523.78	0.49	0.00025	HCD (High Energy Collision Dissociation)	MS2	26.2352	110	15.0741	2806	PA_Nov18.raw	F5	2.6	0.002753	0.08531
		FALSE	High	Sequest HT (A2)	Unambiguous	[KE-].IQDKEGLPPDQQR.[LKA]		1	1		A0A0P5B0K3	1	3		0	1	2	508.599	1523.78	1523.78	0.49	0.00025	HCD (High Energy Collision Dissociation)	MS2	26.2352	110	15.0741	2806	PA_Nov18.raw	F5	2.6	0.002753	0.08531
		FALSE	High	Sequest HT (A2)	Unambiguous	[KE-].LQDKEGIPPDQQR.[LKA]		1	1		A0A2L2YKA2	1	3		0	1	3	508.599	1523.78	1523.78	0.49	0.00025	HCD (High Energy Collision Dissociation)	MS2	26.2352	110	15.0741	2806	PA_Nov18.raw	F5	2.6	0.002753	0.08531
		FALSE	High	Sequest HT (A2)	Rejected	[KE-].LQDKEGIPPDQQR.[LKA]		1	1		A0A2L2YKA2	1	3		0.0101	2	3	508.598	1523.78	1523.78	-0.36	-0.00018	HCD (High Energy Collision Dissociation)	MS2	60.2041	110	14.7232	2695	PA_Nov18.raw	F5	1.96	0.005125	0.1035
		FALSE	High	Sequest HT (A2)	Rejected	[KE-].IQDKEGLPPDQQR.[LKA]		1	1		A0A0P5B0K3	1	3		0.0101	2	4	508.598	1523.78	1523.78	-0.36	-0.00018	HCD (High Energy Collision Dissociation)	MS2	60.2041	110	14.7232	2695	PA_Nov18.raw	F5	1.96	0.005125	0.1035
		FALSE	High	Sequest HT (A2)	Selected	[KE-].IQDKEGIPPDQQR.[LKA]		1	256	A0A1W3JRI0	M0R1V7; Q4VKK1; A0A2I3H4R3; A0A2K5M102; A0A2J8LT54; A0A2Y9SHP9; A0A2C9F3G2; A0A2I3GS79; A0A340XMW2; I7G2R7; G3QG34; A0A2R8MFU6; A0A2I3MSA3; A0A0V0UJW8; A0A1E1WCV6; A0A2K5YBD5; F1PDG4; A0A2K6BAH3; A0A2J8XIW0; G1MLE1; A0A1D5QVS6; A0A2I3G229; A0A2K5PJD8; A0A2K6NG98; L8HN31; A0A0V0UP34; A0A2K6QBI7; Q8I7E0; A0A2K6SFP0; H2RFW6; A0A2I3H1Q9; A0A2K5WUK3; A0A2K6U3F2; A0A2K6U3I0; A0A0X3Q271; G1QDQ7; F7FV67;…	1	3		0.0101	2	2	508.598	1523.78	1523.78	-0.36	-0.00018	HCD (High Energy Collision Dissociation)	MS2	60.2041	110	14.7232	2695	PA_Nov18.raw	F5	1.96	0.005125	0.1035
		FALSE	High	Sequest HT (A2)	Unambiguous	[KE-].IQDKEGLPPDQQR.[LKA]		1	1		A0A0P5B0K3	1	3		0	1	3	508.599	1523.78	1523.78	1.45	0.00074	HCD (High Energy Collision Dissociation)	MS2	52.9497	110	16.8531	3441	PA_Nov18.raw	F5	3.22	0.006099	0.1712
		FALSE	High	Sequest HT (A2)	Unambiguous	[KE-].IQDKEGIPPDQQR.[LKA]		1	256	A0A1W3JRI0	M0R1V7; Q4VKK1; A0A2I3H4R3; A0A2K5M102; A0A2J8LT54; A0A2Y9SHP9; A0A2C9F3G2; A0A2I3GS79; A0A340XMW2; I7G2R7; G3QG34; A0A2R8MFU6; A0A2I3MSA3; A0A0V0UJW8; A0A1E1WCV6; A0A2K5YBD5; F1PDG4; A0A2K6BAH3; A0A2J8XIW0; G1MLE1; A0A1D5QVS6; A0A2I3G229; A0A2K5PJD8; A0A2K6NG98; L8HN31; A0A0V0UP34; A0A2K6QBI7; Q8I7E0; A0A2K6SFP0; H2RFW6; A0A2I3H1Q9; A0A2K5WUK3; A0A2K6U3F2; A0A2K6U3I0; A0A0X3Q271; G1QDQ7; F7FV67;…	1	3	0	0	1	1	508.599	1523.78	1523.78	0.25	0.00012	HCD (High Energy Collision Dissociation)	MS2	28.6621	110	15.4216	2919	PA_Nov18.raw	F5	3.13	0.006099	0.1331
		FALSE	High	Sequest HT (A2)	Unambiguous	[KE-].LQDKEGIPPDQQR.[LKA]		1	1		A0A2L2YKA2	1	3		0	1	3	508.599	1523.78	1523.78	0.25	0.00012	HCD (High Energy Collision Dissociation)	MS2	28.6621	110	15.4216	2919	PA_Nov18.raw	F5	3.13	0.006099	0.1331
		FALSE	High	Sequest HT (A2)	Unambiguous	[KE-].LQDKEGIPPDQQR.[LKA]		1	1		A0A2L2YKA2	1	3	0	0	1	1	508.599	1523.78	1523.78	1.45	0.00074	HCD (High Energy Collision Dissociation)	MS2	52.9497	110	16.8531	3441	PA_Nov18.raw	F5	3.22	0.006099	0.1712
		FALSE	High	Sequest HT (A2)	Unambiguous	[KE-].IQDKEGLPPDQQR.[LKA]		1	1		A0A0P5B0K3	1	3		0	1	2	508.599	1523.78	1523.78	0.25	0.00012	HCD (High Energy Collision Dissociation)	MS2	28.6621	110	15.4216	2919	PA_Nov18.raw	F5	3.13	0.006099	0.1331
		FALSE	High	Sequest HT (A2)	Unambiguous	[KE-].IQDKEGIPPDQQR.[LKA]		1	256	A0A1W3JRI0	M0R1V7; Q4VKK1; A0A2I3H4R3; A0A2K5M102; A0A2J8LT54; A0A2Y9SHP9; A0A2C9F3G2; A0A2I3GS79; A0A340XMW2; I7G2R7; G3QG34; A0A2R8MFU6; A0A2I3MSA3; A0A0V0UJW8; A0A1E1WCV6; A0A2K5YBD5; F1PDG4; A0A2K6BAH3; A0A2J8XIW0; G1MLE1; A0A1D5QVS6; A0A2I3G229; A0A2K5PJD8; A0A2K6NG98; L8HN31; A0A0V0UP34; A0A2K6QBI7; Q8I7E0; A0A2K6SFP0; H2RFW6; A0A2I3H1Q9; A0A2K5WUK3; A0A2K6U3F2; A0A2K6U3I0; A0A0X3Q271; G1QDQ7; F7FV67;…	1	3		0	1	2	508.599	1523.78	1523.78	1.45	0.00074	HCD (High Energy Collision Dissociation)	MS2	52.9497	110	16.8531	3441	PA_Nov18.raw	F5	3.22	0.006099	0.1712
		FALSE	High	Sequest HT (A2)	Unambiguous	[KE-].IQDKEGIPPDQQR.[LKA]		1	256	A0A1W3JRI0	M0R1V7; Q4VKK1; A0A2I3H4R3; A0A2K5M102; A0A2J8LT54; A0A2Y9SHP9; A0A2C9F3G2; A0A2I3GS79; A0A340XMW2; I7G2R7; G3QG34; A0A2R8MFU6; A0A2I3MSA3; A0A0V0UJW8; A0A1E1WCV6; A0A2K5YBD5; F1PDG4; A0A2K6BAH3; A0A2J8XIW0; G1MLE1; A0A1D5QVS6; A0A2I3G229; A0A2K5PJD8; A0A2K6NG98; L8HN31; A0A0V0UP34; A0A2K6QBI7; Q8I7E0; A0A2K6SFP0; H2RFW6; A0A2I3H1Q9; A0A2K5WUK3; A0A2K6U3F2; A0A2K6U3I0; A0A0X3Q271; G1QDQ7; F7FV67;…	1	3	0	0	1	1	508.599	1523.78	1523.78	1.51	0.00077	HCD (High Energy Collision Dissociation)	MS2	16.0191	110	16.1518	3185	PA_Nov18.raw	F5	2.56	0.008955	0.2296
		FALSE	High	Sequest HT (A2)	Unambiguous	[KE-].IQDKEGLPPDQQR.[LKA]		1	1		A0A0P5B0K3	1	3		0	1	2	508.599	1523.78	1523.78	1.51	0.00077	HCD (High Energy Collision Dissociation)	MS2	16.0191	110	16.1518	3185	PA_Nov18.raw	F5	2.56	0.008955	0.2296
		FALSE	High	Sequest HT (A2)	Unambiguous	[KE-].LQDKEGIPPDQQR.[LKA]		1	1		A0A2L2YKA2	1	3		0	1	3	508.599	1523.78	1523.78	1.51	0.00077	HCD (High Energy Collision Dissociation)	MS2	16.0191	110	16.1518	3185	PA_Nov18.raw	F5	2.56	0.008955	0.2296
FALSE	High	Master Protein	A0A1W2W3E0	tropomyosin, smooth muscle/fibroblast CTM1-like isoform X1 OS=Ciona intestinalis OX=7719 GN=LOC100185771 PE=4 SV=1	0	10.954	13	5	14	5	1	284	32.2	4.67	44.86	5	High
	Checked	Confidence	Annotated Sequence	Modifications	Modifications in Master Proteins	Qvality PEP	Qvality q-value	# Protein Groups	# Proteins	# PSMs	Master Protein Accessions	Positions in Master Proteins	# Missed Cleavages	Theo. MH+ [Da]	Found in Sample: [S5] F5: Sample	Confidence (by Search Engine): Sequest HT	Percolator q-Value (by Search Engine): Sequest HT	Percolator PEP (by Search Engine): Sequest HT	XCorr (by Search Engine): Sequest HT	Sequence in Protein	Positions in Protein	Peptide Group Modifications in Protein
	FALSE	High	[K].AADAEQEVASLNR.[R]			0.00216884	0	1	3	7	A0A1W2W3E0	A0A1W2W3E0 [78-90]	0	1373.67	High	High	0	0.007781	3.6	K.AADAEQEVASLNR.R	[78-90]
		Checked	Confidence	Identifying Node	PSM Ambiguity	Annotated Sequence	Modifications	# Protein Groups	# Proteins	Master Protein Accessions	Protein Accessions	# Missed Cleavages	Charge	DeltaScore	DeltaCn	Rank	Search Engine Rank	m/z [Da]	MH+ [Da]	Theo. MH+ [Da]	DeltaM [ppm]	Deltam/z [Da]	Activation Type	MS Order	Isolation Interference [%]	Ion Inject Time [ms]	RT [min]	First Scan	Spectrum File	File ID	XCorr	Percolator q-Value	Percolator PEP
		FALSE	High	Sequest HT (A2)	Unambiguous	[K].AADAEQEVASLNR.[R]		1	3	A0A1W2W3E0	Q07068; H2YPA8; A0A1W2W3E0	0	2	0.3003	0	1	1	687.336	1373.67	1373.67	-0.34	-0.00023	HCD (High Energy Collision Dissociation)	MS2	66.4897	110	30.6483	8545	PA_Nov18.raw	F5	3.03	0	0.03827
		FALSE	High	Sequest HT (A2)	Unambiguous	[K].AADAEQEVASLNR.[R]		1	3	A0A1W2W3E0	Q07068; H2YPA8; A0A1W2W3E0	0	2	0.2584	0	1	1	687.337	1373.67	1373.67	0.29	0.0002	HCD (High Energy Collision Dissociation)	MS2	71.3918	110	27.3699	7332	PA_Nov18.raw	F5	2.67	0	0.01746
		FALSE	High	Sequest HT (A2)	Unambiguous	[K].AADAEQEVASLNR.[R]		1	3	A0A1W2W3E0	Q07068; H2YPA8; A0A1W2W3E0	0	2	0.2889	0	1	1	687.336	1373.67	1373.67	-0.25	-0.00017	HCD (High Energy Collision Dissociation)	MS2	55.7793	110	27.7308	7466	PA_Nov18.raw	F5	3.6	0	0.007781
		FALSE	High	Sequest HT (A2)	Unambiguous	[K].AADAEQEVASLNR.[R]		1	3	A0A1W2W3E0	Q07068; H2YPA8; A0A1W2W3E0	0	2	0.3109	0	1	1	687.335	1373.66	1373.67	-1.4	-0.00096	HCD (High Energy Collision Dissociation)	MS2	52.934	110	28.0814	7596	PA_Nov18.raw	F5	3.41	0	0.007701
		FALSE	High	Sequest HT (A2)	Unambiguous	[K].AADAEQEVASLNR.[R]		1	3	A0A1W2W3E0	Q07068; H2YPA8; A0A1W2W3E0	0	2	0.2965	0	1	1	687.336	1373.66	1373.67	-0.51	-0.00035	HCD (High Energy Collision Dissociation)	MS2	58.2934	110	28.4504	7733	PA_Nov18.raw	F5	3.44	0	0.005345
		FALSE	High	Sequest HT (A2)	Unambiguous	[K].AADAEQEVASLNR.[R]		1	3	A0A1W2W3E0	Q07068; H2YPA8; A0A1W2W3E0	0	2	0.2776	0	1	1	687.336	1373.66	1373.67	-0.78	-0.00054	HCD (High Energy Collision Dissociation)	MS2	57.4472	110	31.0336	8687	PA_Nov18.raw	F5	2.99	0.005125	0.1039
		FALSE	High	Sequest HT (A2)	Unambiguous	[K].AADAEQEVASLNR.[R]		1	3	A0A1W2W3E0	Q07068; H2YPA8; A0A1W2W3E0	0	2	0.337	0	1	1	687.338	1373.67	1373.67	2.06	0.00142	HCD (High Energy Collision Dissociation)	MS2	62.64	110	31.423	8831	PA_Nov18.raw	F5	2.76	0.008955	0.235
	FALSE	High	[K].KAADAEQEVASLNR.[R]			0.000752956	0	1	3	2	A0A1W2W3E0	A0A1W2W3E0 [77-90]	1	1501.76	High	High	0	0.002326	3.49	K.KAADAEQEVASLNR.R	[77-90]
		Checked	Confidence	Identifying Node	PSM Ambiguity	Annotated Sequence	Modifications	# Protein Groups	# Proteins	Master Protein Accessions	Protein Accessions	# Missed Cleavages	Charge	DeltaScore	DeltaCn	Rank	Search Engine Rank	m/z [Da]	MH+ [Da]	Theo. MH+ [Da]	DeltaM [ppm]	Deltam/z [Da]	Activation Type	MS Order	Isolation Interference [%]	Ion Inject Time [ms]	RT [min]	First Scan	Spectrum File	File ID	XCorr	Percolator q-Value	Percolator PEP
		FALSE	High	Sequest HT (A2)	Unambiguous	[K].KAADAEQEVASLNR.[R]		1	3	A0A1W2W3E0	Q07068; H2YPA8; A0A1W2W3E0	1	2	0.4413	0	1	1	751.381	1501.75	1501.76	-4.04	-0.00303	HCD (High Energy Collision Dissociation)	MS2	46.2366	110	66.4783	21764	PA_Nov18.raw	F5	3.49	0	0.002326
		FALSE	High	Sequest HT (A2)	Unambiguous	[K].KAADAEQEVASLNR.[R]		1	3	A0A1W2W3E0	Q07068; H2YPA8; A0A1W2W3E0	1	3	0.2985	0	1	1	501.259	1501.76	1501.76	2.03	0.00101	HCD (High Energy Collision Dissociation)	MS2	68.7631	110	23.313	5832	PA_Nov18.raw	F5	3.35	0	0.02946
	FALSE	High	[K].LEEAEKAADESER.[GVWRASDN]			0.0139796	0	1	256	1	A0A1W2W3E0	A0A1W2W3E0 [113-125]	1	1476.68	High	High	0	0.02314	3.64	K.LEEAEKAADESER.G	[113-125]
		Checked	Confidence	Identifying Node	PSM Ambiguity	Annotated Sequence	Modifications	# Protein Groups	# Proteins	Master Protein Accessions	Protein Accessions	# Missed Cleavages	Charge	DeltaScore	DeltaCn	Rank	Search Engine Rank	m/z [Da]	MH+ [Da]	Theo. MH+ [Da]	DeltaM [ppm]	Deltam/z [Da]	Activation Type	MS Order	Isolation Interference [%]	Ion Inject Time [ms]	RT [min]	First Scan	Spectrum File	File ID	XCorr	Percolator q-Value	Percolator PEP
		FALSE	High	Sequest HT (A2)	Unambiguous	[K].LEEAEKAADESER.[GVWRASDN]		1	256	A0A1W2W3E0	A0A2Y9M053; A0A2K5NA77; A0A212D050; A0A2U3ZS66; F7DAK0; G1PU01; G1SY36; A0A2I2ZRG1; A0A1U7U0A0; A0A2I3HVE9; A0A2Y9J6J4; A0A2K5R965; A0A340XBI6; A0A341AJW4; S9YWS9; A0A2J8LU90; A0A2F0AUU5; A0A2K6ML67; A0A337SBN7; A0A2I3MJ78; A0A2U3WRF6; A0A2U4CD41; L5K201; A0A2U3WRN9; A0A2I3S850; F7GGJ7; A0A2U3W4S4; M3Y910; A0A2Y9LZC9; A0A2I3LZC2; A0A2U3W8P0; A0A383ZU30; A0A2Y9K332; A0A2Y9HCQ8; A0A2Y9K7M8; Q5R897;…	1	3	0.2115	0	1	1	492.899	1476.68	1476.68	0.1	5e-05	HCD (High Energy Collision Dissociation)	MS2	37.8546	110	14.2166	2527	PA_Nov18.raw	F5	3.64	0	0.02314
	FALSE	High	[K].AADAEQEVASLNRR.[I]			0.0129288	0	1	3	2	A0A1W2W3E0	A0A1W2W3E0 [78-91]	1	1529.77	High	High	0	0.02179	3.68	K.AADAEQEVASLNRR.I	[78-91]
		Checked	Confidence	Identifying Node	PSM Ambiguity	Annotated Sequence	Modifications	# Protein Groups	# Proteins	Master Protein Accessions	Protein Accessions	# Missed Cleavages	Charge	DeltaScore	DeltaCn	Rank	Search Engine Rank	m/z [Da]	MH+ [Da]	Theo. MH+ [Da]	DeltaM [ppm]	Deltam/z [Da]	Activation Type	MS Order	Isolation Interference [%]	Ion Inject Time [ms]	RT [min]	First Scan	Spectrum File	File ID	XCorr	Percolator q-Value	Percolator PEP
		FALSE	High	Sequest HT (A2)	Unambiguous	[K].AADAEQEVASLNRR.[I]		1	3	A0A1W2W3E0	Q07068; H2YPA8; A0A1W2W3E0	1	3	0.3668	0	1	1	510.592	1529.76	1529.77	-3.03	-0.00154	HCD (High Energy Collision Dissociation)	MS2	8.72696	110	68.3738	22475	PA_Nov18.raw	F5	3.68	0	0.02179
		FALSE	High	Sequest HT (A2)	Unambiguous	[K].AADAEQEVASLNRR.[I]		1	3	A0A1W2W3E0	Q07068; H2YPA8; A0A1W2W3E0	1	3	0.3654	0	1	1	510.592	1529.76	1529.77	-3.33	-0.0017	HCD (High Energy Collision Dissociation)	MS2	3.93429	110	68.0292	22346	PA_Nov18.raw	F5	3.53	0	0.0375
	FALSE	High	[R].ITLVEEELDR.[A]			0.0473336	0.00803471	1	4	2	A0A1W2W3E0	A0A1W2W3E0 [92-101]	0	1216.64	High	High	0.006099	0.1137	2.68	R.ITLVEEELDR.A	[92-101]
		Checked	Confidence	Identifying Node	PSM Ambiguity	Annotated Sequence	Modifications	# Protein Groups	# Proteins	Master Protein Accessions	Protein Accessions	# Missed Cleavages	Charge	DeltaScore	DeltaCn	Rank	Search Engine Rank	m/z [Da]	MH+ [Da]	Theo. MH+ [Da]	DeltaM [ppm]	Deltam/z [Da]	Activation Type	MS Order	Isolation Interference [%]	Ion Inject Time [ms]	RT [min]	First Scan	Spectrum File	File ID	XCorr	Percolator q-Value	Percolator PEP
		FALSE	High	Sequest HT (A2)	Unambiguous	[R].ITLVEEELDR.[A]		1	4	A0A1W2W3E0	H2YPA9; Q07068; H2YPA8; A0A1W2W3E0	0	2	0.2731	0	1	1	608.824	1216.64	1216.64	-0.76	-0.00046	HCD (High Energy Collision Dissociation)	MS2	49.2501	110	70.5171	23280	PA_Nov18.raw	F5	2.6	0.002753	0.0602
		FALSE	High	Sequest HT (A2)	Unambiguous	[R].ITLVEEELDR.[A]		1	4	A0A1W2W3E0	H2YPA9; Q07068; H2YPA8; A0A1W2W3E0	0	2	0.2799	0	1	1	608.822	1216.64	1216.64	-3.57	-0.00217	HCD (High Energy Collision Dissociation)	MS2	24.4449	110	70.8637	23410	PA_Nov18.raw	F5	2.68	0.006099	0.1137
FALSE	High	Master Protein	A0A1B2G3B9	Actin (Fragment) OS=Titiscania limacina OX=200181 PE=3 SV=1	0	7.728	14	2	9	1	1	177	19.8	4.88	26.81	2	High
	Checked	Confidence	Annotated Sequence	Modifications	Modifications in Master Proteins	Qvality PEP	Qvality q-value	# Protein Groups	# Proteins	# PSMs	Master Protein Accessions	Positions in Master Proteins	# Missed Cleavages	Theo. MH+ [Da]	Found in Sample: [S5] F5: Sample	Confidence (by Search Engine): Sequest HT	Percolator q-Value (by Search Engine): Sequest HT	Percolator PEP (by Search Engine): Sequest HT	XCorr (by Search Engine): Sequest HT	Sequence in Protein	Positions in Protein	Peptide Group Modifications in Protein
	FALSE	High	[KR].SYELPDGQVITLGNER.[F]			1.65602e-05	0	3	265	28	A0A2U3Z9L8; H2NAX9; A0A1B2G3B9	A0A2U3Z9L8 [239-254]; H2NAX9 [263-278]; A0A1B2G3B9 [135-150]	0	1790.89	High	High	0	0.01387	3.79	K.SYELPDGQVITIGNER.F	[135-150]
		Checked	Confidence	Identifying Node	PSM Ambiguity	Annotated Sequence	Modifications	# Protein Groups	# Proteins	Master Protein Accessions	Protein Accessions	# Missed Cleavages	Charge	DeltaScore	DeltaCn	Rank	Search Engine Rank	m/z [Da]	MH+ [Da]	Theo. MH+ [Da]	DeltaM [ppm]	Deltam/z [Da]	Activation Type	MS Order	Isolation Interference [%]	Ion Inject Time [ms]	RT [min]	First Scan	Spectrum File	File ID	XCorr	Percolator q-Value	Percolator PEP
		FALSE	High	Sequest HT (A2)	Unambiguous	[KR].SYELPDGQVLTIGNER.[F]		3	2		P18600; A0A1S3I910	0	3		0	1	4	597.634	1790.89	1790.89	-1.83	-0.00109	HCD (High Energy Collision Dissociation)	MS2	12.2584	110	70.8684	23412	PA_Nov18.raw	F5	3.38	0	0.002043
		FALSE	High	Sequest HT (A2)	Unambiguous	[KR].SYELPDGQVITLGNER.[F]		3	5		A0A151MXB0; A0A1U7RYI1; M7BZU3; F6ZZG9; A0A1U7RNK3	0	3		0	1	3	597.634	1790.89	1790.89	-1.83	-0.00109	HCD (High Energy Collision Dissociation)	MS2	12.2584	110	70.8684	23412	PA_Nov18.raw	F5	3.38	0	0.002043
		FALSE	High	Sequest HT (A2)	Unambiguous	[KR].SYEIPDGQVITIGNER.[F]		3	2		F1C3T7; F1C3V4	0	3		0	1	2	597.634	1790.89	1790.89	-1.83	-0.00109	HCD (High Energy Collision Dissociation)	MS2	12.2584	110	70.8684	23412	PA_Nov18.raw	F5	3.38	0	0.002043
		FALSE	High	Sequest HT (A2)	Unambiguous	[KR].SYELPDGQVITIGNER.[F]		3	256	A0A2U3Z9L8; H2NAX9; A0A1B2G3B9	M9VWM1; A0A096NAA6; I6PSV3; H2QW46; A7UDB4; B2X877; M4PZX1; A0A1E1W6B0; F7J056; I6PH53; A0A2Y9DHB2; H6U673; F6T3Y8; A0A2U3WJ12; Q28937; A0A2K6SSF3; A0A2K6A1L8; O18513; A0A2R9BGJ3; A0A1U7TB25; A0A2K6Q1T6; A0A2I2YUP9; Q95MC4; S7Q589; A0A2K6QBG3; A0A2Y9HNF0; A0A2I3T8J6; Q38QA2; A0A2K5JAR4; F1BCP5; C6KXN2; Q5KTI8; Q58ID9; A0A076KTV1; A0A0A7RQK8; A0A2K5E2M5; L5MJ38; H1AGA3; E7DS93; G8JKX4; Q58DT9; I6P…	0	3	0	0	1	1	597.634	1790.89	1790.89	-1.83	-0.00109	HCD (High Energy Collision Dissociation)	MS2	12.2584	110	70.8684	23412	PA_Nov18.raw	F5	3.38	0	0.002043
		FALSE	High	Sequest HT (A2)	Unambiguous	[KR].SYELPDGQVLTIGNER.[F]		3	2		P18600; A0A1S3I910	0	2		0	1	4	895.948	1790.89	1790.89	-2.2	-0.00197	HCD (High Energy Collision Dissociation)	MS2	0	41.518	70.866	23411	PA_Nov18.raw	F5	2.83	0	0.0002514
		FALSE	High	Sequest HT (A2)	Unambiguous	[KR].SYEIPDGQVITIGNER.[F]		3	2		F1C3T7; F1C3V4	0	2		0	1	3	895.948	1790.89	1790.89	-2.2	-0.00197	HCD (High Energy Collision Dissociation)	MS2	0	41.518	70.866	23411	PA_Nov18.raw	F5	2.83	0	0.0002514
		FALSE	High	Sequest HT (A2)	Unambiguous	[KR].SYELPDGQVITLGNER.[F]		3	5		A0A151MXB0; A0A1U7RYI1; M7BZU3; F6ZZG9; A0A1U7RNK3	0	2		0	1	2	895.948	1790.89	1790.89	-2.2	-0.00197	HCD (High Energy Collision Dissociation)	MS2	0	41.518	70.866	23411	PA_Nov18.raw	F5	2.83	0	0.0002514
		FALSE	High	Sequest HT (A2)	Unambiguous	[KR].SYELPDGQVITIGNER.[F]		3	256	A0A2U3Z9L8; H2NAX9; A0A1B2G3B9	M9VWM1; A0A096NAA6; I6PSV3; H2QW46; A7UDB4; B2X877; M4PZX1; A0A1E1W6B0; F7J056; I6PH53; A0A2Y9DHB2; H6U673; F6T3Y8; A0A2U3WJ12; Q28937; A0A2K6SSF3; A0A2K6A1L8; O18513; A0A2R9BGJ3; A0A1U7TB25; A0A2K6Q1T6; A0A2I2YUP9; Q95MC4; S7Q589; A0A2K6QBG3; A0A2Y9HNF0; A0A2I3T8J6; Q38QA2; A0A2K5JAR4; F1BCP5; C6KXN2; Q5KTI8; Q58ID9; A0A076KTV1; A0A0A7RQK8; A0A2K5E2M5; L5MJ38; H1AGA3; E7DS93; G8JKX4; Q58DT9; I6P…	0	2	0	0	1	1	895.948	1790.89	1790.89	-2.2	-0.00197	HCD (High Energy Collision Dissociation)	MS2	0	41.518	70.866	23411	PA_Nov18.raw	F5	2.83	0	0.0002514
		FALSE	High	Sequest HT (A2)	Unambiguous	[KR].SYELPDGQVITLGNER.[F]		3	5		A0A151MXB0; A0A1U7RYI1; M7BZU3; F6ZZG9; A0A1U7RNK3	0	2	0	0	1	1	895.947	1790.89	1790.89	-3.29	-0.00294	HCD (High Energy Collision Dissociation)	MS2	0	20.162	71.2126	23541	PA_Nov18.raw	F5	3.15	0	0.0001144
		FALSE	High	Sequest HT (A2)	Unambiguous	[KR].SYEIPDGQVITIGNER.[F]		3	2		F1C3T7; F1C3V4	0	2		0	1	2	895.947	1790.89	1790.89	-3.29	-0.00294	HCD (High Energy Collision Dissociation)	MS2	0	20.162	71.2126	23541	PA_Nov18.raw	F5	3.15	0	0.0001144
		FALSE	High	Sequest HT (A2)	Unambiguous	[KR].SYELPDGQVITIGNER.[F]		3	256	A0A2U3Z9L8; H2NAX9; A0A1B2G3B9	M9VWM1; A0A096NAA6; I6PSV3; H2QW46; A7UDB4; B2X877; M4PZX1; A0A1E1W6B0; F7J056; I6PH53; A0A2Y9DHB2; H6U673; F6T3Y8; A0A2U3WJ12; Q28937; A0A2K6SSF3; A0A2K6A1L8; O18513; A0A2R9BGJ3; A0A1U7TB25; A0A2K6Q1T6; A0A2I2YUP9; Q95MC4; S7Q589; A0A2K6QBG3; A0A2Y9HNF0; A0A2I3T8J6; Q38QA2; A0A2K5JAR4; F1BCP5; C6KXN2; Q5KTI8; Q58ID9; A0A076KTV1; A0A0A7RQK8; A0A2K5E2M5; L5MJ38; H1AGA3; E7DS93; G8JKX4; Q58DT9; I6P…	0	2		0	1	4	895.947	1790.89	1790.89	-3.29	-0.00294	HCD (High Energy Collision Dissociation)	MS2	0	20.162	71.2126	23541	PA_Nov18.raw	F5	3.15	0	0.0001144
		FALSE	High	Sequest HT (A2)	Unambiguous	[KR].SYELPDGQVLTIGNER.[F]		3	2		P18600; A0A1S3I910	0	2		0	1	3	895.947	1790.89	1790.89	-3.29	-0.00294	HCD (High Energy Collision Dissociation)	MS2	0	20.162	71.2126	23541	PA_Nov18.raw	F5	3.15	0	0.0001144
		FALSE	High	Sequest HT (A2)	Rejected	[KR].SYELPDGQVLTIGNER.[F]		3	2		P18600; A0A1S3I910	0	2		0.0076	2	3	895.946	1790.89	1790.89	-3.76	-0.00337	HCD (High Energy Collision Dissociation)	MS2	24.8293	110	71.9189	23806	PA_Nov18.raw	F5	2.6	0	0.00323
		FALSE	High	Sequest HT (A2)	Rejected	[KR].SYELPDGQVITIGNER.[F]		3	256	A0A2U3Z9L8; H2NAX9; A0A1B2G3B9	M9VWM1; A0A096NAA6; I6PSV3; H2QW46; A7UDB4; B2X877; M4PZX1; A0A1E1W6B0; F7J056; I6PH53; A0A2Y9DHB2; H6U673; F6T3Y8; A0A2U3WJ12; Q28937; A0A2K6SSF3; A0A2K6A1L8; O18513; A0A2R9BGJ3; A0A1U7TB25; A0A2K6Q1T6; A0A2I2YUP9; Q95MC4; S7Q589; A0A2K6QBG3; A0A2Y9HNF0; A0A2I3T8J6; Q38QA2; A0A2K5JAR4; F1BCP5; C6KXN2; Q5KTI8; Q58ID9; A0A076KTV1; A0A0A7RQK8; A0A2K5E2M5; L5MJ38; H1AGA3; E7DS93; G8JKX4; Q58DT9; I6P…	0	2		0.0076	2	2	895.946	1790.89	1790.89	-3.76	-0.00337	HCD (High Energy Collision Dissociation)	MS2	24.8293	110	71.9189	23806	PA_Nov18.raw	F5	2.6	0	0.00323
		FALSE	High	Sequest HT (A2)	Unambiguous	[KR].SYELPDGQVITIGNER.[F]		3	256	A0A2U3Z9L8; H2NAX9; A0A1B2G3B9	M9VWM1; A0A096NAA6; I6PSV3; H2QW46; A7UDB4; B2X877; M4PZX1; A0A1E1W6B0; F7J056; I6PH53; A0A2Y9DHB2; H6U673; F6T3Y8; A0A2U3WJ12; Q28937; A0A2K6SSF3; A0A2K6A1L8; O18513; A0A2R9BGJ3; A0A1U7TB25; A0A2K6Q1T6; A0A2I2YUP9; Q95MC4; S7Q589; A0A2K6QBG3; A0A2Y9HNF0; A0A2I3T8J6; Q38QA2; A0A2K5JAR4; F1BCP5; C6KXN2; Q5KTI8; Q58ID9; A0A076KTV1; A0A0A7RQK8; A0A2K5E2M5; L5MJ38; H1AGA3; E7DS93; G8JKX4; Q58DT9; I6P…	0	3		0	1	4	597.635	1790.89	1790.89	-1.52	-0.00091	HCD (High Energy Collision Dissociation)	MS2	39.2214	110	71.6059	23689	PA_Nov18.raw	F5	2.91	0	0.02054
		FALSE	High	Sequest HT (A2)	Unambiguous	[KR].SYEIPDGQVITIGNER.[F]		3	2		F1C3T7; F1C3V4	0	3		0	1	3	597.635	1790.89	1790.89	-1.52	-0.00091	HCD (High Energy Collision Dissociation)	MS2	39.2214	110	71.6059	23689	PA_Nov18.raw	F5	2.91	0	0.02054
		FALSE	High	Sequest HT (A2)	Unambiguous	[KR].SYELPDGQVITLGNER.[F]		3	5		A0A151MXB0; A0A1U7RYI1; M7BZU3; F6ZZG9; A0A1U7RNK3	0	3		0	1	2	597.635	1790.89	1790.89	-1.52	-0.00091	HCD (High Energy Collision Dissociation)	MS2	39.2214	110	71.6059	23689	PA_Nov18.raw	F5	2.91	0	0.02054
		FALSE	High	Sequest HT (A2)	Unambiguous	[KR].SYELPDGQVLTIGNER.[F]		3	2		P18600; A0A1S3I910	0	3	0	0	1	1	597.635	1790.89	1790.89	-1.52	-0.00091	HCD (High Energy Collision Dissociation)	MS2	39.2214	110	71.6059	23689	PA_Nov18.raw	F5	2.91	0	0.02054
		FALSE	High	Sequest HT (A2)	Unambiguous	[KR].SYEIPDGQVITIGNER.[F]		3	2		F1C3T7; F1C3V4	0	2		0	1	4	895.948	1790.89	1790.89	-2.13	-0.0019	HCD (High Energy Collision Dissociation)	MS2	0.511673	48.692	71.5646	23673	PA_Nov18.raw	F5	3.41	0	0.0002978
		FALSE	High	Sequest HT (A2)	Unambiguous	[KR].SYELPDGQVLTIGNER.[F]		3	2		P18600; A0A1S3I910	0	2		0	1	3	895.948	1790.89	1790.89	-2.13	-0.0019	HCD (High Energy Collision Dissociation)	MS2	0.511673	48.692	71.5646	23673	PA_Nov18.raw	F5	3.41	0	0.0002978
		FALSE	High	Sequest HT (A2)	Unambiguous	[KR].SYELPDGQVITIGNER.[F]		3	256	A0A2U3Z9L8; H2NAX9; A0A1B2G3B9	M9VWM1; A0A096NAA6; I6PSV3; H2QW46; A7UDB4; B2X877; M4PZX1; A0A1E1W6B0; F7J056; I6PH53; A0A2Y9DHB2; H6U673; F6T3Y8; A0A2U3WJ12; Q28937; A0A2K6SSF3; A0A2K6A1L8; O18513; A0A2R9BGJ3; A0A1U7TB25; A0A2K6Q1T6; A0A2I2YUP9; Q95MC4; S7Q589; A0A2K6QBG3; A0A2Y9HNF0; A0A2I3T8J6; Q38QA2; A0A2K5JAR4; F1BCP5; C6KXN2; Q5KTI8; Q58ID9; A0A076KTV1; A0A0A7RQK8; A0A2K5E2M5; L5MJ38; H1AGA3; E7DS93; G8JKX4; Q58DT9; I6P…	0	2		0	1	2	895.948	1790.89	1790.89	-2.13	-0.0019	HCD (High Energy Collision Dissociation)	MS2	0.511673	48.692	71.5646	23673	PA_Nov18.raw	F5	3.41	0	0.0002978
		FALSE	High	Sequest HT (A2)	Unambiguous	[KR].SYELPDGQVITLGNER.[F]		3	5		A0A151MXB0; A0A1U7RYI1; M7BZU3; F6ZZG9; A0A1U7RNK3	0	2	0	0	1	1	895.948	1790.89	1790.89	-2.13	-0.0019	HCD (High Energy Collision Dissociation)	MS2	0.511673	48.692	71.5646	23673	PA_Nov18.raw	F5	3.41	0	0.0002978
		FALSE	High	Sequest HT (A2)	Unambiguous	[KR].SYELPDGQVITIGNER.[F]		3	256	A0A2U3Z9L8; H2NAX9; A0A1B2G3B9	M9VWM1; A0A096NAA6; I6PSV3; H2QW46; A7UDB4; B2X877; M4PZX1; A0A1E1W6B0; F7J056; I6PH53; A0A2Y9DHB2; H6U673; F6T3Y8; A0A2U3WJ12; Q28937; A0A2K6SSF3; A0A2K6A1L8; O18513; A0A2R9BGJ3; A0A1U7TB25; A0A2K6Q1T6; A0A2I2YUP9; Q95MC4; S7Q589; A0A2K6QBG3; A0A2Y9HNF0; A0A2I3T8J6; Q38QA2; A0A2K5JAR4; F1BCP5; C6KXN2; Q5KTI8; Q58ID9; A0A076KTV1; A0A0A7RQK8; A0A2K5E2M5; L5MJ38; H1AGA3; E7DS93; G8JKX4; Q58DT9; I6P…	0	3		0	1	4	597.633	1790.88	1790.89	-3.97	-0.00237	HCD (High Energy Collision Dissociation)	MS2	8.80953	110	71.2269	23547	PA_Nov18.raw	F5	3.79	0	0.01387
		FALSE	High	Sequest HT (A2)	Unambiguous	[KR].SYELPDGQVLTIGNER.[F]		3	2		P18600; A0A1S3I910	0	3		0	1	3	597.633	1790.88	1790.89	-3.97	-0.00237	HCD (High Energy Collision Dissociation)	MS2	8.80953	110	71.2269	23547	PA_Nov18.raw	F5	3.79	0	0.01387
		FALSE	High	Sequest HT (A2)	Unambiguous	[KR].SYEIPDGQVITIGNER.[F]		3	2		F1C3T7; F1C3V4	0	3		0	1	2	597.633	1790.88	1790.89	-3.97	-0.00237	HCD (High Energy Collision Dissociation)	MS2	8.80953	110	71.2269	23547	PA_Nov18.raw	F5	3.79	0	0.01387
		FALSE	High	Sequest HT (A2)	Unambiguous	[KR].SYELPDGQVITLGNER.[F]		3	5		A0A151MXB0; A0A1U7RYI1; M7BZU3; F6ZZG9; A0A1U7RNK3	0	3	0	0	1	1	597.633	1790.88	1790.89	-3.97	-0.00237	HCD (High Energy Collision Dissociation)	MS2	8.80953	110	71.2269	23547	PA_Nov18.raw	F5	3.79	0	0.01387
		FALSE	High	Sequest HT (A2)	Rejected	[KR].SYEIPDGQVITIGNER.[F]		3	2		F1C3T7; F1C3V4	0	2		0.0076	2	4	895.946	1790.89	1790.89	-3.76	-0.00337	HCD (High Energy Collision Dissociation)	MS2	24.8293	110	71.9189	23806	PA_Nov18.raw	F5	2.6	0	0.00323
		FALSE	High	Sequest HT (A2)	Rejected	[KR].SYELPDGQVITLGNER.[F]		3	5		A0A151MXB0; A0A1U7RYI1; M7BZU3; F6ZZG9; A0A1U7RNK3	0	2		0.0076	2	5	895.946	1790.89	1790.89	-3.76	-0.00337	HCD (High Energy Collision Dissociation)	MS2	24.8293	110	71.9189	23806	PA_Nov18.raw	F5	2.6	0	0.00323
	FALSE	High	[-].LTEAPLNPK.[AG]			0.0682649	0.00803471	1	4	2	A0A1B2G3B9	A0A1B2G3B9 [1-9]	0	982.557	High	High	0.002753	0.08	2.49	-.LTEAPLNPK.A	[1-9]
		Checked	Confidence	Identifying Node	PSM Ambiguity	Annotated Sequence	Modifications	# Protein Groups	# Proteins	Master Protein Accessions	Protein Accessions	# Missed Cleavages	Charge	DeltaScore	DeltaCn	Rank	Search Engine Rank	m/z [Da]	MH+ [Da]	Theo. MH+ [Da]	DeltaM [ppm]	Deltam/z [Da]	Activation Type	MS Order	Isolation Interference [%]	Ion Inject Time [ms]	RT [min]	First Scan	Spectrum File	File ID	XCorr	Percolator q-Value	Percolator PEP
		FALSE	High	Sequest HT (A2)	Unambiguous	[-].LTEAPLNPK.[AG]		1	4	A0A1B2G3B9	A0A2L2Z182; A0A1I9W276; B3SNT7; A0A1B2G3B9	0	2	0.3534	0	1	1	491.782	982.558	982.557	0.78	0.00039	HCD (High Energy Collision Dissociation)	MS2	65.6423	110	19.8759	4554	PA_Nov18.raw	F5	2.49	0.002753	0.08
		FALSE	High	Sequest HT (A2)	Unambiguous	[-].LTEAPLNPK.[AG]		1	4	A0A1B2G3B9	A0A2L2Z182; A0A1I9W276; B3SNT7; A0A1B2G3B9	0	2	0.2377	0	1	1	491.782	982.557	982.557	0.47	0.00023	HCD (High Energy Collision Dissociation)	MS2	44.9157	110	20.2288	4683	PA_Nov18.raw	F5	2.23	0.006099	0.1434
FALSE	High	Master Protein	H2ZFR9	Uncharacterized protein OS=Ciona savignyi OX=51511 PE=4 SV=1	0	7.159	16	4	9	4	1	300	32.9	5.06	23.99	4	High
	Checked	Confidence	Annotated Sequence	Modifications	Modifications in Master Proteins	Qvality PEP	Qvality q-value	# Protein Groups	# Proteins	# PSMs	Master Protein Accessions	Positions in Master Proteins	# Missed Cleavages	Theo. MH+ [Da]	Found in Sample: [S5] F5: Sample	Confidence (by Search Engine): Sequest HT	Percolator q-Value (by Search Engine): Sequest HT	Percolator PEP (by Search Engine): Sequest HT	XCorr (by Search Engine): Sequest HT	Sequence in Protein	Positions in Protein	Peptide Group Modifications in Protein
	FALSE	High	[R].YLQTLTSISAEK.[N]			0.00279172	0	1	11	4	H2ZFR9	H2ZFR9 [270-281]	0	1353.73	High	High	0	0.01613	3.45	R.YLQTLTSISAEK.N	[270-281]
		Checked	Confidence	Identifying Node	PSM Ambiguity	Annotated Sequence	Modifications	# Protein Groups	# Proteins	Master Protein Accessions	Protein Accessions	# Missed Cleavages	Charge	DeltaScore	DeltaCn	Rank	Search Engine Rank	m/z [Da]	MH+ [Da]	Theo. MH+ [Da]	DeltaM [ppm]	Deltam/z [Da]	Activation Type	MS Order	Isolation Interference [%]	Ion Inject Time [ms]	RT [min]	First Scan	Spectrum File	File ID	XCorr	Percolator q-Value	Percolator PEP
		FALSE	High	Sequest HT (A2)	Unambiguous	[R].YLQTLTSISAEK.[N]		1	11	H2ZFR9	A0A226ENL8; A0A1W2W5C6; H2ZFR8; F6YCJ4; A0A1W2WCN0; A0A2B4SGD3; H2ZFR9; C3ZKW0; A0A336K6L8; H2ZFS0; H2ZFR6	0	2	0.0859	0	1	1	677.364	1353.72	1353.73	-3.44	-0.00233	HCD (High Energy Collision Dissociation)	MS2	53.2231	110	61.103	19750	PA_Nov18.raw	F5	2.91	0	0.006526
		FALSE	High	Sequest HT (A2)	Unambiguous	[R].YLQTLTSISAEK.[N]		1	11	H2ZFR9	A0A226ENL8; A0A1W2W5C6; H2ZFR8; F6YCJ4; A0A1W2WCN0; A0A2B4SGD3; H2ZFR9; C3ZKW0; A0A336K6L8; H2ZFS0; H2ZFR6	0	2	0.0958	0	1	1	677.366	1353.72	1353.73	-0.83	-0.00056	HCD (High Energy Collision Dissociation)	MS2	35.3504	110	61.4515	19880	PA_Nov18.raw	F5	2.61	0	0.009823
		FALSE	High	Sequest HT (A2)	Unambiguous	[R].YLQTLTSISAEK.[N]		1	11	H2ZFR9	A0A226ENL8; A0A1W2W5C6; H2ZFR8; F6YCJ4; A0A1W2WCN0; A0A2B4SGD3; H2ZFR9; C3ZKW0; A0A336K6L8; H2ZFS0; H2ZFR6	0	2	0.0667	0	1	1	677.366	1353.72	1353.73	-0.92	-0.00062	HCD (High Energy Collision Dissociation)	MS2	25.5514	110	61.7996	20010	PA_Nov18.raw	F5	3.45	0	0.01613
		FALSE	High	Sequest HT (A2)	Unambiguous	[R].YLQTLTSISAEK.[N]		1	11	H2ZFR9	A0A226ENL8; A0A1W2W5C6; H2ZFR8; F6YCJ4; A0A1W2WCN0; A0A2B4SGD3; H2ZFR9; C3ZKW0; A0A336K6L8; H2ZFS0; H2ZFR6	0	2	0.0859	0	1	1	677.368	1353.73	1353.73	2.15	0.00145	HCD (High Energy Collision Dissociation)	MS2	52.5763	110	62.1524	20142	PA_Nov18.raw	F5	2.91	0	0.02629
	FALSE	High	[R].TVSFDVPPQEILTK.[DE]			0.00113315	0	1	48	3	H2ZFR9	H2ZFR9 [116-129]	0	1573.85	High	High	0	0.009379	2.6	R.TVSFDVPPQEILTK.D	[116-129]
		Checked	Confidence	Identifying Node	PSM Ambiguity	Annotated Sequence	Modifications	# Protein Groups	# Proteins	Master Protein Accessions	Protein Accessions	# Missed Cleavages	Charge	DeltaScore	DeltaCn	Rank	Search Engine Rank	m/z [Da]	MH+ [Da]	Theo. MH+ [Da]	DeltaM [ppm]	Deltam/z [Da]	Activation Type	MS Order	Isolation Interference [%]	Ion Inject Time [ms]	RT [min]	First Scan	Spectrum File	File ID	XCorr	Percolator q-Value	Percolator PEP
		FALSE	High	Sequest HT (A2)	Unambiguous	[R].TVSFDVPPQEILTK.[DE]		1	48	H2ZFR9	A0A1S3JQQ4; A0A1W2W5C6; W4YLU1; V5HYR3; A7RZ14; A0A131XJG7; A0A1Z5L1G0; A0A1W2WI85; A0A1S3JRG5; A0A1Z5KUS2; A0A293M3V6; A0A131XZ04; F7AFI4; A0A2B4SH13; L7M0M4; F6YCJ4; A0A0V1LCW8; A0A1W2WCN0; H2Y8J5; A0A0V1CXH9; A0A0V1LCU6; L7M1X2; A0A2B4SGD3; T1G5Z4; A0A210R421; A0A023FSA7; A0A0V1FIH0; R7UPI0; A0A0V1MJ64; A0A0V1I2R6; H2ZFR9; A0A0N5DIW5; H2ZFR7; B7PD76; A0A1W2WM85; H2Y8J4; H2Y8J3; A0A131YC11; A0A…	0	2	0.3373	0	1	1	787.428	1573.85	1573.85	0.79	0.00062	HCD (High Energy Collision Dissociation)	MS2	27.4316	110	70.727	23359	PA_Nov18.raw	F5	2.52	0	0.004133
		FALSE	High	Sequest HT (A2)	Unambiguous	[R].TVSFDVPPQEILTK.[DE]		1	48	H2ZFR9	A0A1S3JQQ4; A0A1W2W5C6; W4YLU1; V5HYR3; A7RZ14; A0A131XJG7; A0A1Z5L1G0; A0A1W2WI85; A0A1S3JRG5; A0A1Z5KUS2; A0A293M3V6; A0A131XZ04; F7AFI4; A0A2B4SH13; L7M0M4; F6YCJ4; A0A0V1LCW8; A0A1W2WCN0; H2Y8J5; A0A0V1CXH9; A0A0V1LCU6; L7M1X2; A0A2B4SGD3; T1G5Z4; A0A210R421; A0A023FSA7; A0A0V1FIH0; R7UPI0; A0A0V1MJ64; A0A0V1I2R6; H2ZFR9; A0A0N5DIW5; H2ZFR7; B7PD76; A0A1W2WM85; H2Y8J4; H2Y8J3; A0A131YC11; A0A…	0	2	0.4274	0	1	1	787.426	1573.84	1573.85	-1.77	-0.0014	HCD (High Energy Collision Dissociation)	MS2	5.33912	110	71.1052	23501	PA_Nov18.raw	F5	2.41	0	0.003203
		FALSE	High	Sequest HT (A2)	Unambiguous	[R].TVSFDVPPQEILTK.[DE]		1	48	H2ZFR9	A0A1S3JQQ4; A0A1W2W5C6; W4YLU1; V5HYR3; A7RZ14; A0A131XJG7; A0A1Z5L1G0; A0A1W2WI85; A0A1S3JRG5; A0A1Z5KUS2; A0A293M3V6; A0A131XZ04; F7AFI4; A0A2B4SH13; L7M0M4; F6YCJ4; A0A0V1LCW8; A0A1W2WCN0; H2Y8J5; A0A0V1CXH9; A0A0V1LCU6; L7M1X2; A0A2B4SGD3; T1G5Z4; A0A210R421; A0A023FSA7; A0A0V1FIH0; R7UPI0; A0A0V1MJ64; A0A0V1I2R6; H2ZFR9; A0A0N5DIW5; H2ZFR7; B7PD76; A0A1W2WM85; H2Y8J4; H2Y8J3; A0A131YC11; A0A…	0	2	0.4	0	1	1	787.426	1573.84	1573.85	-2.01	-0.00158	HCD (High Energy Collision Dissociation)	MS2	14.3114	110	71.4597	23634	PA_Nov18.raw	F5	2.6	0	0.009379
	FALSE	High	[R].AMAAEAEAAR.[EDA]			0.0577048	0.00803471	1	256	1	H2ZFR9	H2ZFR9 [224-233]	0	990.467	High	High	0.002753	0.07011	2.04	R.AMAAEAEAAR.E	[224-233]
		Checked	Confidence	Identifying Node	PSM Ambiguity	Annotated Sequence	Modifications	# Protein Groups	# Proteins	Master Protein Accessions	Protein Accessions	# Missed Cleavages	Charge	DeltaScore	DeltaCn	Rank	Search Engine Rank	m/z [Da]	MH+ [Da]	Theo. MH+ [Da]	DeltaM [ppm]	Deltam/z [Da]	Activation Type	MS Order	Isolation Interference [%]	Ion Inject Time [ms]	RT [min]	First Scan	Spectrum File	File ID	XCorr	Percolator q-Value	Percolator PEP
		FALSE	High	Sequest HT (A2)	Unambiguous	[R].AMAAEAEAAR.[EDA]		1	256	H2ZFR9	A0A1I8MKR5; W8C0I7; A0A068WM93; A0A1Y3BEN3; W4YLU1; M9PEB7; A0A0R3VV45; A8XKQ8; A0A1B6MBF9; A0A182PSX9; A0A1A9XXB0; B3NC60; A0A368G7A3; A0A183CVB0; A0A2T7NMQ2; B4NBZ2; B4MFY5; A0A2H8TYU3; B4L4F0; A0A0N5CAY1; G4LZB3; A0A1I8NWX3; A0A0Q9WAV2; A0A2L2YEP2; A0A034WI56; A0A2Y9DJD1; A0A1B0FIT2; A8X5Q3; A0A2H8TIM8; A0A0X3NTF4; A0A0K8SSY5; A0A0I9N403; E9JBX8; A0A261BAF9; A0A183KL09; A0A1I8Q9L0; A0A183FUL1;…	0	2	0.1618	0	1	1	495.737	990.467	990.467	0.15	7e-05	HCD (High Energy Collision Dissociation)	MS2	75.0059	110	14.9237	2759	PA_Nov18.raw	F5	2.04	0.002753	0.07011
	FALSE	High	[KQ-].VIAAEGEMNASR.[KAS]			0.0348461	0.00803471	1	256	1	H2ZFR9	H2ZFR9 [239-250]	0	1247.6	High	High	0.002753	0.04735	2.55	K.VIAAEGEMNASR.K	[239-250]
		Checked	Confidence	Identifying Node	PSM Ambiguity	Annotated Sequence	Modifications	# Protein Groups	# Proteins	Master Protein Accessions	Protein Accessions	# Missed Cleavages	Charge	DeltaScore	DeltaCn	Rank	Search Engine Rank	m/z [Da]	MH+ [Da]	Theo. MH+ [Da]	DeltaM [ppm]	Deltam/z [Da]	Activation Type	MS Order	Isolation Interference [%]	Ion Inject Time [ms]	RT [min]	First Scan	Spectrum File	File ID	XCorr	Percolator q-Value	Percolator PEP
		FALSE	High	Sequest HT (A2)	Selected	[KQ-].VIAAEGEMNASR.[KAS]		1	256	H2ZFR9	A0A1W2W5C6; B6F250; A0A087XDM3; W5MQC2; M3XL51; A0A2R8QD47; A0A1S3LAR4; B4DZK8; A0A250XXK1; A0A091JYM7; A0A1A8H4L2; T0MKA5; A0A2K5JS47; A0A1A8N4B9; A0A1A8DQT2; A0A1A8MD90; M3Y7W2; D2H302; A0A146ZL30; A0A340WPT8; A0A093HS75; A0A087XDZ2; A0A091THY3; Q7SYQ5; Q568N1; T1DMR7; A0A2Y9SUV0; P54116; A0A2D0SS92; A0A2I3HI26; B5X1V0; A0A2D4HT25; A0A087VCP7; A0A2Y9DJD1; A0A2I0M3X0; A0A151MG14; A0A2U3WR38; A0A…	0	2	0.0471	0	1	1	624.308	1247.61	1247.6	3.46	0.00216	HCD (High Energy Collision Dissociation)	MS2	50.0551	110	20.1094	4639	PA_Nov18.raw	F5	2.55	0.002753	0.04735
FALSE	High	Master Protein	A0A1W3JAZ3	myosin-16 isoform X1 OS=Ciona intestinalis OX=7719 GN=LOC100179484 PE=3 SV=1	0	17.097	4	5	7	3	1	2060	236.9	5.81	28.49	5	High
	Checked	Confidence	Annotated Sequence	Modifications	Modifications in Master Proteins	Qvality PEP	Qvality q-value	# Protein Groups	# Proteins	# PSMs	Master Protein Accessions	Positions in Master Proteins	# Missed Cleavages	Theo. MH+ [Da]	Found in Sample: [S5] F5: Sample	Confidence (by Search Engine): Sequest HT	Percolator q-Value (by Search Engine): Sequest HT	Percolator PEP (by Search Engine): Sequest HT	XCorr (by Search Engine): Sequest HT	Sequence in Protein	Positions in Protein	Peptide Group Modifications in Protein
	FALSE	High	[K].NLSEEINDLTDQLTTGGK.[S]			8.86591e-07	0	1	3	1	A0A1W3JAZ3	A0A1W3JAZ3 [1501-1518]	0	1947.95	High	High	0	1.133e-05	5.71	K.NLSEEINDLTDQLTTGGK.S	[1501-1518]
		Checked	Confidence	Identifying Node	PSM Ambiguity	Annotated Sequence	Modifications	# Protein Groups	# Proteins	Master Protein Accessions	Protein Accessions	# Missed Cleavages	Charge	DeltaScore	DeltaCn	Rank	Search Engine Rank	m/z [Da]	MH+ [Da]	Theo. MH+ [Da]	DeltaM [ppm]	Deltam/z [Da]	Activation Type	MS Order	Isolation Interference [%]	Ion Inject Time [ms]	RT [min]	First Scan	Spectrum File	File ID	XCorr	Percolator q-Value	Percolator PEP
		FALSE	High	Sequest HT (A2)	Unambiguous	[K].NLSEEINDLTDQLTTGGK.[S]		1	3	A0A1W3JAZ3	A0A1W3JCC1; F7AY44; A0A1W3JAZ3	0	2	0.5849	0	1	1	974.475	1947.94	1947.95	-4.42	-0.00431	HCD (High Energy Collision Dissociation)	MS2	0	110	74.2041	24668	PA_Nov18.raw	F5	5.71	0	1.133e-05
	FALSE	High	[R].SALEEAEGALELEESR.[V]			0.000160641	0	1	3	2	A0A1W3JAZ3	A0A1W3JAZ3 [1539-1554]	0	1732.82	High	High	0	0.0006867	4.9	R.SALEEAEGALELEESR.V	[1539-1554]
		Checked	Confidence	Identifying Node	PSM Ambiguity	Annotated Sequence	Modifications	# Protein Groups	# Proteins	Master Protein Accessions	Protein Accessions	# Missed Cleavages	Charge	DeltaScore	DeltaCn	Rank	Search Engine Rank	m/z [Da]	MH+ [Da]	Theo. MH+ [Da]	DeltaM [ppm]	Deltam/z [Da]	Activation Type	MS Order	Isolation Interference [%]	Ion Inject Time [ms]	RT [min]	First Scan	Spectrum File	File ID	XCorr	Percolator q-Value	Percolator PEP
		FALSE	High	Sequest HT (A2)	Unambiguous	[R].SALEEAEGALELEESR.[V]		1	3	A0A1W3JAZ3	A0A1W3JCC1; F7AY44; A0A1W3JAZ3	0	3	0.4493	0	1	1	578.277	1732.82	1732.82	-3.62	-0.00209	HCD (High Energy Collision Dissociation)	MS2	2.26227	41.566	73.735	24489	PA_Nov18.raw	F5	4.83	0	0.002943
		FALSE	High	Sequest HT (A2)	Unambiguous	[R].SALEEAEGALELEESR.[V]		1	3	A0A1W3JAZ3	A0A1W3JCC1; F7AY44; A0A1W3JAZ3	0	2	0.3571	0	1	1	866.912	1732.82	1732.82	-3.96	-0.00343	HCD (High Energy Collision Dissociation)	MS2	10.3173	84.116	73.6503	24457	PA_Nov18.raw	F5	4.9	0	0.0006867
	FALSE	High	[K].QLDQVNQQTLEDLQAMEDK.[A]			0.00743691	0	1	3	2	A0A1W3JAZ3	A0A1W3JAZ3 [995-1013]	0	2246.06	High	High	0	0.03027	3.6	K.QLDQVNQQTLEDLQAMEDK.A	[995-1013]
		Checked	Confidence	Identifying Node	PSM Ambiguity	Annotated Sequence	Modifications	# Protein Groups	# Proteins	Master Protein Accessions	Protein Accessions	# Missed Cleavages	Charge	DeltaScore	DeltaCn	Rank	Search Engine Rank	m/z [Da]	MH+ [Da]	Theo. MH+ [Da]	DeltaM [ppm]	Deltam/z [Da]	Activation Type	MS Order	Isolation Interference [%]	Ion Inject Time [ms]	RT [min]	First Scan	Spectrum File	File ID	XCorr	Percolator q-Value	Percolator PEP
		FALSE	High	Sequest HT (A2)	Unambiguous	[K].QLDQVNQQTLEDLQAMEDK.[A]		1	3	A0A1W3JAZ3	A0A1W3JCC1; F7AY44; A0A1W3JAZ3	0	2	0.5855	0	1	1	1123.53	2246.06	2246.06	0.9	0.00102	HCD (High Energy Collision Dissociation)	MS2	0	110	71.088	23495	PA_Nov18.raw	F5	3.04	0	0.01414
		FALSE	High	Sequest HT (A2)	Unambiguous	[K].QLDQVNQQTLEDLQAMEDK.[A]		1	3	A0A1W3JAZ3	A0A1W3JCC1; F7AY44; A0A1W3JAZ3	0	3	0.5722	0	1	1	749.356	2246.05	2246.06	-2.8	-0.00209	HCD (High Energy Collision Dissociation)	MS2	8.61444	110	70.7834	23380	PA_Nov18.raw	F5	3.6	0	0.03027
	FALSE	High	[K].EIQDQMDEDQR.[I]			0.00540795	0	2	12	1	H2Z1P2; A0A1W3JAZ3	H2Z1P2 [1628-1638]; A0A1W3JAZ3 [1649-1659]	0	1406.59	High	High	0	0.01101	3.04	K.EIQDQMDEDQR.I	[1649-1659]
		Checked	Confidence	Identifying Node	PSM Ambiguity	Annotated Sequence	Modifications	# Protein Groups	# Proteins	Master Protein Accessions	Protein Accessions	# Missed Cleavages	Charge	DeltaScore	DeltaCn	Rank	Search Engine Rank	m/z [Da]	MH+ [Da]	Theo. MH+ [Da]	DeltaM [ppm]	Deltam/z [Da]	Activation Type	MS Order	Isolation Interference [%]	Ion Inject Time [ms]	RT [min]	First Scan	Spectrum File	File ID	XCorr	Percolator q-Value	Percolator PEP
		FALSE	High	Sequest HT (A2)	Unambiguous	[K].EIQDQMDEDQR.[I]		2	12	H2Z1P2; A0A1W3JAZ3	H2Z1P8; A0A1W3JCC1; H2Z1P6; H2Z1P7; H2Z1P1; H2Z1P9; H2Z1P5; H2Z1Q0; F7AY44; H2Z1P2; H2Z1P4; A0A1W3JAZ3	0	2	0.5855	0	1	1	703.797	1406.59	1406.59	0.52	0.00037	HCD (High Energy Collision Dissociation)	MS2	14.8751	110	17.2698	3594	PA_Nov18.raw	F5	3.04	0	0.01101
	FALSE	High	[R].VMEEQVTDYK.[F]			0.0620146	0.00803471	2	12	1	H2Z1P2; A0A1W3JAZ3	H2Z1P2 [1242-1251]; A0A1W3JAZ3 [1248-1257]	0	1241.57	High	High	0.002753	0.0741	3.37	R.VMEEQVTDYK.F	[1248-1257]
		Checked	Confidence	Identifying Node	PSM Ambiguity	Annotated Sequence	Modifications	# Protein Groups	# Proteins	Master Protein Accessions	Protein Accessions	# Missed Cleavages	Charge	DeltaScore	DeltaCn	Rank	Search Engine Rank	m/z [Da]	MH+ [Da]	Theo. MH+ [Da]	DeltaM [ppm]	Deltam/z [Da]	Activation Type	MS Order	Isolation Interference [%]	Ion Inject Time [ms]	RT [min]	First Scan	Spectrum File	File ID	XCorr	Percolator q-Value	Percolator PEP
		FALSE	High	Sequest HT (A2)	Unambiguous	[R].VMEEQVTDYK.[F]		2	12	H2Z1P2; A0A1W3JAZ3	H2Z1P8; A0A1W3JCC1; H2Z1P6; H2Z1P7; H2Z1P1; H2Z1P9; H2Z1P5; H2Z1Q0; F7AY44; H2Z1P2; H2Z1P4; A0A1W3JAZ3	0	2	0.5252	0	1	1	621.289	1241.57	1241.57	-0.5	-0.00031	HCD (High Energy Collision Dissociation)	MS2	39.0184	84.212	22.5028	5529	PA_Nov18.raw	F5	3.37	0.002753	0.0741
FALSE	High	Master Protein	A0A1W5BGH3	myosin-10 isoform X1 OS=Ciona intestinalis OX=7719 GN=LOC100176948 PE=3 SV=1	0	4.103	2	3	7	3	1	1974	228.8	5.62	19.94	3	High
	Checked	Confidence	Annotated Sequence	Modifications	Modifications in Master Proteins	Qvality PEP	Qvality q-value	# Protein Groups	# Proteins	# PSMs	Master Protein Accessions	Positions in Master Proteins	# Missed Cleavages	Theo. MH+ [Da]	Found in Sample: [S5] F5: Sample	Confidence (by Search Engine): Sequest HT	Percolator q-Value (by Search Engine): Sequest HT	Percolator PEP (by Search Engine): Sequest HT	XCorr (by Search Engine): Sequest HT	Sequence in Protein	Positions in Protein	Peptide Group Modifications in Protein
	FALSE	High	[R].QLDDAEEEVSR.[A]			0.0211636	0	1	9	3	A0A1W5BGH3	A0A1W5BGH3 [1890-1900]	0	1290.58	High	High	0.005125	0.09917	3.21	R.QLDDAEEEVSR.A	[1890-1900]
		Checked	Confidence	Identifying Node	PSM Ambiguity	Annotated Sequence	Modifications	# Protein Groups	# Proteins	Master Protein Accessions	Protein Accessions	# Missed Cleavages	Charge	DeltaScore	DeltaCn	Rank	Search Engine Rank	m/z [Da]	MH+ [Da]	Theo. MH+ [Da]	DeltaM [ppm]	Deltam/z [Da]	Activation Type	MS Order	Isolation Interference [%]	Ion Inject Time [ms]	RT [min]	First Scan	Spectrum File	File ID	XCorr	Percolator q-Value	Percolator PEP
		FALSE	High	Sequest HT (A2)	Unambiguous	[R].QLDDAEEEVSR.[A]		1	9	A0A1W5BGH3	H2XZY7; H2YRI3; H2YRI2; A0A1W5BH70; A0A1W5BGH3; A0A1W5BAW2; A0A1W5BGH8; A0A1W5BF76; A0A1W5BAV3	0	2	0.4634	0	1	1	645.794	1290.58	1290.58	-0.53	-0.00034	HCD (High Energy Collision Dissociation)	MS2	29.4471	110	19.8711	4552	PA_Nov18.raw	F5	2.87	0	0.03212
		FALSE	High	Sequest HT (A2)	Unambiguous	[R].QLDDAEEEVSR.[A]		1	9	A0A1W5BGH3	H2XZY7; H2YRI3; H2YRI2; A0A1W5BH70; A0A1W5BGH3; A0A1W5BAW2; A0A1W5BGH8; A0A1W5BF76; A0A1W5BAV3	0	2	0.4787	0	1	1	645.794	1290.58	1290.58	0.22	0.00014	HCD (High Energy Collision Dissociation)	MS2	7.59167	110	20.2264	4682	PA_Nov18.raw	F5	3.05	0.002753	0.06594
		FALSE	High	Sequest HT (A2)	Unambiguous	[R].QLDDAEEEVSR.[A]		1	9	A0A1W5BGH3	H2XZY7; H2YRI3; H2YRI2; A0A1W5BH70; A0A1W5BGH3; A0A1W5BAW2; A0A1W5BGH8; A0A1W5BF76; A0A1W5BAV3	0	2	0.3769	0	1	1	645.792	1290.58	1290.58	-3.56	-0.0023	HCD (High Energy Collision Dissociation)	MS2	0	110	20.5957	4820	PA_Nov18.raw	F5	3.21	0.005125	0.09917
	FALSE	High	[K].EQVDFAVEALAK.[A]			0.0274029	0	1	7	3	A0A1W5BGH3	A0A1W5BGH3 [418-429]	0	1319.68	High	High	0.005125	0.1047	3.05	K.EQVDFAVEALAK.A	[418-429]
		Checked	Confidence	Identifying Node	PSM Ambiguity	Annotated Sequence	Modifications	# Protein Groups	# Proteins	Master Protein Accessions	Protein Accessions	# Missed Cleavages	Charge	DeltaScore	DeltaCn	Rank	Search Engine Rank	m/z [Da]	MH+ [Da]	Theo. MH+ [Da]	DeltaM [ppm]	Deltam/z [Da]	Activation Type	MS Order	Isolation Interference [%]	Ion Inject Time [ms]	RT [min]	First Scan	Spectrum File	File ID	XCorr	Percolator q-Value	Percolator PEP
		FALSE	High	Sequest HT (A2)	Unambiguous	[K].EQVDFAVEALAK.[A]		1	7	A0A1W5BGH3	H2XZY7; A0A1W5BH70; A0A1W5BGH3; A0A1W5BAW2; A0A1W5BGH8; A0A1W5BF76; A0A1W5BAV3	0	2	0.3841	0	1	1	660.344	1319.68	1319.68	-3.17	-0.00209	HCD (High Energy Collision Dissociation)	MS2	66.2221	110	70.8442	23403	PA_Nov18.raw	F5	2.76	0	0.03922
		FALSE	High	Sequest HT (A2)	Unambiguous	[K].EQVDFAVEALAK.[A]		1	7	A0A1W5BGH3	H2XZY7; A0A1W5BH70; A0A1W5BGH3; A0A1W5BAW2; A0A1W5BGH8; A0A1W5BF76; A0A1W5BAV3	0	2	0.4143	0	1	1	660.344	1319.68	1319.68	-2.89	-0.00191	HCD (High Energy Collision Dissociation)	MS2	30.946	110	71.5742	23677	PA_Nov18.raw	F5	2.51	0.002753	0.05198
		FALSE	High	Sequest HT (A2)	Unambiguous	[K].EQVDFAVEALAK.[A]		1	7	A0A1W5BGH3	H2XZY7; A0A1W5BH70; A0A1W5BGH3; A0A1W5BAW2; A0A1W5BGH8; A0A1W5BF76; A0A1W5BAV3	0	2	0.4262	0	1	1	660.343	1319.68	1319.68	-3.81	-0.00252	HCD (High Energy Collision Dissociation)	MS2	24.451	110	71.2173	23543	PA_Nov18.raw	F5	3.05	0.005125	0.1047
	FALSE	High	[K].LSEMEQTVR.[T]			0.0499618	0.00803471	1	7	1	A0A1W5BGH3	A0A1W5BGH3 [1806-1814]	0	1092.54	High	High	0.002753	0.06262	2.49	K.LSEMEQTVR.T	[1806-1814]
		Checked	Confidence	Identifying Node	PSM Ambiguity	Annotated Sequence	Modifications	# Protein Groups	# Proteins	Master Protein Accessions	Protein Accessions	# Missed Cleavages	Charge	DeltaScore	DeltaCn	Rank	Search Engine Rank	m/z [Da]	MH+ [Da]	Theo. MH+ [Da]	DeltaM [ppm]	Deltam/z [Da]	Activation Type	MS Order	Isolation Interference [%]	Ion Inject Time [ms]	RT [min]	First Scan	Spectrum File	File ID	XCorr	Percolator q-Value	Percolator PEP
		FALSE	High	Sequest HT (A2)	Unambiguous	[K].LSEMEQTVR.[T]		1	7	A0A1W5BGH3	H2XZY7; A0A1W5BH70; A0A1W5BGH3; A0A1W5BAW2; A0A1W5BGH8; A0A1W5BF76; A0A1W5BAV3	0	2	0.0643	0	1	1	546.772	1092.54	1092.54	1.51	0.00083	HCD (High Energy Collision Dissociation)	MS2	47.9431	110	19.525	4425	PA_Nov18.raw	F5	2.49	0.002753	0.06262
FALSE	High	Master Protein	A0A287B5W2	Uncharacterized protein OS=Sus scrofa OX=9823 GN=LOC100302368 PE=3 SV=1	0	4.103	12	2	7	2	1	246	25.9	7.18	21.65	2	High
	Checked	Confidence	Annotated Sequence	Modifications	Modifications in Master Proteins	Qvality PEP	Qvality q-value	# Protein Groups	# Proteins	# PSMs	Master Protein Accessions	Positions in Master Proteins	# Missed Cleavages	Theo. MH+ [Da]	Found in Sample: [S5] F5: Sample	Confidence (by Search Engine): Sequest HT	Percolator q-Value (by Search Engine): Sequest HT	Percolator PEP (by Search Engine): Sequest HT	XCorr (by Search Engine): Sequest HT	Sequence in Protein	Positions in Protein	Peptide Group Modifications in Protein
	FALSE	High	[K].LSSPATLNSR.[V]			0.0152068	0	1	25	12	A0A287B5W2	A0A287B5W2 [113-122]	0	1045.56	High	High	0.005125	0.1052	2.74	K.LSSPATLNSR.V	[113-122]
		Checked	Confidence	Identifying Node	PSM Ambiguity	Annotated Sequence	Modifications	# Protein Groups	# Proteins	Master Protein Accessions	Protein Accessions	# Missed Cleavages	Charge	DeltaScore	DeltaCn	Rank	Search Engine Rank	m/z [Da]	MH+ [Da]	Theo. MH+ [Da]	DeltaM [ppm]	Deltam/z [Da]	Activation Type	MS Order	Isolation Interference [%]	Ion Inject Time [ms]	RT [min]	First Scan	Spectrum File	File ID	XCorr	Percolator q-Value	Percolator PEP
		FALSE	High	Sequest HT (A2)	Unambiguous	[K].LSSPATLNSR.[V]		1	24	A0A287B5W2	A0A287B5W2; M3YB18; M3Y336; A0A384CL34; P00761; A0A2Y9IQS8; A0A337SC83; A0A2Y9K2I4; A0A2U3YIR8; A0A2Y9HAM3; C5IWV5; M3WP64; A0A2U3ZX89; A0A2U3X3I1; F1PCE8; P06871; A0A2Y9HAE6; A0A337S8S6; G1LI59; A0A384CL32; A0A2U3ZYB3; G1LI64; A0A2Y9K8T9; D2HP16	0	2	0	0	1	1	523.285	1045.56	1045.56	-1.52	-0.00079	HCD (High Energy Collision Dissociation)	MS2	56.7745	57.483	20.0144	4604	PA_Nov18.raw	F5	2.62	0	0.0303
		FALSE	High	Sequest HT (A2)	Unambiguous	[K].LSSPATINSR.[V]		1	1		A0A287CVQ7	0	2		0	1	2	523.285	1045.56	1045.56	-1.52	-0.00079	HCD (High Energy Collision Dissociation)	MS2	56.7745	57.483	20.0144	4604	PA_Nov18.raw	F5	2.62	0	0.0303
		FALSE	High	Sequest HT (A2)	Unambiguous	[K].LSSPATLNSR.[V]		1	24	A0A287B5W2	A0A287B5W2; M3YB18; M3Y336; A0A384CL34; P00761; A0A2Y9IQS8; A0A337SC83; A0A2Y9K2I4; A0A2U3YIR8; A0A2Y9HAM3; C5IWV5; M3WP64; A0A2U3ZX89; A0A2U3X3I1; F1PCE8; P06871; A0A2Y9HAE6; A0A337S8S6; G1LI59; A0A384CL32; A0A2U3ZYB3; G1LI64; A0A2Y9K8T9; D2HP16	0	2	0	0	1	1	523.286	1045.57	1045.56	1.87	0.00098	HCD (High Energy Collision Dissociation)	MS2	75.1185	70.667	20.4108	4751	PA_Nov18.raw	F5	2.56	0	0.0248
		FALSE	High	Sequest HT (A2)	Unambiguous	[K].LSSPATINSR.[V]		1	1		A0A287CVQ7	0	2		0	1	2	523.286	1045.57	1045.56	1.87	0.00098	HCD (High Energy Collision Dissociation)	MS2	75.1185	70.667	20.4108	4751	PA_Nov18.raw	F5	2.56	0	0.0248
		FALSE	High	Sequest HT (A2)	Unambiguous	[K].LSSPATLNSR.[V]		1	24	A0A287B5W2	A0A287B5W2; M3YB18; M3Y336; A0A384CL34; P00761; A0A2Y9IQS8; A0A337SC83; A0A2Y9K2I4; A0A2U3YIR8; A0A2Y9HAM3; C5IWV5; M3WP64; A0A2U3ZX89; A0A2U3X3I1; F1PCE8; P06871; A0A2Y9HAE6; A0A337S8S6; G1LI59; A0A384CL32; A0A2U3ZYB3; G1LI64; A0A2Y9K8T9; D2HP16	0	2	0	0	1	1	523.285	1045.56	1045.56	-0.35	-0.00018	HCD (High Energy Collision Dissociation)	MS2	60.3429	110	20.8936	4931	PA_Nov18.raw	F5	2.32	0.002753	0.06368
		FALSE	High	Sequest HT (A2)	Unambiguous	[K].LSSPATINSR.[V]		1	1		A0A287CVQ7	0	2		0	1	2	523.285	1045.56	1045.56	-0.35	-0.00018	HCD (High Energy Collision Dissociation)	MS2	60.3429	110	20.8936	4931	PA_Nov18.raw	F5	2.32	0.002753	0.06368
		FALSE	High	Sequest HT (A2)	Unambiguous	[K].LSSPATLNSR.[V]		1	24	A0A287B5W2	A0A287B5W2; M3YB18; M3Y336; A0A384CL34; P00761; A0A2Y9IQS8; A0A337SC83; A0A2Y9K2I4; A0A2U3YIR8; A0A2Y9HAM3; C5IWV5; M3WP64; A0A2U3ZX89; A0A2U3X3I1; F1PCE8; P06871; A0A2Y9HAE6; A0A337S8S6; G1LI59; A0A384CL32; A0A2U3ZYB3; G1LI64; A0A2Y9K8T9; D2HP16	0	2		0	1	2	523.286	1045.57	1045.56	1.75	0.00091	HCD (High Energy Collision Dissociation)	MS2	85.3188	110	22.7259	5613	PA_Nov18.raw	F5	2.54	0.005125	0.1124
		FALSE	High	Sequest HT (A2)	Unambiguous	[K].LSSPATINSR.[V]		1	1		A0A287CVQ7	0	2	0	0	1	1	523.286	1045.57	1045.56	1.75	0.00091	HCD (High Energy Collision Dissociation)	MS2	85.3188	110	22.7259	5613	PA_Nov18.raw	F5	2.54	0.005125	0.1124
		FALSE	High	Sequest HT (A2)	Unambiguous	[K].LSSPATINSR.[V]		1	1		A0A287CVQ7	0	2		0	1	2	523.285	1045.56	1045.56	-0.7	-0.00037	HCD (High Energy Collision Dissociation)	MS2	9.66367	41.71	19.6592	4474	PA_Nov18.raw	F5	2.74	0.005125	0.1052
		FALSE	High	Sequest HT (A2)	Unambiguous	[K].LSSPATLNSR.[V]		1	24	A0A287B5W2	A0A287B5W2; M3YB18; M3Y336; A0A384CL34; P00761; A0A2Y9IQS8; A0A337SC83; A0A2Y9K2I4; A0A2U3YIR8; A0A2Y9HAM3; C5IWV5; M3WP64; A0A2U3ZX89; A0A2U3X3I1; F1PCE8; P06871; A0A2Y9HAE6; A0A337S8S6; G1LI59; A0A384CL32; A0A2U3ZYB3; G1LI64; A0A2Y9K8T9; D2HP16	0	2	0	0	1	1	523.285	1045.56	1045.56	-0.7	-0.00037	HCD (High Energy Collision Dissociation)	MS2	9.66367	41.71	19.6592	4474	PA_Nov18.raw	F5	2.74	0.005125	0.1052
		FALSE	High	Sequest HT (A2)	Unambiguous	[K].LSSPATINSR.[V]		1	1		A0A287CVQ7	0	2		0	1	2	523.287	1045.57	1045.56	3.15	0.00165	HCD (High Energy Collision Dissociation)	MS2	3.27767	44.491	19.3101	4345	PA_Nov18.raw	F5	2.66	0.006099	0.1928
		FALSE	High	Sequest HT (A2)	Unambiguous	[K].LSSPATLNSR.[V]		1	24	A0A287B5W2	A0A287B5W2; M3YB18; M3Y336; A0A384CL34; P00761; A0A2Y9IQS8; A0A337SC83; A0A2Y9K2I4; A0A2U3YIR8; A0A2Y9HAM3; C5IWV5; M3WP64; A0A2U3ZX89; A0A2U3X3I1; F1PCE8; P06871; A0A2Y9HAE6; A0A337S8S6; G1LI59; A0A384CL32; A0A2U3ZYB3; G1LI64; A0A2Y9K8T9; D2HP16	0	2	0	0	1	1	523.287	1045.57	1045.56	3.15	0.00165	HCD (High Energy Collision Dissociation)	MS2	3.27767	44.491	19.3101	4345	PA_Nov18.raw	F5	2.66	0.006099	0.1928
	FALSE	High	[R].LGEHNIDVLEGNEQFINAAK.[I]			0.00111961	0	1	3	1	A0A287B5W2	A0A287B5W2 [73-92]	0	2211.1	High	High	0	0.003182	6.22	R.LGEHNIDVLEGNEQFINAAK.I	[73-92]
		Checked	Confidence	Identifying Node	PSM Ambiguity	Annotated Sequence	Modifications	# Protein Groups	# Proteins	Master Protein Accessions	Protein Accessions	# Missed Cleavages	Charge	DeltaScore	DeltaCn	Rank	Search Engine Rank	m/z [Da]	MH+ [Da]	Theo. MH+ [Da]	DeltaM [ppm]	Deltam/z [Da]	Activation Type	MS Order	Isolation Interference [%]	Ion Inject Time [ms]	RT [min]	First Scan	Spectrum File	File ID	XCorr	Percolator q-Value	Percolator PEP
		FALSE	High	Sequest HT (A2)	Selected	[R].LGEHNIDVLEGNEQFINAAK.[I]		1	3	A0A287B5W2	A0A287B5W2; P00761; C5IWV5	0	3	0.0241	0	1	1	737.703	2211.09	2211.1	-4.58	-0.00338	HCD (High Energy Collision Dissociation)	MS2	22.7748	110	74.2665	24692	PA_Nov18.raw	F5	6.22	0	0.003182
FALSE	High	Master Protein	L5K7V0	Tubulin beta-2C chain OS=Pteropus alecto OX=9402 GN=PAL_GLEAN10012738 PE=3 SV=1	0	6.436	6	3	7	3	1	608	68	5.01	17.84	3	High
	Checked	Confidence	Annotated Sequence	Modifications	Modifications in Master Proteins	Qvality PEP	Qvality q-value	# Protein Groups	# Proteins	# PSMs	Master Protein Accessions	Positions in Master Proteins	# Missed Cleavages	Theo. MH+ [Da]	Found in Sample: [S5] F5: Sample	Confidence (by Search Engine): Sequest HT	Percolator q-Value (by Search Engine): Sequest HT	Percolator PEP (by Search Engine): Sequest HT	XCorr (by Search Engine): Sequest HT	Sequence in Protein	Positions in Protein	Peptide Group Modifications in Protein
	FALSE	High	[R].INVYYNEATGGK.[YF]			0.0113274	0	1	256	1	L5K7V0	L5K7V0 [210-221]	0	1328.65	High	High	0	0.01964	2.46	R.INVYYNEATGGK.Y	[210-221]
		Checked	Confidence	Identifying Node	PSM Ambiguity	Annotated Sequence	Modifications	# Protein Groups	# Proteins	Master Protein Accessions	Protein Accessions	# Missed Cleavages	Charge	DeltaScore	DeltaCn	Rank	Search Engine Rank	m/z [Da]	MH+ [Da]	Theo. MH+ [Da]	DeltaM [ppm]	Deltam/z [Da]	Activation Type	MS Order	Isolation Interference [%]	Ion Inject Time [ms]	RT [min]	First Scan	Spectrum File	File ID	XCorr	Percolator q-Value	Percolator PEP
		FALSE	High	Sequest HT (A2)	Selected	[R].INVYYNEATGGK.[YF]		1	256	L5K7V0	W4YBZ7; A0A0R3VWM0; A0A1B6L7Q4; Q8N6N5; A0A0R3WFL1; A0A2K6QXW0; A0A267FXJ0; A0A226PKP2; G9K382; A0A0X3P3J8; A0A2I4B721; A0A0P7YHC7; A0A1Y1KEZ9; A0A1X7VM44; A0A023ETG9; Q7YZK9; A0A2K5IFG1; A0A2K5UIR6; A0A096NWL5; A0A1B0FFT1; V9KJ34; A0A2C9K9L4; A0A2C9JVM1; A0A2T7NK64; A0A1I8IHH9; A0A0L7KT74; A0A1S3QL82; A0A0X3PCQ7; Q8WQ56; A0A1V9Y2G3; Q7YZK4; A0A1A6GTJ3; A0A287A217; A0A267E855; A0A1Q3EU63; K7DKF3;…	0	2	0.0203	0	1	1	664.828	1328.65	1328.65	0.74	0.00049	HCD (High Energy Collision Dissociation)	MS2	43.7099	110	26.3963	6972	PA_Nov18.raw	F5	2.46	0	0.01964
	FALSE	High	[RK].AVLVDLEPGTMDSVR.[FSAQY]			0.000417768	0	1	256	1	L5K7V0	L5K7V0 [226-240]	0	1601.82	High	High	0	0.001456	3.8	R.AVLVDLEPGTMDSVR.S	[226-240]
		Checked	Confidence	Identifying Node	PSM Ambiguity	Annotated Sequence	Modifications	# Protein Groups	# Proteins	Master Protein Accessions	Protein Accessions	# Missed Cleavages	Charge	DeltaScore	DeltaCn	Rank	Search Engine Rank	m/z [Da]	MH+ [Da]	Theo. MH+ [Da]	DeltaM [ppm]	Deltam/z [Da]	Activation Type	MS Order	Isolation Interference [%]	Ion Inject Time [ms]	RT [min]	First Scan	Spectrum File	File ID	XCorr	Percolator q-Value	Percolator PEP
		FALSE	High	Sequest HT (A2)	Selected	[RK].AVLVDLEPGTMDSVR.[FSAQY]		1	256	L5K7V0	A0A183HF11; Q8N6N5; A0A0R3WFL1; A0A1B0F9K6; Q5ZPS5; A0A2U3YZL0; A0A2J8R6E8; A0A2K6QXW0; A0A267FXJ0; O17921; G9K382; A9LNQ1; A0A238BQT1; A0A0K0FEL8; A0A1Y1KEZ9; A0A1W0X4G8; A0A023ETG9; A0A1I8AWL6; A0A1J1HHC2; A0A2K5IFG1; A0A2K5UIR6; A0A096NWL5; F6WQ35; A0A2C9JVM1; A0A1I8IHH9; L5LUV8; A9LNQ9; A0A261AGM9; A0A1B0GEX4; G1RDM6; A0A2K5HDD3; Q6X2D7; A0A183FGY7; L8I7D5; Q5ZPS3; W5NXD4; A0A2J8R6H7; Q7YZK4;…	0	2		0	2	2	801.411	1601.82	1601.82	-3.03	-0.00243	HCD (High Energy Collision Dissociation)	MS2	29.5081	110	73.4734	24390	PA_Nov18.raw	F5	3.8	0	0.001456
	FALSE	High	[KR].EVDEQMINVQNK.[N]			0.00659449	0	1	257	10	L5K7V0	L5K7V0 [488-499]	0	1446.69	High	High	0	0.01282	2.58	K.EVDEQMLNVQNK.N	[488-499]
		Checked	Confidence	Identifying Node	PSM Ambiguity	Annotated Sequence	Modifications	# Protein Groups	# Proteins	Master Protein Accessions	Protein Accessions	# Missed Cleavages	Charge	DeltaScore	DeltaCn	Rank	Search Engine Rank	m/z [Da]	MH+ [Da]	Theo. MH+ [Da]	DeltaM [ppm]	Deltam/z [Da]	Activation Type	MS Order	Isolation Interference [%]	Ion Inject Time [ms]	RT [min]	First Scan	Spectrum File	File ID	XCorr	Percolator q-Value	Percolator PEP
		FALSE	High	Sequest HT (A2)	Selected	[KR].EVDEQMINVQNK.[N]		1	1		A0A0V0YXY3	0	2	0	0	1	1	723.848	1446.69	1446.69	-0.21	-0.00015	HCD (High Energy Collision Dissociation)	MS2	48.501	110	28.0495	7584	PA_Nov18.raw	F5	2.58	0	0.01282
		FALSE	High	Sequest HT (A2)	Rejected	[KR].EVDEQMLNVQNK.[N]		1	256	L5K7V0	B4DMJ5; G3U431; A0A1S3WAW9; G7P4C0; A0A2I2Z3H8; A0A2U3ZNR0; A0A2K5TQ33; A0A2U3ZMN7; M3YJT9; Q8N6N5; A0A2K6SL69; A0A2Y9KHU1; A0A2I3H8I8; A0A1S2ZNT7; A0A2Y9KWJ1; A0A0K0FEL8; A0A2K6NSY6; A0A2U3ZNZ7; A0A1S3WA41; W5NSS8; A0A2K5IFG1; Q6P602; A0A2K6G5Q7; A0A096NWL5; A0A2Y9KB63; A0A2Y9E612; A0A340WTB0; A0A2U3ZPI7; K9IKU5; I7GJK7; A0A2K6NSZ4; A0A2K5YVI6; A0A2K5RHM6; A0A2K5WBX1; A0A2K6T1E2; A0A2K6Q345; A0A…	0	2		0	1	2	723.848	1446.69	1446.69	-0.21	-0.00015	HCD (High Energy Collision Dissociation)	MS2	48.501	110	28.0495	7584	PA_Nov18.raw	F5	2.58	0	0.01282
		FALSE	High	Sequest HT (A2)	Selected	[KR].EVDEQMINVQNK.[N]		1	1		A0A0V0YXY3	0	2	0	0	1	1	723.848	1446.69	1446.69	0.04	3e-05	HCD (High Energy Collision Dissociation)	MS2	43.4822	110	27.6775	7447	PA_Nov18.raw	F5	2.41	0.002753	0.06293
		FALSE	High	Sequest HT (A2)	Rejected	[KR].EVDEQMLNVQNK.[N]		1	256	L5K7V0	B4DMJ5; G3U431; A0A1S3WAW9; G7P4C0; A0A2I2Z3H8; A0A2U3ZNR0; A0A2K5TQ33; A0A2U3ZMN7; M3YJT9; Q8N6N5; A0A2K6SL69; A0A2Y9KHU1; A0A2I3H8I8; A0A1S2ZNT7; A0A2Y9KWJ1; A0A0K0FEL8; A0A2K6NSY6; A0A2U3ZNZ7; A0A1S3WA41; W5NSS8; A0A2K5IFG1; Q6P602; A0A2K6G5Q7; A0A096NWL5; A0A2Y9KB63; A0A2Y9E612; A0A340WTB0; A0A2U3ZPI7; K9IKU5; I7GJK7; A0A2K6NSZ4; A0A2K5YVI6; A0A2K5RHM6; A0A2K5WBX1; A0A2K6T1E2; A0A2K6Q345; A0A…	0	2		0	1	2	723.848	1446.69	1446.69	0.04	3e-05	HCD (High Energy Collision Dissociation)	MS2	43.4822	110	27.6775	7447	PA_Nov18.raw	F5	2.41	0.002753	0.06293
		FALSE	High	Sequest HT (A2)	Unambiguous	[KR].EVDEQMINVQNK.[N]		1	1		A0A0V0YXY3	0	2	0	0	1	1	723.849	1446.69	1446.69	0.38	0.00027	HCD (High Energy Collision Dissociation)	MS2	41.2268	110	28.4111	7718	PA_Nov18.raw	F5	2.51	0.002753	0.07803
		FALSE	High	Sequest HT (A2)	Unambiguous	[KR].EVDEQMLNVQNK.[N]		1	256	L5K7V0	B4DMJ5; G3U431; A0A1S3WAW9; G7P4C0; A0A2I2Z3H8; A0A2U3ZNR0; A0A2K5TQ33; A0A2U3ZMN7; M3YJT9; Q8N6N5; A0A2K6SL69; A0A2Y9KHU1; A0A2I3H8I8; A0A1S2ZNT7; A0A2Y9KWJ1; A0A0K0FEL8; A0A2K6NSY6; A0A2U3ZNZ7; A0A1S3WA41; W5NSS8; A0A2K5IFG1; Q6P602; A0A2K6G5Q7; A0A096NWL5; A0A2Y9KB63; A0A2Y9E612; A0A340WTB0; A0A2U3ZPI7; K9IKU5; I7GJK7; A0A2K6NSZ4; A0A2K5YVI6; A0A2K5RHM6; A0A2K5WBX1; A0A2K6T1E2; A0A2K6Q345; A0A…	0	2		0	1	2	723.849	1446.69	1446.69	0.38	0.00027	HCD (High Energy Collision Dissociation)	MS2	41.2268	110	28.4111	7718	PA_Nov18.raw	F5	2.51	0.002753	0.07803
		FALSE	High	Sequest HT (A2)	Unambiguous	[KR].EVDEQMINVQNK.[N]		1	1		A0A0V0YXY3	0	2		0.0493	2	3	723.848	1446.69	1446.69	-0.8	-0.00058	HCD (High Energy Collision Dissociation)	MS2	38.7271	110	29.3429	8063	PA_Nov18.raw	F5	1.93	0.006099	0.1263
		FALSE	High	Sequest HT (A2)	Unambiguous	[KR].EVDEQMLNVQNK.[N]		1	256	L5K7V0	B4DMJ5; G3U431; A0A1S3WAW9; G7P4C0; A0A2I2Z3H8; A0A2U3ZNR0; A0A2K5TQ33; A0A2U3ZMN7; M3YJT9; Q8N6N5; A0A2K6SL69; A0A2Y9KHU1; A0A2I3H8I8; A0A1S2ZNT7; A0A2Y9KWJ1; A0A0K0FEL8; A0A2K6NSY6; A0A2U3ZNZ7; A0A1S3WA41; W5NSS8; A0A2K5IFG1; Q6P602; A0A2K6G5Q7; A0A096NWL5; A0A2Y9KB63; A0A2Y9E612; A0A340WTB0; A0A2U3ZPI7; K9IKU5; I7GJK7; A0A2K6NSZ4; A0A2K5YVI6; A0A2K5RHM6; A0A2K5WBX1; A0A2K6T1E2; A0A2K6Q345; A0A…	0	2		0.0493	2	2	723.848	1446.69	1446.69	-0.8	-0.00058	HCD (High Energy Collision Dissociation)	MS2	38.7271	110	29.3429	8063	PA_Nov18.raw	F5	1.93	0.006099	0.1263
		FALSE	High	Sequest HT (A2)	Rejected	[KR].EVDEQMLNVQNK.[N]		1	256	L5K7V0	B4DMJ5; G3U431; A0A1S3WAW9; G7P4C0; A0A2I2Z3H8; A0A2U3ZNR0; A0A2K5TQ33; A0A2U3ZMN7; M3YJT9; Q8N6N5; A0A2K6SL69; A0A2Y9KHU1; A0A2I3H8I8; A0A1S2ZNT7; A0A2Y9KWJ1; A0A0K0FEL8; A0A2K6NSY6; A0A2U3ZNZ7; A0A1S3WA41; W5NSS8; A0A2K5IFG1; Q6P602; A0A2K6G5Q7; A0A096NWL5; A0A2Y9KB63; A0A2Y9E612; A0A340WTB0; A0A2U3ZPI7; K9IKU5; I7GJK7; A0A2K6NSZ4; A0A2K5YVI6; A0A2K5RHM6; A0A2K5WBX1; A0A2K6T1E2; A0A2K6Q345; A0A…	0	2		0	1	2	723.848	1446.69	1446.69	-0.63	-0.00046	HCD (High Energy Collision Dissociation)	MS2	42.6735	110	28.9512	7918	PA_Nov18.raw	F5	2.15	0.006099	0.1223
		FALSE	High	Sequest HT (A2)	Selected	[KR].EVDEQMINVQNK.[N]		1	1		A0A0V0YXY3	0	2	0	0	1	1	723.848	1446.69	1446.69	-0.63	-0.00046	HCD (High Energy Collision Dissociation)	MS2	42.6735	110	28.9512	7918	PA_Nov18.raw	F5	2.15	0.006099	0.1223
FALSE	High	Master Protein	A0A074ZCV8	Uncharacterized protein (Fragment) OS=Opisthorchis viverrini OX=6198 GN=T265_14277 PE=4 SV=1	0	2.527	4	1	6	1	1	305	34.2	4.92	22.53	1	High	Acetyl [N-Term]
	Checked	Confidence	Annotated Sequence	Modifications	Modifications in Master Proteins	Qvality PEP	Qvality q-value	# Protein Groups	# Proteins	# PSMs	Master Protein Accessions	Positions in Master Proteins	# Missed Cleavages	Theo. MH+ [Da]	Found in Sample: [S5] F5: Sample	Confidence (by Search Engine): Sequest HT	Percolator q-Value (by Search Engine): Sequest HT	Percolator PEP (by Search Engine): Sequest HT	XCorr (by Search Engine): Sequest HT	Sequence in Protein	Positions in Protein	Peptide Group Modifications in Protein
	FALSE	High	[-].ADQLTEEQIAEFK.[E]	1xAcetyl [N-Term]	A0A074ZCV8 1xAcetyl [N-Term]	0.00102924	0	1	27	6	A0A074ZCV8	A0A074ZCV8 [1-13]	0	1563.75	High	High	0	0.002974	4.46	-.ADQLTEEQIAEFK.E	[1-13]	1xAcetyl [N-Term]
		Checked	Confidence	Identifying Node	PSM Ambiguity	Annotated Sequence	Modifications	# Protein Groups	# Proteins	Master Protein Accessions	Protein Accessions	# Missed Cleavages	Charge	DeltaScore	DeltaCn	Rank	Search Engine Rank	m/z [Da]	MH+ [Da]	Theo. MH+ [Da]	DeltaM [ppm]	Deltam/z [Da]	Activation Type	MS Order	Isolation Interference [%]	Ion Inject Time [ms]	RT [min]	First Scan	Spectrum File	File ID	XCorr	Percolator q-Value	Percolator PEP
		FALSE	High	Sequest HT (A2)	Unambiguous	[-].aDQLTEEQIAEFK.[E]	N-Term(Prot)(Acetyl)	1	27	A0A074ZCV8	A0A1B0G2V8; A0A2K6RB68; A0A074ZCV8; A0A023FFH5; E2R8S4; A0A2K5ZZ82; A0A0R3WMP2; A0A091S6D9; A0A2K6E3E1; A0A2I3HBQ9; H0YWL0; A0A2H6NKY3; A0A0L7K3Z1; A0A0N8K0M2; M3Y9M2; A0A2R8PBE2; A0A267GX31; A0A2G8KSQ8; A0A2K6F6V7; A0A146X8T5; A0A1I8JD57; A0A2K6SXD1; A0A1I8IP89; A0A2G9S9F8; A0A1B0ARQ2; A0A154PEX9; A0A0J7KAV5	0	2	1	0	1	1	782.379	1563.75	1563.75	-1.47	-0.00115	HCD (High Energy Collision Dissociation)	MS2	75.8881	110	51.1992	16097	PA_Nov18.raw	F5	2.67	0	0.01706
		FALSE	High	Sequest HT (A2)	Unambiguous	[-].aDQLTEEQIAEFK.[E]	N-Term(Prot)(Acetyl)	1	27	A0A074ZCV8	A0A1B0G2V8; A0A2K6RB68; A0A074ZCV8; A0A023FFH5; E2R8S4; A0A2K5ZZ82; A0A0R3WMP2; A0A091S6D9; A0A2K6E3E1; A0A2I3HBQ9; H0YWL0; A0A2H6NKY3; A0A0L7K3Z1; A0A0N8K0M2; M3Y9M2; A0A2R8PBE2; A0A267GX31; A0A2G8KSQ8; A0A2K6F6V7; A0A146X8T5; A0A1I8JD57; A0A2K6SXD1; A0A1I8IP89; A0A2G9S9F8; A0A1B0ARQ2; A0A154PEX9; A0A0J7KAV5	0	2	0.6211	0	1	1	782.38	1563.75	1563.75	-0.69	-0.00054	HCD (High Energy Collision Dissociation)	MS2	39.9873	110	51.5517	16227	PA_Nov18.raw	F5	4.46	0	0.002974
		FALSE	High	Sequest HT (A2)	Unambiguous	[-].aDQLTEEQIAEFK.[E]	N-Term(Prot)(Acetyl)	1	27	A0A074ZCV8	A0A1B0G2V8; A0A2K6RB68; A0A074ZCV8; A0A023FFH5; E2R8S4; A0A2K5ZZ82; A0A0R3WMP2; A0A091S6D9; A0A2K6E3E1; A0A2I3HBQ9; H0YWL0; A0A2H6NKY3; A0A0L7K3Z1; A0A0N8K0M2; M3Y9M2; A0A2R8PBE2; A0A267GX31; A0A2G8KSQ8; A0A2K6F6V7; A0A146X8T5; A0A1I8JD57; A0A2K6SXD1; A0A1I8IP89; A0A2G9S9F8; A0A1B0ARQ2; A0A154PEX9; A0A0J7KAV5	0	2	0.561	0	1	1	782.38	1563.75	1563.75	-0.07	-5e-05	HCD (High Energy Collision Dissociation)	MS2	28.184	110	51.6269	16255	PA_Nov18.raw	F5	3.69	0	0.01842
		FALSE	High	Sequest HT (A2)	Unambiguous	[-].aDQLTEEQIAEFK.[E]	N-Term(Prot)(Acetyl)	1	27	A0A074ZCV8	A0A1B0G2V8; A0A2K6RB68; A0A074ZCV8; A0A023FFH5; E2R8S4; A0A2K5ZZ82; A0A0R3WMP2; A0A091S6D9; A0A2K6E3E1; A0A2I3HBQ9; H0YWL0; A0A2H6NKY3; A0A0L7K3Z1; A0A0N8K0M2; M3Y9M2; A0A2R8PBE2; A0A267GX31; A0A2G8KSQ8; A0A2K6F6V7; A0A146X8T5; A0A1I8JD57; A0A2K6SXD1; A0A1I8IP89; A0A2G9S9F8; A0A1B0ARQ2; A0A154PEX9; A0A0J7KAV5	0	2	0.6147	0	1	1	782.381	1563.75	1563.75	0.32	0.00025	HCD (High Energy Collision Dissociation)	MS2	32.656	110	51.8484	16336	PA_Nov18.raw	F5	4.23	0	0.004111
		FALSE	High	Sequest HT (A2)	Unambiguous	[-].aDQLTEEQIAEFK.[E]	N-Term(Prot)(Acetyl)	1	27	A0A074ZCV8	A0A1B0G2V8; A0A2K6RB68; A0A074ZCV8; A0A023FFH5; E2R8S4; A0A2K5ZZ82; A0A0R3WMP2; A0A091S6D9; A0A2K6E3E1; A0A2I3HBQ9; H0YWL0; A0A2H6NKY3; A0A0L7K3Z1; A0A0N8K0M2; M3Y9M2; A0A2R8PBE2; A0A267GX31; A0A2G8KSQ8; A0A2K6F6V7; A0A146X8T5; A0A1I8JD57; A0A2K6SXD1; A0A1I8IP89; A0A2G9S9F8; A0A1B0ARQ2; A0A154PEX9; A0A0J7KAV5	0	2	0.6212	0	1	1	782.38	1563.75	1563.75	-0.38	-0.0003	HCD (High Energy Collision Dissociation)	MS2	41.2478	110	51.9053	16357	PA_Nov18.raw	F5	4.25	0	0.01181
		FALSE	High	Sequest HT (A2)	Unambiguous	[-].aDQLTEEQIAEFK.[E]	N-Term(Prot)(Acetyl)	1	27	A0A074ZCV8	A0A1B0G2V8; A0A2K6RB68; A0A074ZCV8; A0A023FFH5; E2R8S4; A0A2K5ZZ82; A0A0R3WMP2; A0A091S6D9; A0A2K6E3E1; A0A2I3HBQ9; H0YWL0; A0A2H6NKY3; A0A0L7K3Z1; A0A0N8K0M2; M3Y9M2; A0A2R8PBE2; A0A267GX31; A0A2G8KSQ8; A0A2K6F6V7; A0A146X8T5; A0A1I8JD57; A0A2K6SXD1; A0A1I8IP89; A0A2G9S9F8; A0A1B0ARQ2; A0A154PEX9; A0A0J7KAV5	0	2	1	0	1	1	782.38	1563.75	1563.75	-0.3	-0.00024	HCD (High Energy Collision Dissociation)	MS2	56.3816	110	52.2556	16485	PA_Nov18.raw	F5	3.22	0	0.02806
FALSE	High	Master Protein	A0A1L8FAR4	Uncharacterized protein OS=Xenopus laevis OX=8355 GN=XELAEV_18039961mg PE=4 SV=1	0	4.742	3	2	5	2	1	890	103	5.38	14.08	2	High
	Checked	Confidence	Annotated Sequence	Modifications	Modifications in Master Proteins	Qvality PEP	Qvality q-value	# Protein Groups	# Proteins	# PSMs	Master Protein Accessions	Positions in Master Proteins	# Missed Cleavages	Theo. MH+ [Da]	Found in Sample: [S5] F5: Sample	Confidence (by Search Engine): Sequest HT	Percolator q-Value (by Search Engine): Sequest HT	Percolator PEP (by Search Engine): Sequest HT	XCorr (by Search Engine): Sequest HT	Sequence in Protein	Positions in Protein	Peptide Group Modifications in Protein
	FALSE	High	[KR].LVSIGAEEIVDGNAK.[M]			4.05544e-05	0	1	256	4	A0A1L8FAR4	A0A1L8FAR4 [105-119]	0	1514.81	High	High	0	0.0002772	3.72	R.LVSIGAEEIVDGNAK.M	[105-119]
		Checked	Confidence	Identifying Node	PSM Ambiguity	Annotated Sequence	Modifications	# Protein Groups	# Proteins	Master Protein Accessions	Protein Accessions	# Missed Cleavages	Charge	DeltaScore	DeltaCn	Rank	Search Engine Rank	m/z [Da]	MH+ [Da]	Theo. MH+ [Da]	DeltaM [ppm]	Deltam/z [Da]	Activation Type	MS Order	Isolation Interference [%]	Ion Inject Time [ms]	RT [min]	First Scan	Spectrum File	File ID	XCorr	Percolator q-Value	Percolator PEP
		FALSE	High	Sequest HT (A2)	Unambiguous	[KR].LVSIGAEEIVDGNAK.[M]		1	256	A0A1L8FAR4	I3KU65; A0A287AA30; A0A1S3NRF5; H2NYP5; A0A0S7M4Y5; H2TTL6; A0A2R9C4D8; A0A146Y9R6; A0A1A8J9W2; A0A383ZY73; L5KQ96; A0A2Y9P5S7; G3SYC3; A0A0S7I857; J3S3X7; G7NNI8; A0A2K6U4G5; A0A154MF98; A0A340YDR8; A0A091EJ30; A0A2K5YJ69; A0A1D5NXS9; A0A2K6GNW5; G3VWC6; A0A087RFN7; A0A151P6X1; A0A2U3VN43; A0A2K5Q1L0; H2TJE4; G3TUP3; A0A2I4CME9; A0A1S3AFW9; A0A2K6ME87; A0A1S3SYG9; A0A2Y9LAX8; A0A2I4CMD4; A0A2K6C…	0	2	0.5211	0	1	1	757.903	1514.8	1514.81	-4.42	-0.00335	HCD (High Energy Collision Dissociation)	MS2	28.3072	110	62.7273	20358	PA_Nov18.raw	F5	3.32	0	0.0002315
		FALSE	High	Sequest HT (A2)	Unambiguous	[KR].LVSIGAEEIVDGNAK.[M]		1	256	A0A1L8FAR4	I3KU65; A0A287AA30; A0A1S3NRF5; H2NYP5; A0A0S7M4Y5; H2TTL6; A0A2R9C4D8; A0A146Y9R6; A0A1A8J9W2; A0A383ZY73; L5KQ96; A0A2Y9P5S7; G3SYC3; A0A0S7I857; J3S3X7; G7NNI8; A0A2K6U4G5; A0A154MF98; A0A340YDR8; A0A091EJ30; A0A2K5YJ69; A0A1D5NXS9; A0A2K6GNW5; G3VWC6; A0A087RFN7; A0A151P6X1; A0A2U3VN43; A0A2K5Q1L0; H2TJE4; G3TUP3; A0A2I4CME9; A0A1S3AFW9; A0A2K6ME87; A0A1S3SYG9; A0A2Y9LAX8; A0A2I4CMD4; A0A2K6C…	0	2	0.5556	0	1	1	757.903	1514.8	1514.81	-4.66	-0.00353	HCD (High Energy Collision Dissociation)	MS2	26.5309	110	63.1045	20499	PA_Nov18.raw	F5	3.6	0	0.007339
		FALSE	High	Sequest HT (A2)	Unambiguous	[KR].LVSIGAEEIVDGNAK.[M]		1	256	A0A1L8FAR4	I3KU65; A0A287AA30; A0A1S3NRF5; H2NYP5; A0A0S7M4Y5; H2TTL6; A0A2R9C4D8; A0A146Y9R6; A0A1A8J9W2; A0A383ZY73; L5KQ96; A0A2Y9P5S7; G3SYC3; A0A0S7I857; J3S3X7; G7NNI8; A0A2K6U4G5; A0A154MF98; A0A340YDR8; A0A091EJ30; A0A2K5YJ69; A0A1D5NXS9; A0A2K6GNW5; G3VWC6; A0A087RFN7; A0A151P6X1; A0A2U3VN43; A0A2K5Q1L0; H2TJE4; G3TUP3; A0A2I4CME9; A0A1S3AFW9; A0A2K6ME87; A0A1S3SYG9; A0A2Y9LAX8; A0A2I4CMD4; A0A2K6C…	0	2	0.5843	0	1	1	757.903	1514.8	1514.81	-4.26	-0.00323	HCD (High Energy Collision Dissociation)	MS2	26.2208	110	63.4761	20638	PA_Nov18.raw	F5	3.44	0	0.005643
		FALSE	High	Sequest HT (A2)	Unambiguous	[KR].LVSIGAEEIVDGNAK.[M]		1	256	A0A1L8FAR4	I3KU65; A0A287AA30; A0A1S3NRF5; H2NYP5; A0A0S7M4Y5; H2TTL6; A0A2R9C4D8; A0A146Y9R6; A0A1A8J9W2; A0A383ZY73; L5KQ96; A0A2Y9P5S7; G3SYC3; A0A0S7I857; J3S3X7; G7NNI8; A0A2K6U4G5; A0A154MF98; A0A340YDR8; A0A091EJ30; A0A2K5YJ69; A0A1D5NXS9; A0A2K6GNW5; G3VWC6; A0A087RFN7; A0A151P6X1; A0A2U3VN43; A0A2K5Q1L0; H2TJE4; G3TUP3; A0A2I4CME9; A0A1S3AFW9; A0A2K6ME87; A0A1S3SYG9; A0A2Y9LAX8; A0A2I4CMD4; A0A2K6C…	0	2	0.5296	0	1	1	757.904	1514.8	1514.81	-4.02	-0.00304	HCD (High Energy Collision Dissociation)	MS2	27.4856	110	63.8311	20771	PA_Nov18.raw	F5	3.72	0	0.0002772
	FALSE	High	[K].GITQDQMNEFR.[N]			0.0666457	0.00803471	1	3	1	A0A1L8FAR4	A0A1L8FAR4 [740-750]	0	1338.61	High	High	0.002753	0.07824	1.33	K.GITQDQMNEFR.N	[740-750]
		Checked	Confidence	Identifying Node	PSM Ambiguity	Annotated Sequence	Modifications	# Protein Groups	# Proteins	Master Protein Accessions	Protein Accessions	# Missed Cleavages	Charge	DeltaScore	DeltaCn	Rank	Search Engine Rank	m/z [Da]	MH+ [Da]	Theo. MH+ [Da]	DeltaM [ppm]	Deltam/z [Da]	Activation Type	MS Order	Isolation Interference [%]	Ion Inject Time [ms]	RT [min]	First Scan	Spectrum File	File ID	XCorr	Percolator q-Value	Percolator PEP
		FALSE	High	Sequest HT (A2)	Unambiguous	[K].GITQDQMNEFR.[N]		1	3	A0A1L8FAR4	Q7ZY34; Q7SZ66; A0A1L8FAR4	0	2	0.2256	0	1	1	669.81	1338.61	1338.61	1.34	0.0009	HCD (High Energy Collision Dissociation)	MS2	58.4942	110	48.7894	15214	PA_Nov18.raw	F5	1.33	0.002753	0.07824
FALSE	High	Master Protein	A0A2U8XF29	Glyceraldhyde-3-phosphate dehydrogenase (Fragment) OS=Episothalma robustaria OX=2202999 GN=GAPDH PE=4 SV=1	0	2.815	6	1	4	1	1	235	24.7	6.34	13.6	1	High
	Checked	Confidence	Annotated Sequence	Modifications	Modifications in Master Proteins	Qvality PEP	Qvality q-value	# Protein Groups	# Proteins	# PSMs	Master Protein Accessions	Positions in Master Proteins	# Missed Cleavages	Theo. MH+ [Da]	Found in Sample: [S5] F5: Sample	Confidence (by Search Engine): Sequest HT	Percolator q-Value (by Search Engine): Sequest HT	Percolator PEP (by Search Engine): Sequest HT	XCorr (by Search Engine): Sequest HT	Sequence in Protein	Positions in Protein	Peptide Group Modifications in Protein
	FALSE	High	[-].VVESTGVFTTIEK.[A]			0.00044365	0	1	1	4	A0A2U8XF29	A0A2U8XF29 [1-13]	0	1409.75	High	High	0	0.02362	3.75	-.VVESTGVFTTIEK.A	[1-13]
		Checked	Confidence	Identifying Node	PSM Ambiguity	Annotated Sequence	Modifications	# Protein Groups	# Proteins	Master Protein Accessions	Protein Accessions	# Missed Cleavages	Charge	DeltaScore	DeltaCn	Rank	Search Engine Rank	m/z [Da]	MH+ [Da]	Theo. MH+ [Da]	DeltaM [ppm]	Deltam/z [Da]	Activation Type	MS Order	Isolation Interference [%]	Ion Inject Time [ms]	RT [min]	First Scan	Spectrum File	File ID	XCorr	Percolator q-Value	Percolator PEP
		FALSE	High	Sequest HT (A2)	Unambiguous	[-].VVESTGVFTTIEK.[A]		1	1	A0A2U8XF29	A0A2U8XF29	0	2	0.5854	0	1	1	705.376	1409.75	1409.75	-4.76	-0.00335	HCD (High Energy Collision Dissociation)	MS2	4.74033	110	67.2624	22058	PA_Nov18.raw	F5	3.69	0	0.00153
		FALSE	High	Sequest HT (A2)	Unambiguous	[-].VVESTGVFTTIEK.[A]		1	1	A0A2U8XF29	A0A2U8XF29	0	2	0.5547	0	1	1	705.376	1409.75	1409.75	-4.67	-0.00329	HCD (High Energy Collision Dissociation)	MS2	22.8425	110	67.6115	22189	PA_Nov18.raw	F5	3.75	0	0.02362
		FALSE	High	Sequest HT (A2)	Unambiguous	[-].VVESTGVFTTIEK.[A]		1	1	A0A2U8XF29	A0A2U8XF29	0	2	0.5481	0	1	1	705.377	1409.75	1409.75	-3.37	-0.00238	HCD (High Energy Collision Dissociation)	MS2	11.6435	110	66.9132	21927	PA_Nov18.raw	F5	3.43	0	0.01134
		FALSE	High	Sequest HT (A2)	Unambiguous	[-].VVESTGVFTTIEK.[A]		1	1	A0A2U8XF29	A0A2U8XF29	0	2	0.4872	0	1	1	705.38	1409.75	1409.75	0.53	0.00037	HCD (High Energy Collision Dissociation)	MS2	70.314	110	66.5614	21795	PA_Nov18.raw	F5	2.73	0.002753	0.04053
FALSE	High	Master Protein	H2Z1P2	Uncharacterized protein OS=Ciona savignyi OX=51511 PE=3 SV=1	0	6.225	2	3	4	1	1	1901	219.2	6.33	13.43	3	High
	Checked	Confidence	Annotated Sequence	Modifications	Modifications in Master Proteins	Qvality PEP	Qvality q-value	# Protein Groups	# Proteins	# PSMs	Master Protein Accessions	Positions in Master Proteins	# Missed Cleavages	Theo. MH+ [Da]	Found in Sample: [S5] F5: Sample	Confidence (by Search Engine): Sequest HT	Percolator q-Value (by Search Engine): Sequest HT	Percolator PEP (by Search Engine): Sequest HT	XCorr (by Search Engine): Sequest HT	Sequence in Protein	Positions in Protein	Peptide Group Modifications in Protein
	FALSE	High	[K].EIQDQMDEDQR.[I]			0.00540795	0	2	12	1	H2Z1P2; A0A1W3JAZ3	H2Z1P2 [1628-1638]; A0A1W3JAZ3 [1649-1659]	0	1406.59	High	High	0	0.01101	3.04	K.EIQDQMDEDQR.I	[1628-1638]
		Checked	Confidence	Identifying Node	PSM Ambiguity	Annotated Sequence	Modifications	# Protein Groups	# Proteins	Master Protein Accessions	Protein Accessions	# Missed Cleavages	Charge	DeltaScore	DeltaCn	Rank	Search Engine Rank	m/z [Da]	MH+ [Da]	Theo. MH+ [Da]	DeltaM [ppm]	Deltam/z [Da]	Activation Type	MS Order	Isolation Interference [%]	Ion Inject Time [ms]	RT [min]	First Scan	Spectrum File	File ID	XCorr	Percolator q-Value	Percolator PEP
		FALSE	High	Sequest HT (A2)	Unambiguous	[K].EIQDQMDEDQR.[I]		2	12	H2Z1P2; A0A1W3JAZ3	H2Z1P8; A0A1W3JCC1; H2Z1P6; H2Z1P7; H2Z1P1; H2Z1P9; H2Z1P5; H2Z1Q0; F7AY44; H2Z1P2; H2Z1P4; A0A1W3JAZ3	0	2	0.5855	0	1	1	703.797	1406.59	1406.59	0.52	0.00037	HCD (High Energy Collision Dissociation)	MS2	14.8751	110	17.2698	3594	PA_Nov18.raw	F5	3.04	0	0.01101
	FALSE	High	[R].ENQSLLITGESGAGK.[T]			0.000173697	0	1	257	4	H2Z1P2	H2Z1P2 [171-185]	0	1503.76	High	High	0	0.0007308	3.69	R.ENQSILITGESGAGK.T	[171-185]
		Checked	Confidence	Identifying Node	PSM Ambiguity	Annotated Sequence	Modifications	# Protein Groups	# Proteins	Master Protein Accessions	Protein Accessions	# Missed Cleavages	Charge	DeltaScore	DeltaCn	Rank	Search Engine Rank	m/z [Da]	MH+ [Da]	Theo. MH+ [Da]	DeltaM [ppm]	Deltam/z [Da]	Activation Type	MS Order	Isolation Interference [%]	Ion Inject Time [ms]	RT [min]	First Scan	Spectrum File	File ID	XCorr	Percolator q-Value	Percolator PEP
		FALSE	High	Sequest HT (A2)	Unambiguous	[R].ENQSILITGESGAGK.[T]		1	256	H2Z1P2	F1MM07; A0A212DAY2; A0A2U3VTK6; A0A2K6RZX8; A0A2K5VHF1; K7DKU4; G3WQW1; A6QPA6; A0A2K5EW61; M3Y500; G1RGS9; F1MRC2; A0A2K5XYA6; A0A2K6KE74; K7CK53; A0A2U3YMN1; F1N775; G1RGV5; B4DRV3; A0A2Y9T3H2; L5JWS1; A0A384BVS4; M3WDH8; A0A384BUH6; A0A2K5M3L7; F1SS62; A0A2Y9LFL6; A0A2I2UPQ5; A0A2U4C347; A0A212D7H3; S9XPE9; F7BBY7; M3WAS8; A0A2I3TCG8; A0A2K5P477; A0A384BVH0; A0A1U7STU7; A0A1S2ZQ19; A0A2K6N6G5;…	0	2	0	0	1	1	752.388	1503.77	1503.76	2.61	0.00196	HCD (High Energy Collision Dissociation)	MS2	37.4038	110	27.9794	7559	PA_Nov18.raw	F5	3.34	0	0.008114
		FALSE	High	Sequest HT (A2)	Unambiguous	[R].ENQSLLITGESGAGK.[T]		1	1		A0A2D0TAI4	0	2		0	1	2	752.388	1503.77	1503.76	2.61	0.00196	HCD (High Energy Collision Dissociation)	MS2	37.4038	110	27.9794	7559	PA_Nov18.raw	F5	3.34	0	0.008114
		FALSE	High	Sequest HT (A2)	Unambiguous	[R].ENQSILITGESGAGK.[T]		1	256	H2Z1P2	F1MM07; A0A212DAY2; A0A2U3VTK6; A0A2K6RZX8; A0A2K5VHF1; K7DKU4; G3WQW1; A6QPA6; A0A2K5EW61; M3Y500; G1RGS9; F1MRC2; A0A2K5XYA6; A0A2K6KE74; K7CK53; A0A2U3YMN1; F1N775; G1RGV5; B4DRV3; A0A2Y9T3H2; L5JWS1; A0A384BVS4; M3WDH8; A0A384BUH6; A0A2K5M3L7; F1SS62; A0A2Y9LFL6; A0A2I2UPQ5; A0A2U4C347; A0A212D7H3; S9XPE9; F7BBY7; M3WAS8; A0A2I3TCG8; A0A2K5P477; A0A384BVH0; A0A1U7STU7; A0A1S2ZQ19; A0A2K6N6G5;…	0	2		0	1	2	752.386	1503.77	1503.76	0.5	0.00037	HCD (High Energy Collision Dissociation)	MS2	43.7525	110	27.5276	7391	PA_Nov18.raw	F5	3.69	0	0.0007308
		FALSE	High	Sequest HT (A2)	Unambiguous	[R].ENQSLLITGESGAGK.[T]		1	1		A0A2D0TAI4	0	2	0	0	1	1	752.386	1503.77	1503.76	0.5	0.00037	HCD (High Energy Collision Dissociation)	MS2	43.7525	110	27.5276	7391	PA_Nov18.raw	F5	3.69	0	0.0007308
	FALSE	High	[R].VMEEQVTDYK.[F]			0.0620146	0.00803471	2	12	1	H2Z1P2; A0A1W3JAZ3	H2Z1P2 [1242-1251]; A0A1W3JAZ3 [1248-1257]	0	1241.57	High	High	0.002753	0.0741	3.37	R.VMEEQVTDYK.F	[1242-1251]
		Checked	Confidence	Identifying Node	PSM Ambiguity	Annotated Sequence	Modifications	# Protein Groups	# Proteins	Master Protein Accessions	Protein Accessions	# Missed Cleavages	Charge	DeltaScore	DeltaCn	Rank	Search Engine Rank	m/z [Da]	MH+ [Da]	Theo. MH+ [Da]	DeltaM [ppm]	Deltam/z [Da]	Activation Type	MS Order	Isolation Interference [%]	Ion Inject Time [ms]	RT [min]	First Scan	Spectrum File	File ID	XCorr	Percolator q-Value	Percolator PEP
		FALSE	High	Sequest HT (A2)	Unambiguous	[R].VMEEQVTDYK.[F]		2	12	H2Z1P2; A0A1W3JAZ3	H2Z1P8; A0A1W3JCC1; H2Z1P6; H2Z1P7; H2Z1P1; H2Z1P9; H2Z1P5; H2Z1Q0; F7AY44; H2Z1P2; H2Z1P4; A0A1W3JAZ3	0	2	0.5252	0	1	1	621.289	1241.57	1241.57	-0.5	-0.00031	HCD (High Energy Collision Dissociation)	MS2	39.0184	84.212	22.5028	5529	PA_Nov18.raw	F5	3.37	0.002753	0.0741
FALSE	High	Master Protein	A0A1W3JN85	Glutamate dehydrogenase OS=Ciona intestinalis OX=7719 GN=LOC100176644 PE=3 SV=1	0	4.813	8	2	4	2	1	500	54.5	8.57	11.31	2	High
	Checked	Confidence	Annotated Sequence	Modifications	Modifications in Master Proteins	Qvality PEP	Qvality q-value	# Protein Groups	# Proteins	# PSMs	Master Protein Accessions	Positions in Master Proteins	# Missed Cleavages	Theo. MH+ [Da]	Found in Sample: [S5] F5: Sample	Confidence (by Search Engine): Sequest HT	Percolator q-Value (by Search Engine): Sequest HT	Percolator PEP (by Search Engine): Sequest HT	XCorr (by Search Engine): Sequest HT	Sequence in Protein	Positions in Protein	Peptide Group Modifications in Protein
	FALSE	High	[KR].HIGPDTDVPAGDIGVGGR.[E]			0.000752956	0	1	3	1	A0A1W3JN85	A0A1W3JN85 [204-221]	0	1732.86	High	High	0	0.002326	3.75	K.HIGPDTDVPAGDIGVGGR.E	[204-221]
		Checked	Confidence	Identifying Node	PSM Ambiguity	Annotated Sequence	Modifications	# Protein Groups	# Proteins	Master Protein Accessions	Protein Accessions	# Missed Cleavages	Charge	DeltaScore	DeltaCn	Rank	Search Engine Rank	m/z [Da]	MH+ [Da]	Theo. MH+ [Da]	DeltaM [ppm]	Deltam/z [Da]	Activation Type	MS Order	Isolation Interference [%]	Ion Inject Time [ms]	RT [min]	First Scan	Spectrum File	File ID	XCorr	Percolator q-Value	Percolator PEP
		FALSE	High	Sequest HT (A2)	Unambiguous	[KR].HIGPDTDVPAGDIGVGGR.[E]		1	3	A0A1W3JN85	A0A1W3JN85; F6XHC0; A7T660	0	3	0.448	0	1	1	578.29	1732.85	1732.86	-4.04	-0.00233	HCD (High Energy Collision Dissociation)	MS2	22.4624	110	71.261	23560	PA_Nov18.raw	F5	3.75	0	0.002326
	FALSE	High	[K].AANAGGVAVSGLEMAQNSGR.[V]			0.00284252	0	1	3	3	A0A1W3JN85	A0A1W3JN85 [418-437]	0	1859.9	High	High	0.002753	0.09353	2.8	K.AANAGGVAVSGLEMAQNSGR.V	[418-437]
		Checked	Confidence	Identifying Node	PSM Ambiguity	Annotated Sequence	Modifications	# Protein Groups	# Proteins	Master Protein Accessions	Protein Accessions	# Missed Cleavages	Charge	DeltaScore	DeltaCn	Rank	Search Engine Rank	m/z [Da]	MH+ [Da]	Theo. MH+ [Da]	DeltaM [ppm]	Deltam/z [Da]	Activation Type	MS Order	Isolation Interference [%]	Ion Inject Time [ms]	RT [min]	First Scan	Spectrum File	File ID	XCorr	Percolator q-Value	Percolator PEP
		FALSE	High	Sequest HT (A2)	Unambiguous	[K].AANAGGVAVSGLEMAQNSGR.[V]		1	3	A0A1W3JN85	A0A1W3JN85; H2YRT5; F6XHC0	0	3	0.5422	0	1	1	620.64	1859.9	1859.9	1.13	0.0007	HCD (High Energy Collision Dissociation)	MS2	37.5443	110	54.9574	17478	PA_Nov18.raw	F5	2.25	0	0.006613
		FALSE	High	Sequest HT (A2)	Unambiguous	[K].AANAGGVAVSGLEMAQNSGR.[V]		1	3	A0A1W3JN85	A0A1W3JN85; H2YRT5; F6XHC0	0	3	0.55	0	1	1	620.638	1859.9	1859.9	-2.31	-0.00143	HCD (High Energy Collision Dissociation)	MS2	28.3251	110	55.5408	17693	PA_Nov18.raw	F5	2.8	0.002753	0.09353
		FALSE	High	Sequest HT (A2)	Unambiguous	[K].AANAGGVAVSGLEMAQNSGR.[V]		1	3	A0A1W3JN85	A0A1W3JN85; H2YRT5; F6XHC0	0	3	0.506	0	1	1	620.64	1859.9	1859.9	0.94	0.00058	HCD (High Energy Collision Dissociation)	MS2	30.7902	110	55.9263	17835	PA_Nov18.raw	F5	2.51	0.006099	0.1679
FALSE	High	Master Protein	A0A085LVD7	Uncharacterized protein OS=Trichuris suis OX=68888 GN=M513_10174 PE=3 SV=1	0	2.999	1	1	4	1	1	2344	264.5	7.77	14.26	1	High
	Checked	Confidence	Annotated Sequence	Modifications	Modifications in Master Proteins	Qvality PEP	Qvality q-value	# Protein Groups	# Proteins	# PSMs	Master Protein Accessions	Positions in Master Proteins	# Missed Cleavages	Theo. MH+ [Da]	Found in Sample: [S5] F5: Sample	Confidence (by Search Engine): Sequest HT	Percolator q-Value (by Search Engine): Sequest HT	Percolator PEP (by Search Engine): Sequest HT	XCorr (by Search Engine): Sequest HT	Sequence in Protein	Positions in Protein	Peptide Group Modifications in Protein
	FALSE	High	[RK-].DNIQGITKPAIR.[RHC]			0.00432954	0	1	259	12	A0A085LVD7	A0A085LVD7 [190-201]	0	1325.75	High	High	0	0.00923	3.65	R.DNIQGITKPAIR.R	[190-201]
		Checked	Confidence	Identifying Node	PSM Ambiguity	Annotated Sequence	Modifications	# Protein Groups	# Proteins	Master Protein Accessions	Protein Accessions	# Missed Cleavages	Charge	DeltaScore	DeltaCn	Rank	Search Engine Rank	m/z [Da]	MH+ [Da]	Theo. MH+ [Da]	DeltaM [ppm]	Deltam/z [Da]	Activation Type	MS Order	Isolation Interference [%]	Ion Inject Time [ms]	RT [min]	First Scan	Spectrum File	File ID	XCorr	Percolator q-Value	Percolator PEP
		FALSE	High	Sequest HT (A2)	Unambiguous	[RK-].DNIQGITKPAIR.[RHC]		1	256	A0A085LVD7	A0A139W9I4; A0A0U1SA87; H2ZI11; A0A340YGW4; A0A337SSV5; A0A1S3AG61; A0A383ZW42; W5PHL0; W5QFN8; G0MF63; A0A2U3ZLW7; G3U1Z3; A0A369S8R6; K9J4I5; A0A2L2Y3K7; A0A383ZVD9; H2ZHR4; A0A383ZVN7; A0A1B0F9U5; G7MR23; A5D792; A0A0N5BMV8; A0A384C8N0; A0A183E2P7; A0A059NTS2; A0A2U3V2I2; A0A2I3RAJ6; A0A2Y9E0R0; A0A183QVR5; M3Z4I5; A0A194R5I7; A0A1V9XXZ1; A0A337S723; L8IRE4; A0A1U7TPU2; A0A2Y9SJZ2; A0A2H8TYP7;…	0	3	0	0	1	1	442.588	1325.75	1325.75	-3.5	-0.00155	HCD (High Energy Collision Dissociation)	MS2	2.64034	110	67.1747	22025	PA_Nov18.raw	F5	3.62	0	0.02033
		FALSE	High	Sequest HT (A2)	Unambiguous	[RK-].DNLQGITKPAIR.[RHC]		1	1		M7B436	0	3		0	1	2	442.588	1325.75	1325.75	-3.5	-0.00155	HCD (High Energy Collision Dissociation)	MS2	2.64034	110	67.1747	22025	PA_Nov18.raw	F5	3.62	0	0.02033
		FALSE	High	Sequest HT (A2)	Unambiguous	[RK-].DNIQGITKPALR.[RHC]		1	2		A0A310U5V4; A2BDA0	0	3		0	1	3	442.588	1325.75	1325.75	-3.5	-0.00155	HCD (High Energy Collision Dissociation)	MS2	2.64034	110	67.1747	22025	PA_Nov18.raw	F5	3.62	0	0.02033
		FALSE	High	Sequest HT (A2)	Unambiguous	[RK-].DNLQGITKPAIR.[RHC]		1	1		M7B436	0	3		0	1	3	442.588	1325.75	1325.75	-3.98	-0.00176	HCD (High Energy Collision Dissociation)	MS2	7.32531	110	67.8874	22293	PA_Nov18.raw	F5	3.56	0	0.01241
		FALSE	High	Sequest HT (A2)	Unambiguous	[RK-].DNIQGITKPAIR.[RHC]		1	256	A0A085LVD7	A0A139W9I4; A0A0U1SA87; H2ZI11; A0A340YGW4; A0A337SSV5; A0A1S3AG61; A0A383ZW42; W5PHL0; W5QFN8; G0MF63; A0A2U3ZLW7; G3U1Z3; A0A369S8R6; K9J4I5; A0A2L2Y3K7; A0A383ZVD9; H2ZHR4; A0A383ZVN7; A0A1B0F9U5; G7MR23; A5D792; A0A0N5BMV8; A0A384C8N0; A0A183E2P7; A0A059NTS2; A0A2U3V2I2; A0A2I3RAJ6; A0A2Y9E0R0; A0A183QVR5; M3Z4I5; A0A194R5I7; A0A1V9XXZ1; A0A337S723; L8IRE4; A0A1U7TPU2; A0A2Y9SJZ2; A0A2H8TYP7;…	0	3	0	0	1	1	442.588	1325.75	1325.75	-4.19	-0.00185	HCD (High Energy Collision Dissociation)	MS2	7.0498	110	67.5261	22157	PA_Nov18.raw	F5	3.65	0	0.00923
		FALSE	High	Sequest HT (A2)	Unambiguous	[RK-].DNLQGITKPAIR.[RHC]		1	1		M7B436	0	3		0	1	2	442.588	1325.75	1325.75	-4.19	-0.00185	HCD (High Energy Collision Dissociation)	MS2	7.0498	110	67.5261	22157	PA_Nov18.raw	F5	3.65	0	0.00923
		FALSE	High	Sequest HT (A2)	Unambiguous	[RK-].DNIQGITKPALR.[RHC]		1	2		A0A310U5V4; A2BDA0	0	3		0	1	3	442.588	1325.75	1325.75	-4.19	-0.00185	HCD (High Energy Collision Dissociation)	MS2	7.0498	110	67.5261	22157	PA_Nov18.raw	F5	3.65	0	0.00923
		FALSE	High	Sequest HT (A2)	Unambiguous	[RK-].DNIQGITKPAIR.[RHC]		1	256	A0A085LVD7	A0A139W9I4; A0A0U1SA87; H2ZI11; A0A340YGW4; A0A337SSV5; A0A1S3AG61; A0A383ZW42; W5PHL0; W5QFN8; G0MF63; A0A2U3ZLW7; G3U1Z3; A0A369S8R6; K9J4I5; A0A2L2Y3K7; A0A383ZVD9; H2ZHR4; A0A383ZVN7; A0A1B0F9U5; G7MR23; A5D792; A0A0N5BMV8; A0A384C8N0; A0A183E2P7; A0A059NTS2; A0A2U3V2I2; A0A2I3RAJ6; A0A2Y9E0R0; A0A183QVR5; M3Z4I5; A0A194R5I7; A0A1V9XXZ1; A0A337S723; L8IRE4; A0A1U7TPU2; A0A2Y9SJZ2; A0A2H8TYP7;…	0	3		0	1	2	442.588	1325.75	1325.75	-3.98	-0.00176	HCD (High Energy Collision Dissociation)	MS2	7.32531	110	67.8874	22293	PA_Nov18.raw	F5	3.56	0	0.01241
		FALSE	High	Sequest HT (A2)	Unambiguous	[RK-].DNIQGITKPALR.[RHC]		1	2		A0A310U5V4; A2BDA0	0	3	0	0	1	1	442.588	1325.75	1325.75	-3.98	-0.00176	HCD (High Energy Collision Dissociation)	MS2	7.32531	110	67.8874	22293	PA_Nov18.raw	F5	3.56	0	0.01241
		FALSE	High	Sequest HT (A2)	Unambiguous	[RK-].DNIQGITKPALR.[RHC]		1	2		A0A310U5V4; A2BDA0	0	2	0	0	1	1	663.378	1325.75	1325.75	-3.12	-0.00207	HCD (High Energy Collision Dissociation)	MS2	31.8209	110	67.4676	22135	PA_Nov18.raw	F5	3.43	0.005125	0.1086
		FALSE	High	Sequest HT (A2)	Unambiguous	[RK-].DNLQGITKPAIR.[RHC]		1	1		M7B436	0	2		0	1	2	663.378	1325.75	1325.75	-3.12	-0.00207	HCD (High Energy Collision Dissociation)	MS2	31.8209	110	67.4676	22135	PA_Nov18.raw	F5	3.43	0.005125	0.1086
		FALSE	High	Sequest HT (A2)	Unambiguous	[RK-].DNIQGITKPAIR.[RHC]		1	256	A0A085LVD7	A0A139W9I4; A0A0U1SA87; H2ZI11; A0A340YGW4; A0A337SSV5; A0A1S3AG61; A0A383ZW42; W5PHL0; W5QFN8; G0MF63; A0A2U3ZLW7; G3U1Z3; A0A369S8R6; K9J4I5; A0A2L2Y3K7; A0A383ZVD9; H2ZHR4; A0A383ZVN7; A0A1B0F9U5; G7MR23; A5D792; A0A0N5BMV8; A0A384C8N0; A0A183E2P7; A0A059NTS2; A0A2U3V2I2; A0A2I3RAJ6; A0A2Y9E0R0; A0A183QVR5; M3Z4I5; A0A194R5I7; A0A1V9XXZ1; A0A337S723; L8IRE4; A0A1U7TPU2; A0A2Y9SJZ2; A0A2H8TYP7;…	0	2		0	1	3	663.378	1325.75	1325.75	-3.12	-0.00207	HCD (High Energy Collision Dissociation)	MS2	31.8209	110	67.4676	22135	PA_Nov18.raw	F5	3.43	0.005125	0.1086
FALSE	High	Master Protein	A0A2B4RL32	Protein disulfide-isomerase OS=Stylophora pistillata OX=50429 GN=PDIA3 PE=3 SV=1	0	1.39	2	1	3	1	1	495	56.1	6.58	5.57	1	High
	Checked	Confidence	Annotated Sequence	Modifications	Modifications in Master Proteins	Qvality PEP	Qvality q-value	# Protein Groups	# Proteins	# PSMs	Master Protein Accessions	Positions in Master Proteins	# Missed Cleavages	Theo. MH+ [Da]	Found in Sample: [S5] F5: Sample	Confidence (by Search Engine): Sequest HT	Percolator q-Value (by Search Engine): Sequest HT	Percolator PEP (by Search Engine): Sequest HT	XCorr (by Search Engine): Sequest HT	Sequence in Protein	Positions in Protein	Peptide Group Modifications in Protein
	FALSE	High	[K].LAPEYETAATK.[L]			0.0287521	0.00803471	1	1	3	A0A2B4RL32	A0A2B4RL32 [53-63]	0	1193.6	High	High	0.006099	0.1465	1.96	K.LAPEYETAATK.L	[53-63]
		Checked	Confidence	Identifying Node	PSM Ambiguity	Annotated Sequence	Modifications	# Protein Groups	# Proteins	Master Protein Accessions	Protein Accessions	# Missed Cleavages	Charge	DeltaScore	DeltaCn	Rank	Search Engine Rank	m/z [Da]	MH+ [Da]	Theo. MH+ [Da]	DeltaM [ppm]	Deltam/z [Da]	Activation Type	MS Order	Isolation Interference [%]	Ion Inject Time [ms]	RT [min]	First Scan	Spectrum File	File ID	XCorr	Percolator q-Value	Percolator PEP
		FALSE	High	Sequest HT (A2)	Unambiguous	[K].LAPEYETAATK.[L]		1	1	A0A2B4RL32	A0A2B4RL32	0	2	0.4108	0	1	1	597.306	1193.6	1193.6	-0.26	-0.00015	HCD (High Energy Collision Dissociation)	MS2	46.3578	110	19.3149	4347	PA_Nov18.raw	F5	1.85	0.002753	0.07419
		FALSE	High	Sequest HT (A2)	Unambiguous	[K].LAPEYETAATK.[L]		1	1	A0A2B4RL32	A0A2B4RL32	0	2	0.4545	0	1	1	597.306	1193.61	1193.6	0.26	0.00015	HCD (High Energy Collision Dissociation)	MS2	40.6668	110	20.0216	4607	PA_Nov18.raw	F5	1.76	0.002753	0.0407
		FALSE	High	Sequest HT (A2)	Unambiguous	[K].LAPEYETAATK.[L]		1	1	A0A2B4RL32	A0A2B4RL32	0	2	0.4184	0	1	1	597.306	1193.61	1193.6	0.56	0.00034	HCD (High Energy Collision Dissociation)	MS2	25.1872	110	19.6664	4477	PA_Nov18.raw	F5	1.96	0.006099	0.1465
FALSE	High	Master Protein	A0A2B4SSG8	Actin, cytoplasmic OS=Stylophora pistillata OX=50429 GN=AWC38_SpisGene3118 PE=3 SV=1	0	5.59	18	2	3	2	1	243	26.8	4.83	10.87	2	High
	Checked	Confidence	Annotated Sequence	Modifications	Modifications in Master Proteins	Qvality PEP	Qvality q-value	# Protein Groups	# Proteins	# PSMs	Master Protein Accessions	Positions in Master Proteins	# Missed Cleavages	Theo. MH+ [Da]	Found in Sample: [S5] F5: Sample	Confidence (by Search Engine): Sequest HT	Percolator q-Value (by Search Engine): Sequest HT	Percolator PEP (by Search Engine): Sequest HT	XCorr (by Search Engine): Sequest HT	Sequence in Protein	Positions in Protein	Peptide Group Modifications in Protein
	FALSE	High	[K].LCYVALDFEQEMQTAASSSSLEK.[S]	1xCarbamidomethyl [C2]; 1xOxidation [M12]		0.00402824	0	1	93	2	A0A2B4SSG8	A0A2B4SSG8 [144-166]	0	2623.19	High	High	0	0.008723	3.66	K.LCYVALDFEQEMQTAASSSSLEK.S	[144-166]
		Checked	Confidence	Identifying Node	PSM Ambiguity	Annotated Sequence	Modifications	# Protein Groups	# Proteins	Master Protein Accessions	Protein Accessions	# Missed Cleavages	Charge	DeltaScore	DeltaCn	Rank	Search Engine Rank	m/z [Da]	MH+ [Da]	Theo. MH+ [Da]	DeltaM [ppm]	Deltam/z [Da]	Activation Type	MS Order	Isolation Interference [%]	Ion Inject Time [ms]	RT [min]	First Scan	Spectrum File	File ID	XCorr	Percolator q-Value	Percolator PEP
		FALSE	High	Sequest HT (A2)	Rejected	[K].LcYVALDFEQEmQTAASSSSIEK.[S]	C2(Carbamidomethyl); M12(Oxidation)	1	1		A7SEA7	0	3		0	1	2	875.064	2623.18	2623.19	-5.05	-0.00441	HCD (High Energy Collision Dissociation)	MS2	26.2973	110	73.0738	24241	PA_Nov18.raw	F5	3.66	0	0.008723
		FALSE	High	Sequest HT (A2)	Selected	[K].LcYVALDFEQEmQTAASSSSLEK.[S]	C2(Carbamidomethyl); M12(Oxidation)	1	92	A0A2B4SSG8	G1EDZ7; A0A2T7NS02; A0A0E3VJX4; O76784; A0A2L1TGZ5; I3K9Y0; Q9NBZ1; A2SY09; Q6WBY4; A0A2T7NS23; A0A1L3KPZ4; Q9NBY9; Q26378; A0A2B4S283; H2MSI7; P53465; A0A1I8FT65; P10990; Q0QXC9; Q2VY42; W4Y1A3; U5YCS3; C3ZHN2; A0A1A8MF80; P12716; A0A1I8J5J0; Q2TTE2; A0A1I8J0I2; V4B4D3; P69004; Q8IAC1; P53474; A0A1I8G819; P53473; V4B476; A0A0A7RVV1; M1GRW9; A0A1I8GDH8; Q9NBY4; A0A0U3C9Y3; A0A1A8E541; A0A2T7NRZ8;…	0	3	0	0	1	1	875.064	2623.18	2623.19	-5.05	-0.00441	HCD (High Energy Collision Dissociation)	MS2	26.2973	110	73.0738	24241	PA_Nov18.raw	F5	3.66	0	0.008723
	FALSE	High	[K].LCYVALDFEQEMQTAASSSSLEK.[S]	1xCarbamidomethyl [C2]		0.00497147	0	1	93	2	A0A2B4SSG8	A0A2B4SSG8 [144-166]	0	2607.2	High	High	0	0.0103	3.98	K.LCYVALDFEQEMQTAASSSSLEK.S	[144-166]
		Checked	Confidence	Identifying Node	PSM Ambiguity	Annotated Sequence	Modifications	# Protein Groups	# Proteins	Master Protein Accessions	Protein Accessions	# Missed Cleavages	Charge	DeltaScore	DeltaCn	Rank	Search Engine Rank	m/z [Da]	MH+ [Da]	Theo. MH+ [Da]	DeltaM [ppm]	Deltam/z [Da]	Activation Type	MS Order	Isolation Interference [%]	Ion Inject Time [ms]	RT [min]	First Scan	Spectrum File	File ID	XCorr	Percolator q-Value	Percolator PEP
		FALSE	High	Sequest HT (A2)	Rejected	[K].LcYVALDFEQEMQTAASSSSIEK.[S]	C2(Carbamidomethyl)	1	1		A7SEA7	0	3		0	1	2	869.732	2607.18	2607.2	-5.39	-0.00468	HCD (High Energy Collision Dissociation)	MS2	44.0347	110	74.209	24670	PA_Nov18.raw	F5	3.98	0	0.0103
		FALSE	High	Sequest HT (A2)	Selected	[K].LcYVALDFEQEMQTAASSSSLEK.[S]	C2(Carbamidomethyl)	1	92	A0A2B4SSG8	G1EDZ7; A0A2T7NS02; A0A0E3VJX4; O76784; A0A2L1TGZ5; I3K9Y0; Q9NBZ1; A2SY09; Q6WBY4; A0A2T7NS23; A0A1L3KPZ4; Q9NBY9; Q26378; A0A2B4S283; H2MSI7; P53465; A0A1I8FT65; P10990; Q0QXC9; Q2VY42; W4Y1A3; U5YCS3; C3ZHN2; A0A1A8MF80; P12716; A0A1I8J5J0; Q2TTE2; A0A1I8J0I2; V4B4D3; P69004; Q8IAC1; P53474; A0A1I8G819; P53473; V4B476; A0A0A7RVV1; M1GRW9; A0A1I8GDH8; Q9NBY4; A0A0U3C9Y3; A0A1A8E541; A0A2T7NRZ8;…	0	3	0	0	1	1	869.732	2607.18	2607.2	-5.39	-0.00468	HCD (High Energy Collision Dissociation)	MS2	44.0347	110	74.209	24670	PA_Nov18.raw	F5	3.98	0	0.0103
	FALSE	High	[K].DLYANTVLSGASTMYPGIADR.[M]			0.0182113	0	1	1	1	A0A2B4SSG8	A0A2B4SSG8 [220-240]	0	2215.07	High	High	0	0.02858	3.23	K.DLYANTVLSGASTMYPGIADR.M	[220-240]
		Checked	Confidence	Identifying Node	PSM Ambiguity	Annotated Sequence	Modifications	# Protein Groups	# Proteins	Master Protein Accessions	Protein Accessions	# Missed Cleavages	Charge	DeltaScore	DeltaCn	Rank	Search Engine Rank	m/z [Da]	MH+ [Da]	Theo. MH+ [Da]	DeltaM [ppm]	Deltam/z [Da]	Activation Type	MS Order	Isolation Interference [%]	Ion Inject Time [ms]	RT [min]	First Scan	Spectrum File	File ID	XCorr	Percolator q-Value	Percolator PEP
		FALSE	High	Sequest HT (A2)	Selected	[K].DLYANTVLSGASTMYPGIADR.[M]		1	1	A0A2B4SSG8	A0A2B4SSG8	0	3	0	0	1	1	739.029	2215.07	2215.07	1.77	0.00131	HCD (High Energy Collision Dissociation)	MS2	8.20217	110	73.221	24296	PA_Nov18.raw	F5	3.23	0	0.02858
FALSE	High	Master Protein	A0A1I8H0N8	Uncharacterized protein OS=Macrostomum lignano OX=282301 PE=4 SV=1	0	1.505	1	1	3	1	1	1766	191.2	5.91	7.6	1	High
	Checked	Confidence	Annotated Sequence	Modifications	Modifications in Master Proteins	Qvality PEP	Qvality q-value	# Protein Groups	# Proteins	# PSMs	Master Protein Accessions	Positions in Master Proteins	# Missed Cleavages	Theo. MH+ [Da]	Found in Sample: [S5] F5: Sample	Confidence (by Search Engine): Sequest HT	Percolator q-Value (by Search Engine): Sequest HT	Percolator PEP (by Search Engine): Sequest HT	XCorr (by Search Engine): Sequest HT	Sequence in Protein	Positions in Protein	Peptide Group Modifications in Protein
	FALSE	High	[KR].VLIIGDSGVGK.[TSA]			0.0205371	0	1	283	17	A0A1I8H0N8	A0A1I8H0N8 [587-597]	0	1057.63	High	High	0	0.03906	2.81	K.VLLIGDSGVGK.S	[587-597]
		Checked	Confidence	Identifying Node	PSM Ambiguity	Annotated Sequence	Modifications	# Protein Groups	# Proteins	Master Protein Accessions	Protein Accessions	# Missed Cleavages	Charge	DeltaScore	DeltaCn	Rank	Search Engine Rank	m/z [Da]	MH+ [Da]	Theo. MH+ [Da]	DeltaM [ppm]	Deltam/z [Da]	Activation Type	MS Order	Isolation Interference [%]	Ion Inject Time [ms]	RT [min]	First Scan	Spectrum File	File ID	XCorr	Percolator q-Value	Percolator PEP
		FALSE	High	Sequest HT (A2)	Unambiguous	[KR].VILLGDSGVGK.[TSA]		1	2		C3ZB47; E4XLX0	0	2		0	1	6	529.314	1057.62	1057.63	-4.17	-0.00221	HCD (High Energy Collision Dissociation)	MS2	23.3339	110	69.0204	22718	PA_Nov18.raw	F5	2.25	0	0.03128
		FALSE	High	Sequest HT (A2)	Unambiguous	[KR].VILIGDSGVGK.[TSA]		1	9		A0A016WK24; A0A016WKK8; A0A1W2WF69; W2TY56; F6XMN3; A0A016WMC9; A0A016WKQ1; A0A368GMI9; A0A0B1SZL4	0	2		0	1	5	529.314	1057.62	1057.63	-4.17	-0.00221	HCD (High Energy Collision Dissociation)	MS2	23.3339	110	69.0204	22718	PA_Nov18.raw	F5	2.25	0	0.03128
		FALSE	High	Sequest HT (A2)	Unambiguous	[KR].VLLIGDSGVGK.[TSA]		1	7	A0A1I8H0N8	H9H629; A0A1I8FSL7; A0A1I8FYK8; A0A267DW32; A0A1I8H0N8; A0A1I8FWW3; C3Y0H6	0	2		0	1	4	529.314	1057.62	1057.63	-4.17	-0.00221	HCD (High Energy Collision Dissociation)	MS2	23.3339	110	69.0204	22718	PA_Nov18.raw	F5	2.25	0	0.03128
		FALSE	High	Sequest HT (A2)	Unambiguous	[KR].VLIIGDSGVGK.[TSA]		1	4		A0A182GTB4; Q16ZY0; A0A182H029; A0A1S4FIJ0	0	2		0	1	3	529.314	1057.62	1057.63	-4.17	-0.00221	HCD (High Energy Collision Dissociation)	MS2	23.3339	110	69.0204	22718	PA_Nov18.raw	F5	2.25	0	0.03128
		FALSE	High	Sequest HT (A2)	Unambiguous	[KR].VIILGDSGVGK.[TSA]		1	256		A0A0C2C7V5; A0A0M3I6M7; V3ZNC8; A0A0R3X1P7; A0A2A3E8R4; A0A0P6DV74; A0A087ZV73; A0A2Y9KVA0; A0A131ZX67; A0A2L2XX16; W5NB94; A0A087TIQ1; A0A2G9V424; G3N6W8; A0A1S3LD21; B2LYK6; A0A1W4ZG16; A0A0L7LFE6; I1SV77; A0A1D5NU47; A0A0K2TC39; A0A1Y1LNL7; A0A146NSL9; G3N6W9; A0A2I4B9Z6; U3MXC0; A0A383ZVS6; G3N6W4; A0A1S3GHT9; J9ENT8; A0A0N5AN54; A0A2A4K037; A0A0N4XWV9; F6Q8B3; A0A1W0XA81; A0A154P2A3; A0A146N…	0	2		0	1	2	529.314	1057.62	1057.63	-4.17	-0.00221	HCD (High Energy Collision Dissociation)	MS2	23.3339	110	69.0204	22718	PA_Nov18.raw	F5	2.25	0	0.03128
		FALSE	High	Sequest HT (A2)	Unambiguous	[KR].VLLLGDSGVGK.[TSA]		1	5		A0A1L8H7L9; A0A0C2N442; A0A1L8HE83; F7CTE2; T1FQ62	0	2	0	0	1	1	529.314	1057.62	1057.63	-4.17	-0.00221	HCD (High Energy Collision Dissociation)	MS2	23.3339	110	69.0204	22718	PA_Nov18.raw	F5	2.25	0	0.03128
		FALSE	High	Sequest HT (A2)	Unambiguous	[KR].VLLIGDSGVGK.[TSA]		1	7	A0A1I8H0N8	H9H629; A0A1I8FSL7; A0A1I8FYK8; A0A267DW32; A0A1I8H0N8; A0A1I8FWW3; C3Y0H6	0	2		0	1	6	529.315	1057.62	1057.63	-2.55	-0.00135	HCD (High Energy Collision Dissociation)	MS2	42.1982	110	68.2663	22435	PA_Nov18.raw	F5	2.81	0	0.03906
		FALSE	High	Sequest HT (A2)	Unambiguous	[KR].VILIGDSGVGK.[TSA]		1	9		A0A016WK24; A0A016WKK8; A0A1W2WF69; W2TY56; F6XMN3; A0A016WMC9; A0A016WKQ1; A0A368GMI9; A0A0B1SZL4	0	2		0	1	5	529.315	1057.62	1057.63	-2.55	-0.00135	HCD (High Energy Collision Dissociation)	MS2	42.1982	110	68.2663	22435	PA_Nov18.raw	F5	2.81	0	0.03906
		FALSE	High	Sequest HT (A2)	Unambiguous	[KR].VIILGDSGVGK.[TSA]		1	256		A0A0C2C7V5; A0A0M3I6M7; V3ZNC8; A0A0R3X1P7; A0A2A3E8R4; A0A0P6DV74; A0A087ZV73; A0A2Y9KVA0; A0A131ZX67; A0A2L2XX16; W5NB94; A0A087TIQ1; A0A2G9V424; G3N6W8; A0A1S3LD21; B2LYK6; A0A1W4ZG16; A0A0L7LFE6; I1SV77; A0A1D5NU47; A0A0K2TC39; A0A1Y1LNL7; A0A146NSL9; G3N6W9; A0A2I4B9Z6; U3MXC0; A0A383ZVS6; G3N6W4; A0A1S3GHT9; J9ENT8; A0A0N5AN54; A0A2A4K037; A0A0N4XWV9; F6Q8B3; A0A1W0XA81; A0A154P2A3; A0A146N…	0	2		0	1	4	529.315	1057.62	1057.63	-2.55	-0.00135	HCD (High Energy Collision Dissociation)	MS2	42.1982	110	68.2663	22435	PA_Nov18.raw	F5	2.81	0	0.03906
		FALSE	High	Sequest HT (A2)	Unambiguous	[KR].VILLGDSGVGK.[TSA]		1	2		C3ZB47; E4XLX0	0	2		0	1	3	529.315	1057.62	1057.63	-2.55	-0.00135	HCD (High Energy Collision Dissociation)	MS2	42.1982	110	68.2663	22435	PA_Nov18.raw	F5	2.81	0	0.03906
		FALSE	High	Sequest HT (A2)	Unambiguous	[KR].VLLLGDSGVGK.[TSA]		1	5		A0A1L8H7L9; A0A0C2N442; A0A1L8HE83; F7CTE2; T1FQ62	0	2		0	1	2	529.315	1057.62	1057.63	-2.55	-0.00135	HCD (High Energy Collision Dissociation)	MS2	42.1982	110	68.2663	22435	PA_Nov18.raw	F5	2.81	0	0.03906
		FALSE	High	Sequest HT (A2)	Unambiguous	[KR].VLIIGDSGVGK.[TSA]		1	4		A0A182GTB4; Q16ZY0; A0A182H029; A0A1S4FIJ0	0	2	0	0	1	1	529.315	1057.62	1057.63	-2.55	-0.00135	HCD (High Energy Collision Dissociation)	MS2	42.1982	110	68.2663	22435	PA_Nov18.raw	F5	2.81	0	0.03906
		FALSE	High	Sequest HT (A2)	Unambiguous	[KR].VLIIGDSGVGK.[TSA]		1	4		A0A182GTB4; Q16ZY0; A0A182H029; A0A1S4FIJ0	0	2		0.0232	6	10	529.315	1057.62	1057.63	-3.13	-0.00166	HCD (High Energy Collision Dissociation)	MS2	22.2935	110	68.6715	22587	PA_Nov18.raw	F5	2.53	0.006099	0.194
		FALSE	High	Sequest HT (A2)	Unambiguous	[KR].VILLGDSGVGK.[TSA]		1	2		C3ZB47; E4XLX0	0	2		0.0232	6	9	529.315	1057.62	1057.63	-3.13	-0.00166	HCD (High Energy Collision Dissociation)	MS2	22.2935	110	68.6715	22587	PA_Nov18.raw	F5	2.53	0.006099	0.194
		FALSE	High	Sequest HT (A2)	Unambiguous	[KR].VILIGDSGVGK.[TSA]		1	9		A0A016WK24; A0A016WKK8; A0A1W2WF69; W2TY56; F6XMN3; A0A016WMC9; A0A016WKQ1; A0A368GMI9; A0A0B1SZL4	0	2		0.0232	6	8	529.315	1057.62	1057.63	-3.13	-0.00166	HCD (High Energy Collision Dissociation)	MS2	22.2935	110	68.6715	22587	PA_Nov18.raw	F5	2.53	0.006099	0.194
		FALSE	High	Sequest HT (A2)	Unambiguous	[KR].VLLIGDSGVGK.[TSA]		1	7	A0A1I8H0N8	H9H629; A0A1I8FSL7; A0A1I8FYK8; A0A267DW32; A0A1I8H0N8; A0A1I8FWW3; C3Y0H6	0	2		0.0232	6	7	529.315	1057.62	1057.63	-3.13	-0.00166	HCD (High Energy Collision Dissociation)	MS2	22.2935	110	68.6715	22587	PA_Nov18.raw	F5	2.53	0.006099	0.194
		FALSE	High	Sequest HT (A2)	Unambiguous	[KR].VIILGDSGVGK.[TSA]		1	256		A0A0C2C7V5; A0A0M3I6M7; V3ZNC8; A0A0R3X1P7; A0A2A3E8R4; A0A0P6DV74; A0A087ZV73; A0A2Y9KVA0; A0A131ZX67; A0A2L2XX16; W5NB94; A0A087TIQ1; A0A2G9V424; G3N6W8; A0A1S3LD21; B2LYK6; A0A1W4ZG16; A0A0L7LFE6; I1SV77; A0A1D5NU47; A0A0K2TC39; A0A1Y1LNL7; A0A146NSL9; G3N6W9; A0A2I4B9Z6; U3MXC0; A0A383ZVS6; G3N6W4; A0A1S3GHT9; J9ENT8; A0A0N5AN54; A0A2A4K037; A0A0N4XWV9; F6Q8B3; A0A1W0XA81; A0A154P2A3; A0A146N…	0	2		0.0232	6	6	529.315	1057.62	1057.63	-3.13	-0.00166	HCD (High Energy Collision Dissociation)	MS2	22.2935	110	68.6715	22587	PA_Nov18.raw	F5	2.53	0.006099	0.194
FALSE	High	Master Protein	N6TCR8	Uncharacterized protein (Fragment) OS=Dendroctonus ponderosae OX=77166 GN=YQE_05238 PE=4 SV=1	0	3.1	1	1	2	1	1	1054	118.3	4.97	7.14	1	High
	Checked	Confidence	Annotated Sequence	Modifications	Modifications in Master Proteins	Qvality PEP	Qvality q-value	# Protein Groups	# Proteins	# PSMs	Master Protein Accessions	Positions in Master Proteins	# Missed Cleavages	Theo. MH+ [Da]	Found in Sample: [S5] F5: Sample	Confidence (by Search Engine): Sequest HT	Percolator q-Value (by Search Engine): Sequest HT	Percolator PEP (by Search Engine): Sequest HT	XCorr (by Search Engine): Sequest HT	Sequence in Protein	Positions in Protein	Peptide Group Modifications in Protein
	FALSE	High	[KR-].TAANVEEAFINTAK.[EQA]			0.000193546	0	1	115	2	N6TCR8	N6TCR8 [152-165]	0	1478.75	High	High	0	0.0007935	3.91	K.TAANVEEAFINTAK.E	[152-165]
		Checked	Confidence	Identifying Node	PSM Ambiguity	Annotated Sequence	Modifications	# Protein Groups	# Proteins	Master Protein Accessions	Protein Accessions	# Missed Cleavages	Charge	DeltaScore	DeltaCn	Rank	Search Engine Rank	m/z [Da]	MH+ [Da]	Theo. MH+ [Da]	DeltaM [ppm]	Deltam/z [Da]	Activation Type	MS Order	Isolation Interference [%]	Ion Inject Time [ms]	RT [min]	First Scan	Spectrum File	File ID	XCorr	Percolator q-Value	Percolator PEP
		FALSE	High	Sequest HT (A2)	Unambiguous	[KR-].TAANVEEAFINTAK.[EQA]		1	115	N6TCR8	A0A212EVI7; O18333; A0A2P6KFU4; T1FN85; A0A0L7KXG5; A0A1Z5L7W0; A0A369RRK9; F4WN12; A0A1S3HE72; D3TMA0; A0A2C9K0B4; A0A2T7NGU8; B4HQA8; T1IZ87; A0A1B0BKV2; A0A131XIF2; A0A182SXG7; A0A0K8TS92; H2Y1B2; A0A0K8W2C8; A0A0C9SD38; A0A182MVE2; W4YUG2; A0A182H977; A0A2G8K252; B4NMG9; A0A0L8FU30; A0A0L8FUV8; A0A293L4M3; A0A182FE75; A0A1L8DV29; A0A1J1HIC6; A0A0N1IF57; A0A195BCV7; A0A0L7KM58; Q19N37; A0A0B7A…	0	2	0.4757	0	1	1	739.875	1478.74	1478.75	-3.77	-0.00279	HCD (High Energy Collision Dissociation)	MS2	49.3316	110	67.3893	22106	PA_Nov18.raw	F5	3.91	0	0.0007935
		FALSE	High	Sequest HT (A2)	Unambiguous	[KR-].TAANVEEAFINTAK.[EQA]		1	115	N6TCR8	A0A212EVI7; O18333; A0A2P6KFU4; T1FN85; A0A0L7KXG5; A0A1Z5L7W0; A0A369RRK9; F4WN12; A0A1S3HE72; D3TMA0; A0A2C9K0B4; A0A2T7NGU8; B4HQA8; T1IZ87; A0A1B0BKV2; A0A131XIF2; A0A182SXG7; A0A0K8TS92; H2Y1B2; A0A0K8W2C8; A0A0C9SD38; A0A182MVE2; W4YUG2; A0A182H977; A0A2G8K252; B4NMG9; A0A0L8FU30; A0A0L8FUV8; A0A293L4M3; A0A182FE75; A0A1L8DV29; A0A1J1HIC6; A0A0N1IF57; A0A195BCV7; A0A0L7KM58; Q19N37; A0A0B7A…	0	2	0.463	0	1	1	739.875	1478.74	1478.75	-4.35	-0.00322	HCD (High Energy Collision Dissociation)	MS2	47.1825	110	67.7629	22246	PA_Nov18.raw	F5	3.24	0.002753	0.04652
FALSE	High	Master Protein	A0A151WLA2	Enolase OS=Trachymyrmex zeteki OX=64791 GN=ALC60_12167 PE=3 SV=1	0	1.149	2	1	2	1	1	434	47.1	6.55	4.77	1	High
	Checked	Confidence	Annotated Sequence	Modifications	Modifications in Master Proteins	Qvality PEP	Qvality q-value	# Protein Groups	# Proteins	# PSMs	Master Protein Accessions	Positions in Master Proteins	# Missed Cleavages	Theo. MH+ [Da]	Found in Sample: [S5] F5: Sample	Confidence (by Search Engine): Sequest HT	Percolator q-Value (by Search Engine): Sequest HT	Percolator PEP (by Search Engine): Sequest HT	XCorr (by Search Engine): Sequest HT	Sequence in Protein	Positions in Protein	Peptide Group Modifications in Protein
	FALSE	High	[R].IEEELGADAK.[Y]			0.0584017	0.00803471	1	3	2	A0A151WLA2	A0A151WLA2 [414-423]	0	1074.53	High	High	0.002753	0.0709	2.39	R.IEEELGADAK.Y	[414-423]
		Checked	Confidence	Identifying Node	PSM Ambiguity	Annotated Sequence	Modifications	# Protein Groups	# Proteins	Master Protein Accessions	Protein Accessions	# Missed Cleavages	Charge	DeltaScore	DeltaCn	Rank	Search Engine Rank	m/z [Da]	MH+ [Da]	Theo. MH+ [Da]	DeltaM [ppm]	Deltam/z [Da]	Activation Type	MS Order	Isolation Interference [%]	Ion Inject Time [ms]	RT [min]	First Scan	Spectrum File	File ID	XCorr	Percolator q-Value	Percolator PEP
		FALSE	High	Sequest HT (A2)	Unambiguous	[R].IEEELGADAK.[Y]		1	3	A0A151WLA2	A0A151WLA2; A0A1S3HYJ1; A7S5Z0	0	2	0.1506	0	1	1	537.77	1074.53	1074.53	0.52	0.00028	HCD (High Energy Collision Dissociation)	MS2	54.6433	110	18.6695	4108	PA_Nov18.raw	F5	2.39	0.002753	0.0709
		FALSE	High	Sequest HT (A2)	Unambiguous	[R].IEEELGADAK.[Y]		1	3	A0A151WLA2	A0A151WLA2; A0A1S3HYJ1; A7S5Z0	0	2	0.1134	0	1	1	537.769	1074.53	1074.53	0.3	0.00016	HCD (High Energy Collision Dissociation)	MS2	30.276	110	18.2879	3966	PA_Nov18.raw	F5	2.38	0.005125	0.1035
FALSE	High	Master Protein	A0A1I8QBT0	Uncharacterized protein OS=Stomoxys calcitrans OX=35570 GN=106082291 PE=3 SV=1	0	1.059	1	1	2	1	1	1961	224.1	6.23	5.99	1	High
	Checked	Confidence	Annotated Sequence	Modifications	Modifications in Master Proteins	Qvality PEP	Qvality q-value	# Protein Groups	# Proteins	# PSMs	Master Protein Accessions	Positions in Master Proteins	# Missed Cleavages	Theo. MH+ [Da]	Found in Sample: [S5] F5: Sample	Confidence (by Search Engine): Sequest HT	Percolator q-Value (by Search Engine): Sequest HT	Percolator PEP (by Search Engine): Sequest HT	XCorr (by Search Engine): Sequest HT	Sequence in Protein	Positions in Protein	Peptide Group Modifications in Protein
	FALSE	High	[R].LDDAEANALK.[G]			0.0765091	0.00803471	1	32	2	A0A1I8QBT0	A0A1I8QBT0 [1795-1804]	0	1059.53	High	High	0.002753	0.0975	3.11	R.LDDAEANALK.G	[1795-1804]
		Checked	Confidence	Identifying Node	PSM Ambiguity	Annotated Sequence	Modifications	# Protein Groups	# Proteins	Master Protein Accessions	Protein Accessions	# Missed Cleavages	Charge	DeltaScore	DeltaCn	Rank	Search Engine Rank	m/z [Da]	MH+ [Da]	Theo. MH+ [Da]	DeltaM [ppm]	Deltam/z [Da]	Activation Type	MS Order	Isolation Interference [%]	Ion Inject Time [ms]	RT [min]	First Scan	Spectrum File	File ID	XCorr	Percolator q-Value	Percolator PEP
		FALSE	High	Sequest HT (A2)	Unambiguous	[R].LDDAEANALK.[G]		1	32	A0A1I8QBT0	A0A1I8QBU4; A0A1I8QBT9; A0A1I8QBW3; A0A1I8QBU6; A0A1I8QBY4; A0A1I8QBU0; A0A1I8QBV0; A0A1I8QBT4; A0A1I8QBV9; A0A1I8QBV1; A0A1I8QBV5; A0A1I8QBX1; A0A1I8QBV7; A0A1I8QBZ3; A0A1I8QBV2; A0A1I8QBY8; A0A1I8QBV3; A0A1I8QC08; A0A1I8QBV6; A0A1I8QBU5; A0A1I8QBU8; A0A1I8QBY1; A0A1I8QBU1; A0A1I8QBU9; A0A1I8QBW9; A0A1I8QBV8; A0A1I8QBY3; A0A1I8QBT0; A0A1I8QBZ8; A0A1I8QBW2; A0A1I8QC03; A0A1I8QBW4	0	2	0.1111	0	1	1	530.27	1059.53	1059.53	0.33	0.00018	HCD (High Energy Collision Dissociation)	MS2	38.7125	110	20.5014	4785	PA_Nov18.raw	F5	2.88	0.002753	0.08727
		FALSE	High	Sequest HT (A2)	Unambiguous	[R].LDDAEANALK.[G]		1	32	A0A1I8QBT0	A0A1I8QBU4; A0A1I8QBT9; A0A1I8QBW3; A0A1I8QBU6; A0A1I8QBY4; A0A1I8QBU0; A0A1I8QBV0; A0A1I8QBT4; A0A1I8QBV9; A0A1I8QBV1; A0A1I8QBV5; A0A1I8QBX1; A0A1I8QBV7; A0A1I8QBZ3; A0A1I8QBV2; A0A1I8QBY8; A0A1I8QBV3; A0A1I8QC08; A0A1I8QBV6; A0A1I8QBU5; A0A1I8QBU8; A0A1I8QBY1; A0A1I8QBU1; A0A1I8QBU9; A0A1I8QBW9; A0A1I8QBV8; A0A1I8QBY3; A0A1I8QBT0; A0A1I8QBZ8; A0A1I8QBW2; A0A1I8QC03; A0A1I8QBW4	0	2	0.1029	0	1	1	530.269	1059.53	1059.53	-0.36	-0.00019	HCD (High Energy Collision Dissociation)	MS2	34.4305	110	20.8522	4915	PA_Nov18.raw	F5	3.11	0.002753	0.0975
FALSE	High	Master Protein	A0A0P6JXK2	Tubulin alpha chain OS=Daphnia magna OX=35525 PE=3 SV=1	0	3.82	6	2	2	2	1	502	56.3	6.64	5.61	2	High
	Checked	Confidence	Annotated Sequence	Modifications	Modifications in Master Proteins	Qvality PEP	Qvality q-value	# Protein Groups	# Proteins	# PSMs	Master Protein Accessions	Positions in Master Proteins	# Missed Cleavages	Theo. MH+ [Da]	Found in Sample: [S5] F5: Sample	Confidence (by Search Engine): Sequest HT	Percolator q-Value (by Search Engine): Sequest HT	Percolator PEP (by Search Engine): Sequest HT	XCorr (by Search Engine): Sequest HT	Sequence in Protein	Positions in Protein	Peptide Group Modifications in Protein
	FALSE	High	[K].TIGGGDDSFNTFFSETGSGK.[HA]			0.000391038	0	1	118	2	A0A0P6JXK2	A0A0P6JXK2 [25-44]	0	2023.89	High	High	0	0.001382	3.32	K.TIGGGDDSFNTFFSETGSGK.H	[25-44]
		Checked	Confidence	Identifying Node	PSM Ambiguity	Annotated Sequence	Modifications	# Protein Groups	# Proteins	Master Protein Accessions	Protein Accessions	# Missed Cleavages	Charge	DeltaScore	DeltaCn	Rank	Search Engine Rank	m/z [Da]	MH+ [Da]	Theo. MH+ [Da]	DeltaM [ppm]	Deltam/z [Da]	Activation Type	MS Order	Isolation Interference [%]	Ion Inject Time [ms]	RT [min]	First Scan	Spectrum File	File ID	XCorr	Percolator q-Value	Percolator PEP
		FALSE	High	Sequest HT (A2)	Unambiguous	[K].TLGGGDDSFNTFFSETGSGK.[HA]		1	4		A0A183TD95; A0A0X3NTE5; A0A183SBQ0; V4AYN0	0	2		0	1	2	1012.44	2023.88	2023.89	-3.42	-0.00346	HCD (High Energy Collision Dissociation)	MS2	54.2634	110	73.2997	24325	PA_Nov18.raw	F5	3.32	0	0.001382
		FALSE	High	Sequest HT (A2)	Unambiguous	[K].TIGGGDDSFNTFFSETGSGK.[HA]		1	114	A0A0P6JXK2	A0A0P5SUT4; A0A0P5DQE9; A0A1Z5LH74; A0A1B0D3C0; D5MRY0; A0A0L8HN06; A0A0P5EYK5; Q8MWE1; Q86E37; A0A0P5KH09; W5MVJ6; A0A0P4VZJ1; A0A0N7ZIJ7; A0A0P5E184; A0A0P6JXK2; A0A1B0CUY9; A0A0P5EFL6; A0A087YJD0; Q9NL73; A0A0A9YKX2; A0A1B6IMY7; W6UST3; A0A170Y036; A0A267DJA8; A0A0P5A330; T1JVC9; A0A2R7X5D6; Q6R7Z0; A0A0R3UA28; A0A267E267; A0A0P5CJA7; A0A0P5ILK1; W5LHB1; A0A0P5GQJ7; A0A0P5KQ42; A0A068WDD8; A0A…	0	2	0	0	1	1	1012.44	2023.88	2023.89	-3.42	-0.00346	HCD (High Energy Collision Dissociation)	MS2	54.2634	110	73.2997	24325	PA_Nov18.raw	F5	3.32	0	0.001382
	FALSE	High	[K].DVNAAIATIK.[TI]			0.103269	0.00803471	1	258	3	A0A0P6JXK2	A0A0P6JXK2 [311-320]	0	1015.58	High	High	0.005125	0.1095	2.29	K.DVNAAIATIK.T	[311-320]
		Checked	Confidence	Identifying Node	PSM Ambiguity	Annotated Sequence	Modifications	# Protein Groups	# Proteins	Master Protein Accessions	Protein Accessions	# Missed Cleavages	Charge	DeltaScore	DeltaCn	Rank	Search Engine Rank	m/z [Da]	MH+ [Da]	Theo. MH+ [Da]	DeltaM [ppm]	Deltam/z [Da]	Activation Type	MS Order	Isolation Interference [%]	Ion Inject Time [ms]	RT [min]	First Scan	Spectrum File	File ID	XCorr	Percolator q-Value	Percolator PEP
		FALSE	High	Sequest HT (A2)	Unambiguous	[K].DVNAAIATIK.[TI]		1	256	A0A0P6JXK2	D2HEW5; A0A2I3HLV5; A0A341CYQ7; S9W7X2; A0A2U3VDY2; A0A183PSS1; H2NJB1; A0A2Y9H123; A0A2K5QAZ5; A0A2I3HPV4; A0A0P4Z163; A0A0N5CYF8; A0A0P4Y018; A0A2I3S225; G3VXD6; A0A0P6JXK2; L9JBF0; A0A384BL67; M3WDV2; F5H5D3; G1RDQ5; A0A0P5EFL6; A0A2I3M581; A0A2I3LNY7; A0A0N8ABQ5; G1TNS4; A0A2K6AMP0; A0A2K5LTF2; B4NIY4; G1S824; A0A0P5MK36; H2Q5U9; L9L9Y2; J9RTD3; A0A181ZLG6; A0A087UCR0; A0A2K6GA77; W5QC38; A0A…	0	2	0	0	1	1	508.294	1015.58	1015.58	3.3	0.00168	HCD (High Energy Collision Dissociation)	MS2	56.1252	110	31.6611	8919	PA_Nov18.raw	F5	2.29	0.005125	0.1095
		FALSE	High	Sequest HT (A2)	Unambiguous	[K].DVNAAIATLK.[TI]		1	1		G5B9E8	0	2		0	1	2	508.294	1015.58	1015.58	3.3	0.00168	HCD (High Energy Collision Dissociation)	MS2	56.1252	110	31.6611	8919	PA_Nov18.raw	F5	2.29	0.005125	0.1095
		FALSE	High	Sequest HT (A2)	Unambiguous	[K].DVNAALATIK.[TI]		1	1		A0A0P6A2I2	0	2		0	1	3	508.294	1015.58	1015.58	3.3	0.00168	HCD (High Energy Collision Dissociation)	MS2	56.1252	110	31.6611	8919	PA_Nov18.raw	F5	2.29	0.005125	0.1095
FALSE	High	Master Protein	A0A1W3JCQ2	glial fibrillary acidic protein isoform X1 OS=Ciona intestinalis OX=7719 GN=LOC100175966 PE=3 SV=1	0	1.012	2	1	2	1	1	450	51.2	5.14	4.03	1	High
	Checked	Confidence	Annotated Sequence	Modifications	Modifications in Master Proteins	Qvality PEP	Qvality q-value	# Protein Groups	# Proteins	# PSMs	Master Protein Accessions	Positions in Master Proteins	# Missed Cleavages	Theo. MH+ [Da]	Found in Sample: [S5] F5: Sample	Confidence (by Search Engine): Sequest HT	Percolator q-Value (by Search Engine): Sequest HT	Percolator PEP (by Search Engine): Sequest HT	XCorr (by Search Engine): Sequest HT	Sequence in Protein	Positions in Protein	Peptide Group Modifications in Protein
	FALSE	High	[K].AIIDSLNTDK.[A]			0.0883578	0.00803471	1	3	2	A0A1W3JCQ2	A0A1W3JCQ2 [147-156]	0	1089.58	High	High	0.002753	0.09734	2.06	K.AIIDSLNTDK.A	[147-156]
		Checked	Confidence	Identifying Node	PSM Ambiguity	Annotated Sequence	Modifications	# Protein Groups	# Proteins	Master Protein Accessions	Protein Accessions	# Missed Cleavages	Charge	DeltaScore	DeltaCn	Rank	Search Engine Rank	m/z [Da]	MH+ [Da]	Theo. MH+ [Da]	DeltaM [ppm]	Deltam/z [Da]	Activation Type	MS Order	Isolation Interference [%]	Ion Inject Time [ms]	RT [min]	First Scan	Spectrum File	File ID	XCorr	Percolator q-Value	Percolator PEP
		FALSE	High	Sequest HT (A2)	Unambiguous	[K].AIIDSLNTDK.[A]		1	3	A0A1W3JCQ2	F6Q6Q9; Q9BLX8; A0A1W3JCQ2	0	2	0.233	0	1	1	545.293	1089.58	1089.58	0.92	0.0005	HCD (High Energy Collision Dissociation)	MS2	61.7984	110	31.2938	8783	PA_Nov18.raw	F5	2.06	0.002753	0.09734
		FALSE	High	Sequest HT (A2)	Unambiguous	[K].AIIDSLNTDK.[A]		1	3	A0A1W3JCQ2	F6Q6Q9; Q9BLX8; A0A1W3JCQ2	0	2	0.2843	0	1	1	545.293	1089.58	1089.58	0.36	0.0002	HCD (High Energy Collision Dissociation)	MS2	61.7704	110	30.9393	8652	PA_Nov18.raw	F5	1.97	0.008955	0.2364
FALSE	High	Master Protein	A0A140H909	Catalase OS=Sinanodonta woodiana OX=1069815 GN=CAT PE=2 SV=1	0	2.685	6	2	2	2	1	512	58	7.21	5.47	2	High
	Checked	Confidence	Annotated Sequence	Modifications	Modifications in Master Proteins	Qvality PEP	Qvality q-value	# Protein Groups	# Proteins	# PSMs	Master Protein Accessions	Positions in Master Proteins	# Missed Cleavages	Theo. MH+ [Da]	Found in Sample: [S5] F5: Sample	Confidence (by Search Engine): Sequest HT	Percolator q-Value (by Search Engine): Sequest HT	Percolator PEP (by Search Engine): Sequest HT	XCorr (by Search Engine): Sequest HT	Sequence in Protein	Positions in Protein	Peptide Group Modifications in Protein
	FALSE	High	[R-].FSTVGGESGSADTAR.[D]			0.0193393	0	1	256	1	A0A140H909	A0A140H909 [110-124]	0	1441.66	High	High	0	0.02986	2.81	R.FSTVGGESGSADTAR.D	[110-124]
		Checked	Confidence	Identifying Node	PSM Ambiguity	Annotated Sequence	Modifications	# Protein Groups	# Proteins	Master Protein Accessions	Protein Accessions	# Missed Cleavages	Charge	DeltaScore	DeltaCn	Rank	Search Engine Rank	m/z [Da]	MH+ [Da]	Theo. MH+ [Da]	DeltaM [ppm]	Deltam/z [Da]	Activation Type	MS Order	Isolation Interference [%]	Ion Inject Time [ms]	RT [min]	First Scan	Spectrum File	File ID	XCorr	Percolator q-Value	Percolator PEP
		FALSE	High	Sequest HT (A2)	Unambiguous	[R-].FSTVGGESGSADTAR.[D]		1	256	A0A140H909	A0A2M4BKY1; A0A0B7BLJ5; Q694A0; C9DE70; A0A0P5B9J3; C8CCN2; A0A0C9Q530; B4PIY6; A0A0P6H096; K8ES57; B3SC13; C9DE74; A0A0P5I4C7; G9JPP9; A0A0P5ZKJ2; A0A2G5V696; G0MQA6; I2CCM9; A0A182FDJ3; Q6PTM1; G9JPQ9; A0A0P5KLB4; A9UCJ2; I2CCM8; A0A140H909; B4QPW5; A0A0P5D0X1; A0A1L3THV5; A0A0P5ET48; J7ETS1; B3M869; A0A0P6BE64; A0A164U0B2; A0A2M4CPJ5; A0A226DEX6; A0A0P5AT66; A0A1L8EEC3; A0A0P5QKE5; K1QTD6; A0A…	0	2	0.4555	0	1	1	721.334	1441.66	1441.66	4.36	0.00315	HCD (High Energy Collision Dissociation)	MS2	21.3771	110	17.625	3721	PA_Nov18.raw	F5	2.81	0	0.02986
	FALSE	High	[K].IWPQGEYPLIPVGK.[M]			0.0566749	0.00803471	1	3	1	A0A140H909	A0A140H909 [299-312]	0	1596.88	High	High	0.002753	0.06923	2.66	K.IWPQGEYPLIPVGK.M	[299-312]
		Checked	Confidence	Identifying Node	PSM Ambiguity	Annotated Sequence	Modifications	# Protein Groups	# Proteins	Master Protein Accessions	Protein Accessions	# Missed Cleavages	Charge	DeltaScore	DeltaCn	Rank	Search Engine Rank	m/z [Da]	MH+ [Da]	Theo. MH+ [Da]	DeltaM [ppm]	Deltam/z [Da]	Activation Type	MS Order	Isolation Interference [%]	Ion Inject Time [ms]	RT [min]	First Scan	Spectrum File	File ID	XCorr	Percolator q-Value	Percolator PEP
		FALSE	High	Sequest HT (A2)	Unambiguous	[K].IWPQGEYPLIPVGK.[M]		1	3	A0A140H909	A0A140H909; E1B2D0; D9ZZB9	0	2	0.4361	0	1	1	798.937	1596.87	1596.88	-7.63	-0.00609	HCD (High Energy Collision Dissociation)	MS2	0	83.989	74.3536	24725	PA_Nov18.raw	F5	2.66	0.002753	0.06923
FALSE	High	Master Protein	Q95PQ7	Intermediate filament protein C OS=Molgula oculata OX=27575 GN=if-c PE=2 SV=1	0	1.202	2	1	2	1	1	421	48.2	5	4.12	1	High
	Checked	Confidence	Annotated Sequence	Modifications	Modifications in Master Proteins	Qvality PEP	Qvality q-value	# Protein Groups	# Proteins	# PSMs	Master Protein Accessions	Positions in Master Proteins	# Missed Cleavages	Theo. MH+ [Da]	Found in Sample: [S5] F5: Sample	Confidence (by Search Engine): Sequest HT	Percolator q-Value (by Search Engine): Sequest HT	Percolator PEP (by Search Engine): Sequest HT	XCorr (by Search Engine): Sequest HT	Sequence in Protein	Positions in Protein	Peptide Group Modifications in Protein
	FALSE	High	[K].LGDLYASEVR.[R]			0.0499618	0.00803471	1	1	2	Q95PQ7	Q95PQ7 [119-128]	0	1122.58	High	High	0.006099	0.168	2.12	K.LGDLYASEVR.R	[119-128]
		Checked	Confidence	Identifying Node	PSM Ambiguity	Annotated Sequence	Modifications	# Protein Groups	# Proteins	Master Protein Accessions	Protein Accessions	# Missed Cleavages	Charge	DeltaScore	DeltaCn	Rank	Search Engine Rank	m/z [Da]	MH+ [Da]	Theo. MH+ [Da]	DeltaM [ppm]	Deltam/z [Da]	Activation Type	MS Order	Isolation Interference [%]	Ion Inject Time [ms]	RT [min]	First Scan	Spectrum File	File ID	XCorr	Percolator q-Value	Percolator PEP
		FALSE	High	Sequest HT (A2)	Unambiguous	[K].LGDLYASEVR.[R]		1	1	Q95PQ7	Q95PQ7	0	2	0.145	0	1	1	561.794	1122.58	1122.58	1.25	0.0007	HCD (High Energy Collision Dissociation)	MS2	48.3908	110	53.1441	16809	PA_Nov18.raw	F5	2	0.002753	0.0628
		FALSE	High	Sequest HT (A2)	Unambiguous	[K].LGDLYASEVR.[R]		1	1	Q95PQ7	Q95PQ7	0	2	0.066	0	1	1	561.794	1122.58	1122.58	1.14	0.00064	HCD (High Energy Collision Dissociation)	MS2	21.5167	110	58.672	18852	PA_Nov18.raw	F5	2.12	0.006099	0.168
FALSE	High	Master Protein	A0A0R3SXE2	Uncharacterized protein OS=Hymenolepis diminuta OX=6216 PE=3 SV=1	0	2.757	5	2	2	2	1	619	68.3	5.52	5.95	2	High
	Checked	Confidence	Annotated Sequence	Modifications	Modifications in Master Proteins	Qvality PEP	Qvality q-value	# Protein Groups	# Proteins	# PSMs	Master Protein Accessions	Positions in Master Proteins	# Missed Cleavages	Theo. MH+ [Da]	Found in Sample: [S5] F5: Sample	Confidence (by Search Engine): Sequest HT	Percolator q-Value (by Search Engine): Sequest HT	Percolator PEP (by Search Engine): Sequest HT	XCorr (by Search Engine): Sequest HT	Sequence in Protein	Positions in Protein	Peptide Group Modifications in Protein
	FALSE	High	[K].DAGTISGLNVLR.[IL]			0.025344	0	1	257	2	A0A0R3SXE2	A0A0R3SXE2 [160-171]	0	1215.67	High	High	0	0.03695	2.94	K.DAGTISGLNVLR.I	[160-171]
		Checked	Confidence	Identifying Node	PSM Ambiguity	Annotated Sequence	Modifications	# Protein Groups	# Proteins	Master Protein Accessions	Protein Accessions	# Missed Cleavages	Charge	DeltaScore	DeltaCn	Rank	Search Engine Rank	m/z [Da]	MH+ [Da]	Theo. MH+ [Da]	DeltaM [ppm]	Deltam/z [Da]	Activation Type	MS Order	Isolation Interference [%]	Ion Inject Time [ms]	RT [min]	First Scan	Spectrum File	File ID	XCorr	Percolator q-Value	Percolator PEP
		FALSE	High	Sequest HT (A2)	Unambiguous	[K].DAGTISGLNVLR.[IL]		1	256	A0A0R3SXE2	A0A0Y0RRD4; A0A1P8YWI0; A0A1I8B077; A0A1Y0F4K7; A0A0N7AWG5; A0A0Y0RRF3; Q6XVG4; A0A1B1FH64; A2TE70; A0A154NZW5; R4GEU2; A0A1L8FKY3; D7GL50; A0A0Y0QRN7; F6M7U0; B2KNJ4; A0A248QEF5; A0A146XUE5; Q1HGN3; A0A182LYI9; O44346; B0FC98; D3TJN8; B6F133; A0A0V0ZUY2; H2YRN0; A0A0C6WYZ0; A0A024A413; A0A0M9A1H2; I1W2C7; A0A182YAD3; A0A172QPY8; Q1XBV5; A0A2H4LI91; A2TE71; D6BP37; Q0QWE4; A0A0Y0RMR3; F6TJ80; A0A…	0	2	0	0	1	1	608.336	1215.67	1215.67	-3.26	-0.00198	HCD (High Energy Collision Dissociation)	MS2	11.2338	110	65.1341	21260	PA_Nov18.raw	F5	2.94	0	0.03695
		FALSE	High	Sequest HT (A2)	Unambiguous	[K].DAGTISGINVLR.[IL]		1	1		A0A1B1FHC4	0	2		0	1	2	608.336	1215.67	1215.67	-3.26	-0.00198	HCD (High Energy Collision Dissociation)	MS2	11.2338	110	65.1341	21260	PA_Nov18.raw	F5	2.94	0	0.03695
	FALSE	High	[RK].TVSDAVITVPAYFNDSQR.[Q]			0.0348461	0.00803471	1	9	1	A0A0R3SXE2	A0A0R3SXE2 [138-155]	0	1982.98	High	High	0.002753	0.04737	3.01	K.TVSDAVITVPAYFNDSQR.Q	[138-155]
		Checked	Confidence	Identifying Node	PSM Ambiguity	Annotated Sequence	Modifications	# Protein Groups	# Proteins	Master Protein Accessions	Protein Accessions	# Missed Cleavages	Charge	DeltaScore	DeltaCn	Rank	Search Engine Rank	m/z [Da]	MH+ [Da]	Theo. MH+ [Da]	DeltaM [ppm]	Deltam/z [Da]	Activation Type	MS Order	Isolation Interference [%]	Ion Inject Time [ms]	RT [min]	First Scan	Spectrum File	File ID	XCorr	Percolator q-Value	Percolator PEP
		FALSE	High	Sequest HT (A2)	Selected	[RK].TVSDAVITVPAYFNDSQR.[Q]		1	9	A0A0R3SXE2	A0A183MVA0; A0A183JTJ9; A0A094ZG26; A0A0R3SXE2; A0A183QAR3; G4V8L4; A0A0R3SGI6; P08418; F8J498	0	2		0.0066	2	2	991.991	1982.98	1982.98	-3.17	-0.00314	HCD (High Energy Collision Dissociation)	MS2	45.6361	110	73.0762	24242	PA_Nov18.raw	F5	3.01	0.002753	0.04737
FALSE	High	Master Protein	A0A1W2WCX6	myosin regulatory light chain, smooth muscle isoform X1 OS=Ciona intestinalis OX=7719 GN=LOC100177714 PE=4 SV=1	0	0.979	8	1	2	1	1	173	19.5	5.02	5.73	1	High
	Checked	Confidence	Annotated Sequence	Modifications	Modifications in Master Proteins	Qvality PEP	Qvality q-value	# Protein Groups	# Proteins	# PSMs	Master Protein Accessions	Positions in Master Proteins	# Missed Cleavages	Theo. MH+ [Da]	Found in Sample: [S5] F5: Sample	Confidence (by Search Engine): Sequest HT	Percolator q-Value (by Search Engine): Sequest HT	Percolator PEP (by Search Engine): Sequest HT	XCorr (by Search Engine): Sequest HT	Sequence in Protein	Positions in Protein	Peptide Group Modifications in Protein
	FALSE	High	[K].SLCYIVTHGQEEE.[-]	1xCarbamidomethyl [C3]		0.0972578	0.00803471	1	5	2	A0A1W2WCX6	A0A1W2WCX6 [161-173]	0	1564.69	High	High	0.006099	0.1419	3.19	K.SLCYIVTHGQEEE.-	[161-173]
		Checked	Confidence	Identifying Node	PSM Ambiguity	Annotated Sequence	Modifications	# Protein Groups	# Proteins	Master Protein Accessions	Protein Accessions	# Missed Cleavages	Charge	DeltaScore	DeltaCn	Rank	Search Engine Rank	m/z [Da]	MH+ [Da]	Theo. MH+ [Da]	DeltaM [ppm]	Deltam/z [Da]	Activation Type	MS Order	Isolation Interference [%]	Ion Inject Time [ms]	RT [min]	First Scan	Spectrum File	File ID	XCorr	Percolator q-Value	Percolator PEP
		FALSE	High	Sequest HT (A2)	Unambiguous	[K].SLcYIVTHGQEEE.[-]	C3(Carbamidomethyl)	1	5	A0A1W2WCX6	A0A1W2WB76; A0A1W2WCX6; H2YXU8; F6W6Z9; H2YXU9	0	2	0.4646	0	1	1	782.853	1564.7	1564.69	1.92	0.0015	HCD (High Energy Collision Dissociation)	MS2	68.421	110	60.909	19678	PA_Nov18.raw	F5	2.54	0.005125	0.105
		FALSE	High	Sequest HT (A2)	Unambiguous	[K].SLcYIVTHGQEEE.[-]	C3(Carbamidomethyl)	1	5	A0A1W2WCX6	A0A1W2WB76; A0A1W2WCX6; H2YXU8; F6W6Z9; H2YXU9	0	2	0.4828	0	1	1	782.851	1564.69	1564.69	-0.66	-0.00051	HCD (High Energy Collision Dissociation)	MS2	38.9136	110	61.2771	19815	PA_Nov18.raw	F5	3.19	0.006099	0.1419
FALSE	High	Master Protein	A0A1I8GVT8	Uncharacterized protein OS=Macrostomum lignano OX=282301 PE=3 SV=1	0	4.497	2	2	2	2	1	2052	222	8.34	7.75	2	High
	Checked	Confidence	Annotated Sequence	Modifications	Modifications in Master Proteins	Qvality PEP	Qvality q-value	# Protein Groups	# Proteins	# PSMs	Master Protein Accessions	Positions in Master Proteins	# Missed Cleavages	Theo. MH+ [Da]	Found in Sample: [S5] F5: Sample	Confidence (by Search Engine): Sequest HT	Percolator q-Value (by Search Engine): Sequest HT	Percolator PEP (by Search Engine): Sequest HT	XCorr (by Search Engine): Sequest HT	Sequence in Protein	Positions in Protein	Peptide Group Modifications in Protein
	FALSE	High	[KR].NIQAEEMVEFSSGLK.[GAV]			0.00158664	0	1	211	2	A0A1I8GVT8	A0A1I8GVT8 [1595-1609]	0	1681.81	High	High	0	0.004189	3.52	K.NIQAEEMVEFSSGLK.G	[1595-1609]
		Checked	Confidence	Identifying Node	PSM Ambiguity	Annotated Sequence	Modifications	# Protein Groups	# Proteins	Master Protein Accessions	Protein Accessions	# Missed Cleavages	Charge	DeltaScore	DeltaCn	Rank	Search Engine Rank	m/z [Da]	MH+ [Da]	Theo. MH+ [Da]	DeltaM [ppm]	Deltam/z [Da]	Activation Type	MS Order	Isolation Interference [%]	Ion Inject Time [ms]	RT [min]	First Scan	Spectrum File	File ID	XCorr	Percolator q-Value	Percolator PEP
		FALSE	High	Sequest HT (A2)	Unambiguous	[KR].NIQAEEMVEFSSGIK.[GAV]		1	1		A0A0P5PRR0	0	2		0	1	2	841.409	1681.81	1681.81	0.62	0.00052	HCD (High Energy Collision Dissociation)	MS2	16.8439	110	73.6068	24441	PA_Nov18.raw	F5	3.52	0	0.004189
		FALSE	High	Sequest HT (A2)	Unambiguous	[KR].NIQAEEMVEFSSGLK.[GAV]		1	210	A0A1I8GVT8	A0A0N7ZCJ7; A0A023GGX6; B7QCK2; A0A132A4K8; A0A0P5JKC9; A0A0V1DUL0; A0A1S8WU46; A0A1D2AIJ3; A0A131XMH8; A0A0V1GVY3; A0A0P5CT16; G4VLJ0; A0A0P5K415; A0A0P5JJM3; A0A1D1UHH3; Q86M15; H2YJV9; A0A0V0W630; A0A0P5CSC2; A0A293MXB7; Q5MCH1; Q5MCH0; A0A0P5ZQV7; A0A0P5FQ22; A0A0P5MGN8; A0A369SEE5; A0A0P4X6F5; A0A023FZN6; A0A0P5GCS9; A0A0P6A5R9; K1R6Z7; A0A0P5HM69; A0A1Y3B8E0; Q2F5T3; A0A0P6GQS6; A0A0P5G955;…	0	2	0	0	1	1	841.409	1681.81	1681.81	0.62	0.00052	HCD (High Energy Collision Dissociation)	MS2	16.8439	110	73.6068	24441	PA_Nov18.raw	F5	3.52	0	0.004189
	FALSE	High	[R].TGAIVDVPVGEEILGR.[V]			0.00338383	0	1	261	2	A0A1I8GVT8	A0A1I8GVT8 [1640-1655]	0	1624.89	High	High	0	0.007607	4.23	R.TGAIVDVPVGEELLGR.V	[1640-1655]
		Checked	Confidence	Identifying Node	PSM Ambiguity	Annotated Sequence	Modifications	# Protein Groups	# Proteins	Master Protein Accessions	Protein Accessions	# Missed Cleavages	Charge	DeltaScore	DeltaCn	Rank	Search Engine Rank	m/z [Da]	MH+ [Da]	Theo. MH+ [Da]	DeltaM [ppm]	Deltam/z [Da]	Activation Type	MS Order	Isolation Interference [%]	Ion Inject Time [ms]	RT [min]	First Scan	Spectrum File	File ID	XCorr	Percolator q-Value	Percolator PEP
		FALSE	High	Sequest HT (A2)	Unambiguous	[R].TGAIVDVPVGEELLGR.[V]		1	256	A0A1I8GVT8	A0A146ML13; A0A2K6PGZ0; A0A2K5S3L6; A0A091DY40; G3W270; A0A060XQL0; A0A2I3N839; A0A146WFU7; A0A1V4KRC2; A0A1A8DY65; A0A096MSU0; G1M1T5; K7DNH8; Q4RPU2; A0A1S3PEL4; Q90ZX7; F7ETD0; A0A1A8SGI6; A0A1L1RMC2; L5K2R5; E9J3G5; A0A0V1GVY3; A0A0N0BIY2; M3ZMM6; A0A2Y9DTS8; K7EK77; W5NY50; A0A226NR02; G3PUM3; A0A287BBS4; U3IVL6; H2YJV9; A0A146MKD2; A0A0V0W630; H2NW96; I3JKV4; I3M2S0; A0A0L7QXV3; A0A061ICE4;…	0	2		0	1	2	812.946	1624.88	1624.89	-4	-0.00325	HCD (High Energy Collision Dissociation)	MS2	10.0259	74.501	73.858	24536	PA_Nov18.raw	F5	4.23	0	0.007607
		FALSE	High	Sequest HT (A2)	Unambiguous	[R].TGAIVDVPVGEEILGR.[V]		1	5		L7N0S7; C3YPX2; F6RR11; Q8WPH6; A0A1W5B9K1	0	2	0	0	1	1	812.946	1624.88	1624.89	-4	-0.00325	HCD (High Energy Collision Dissociation)	MS2	10.0259	74.501	73.858	24536	PA_Nov18.raw	F5	4.23	0	0.007607
FALSE	High	Master Protein	A0A218URC7	Ras association domain-containing protein 6 OS=Lonchura striata domestica OX=299123 GN=RASSF6 PE=4 SV=1	0	1.076	4	1	2	1	1	341	39.8	8.81	5.63	1	High
	Checked	Confidence	Annotated Sequence	Modifications	Modifications in Master Proteins	Qvality PEP	Qvality q-value	# Protein Groups	# Proteins	# PSMs	Master Protein Accessions	Positions in Master Proteins	# Missed Cleavages	Theo. MH+ [Da]	Found in Sample: [S5] F5: Sample	Confidence (by Search Engine): Sequest HT	Percolator q-Value (by Search Engine): Sequest HT	Percolator PEP (by Search Engine): Sequest HT	XCorr (by Search Engine): Sequest HT	Sequence in Protein	Positions in Protein	Peptide Group Modifications in Protein
	FALSE	High	[R].INEEEEQEIQQTTAR.[Y]			0.0729232	0.00803471	1	2	2	A0A218URC7	A0A218URC7 [303-317]	0	1817.85	High	High	0.006099	0.1234	3.14	R.INEEEEQEIQQTTAR.Y	[303-317]
		Checked	Confidence	Identifying Node	PSM Ambiguity	Annotated Sequence	Modifications	# Protein Groups	# Proteins	Master Protein Accessions	Protein Accessions	# Missed Cleavages	Charge	DeltaScore	DeltaCn	Rank	Search Engine Rank	m/z [Da]	MH+ [Da]	Theo. MH+ [Da]	DeltaM [ppm]	Deltam/z [Da]	Activation Type	MS Order	Isolation Interference [%]	Ion Inject Time [ms]	RT [min]	First Scan	Spectrum File	File ID	XCorr	Percolator q-Value	Percolator PEP
		FALSE	High	Sequest HT (A2)	Unambiguous	[R].INEEEEQEIQQTTAR.[Y]		1	2	A0A218URC7	H0ZLM0; A0A218URC7	0	3	0.2731	0	1	1	606.622	1817.85	1817.85	0.57	0.00034	HCD (High Energy Collision Dissociation)	MS2	41.0525	110	16.7392	3400	PA_Nov18.raw	F5	2.49	0.002753	0.08393
		FALSE	High	Sequest HT (A2)	Unambiguous	[R].INEEEEQEIQQTTAR.[Y]		1	2	A0A218URC7	H0ZLM0; A0A218URC7	0	3	0.3153	0	1	1	606.622	1817.85	1817.85	-0.04	-2e-05	HCD (High Energy Collision Dissociation)	MS2	19.7561	110	16.3814	3269	PA_Nov18.raw	F5	3.14	0.006099	0.1234
FALSE	High	Master Protein	A0A1A8Q4C5	Myosin, light chain 9, regulatory (Fragment) OS=Nothobranchius pienaari OX=704102 GN=MYL9 PE=4 SV=1	0	1.574	8	1	1	1	1	150	17.2	4.45	2.96	1	High
	Checked	Confidence	Annotated Sequence	Modifications	Modifications in Master Proteins	Qvality PEP	Qvality q-value	# Protein Groups	# Proteins	# PSMs	Master Protein Accessions	Positions in Master Proteins	# Missed Cleavages	Theo. MH+ [Da]	Found in Sample: [S5] F5: Sample	Confidence (by Search Engine): Sequest HT	Percolator q-Value (by Search Engine): Sequest HT	Percolator PEP (by Search Engine): Sequest HT	XCorr (by Search Engine): Sequest HT	Sequence in Protein	Positions in Protein	Peptide Group Modifications in Protein
	FALSE	High	[-].AMFDQSQIQEFK.[E]	1xOxidation [M2]		0.0167418	0	1	1	1	A0A1A8Q4C5	A0A1A8Q4C5 [1-12]	0	1487.68	High	High	0	0.02665	2.96	-.AMFDQSQIQEFK.E	[1-12]
		Checked	Confidence	Identifying Node	PSM Ambiguity	Annotated Sequence	Modifications	# Protein Groups	# Proteins	Master Protein Accessions	Protein Accessions	# Missed Cleavages	Charge	DeltaScore	DeltaCn	Rank	Search Engine Rank	m/z [Da]	MH+ [Da]	Theo. MH+ [Da]	DeltaM [ppm]	Deltam/z [Da]	Activation Type	MS Order	Isolation Interference [%]	Ion Inject Time [ms]	RT [min]	First Scan	Spectrum File	File ID	XCorr	Percolator q-Value	Percolator PEP
		FALSE	High	Sequest HT (A2)	Unambiguous	[-].AmFDQSQIQEFK.[E]	M2(Oxidation)	1	1	A0A1A8Q4C5	A0A1A8Q4C5	0	2	0.4831	0	1	1	744.343	1487.68	1487.68	-3.77	-0.0028	HCD (High Energy Collision Dissociation)	MS2	49.2223	110	68.2639	22434	PA_Nov18.raw	F5	2.96	0	0.02665
FALSE	High	Master Protein	A0A1W5BMF0	talin-2 isoform X1 OS=Ciona intestinalis OX=7719 GN=LOC100176155 PE=4 SV=1	0	1.543	1	1	1	1	1	2565	276.1	6.1	2.7	1	High
	Checked	Confidence	Annotated Sequence	Modifications	Modifications in Master Proteins	Qvality PEP	Qvality q-value	# Protein Groups	# Proteins	# PSMs	Master Protein Accessions	Positions in Master Proteins	# Missed Cleavages	Theo. MH+ [Da]	Found in Sample: [S5] F5: Sample	Confidence (by Search Engine): Sequest HT	Percolator q-Value (by Search Engine): Sequest HT	Percolator PEP (by Search Engine): Sequest HT	XCorr (by Search Engine): Sequest HT	Sequence in Protein	Positions in Protein	Peptide Group Modifications in Protein
	FALSE	High	[KR].TAEELNIAANDLVGASR.[G]			0.0183211	0	1	13	1	A0A1W5BMF0	A0A1W5BMF0 [1243-1259]	0	1743.89	High	High	0	0.02866	2.7	K.TAEELNIAANDLVGASR.G	[1243-1259]
		Checked	Confidence	Identifying Node	PSM Ambiguity	Annotated Sequence	Modifications	# Protein Groups	# Proteins	Master Protein Accessions	Protein Accessions	# Missed Cleavages	Charge	DeltaScore	DeltaCn	Rank	Search Engine Rank	m/z [Da]	MH+ [Da]	Theo. MH+ [Da]	DeltaM [ppm]	Deltam/z [Da]	Activation Type	MS Order	Isolation Interference [%]	Ion Inject Time [ms]	RT [min]	First Scan	Spectrum File	File ID	XCorr	Percolator q-Value	Percolator PEP
		FALSE	High	Sequest HT (A2)	Unambiguous	[KR].TAEELNIAANDLVGASR.[G]		1	13	A0A1W5BMF0	A0A1W5BMF4; A0A1W5BTH0; H2ZQQ4; F6WWV8; A0A1W5BR53; H2ZQQ3; A0A1W5BSF5; H2ZQP9; H2ZQQ1; H2ZQQ0; H2ZQQ5; A0A1W5BMF0; F6WWU2	0	2	0.4778	0	1	1	872.447	1743.89	1743.89	-0.65	-0.00057	HCD (High Energy Collision Dissociation)	MS2	56.4518	110	68.3931	22483	PA_Nov18.raw	F5	2.7	0	0.02866
FALSE	High	Master Protein	A0A091DIG8	Aldehyde dehydrogenase family 1 member L2, mitochondrial OS=Fukomys damarensis OX=885580 GN=H920_08299 PE=3 SV=1	0	0.963	1	1	1	1	1	1654	182.1	6.06	2.08	1	High
	Checked	Confidence	Annotated Sequence	Modifications	Modifications in Master Proteins	Qvality PEP	Qvality q-value	# Protein Groups	# Proteins	# PSMs	Master Protein Accessions	Positions in Master Proteins	# Missed Cleavages	Theo. MH+ [Da]	Found in Sample: [S5] F5: Sample	Confidence (by Search Engine): Sequest HT	Percolator q-Value (by Search Engine): Sequest HT	Percolator PEP (by Search Engine): Sequest HT	XCorr (by Search Engine): Sequest HT	Sequence in Protein	Positions in Protein	Peptide Group Modifications in Protein
	FALSE	High	[K].DLGEEALNEYLK.[TI]			0.102038	0.00803471	1	132	1	A0A091DIG8	A0A091DIG8 [1635-1646]	0	1393.68	High	High	0.005125	0.1089	2.08	K.DLGEEALNEYLK.T	[1635-1646]
		Checked	Confidence	Identifying Node	PSM Ambiguity	Annotated Sequence	Modifications	# Protein Groups	# Proteins	Master Protein Accessions	Protein Accessions	# Missed Cleavages	Charge	DeltaScore	DeltaCn	Rank	Search Engine Rank	m/z [Da]	MH+ [Da]	Theo. MH+ [Da]	DeltaM [ppm]	Deltam/z [Da]	Activation Type	MS Order	Isolation Interference [%]	Ion Inject Time [ms]	RT [min]	First Scan	Spectrum File	File ID	XCorr	Percolator q-Value	Percolator PEP
		FALSE	High	Sequest HT (A2)	Unambiguous	[K].DLGEEALNEYLK.[TI]		1	132	A0A091DIG8	A0A2J8XM10; G1P8Y1; A0A2K5DTR9; E2RC62; A0A091DIG8; A0A1I8GVP2; I3MBQ0; A0A1S3FGH3; A0A061IL13; A0A0P6JES7; A0A2R8PKB6; W5Q6G1; A0A0P5QMT0; A0A1I8G5S0; A0A1S3AD46; A0A061IGK4; A0A2R9BCC4; A0A0P4WUS6; D3Z6B9; A0A2K5DTP1; A0A2K5KWS5; G1SS37; A0A369SHV5; A0A2Y9GVV4; A0A0P5V3N5; A0A2Y9DFW1; G5C465; A0A0P5NZ89; A0A0B6ZYE6; A0A0D9S2G4; A0A2K6LDH4; A0A0P5A185; A0A2I3M586; A0A2K6PWU6; A0A0P5NF16; G1LK01;…	0	2	0.3029	0	1	1	697.346	1393.69	1393.68	0.49	0.00034	HCD (High Energy Collision Dissociation)	MS2	19.3566	110	71.4348	23625	PA_Nov18.raw	F5	2.08	0.005125	0.1089
FALSE	High	Master Protein	L8Y8B3	Sodium/potassium-transporting ATPase subunit alpha-2 OS=Tupaia chinensis OX=246437 GN=TREES_T100018294 PE=3 SV=1	0	2.718	1	1	1	1	1	2015	222.6	6.7	3.39	1	High
	Checked	Confidence	Annotated Sequence	Modifications	Modifications in Master Proteins	Qvality PEP	Qvality q-value	# Protein Groups	# Proteins	# PSMs	Master Protein Accessions	Positions in Master Proteins	# Missed Cleavages	Theo. MH+ [Da]	Found in Sample: [S5] F5: Sample	Confidence (by Search Engine): Sequest HT	Percolator q-Value (by Search Engine): Sequest HT	Percolator PEP (by Search Engine): Sequest HT	XCorr (by Search Engine): Sequest HT	Sequence in Protein	Positions in Protein	Peptide Group Modifications in Protein
	FALSE	High	[KR].VDNSSLTGESEPQSR.[SGTFN]			0.000588487	0	1	256	1	L8Y8B3	L8Y8B3 [1206-1220]	0	1605.74	High	High	0	0.001914	3.39	K.VDNSSLTGESEPQSR.S	[1206-1220]
		Checked	Confidence	Identifying Node	PSM Ambiguity	Annotated Sequence	Modifications	# Protein Groups	# Proteins	Master Protein Accessions	Protein Accessions	# Missed Cleavages	Charge	DeltaScore	DeltaCn	Rank	Search Engine Rank	m/z [Da]	MH+ [Da]	Theo. MH+ [Da]	DeltaM [ppm]	Deltam/z [Da]	Activation Type	MS Order	Isolation Interference [%]	Ion Inject Time [ms]	RT [min]	First Scan	Spectrum File	File ID	XCorr	Percolator q-Value	Percolator PEP
		FALSE	High	Sequest HT (A2)	Unambiguous	[KR].VDNSSLTGESEPQSR.[SGTFN]		1	256	L8Y8B3	A0A193G7H1; F7DHD7; E2DUV6; A0A164WJZ3; E9JS56; A0A2K6KFZ1; I7LHP7; A0A088FIK9; U3M0Z5; U3M2Q1; A0A2H4TJA2; A0A1S7IWT4; B4NBR3; A0A0V0V023; B6C827; A0A1T4J306; L7QEN9; A0A1B1T7T0; F7FNQ6; A0A289ZS93; K7EAE3; K9MEG3; K9MGS4; A0A0A9XZB7; L8Y8B3; L7QEW8; A0A2Z4LZ10; A0A2J8VHJ3; G1SSX6; A0A1B6E3G4; A0A193G8R3; A0A2S2P4R0; A0A139WFA4; A0A0D9S3S2; L7QFJ6; A0A232F6Y0; A0A2R7W1L1; A0A368HDF2; U3M1C5; L7Q…	0	2	0.1445	0	1	1	803.371	1605.74	1605.74	0.12	0.0001	HCD (High Energy Collision Dissociation)	MS2	54.6975	110	17.1821	3562	PA_Nov18.raw	F5	3.39	0	0.001914
FALSE	High	Master Protein	F6SK29	guanine nucleotide-binding protein subunit beta-2-like 1 isoform X1 OS=Ciona intestinalis OX=7719 GN=LOC100179473 PE=4 SV=2	0	2.271	5	1	1	1	1	323	35.8	7.18	4.29	1	High
	Checked	Confidence	Annotated Sequence	Modifications	Modifications in Master Proteins	Qvality PEP	Qvality q-value	# Protein Groups	# Proteins	# PSMs	Master Protein Accessions	Positions in Master Proteins	# Missed Cleavages	Theo. MH+ [Da]	Found in Sample: [S5] F5: Sample	Confidence (by Search Engine): Sequest HT	Percolator q-Value (by Search Engine): Sequest HT	Percolator PEP (by Search Engine): Sequest HT	XCorr (by Search Engine): Sequest HT	Sequence in Protein	Positions in Protein	Peptide Group Modifications in Protein
	FALSE	High	[K].IATTPAIPEMILSASR.[D]			0.00216884	0	1	2	1	F6SK29	F6SK29 [22-37]	0	1670.91	High	High	0	0.005353	4.29	K.IATTPAIPEMILSASR.D	[22-37]
		Checked	Confidence	Identifying Node	PSM Ambiguity	Annotated Sequence	Modifications	# Protein Groups	# Proteins	Master Protein Accessions	Protein Accessions	# Missed Cleavages	Charge	DeltaScore	DeltaCn	Rank	Search Engine Rank	m/z [Da]	MH+ [Da]	Theo. MH+ [Da]	DeltaM [ppm]	Deltam/z [Da]	Activation Type	MS Order	Isolation Interference [%]	Ion Inject Time [ms]	RT [min]	First Scan	Spectrum File	File ID	XCorr	Percolator q-Value	Percolator PEP
		FALSE	High	Sequest HT (A2)	Unambiguous	[K].IATTPAIPEMILSASR.[D]		1	2	F6SK29	F6SK29; A0A1W5BA29	0	2	0.4872	0	1	1	835.959	1670.91	1670.91	-2.03	-0.00169	HCD (High Energy Collision Dissociation)	MS2	0	110	74.3851	24737	PA_Nov18.raw	F5	4.29	0	0.005353
FALSE	High	Master Protein	A0A0B8RZ75	Creatine kinase B-type OS=Boiga irregularis OX=92519 PE=3 SV=1	0	1.255	4	1	1	1	1	381	42.7	5.9	2.85	1	High
	Checked	Confidence	Annotated Sequence	Modifications	Modifications in Master Proteins	Qvality PEP	Qvality q-value	# Protein Groups	# Proteins	# PSMs	Master Protein Accessions	Positions in Master Proteins	# Missed Cleavages	Theo. MH+ [Da]	Found in Sample: [S5] F5: Sample	Confidence (by Search Engine): Sequest HT	Percolator q-Value (by Search Engine): Sequest HT	Percolator PEP (by Search Engine): Sequest HT	XCorr (by Search Engine): Sequest HT	Sequence in Protein	Positions in Protein	Peptide Group Modifications in Protein
	FALSE	High	[K].LSVEALASLEGDFSGK.[Y]			0.0427402	0.00803471	1	5	1	A0A0B8RZ75	A0A0B8RZ75 [157-172]	0	1622.83	High	High	0.002753	0.05564	2.85	K.LSVEALASLEGDFSGK.Y	[157-172]
		Checked	Confidence	Identifying Node	PSM Ambiguity	Annotated Sequence	Modifications	# Protein Groups	# Proteins	Master Protein Accessions	Protein Accessions	# Missed Cleavages	Charge	DeltaScore	DeltaCn	Rank	Search Engine Rank	m/z [Da]	MH+ [Da]	Theo. MH+ [Da]	DeltaM [ppm]	Deltam/z [Da]	Activation Type	MS Order	Isolation Interference [%]	Ion Inject Time [ms]	RT [min]	First Scan	Spectrum File	File ID	XCorr	Percolator q-Value	Percolator PEP
		FALSE	High	Sequest HT (A2)	Unambiguous	[K].LSVEALASLEGDFSGK.[Y]		1	5	A0A0B8RZ75	U3FZM4; A0A0B8RZ75; A0A0F7Z988; A0A1W7RIA3; V8P3U9	0	2	0.2491	0	1	1	811.922	1622.84	1622.83	6.47	0.00525	HCD (High Energy Collision Dissociation)	MS2	39.6949	110	74.3197	24712	PA_Nov18.raw	F5	2.85	0.002753	0.05564
FALSE	High	Master Protein	A0A1B6M218	Uncharacterized protein OS=Graphocephala atropunctata OX=36148 GN=g.17328 PE=3 SV=1	0	0.946	2	1	1	1	1	664	73.2	5.41	2.22	1	High
	Checked	Confidence	Annotated Sequence	Modifications	Modifications in Master Proteins	Qvality PEP	Qvality q-value	# Protein Groups	# Proteins	# PSMs	Master Protein Accessions	Positions in Master Proteins	# Missed Cleavages	Theo. MH+ [Da]	Found in Sample: [S5] F5: Sample	Confidence (by Search Engine): Sequest HT	Percolator q-Value (by Search Engine): Sequest HT	Percolator PEP (by Search Engine): Sequest HT	XCorr (by Search Engine): Sequest HT	Sequence in Protein	Positions in Protein	Peptide Group Modifications in Protein
	FALSE	High	[R].ITPSYVAFTNEGER.[L]			0.107696	0.00803471	1	8	1	A0A1B6M218	A0A1B6M218 [70-83]	0	1583.77	High	High	0.006099	0.1133	2.22	R.ITPSYVAFTNEGER.L	[70-83]
		Checked	Confidence	Identifying Node	PSM Ambiguity	Annotated Sequence	Modifications	# Protein Groups	# Proteins	Master Protein Accessions	Protein Accessions	# Missed Cleavages	Charge	DeltaScore	DeltaCn	Rank	Search Engine Rank	m/z [Da]	MH+ [Da]	Theo. MH+ [Da]	DeltaM [ppm]	Deltam/z [Da]	Activation Type	MS Order	Isolation Interference [%]	Ion Inject Time [ms]	RT [min]	First Scan	Spectrum File	File ID	XCorr	Percolator q-Value	Percolator PEP
		FALSE	High	Sequest HT (A2)	Selected	[R].ITPSYVAFTNEGER.[L]		1	8	A0A1B6M218	A0A023FAG0; A0A1B6L8R6; A0A069DZE8; A0A161MIJ3; A0A1B6IET6; A0A293LX39; A0A1B6M218; A0A1B6FP92	0	2	0	0	1	1	792.386	1583.76	1583.77	-3.36	-0.00266	HCD (High Energy Collision Dissociation)	MS2	35.258	110	63.4322	20622	PA_Nov18.raw	F5	2.22	0.006099	0.1133
FALSE	High	Master Protein	A0A1W2WJT2	vesicle-associated membrane protein 3 isoform X1 OS=Ciona intestinalis OX=7719 GN=LOC100183031 PE=4 SV=1	0	2.252	14	1	1	1	1	173	19.3	7.42	4.15	1	High
	Checked	Confidence	Annotated Sequence	Modifications	Modifications in Master Proteins	Qvality PEP	Qvality q-value	# Protein Groups	# Proteins	# PSMs	Master Protein Accessions	Positions in Master Proteins	# Missed Cleavages	Theo. MH+ [Da]	Found in Sample: [S5] F5: Sample	Confidence (by Search Engine): Sequest HT	Percolator q-Value (by Search Engine): Sequest HT	Percolator PEP (by Search Engine): Sequest HT	XCorr (by Search Engine): Sequest HT	Sequence in Protein	Positions in Protein	Peptide Group Modifications in Protein
	FALSE	High	[K].LSELDDRADALQQGASQFETQAAK.[L]			0.00228941	0	1	10	1	A0A1W2WJT2	A0A1W2WJT2 [54-77]	1	2592.25	High	High	0	0.005594	4.15	K.LSELDDRADALQQGASQFETQAAK.L	[54-77]
		Checked	Confidence	Identifying Node	PSM Ambiguity	Annotated Sequence	Modifications	# Protein Groups	# Proteins	Master Protein Accessions	Protein Accessions	# Missed Cleavages	Charge	DeltaScore	DeltaCn	Rank	Search Engine Rank	m/z [Da]	MH+ [Da]	Theo. MH+ [Da]	DeltaM [ppm]	Deltam/z [Da]	Activation Type	MS Order	Isolation Interference [%]	Ion Inject Time [ms]	RT [min]	First Scan	Spectrum File	File ID	XCorr	Percolator q-Value	Percolator PEP
		FALSE	High	Sequest HT (A2)	Unambiguous	[K].LSELDDRADALQQGASQFETQAAK.[L]		1	10	A0A1W2WJT2	A0A1W3JJ63; F7A7X6; A0A1W3JUS4; A0A1W3JIL8; Q8T897; F7A7Z6; A0A1W3JVJ0; A0A1W5BFC4; A0A1W5BFC9; A0A1W2WJT2	1	3	0.6024	0	1	1	864.754	2592.25	2592.25	-2.2	-0.00191	HCD (High Energy Collision Dissociation)	MS2	36.2108	110	73.3951	24361	PA_Nov18.raw	F5	4.15	0	0.005594
FALSE	High	Master Protein	A0A2R5L124	ATP synthase F1, alpha subunit family protein (Fragment) OS=Hirondellea gigas OX=1518452 PE=2 SV=1	0	1.184	9	1	1	1	1	128	13.7	9.01	2.9	1	High
	Checked	Confidence	Annotated Sequence	Modifications	Modifications in Master Proteins	Qvality PEP	Qvality q-value	# Protein Groups	# Proteins	# PSMs	Master Protein Accessions	Positions in Master Proteins	# Missed Cleavages	Theo. MH+ [Da]	Found in Sample: [S5] F5: Sample	Confidence (by Search Engine): Sequest HT	Percolator q-Value (by Search Engine): Sequest HT	Percolator PEP (by Search Engine): Sequest HT	XCorr (by Search Engine): Sequest HT	Sequence in Protein	Positions in Protein	Peptide Group Modifications in Protein
	FALSE	High	[K].TAVAVDTILNQK.[G]			0.0527357	0.00803471	1	1	1	A0A2R5L124	A0A2R5L124 [56-67]	0	1272.72	High	High	0.002753	0.06551	2.9	K.TAVAVDTILNQK.G	[56-67]
		Checked	Confidence	Identifying Node	PSM Ambiguity	Annotated Sequence	Modifications	# Protein Groups	# Proteins	Master Protein Accessions	Protein Accessions	# Missed Cleavages	Charge	DeltaScore	DeltaCn	Rank	Search Engine Rank	m/z [Da]	MH+ [Da]	Theo. MH+ [Da]	DeltaM [ppm]	Deltam/z [Da]	Activation Type	MS Order	Isolation Interference [%]	Ion Inject Time [ms]	RT [min]	First Scan	Spectrum File	File ID	XCorr	Percolator q-Value	Percolator PEP
		FALSE	High	Sequest HT (A2)	Unambiguous	[K].TAVAVDTILNQK.[G]		1	1	A0A2R5L124	A0A2R5L124	0	2	0.1897	0	1	1	636.864	1272.72	1272.72	4.47	0.00285	HCD (High Energy Collision Dissociation)	MS2	41.5932	110	34.0145	9787	PA_Nov18.raw	F5	2.9	0.002753	0.06551
FALSE	High	Master Protein	A0A2G8LFZ4	6-phosphogluconate dehydrogenase, decarboxylating (Fragment) OS=Stichopus japonicus OX=307972 GN=BSL78_03920 PE=3 SV=1	0	1.328	4	1	1	1	1	478	52.1	6.74	3.32	1	High
	Checked	Confidence	Annotated Sequence	Modifications	Modifications in Master Proteins	Qvality PEP	Qvality q-value	# Protein Groups	# Proteins	# PSMs	Master Protein Accessions	Positions in Master Proteins	# Missed Cleavages	Theo. MH+ [Da]	Found in Sample: [S5] F5: Sample	Confidence (by Search Engine): Sequest HT	Percolator q-Value (by Search Engine): Sequest HT	Percolator PEP (by Search Engine): Sequest HT	XCorr (by Search Engine): Sequest HT	Sequence in Protein	Positions in Protein	Peptide Group Modifications in Protein
	FALSE	High	[K].GMLFVGSGVSGGEDGAR.[Y]			0.03443	0.00803471	1	1	1	A0A2G8LFZ4	A0A2G8LFZ4 [117-133]	0	1595.75	High	High	0.002753	0.04701	3.32	K.GMLFVGSGVSGGEDGAR.Y	[117-133]
		Checked	Confidence	Identifying Node	PSM Ambiguity	Annotated Sequence	Modifications	# Protein Groups	# Proteins	Master Protein Accessions	Protein Accessions	# Missed Cleavages	Charge	DeltaScore	DeltaCn	Rank	Search Engine Rank	m/z [Da]	MH+ [Da]	Theo. MH+ [Da]	DeltaM [ppm]	Deltam/z [Da]	Activation Type	MS Order	Isolation Interference [%]	Ion Inject Time [ms]	RT [min]	First Scan	Spectrum File	File ID	XCorr	Percolator q-Value	Percolator PEP
		FALSE	High	Sequest HT (A2)	Unambiguous	[K].GMLFVGSGVSGGEDGAR.[Y]		1	1	A0A2G8LFZ4	A0A2G8LFZ4	0	2	0.6084	0	1	1	798.373	1595.74	1595.75	-5.36	-0.00428	HCD (High Energy Collision Dissociation)	MS2	26.8685	110	70.6196	23319	PA_Nov18.raw	F5	3.32	0.002753	0.04701
FALSE	High	Master Protein	A0A1B0FBA1	Uncharacterized protein OS=Glossina morsitans morsitans OX=37546 PE=4 SV=1	0	1.391	1	1	1	1	1	931	104.4	6.95	2.21	1	High
	Checked	Confidence	Annotated Sequence	Modifications	Modifications in Master Proteins	Qvality PEP	Qvality q-value	# Protein Groups	# Proteins	# PSMs	Master Protein Accessions	Positions in Master Proteins	# Missed Cleavages	Theo. MH+ [Da]	Found in Sample: [S5] F5: Sample	Confidence (by Search Engine): Sequest HT	Percolator q-Value (by Search Engine): Sequest HT	Percolator PEP (by Search Engine): Sequest HT	XCorr (by Search Engine): Sequest HT	Sequence in Protein	Positions in Protein	Peptide Group Modifications in Protein
	FALSE	High	[K].YDPTIEDSYR.[K]			0.0285799	0.00803471	1	256	1	A0A1B0FBA1	A0A1B0FBA1 [779-788]	0	1258.56	High	High	0.002753	0.04062	2.21	K.YDPTIEDSYR.K	[779-788]
		Checked	Confidence	Identifying Node	PSM Ambiguity	Annotated Sequence	Modifications	# Protein Groups	# Proteins	Master Protein Accessions	Protein Accessions	# Missed Cleavages	Charge	DeltaScore	DeltaCn	Rank	Search Engine Rank	m/z [Da]	MH+ [Da]	Theo. MH+ [Da]	DeltaM [ppm]	Deltam/z [Da]	Activation Type	MS Order	Isolation Interference [%]	Ion Inject Time [ms]	RT [min]	First Scan	Spectrum File	File ID	XCorr	Percolator q-Value	Percolator PEP
		FALSE	High	Sequest HT (A2)	Unambiguous	[K].YDPTIEDSYR.[K]		1	256	A0A1B0FBA1	A0A0N5AMJ8; A0A146MV23; A0A146VNK4; A0A146ZU21; A0A0N4XVI3; D7EIM3; C5H0E8; A0A182KHC1; A0A0T6BBM6; A0A1I7ZDP2; A0A2I3SHD9; G4VFV4; A0A2K5E7P6; A0A1Q3EU42; A0A093D301; A0A1B0D0M6; A0A183FDS6; A0A2U3WC42; A0A2K5ZKS4; H0WSR3; A0A1L8H6I7; Q4S631; A0A384BJM5; A0A183BGI1; A0A1U7UP70; A0A183RST1; A0A1A9XT30; A0A146ZSN5; Q5U0C3; A0A2J8K4V9; T1JD94; F6T865; A0A146MRK5; W6NXI7; Q9BXV4; A0A2R7WEF1; A0A0S4T…	0	2	0.371	0	1	1	629.784	1258.56	1258.56	1.28	0.0008	HCD (High Energy Collision Dissociation)	MS2	61.0114	110	26.9893	7192	PA_Nov18.raw	F5	2.21	0.002753	0.04062
FALSE	High	Master Protein	H2ZIM0	Uncharacterized protein OS=Ciona savignyi OX=51511 PE=3 SV=1	0	1.683	2	1	1	1	1	537	59.6	5.17	3.64	1	High
	Checked	Confidence	Annotated Sequence	Modifications	Modifications in Master Proteins	Qvality PEP	Qvality q-value	# Protein Groups	# Proteins	# PSMs	Master Protein Accessions	Positions in Master Proteins	# Missed Cleavages	Theo. MH+ [Da]	Found in Sample: [S5] F5: Sample	Confidence (by Search Engine): Sequest HT	Percolator q-Value (by Search Engine): Sequest HT	Percolator PEP (by Search Engine): Sequest HT	XCorr (by Search Engine): Sequest HT	Sequence in Protein	Positions in Protein	Peptide Group Modifications in Protein
	FALSE	High	[K].SVQTLNMEIDSLR.[G]			0.0121017	0	1	6	1	H2ZIM0	H2ZIM0 [352-364]	0	1505.76	High	High	0	0.02073	3.64	K.SVQTLNMEIDSLR.G	[352-364]
		Checked	Confidence	Identifying Node	PSM Ambiguity	Annotated Sequence	Modifications	# Protein Groups	# Proteins	Master Protein Accessions	Protein Accessions	# Missed Cleavages	Charge	DeltaScore	DeltaCn	Rank	Search Engine Rank	m/z [Da]	MH+ [Da]	Theo. MH+ [Da]	DeltaM [ppm]	Deltam/z [Da]	Activation Type	MS Order	Isolation Interference [%]	Ion Inject Time [ms]	RT [min]	First Scan	Spectrum File	File ID	XCorr	Percolator q-Value	Percolator PEP
		FALSE	High	Sequest HT (A2)	Unambiguous	[K].SVQTLNMEIDSLR.[G]		1	6	H2ZIM0	A0A1W2W3D6; A0A1W2WKB2; H2ZIM1; Q9BLY0; F6ZXN6; H2ZIM0	0	2	0.3764	0	1	1	753.382	1505.76	1505.76	-3.46	-0.0026	HCD (High Energy Collision Dissociation)	MS2	21.9961	110	73.5463	24418	PA_Nov18.raw	F5	3.64	0	0.02073
FALSE	High	Master Protein	A0A1I8I533	Uncharacterized protein OS=Macrostomum lignano OX=282301 PE=3 SV=1	0	1.237	1	1	1	1	1	1233	131.5	6.25	2.7	1	High
	Checked	Confidence	Annotated Sequence	Modifications	Modifications in Master Proteins	Qvality PEP	Qvality q-value	# Protein Groups	# Proteins	# PSMs	Master Protein Accessions	Positions in Master Proteins	# Missed Cleavages	Theo. MH+ [Da]	Found in Sample: [S5] F5: Sample	Confidence (by Search Engine): Sequest HT	Percolator q-Value (by Search Engine): Sequest HT	Percolator PEP (by Search Engine): Sequest HT	XCorr (by Search Engine): Sequest HT	Sequence in Protein	Positions in Protein	Peptide Group Modifications in Protein
	FALSE	High	[RK].QITINDIPVGR.[SDCN]			0.0451136	0.00803471	1	345	4	A0A1I8I533	A0A1I8I533 [1137-1147]	0	1225.69	High	High	0.002753	0.05791	2.7	R.QITINDLPVGR.S	[1137-1147]
		Checked	Confidence	Identifying Node	PSM Ambiguity	Annotated Sequence	Modifications	# Protein Groups	# Proteins	Master Protein Accessions	Protein Accessions	# Missed Cleavages	Charge	DeltaScore	DeltaCn	Rank	Search Engine Rank	m/z [Da]	MH+ [Da]	Theo. MH+ [Da]	DeltaM [ppm]	Deltam/z [Da]	Activation Type	MS Order	Isolation Interference [%]	Ion Inject Time [ms]	RT [min]	First Scan	Spectrum File	File ID	XCorr	Percolator q-Value	Percolator PEP
		FALSE	High	Sequest HT (A2)	Unambiguous	[RK].QLTINDLPVGR.[SDCN]		1	1		T1ELE6	0	2		0	1	4	613.347	1225.69	1225.69	-2.33	-0.00143	HCD (High Energy Collision Dissociation)	MS2	57.3556	110	65.1807	21277	PA_Nov18.raw	F5	2.7	0.002753	0.05791
		FALSE	High	Sequest HT (A2)	Unambiguous	[RK].QITLNDLPVGR.[SDCN]		1	87		A0A2U3WM75; A0A2Y9M2A5; U6CXR8; G1SMI6; A0A2I3GDA6; G1M2C8; G5BCE5; K9IR86; A0A2K6TLS6; A0A2K6MS85; H7C3T4; A0A2K5NFU6; A0A2K6NCD0; O08807; M3XM12; A0A2Y9IER5; E2RNL3; A0A250YEI6; W5Q532; A0A2Y9IAP8; A0A384ACX4; G3RXK5; D2HXK0; A0A340XRR0; A0A2Y9RWV0; A0A1A6GH63; A0A1S3WPZ5; F7DMZ6; A0A091CSM6; G9KIF7; L5LV23; G1P3H1; A0A2I3S663; M3W1F3; A0A2Y9DYP8; A0A2U3ZQD7; A0A2K6FZJ8; G7Q2D6; A0A1D5Q449; A0A…	0	2		0	1	3	613.347	1225.69	1225.69	-2.33	-0.00143	HCD (High Energy Collision Dissociation)	MS2	57.3556	110	65.1807	21277	PA_Nov18.raw	F5	2.7	0.002753	0.05791
		FALSE	High	Sequest HT (A2)	Unambiguous	[RK].QITINDLPVGR.[SDCN]		1	256	A0A1I8I533	A0A183TRC4; A0A182IPM1; A0A1B6FDG1; A0A0P4WKE6; A0A1I8HFH9; A8BPG6; A0A0M3HW00; M3ZST4; A0A0B2UVB5; A0A2H2IG88; A0A147A0F6; A0A2G9QD88; Q6ING3; B2ZSV6; A0A0N4UFE0; S9XCE6; A0A0B8RU50; A0A0F6MVY1; Q5XUI0; L5K7E7; A0A250YC15; A0A182YH76; A0A146W7T6; L7M7I7; M4ATU7; Q862E5; A0A094K169; A0A0J7L7W7; A0A368FJ18; A0A023EMT3; A0A1S8WRG0; A0A091N052; A0A023FFW7; A0A183E083; L8IPK1; A7RK73; A0A0G2K3Z9; H2K…	0	2		0	1	2	613.347	1225.69	1225.69	-2.33	-0.00143	HCD (High Energy Collision Dissociation)	MS2	57.3556	110	65.1807	21277	PA_Nov18.raw	F5	2.7	0.002753	0.05791
		FALSE	High	Sequest HT (A2)	Unambiguous	[RK].QITINDIPVGR.[SDCN]		1	1		H2YIX9	0	2	0	0	1	1	613.347	1225.69	1225.69	-2.33	-0.00143	HCD (High Energy Collision Dissociation)	MS2	57.3556	110	65.1807	21277	PA_Nov18.raw	F5	2.7	0.002753	0.05791
FALSE	High	Master Protein	A0A315USJ8	Uncharacterized protein OS=Gambusia affinis OX=33528 GN=CCH79_00014439 PE=3 SV=1	0	2.872	2	1	1	1	1	976	108.6	9.55	5.02	1	High
	Checked	Confidence	Annotated Sequence	Modifications	Modifications in Master Proteins	Qvality PEP	Qvality q-value	# Protein Groups	# Proteins	# PSMs	Master Protein Accessions	Positions in Master Proteins	# Missed Cleavages	Theo. MH+ [Da]	Found in Sample: [S5] F5: Sample	Confidence (by Search Engine): Sequest HT	Percolator q-Value (by Search Engine): Sequest HT	Percolator PEP (by Search Engine): Sequest HT	XCorr (by Search Engine): Sequest HT	Sequence in Protein	Positions in Protein	Peptide Group Modifications in Protein
	FALSE	High	[R].HLQLAIRGDEELDSLIK.[AVG]			0.000374925	0	1	256	1	A0A315USJ8	A0A315USJ8 [380-396]	1	1950.07	High	High	0	0.001343	5.02	R.HLQLAIRGDEELDSLIK.A	[380-396]
		Checked	Confidence	Identifying Node	PSM Ambiguity	Annotated Sequence	Modifications	# Protein Groups	# Proteins	Master Protein Accessions	Protein Accessions	# Missed Cleavages	Charge	DeltaScore	DeltaCn	Rank	Search Engine Rank	m/z [Da]	MH+ [Da]	Theo. MH+ [Da]	DeltaM [ppm]	Deltam/z [Da]	Activation Type	MS Order	Isolation Interference [%]	Ion Inject Time [ms]	RT [min]	First Scan	Spectrum File	File ID	XCorr	Percolator q-Value	Percolator PEP
		FALSE	High	Sequest HT (A2)	Unambiguous	[R].HLQLAIRGDEELDSLIK.[AVG]		1	256	A0A315USJ8	L5KQ35; B5XFJ0; G5BIL4; A0A090XF34; A0A310S9D0; A0A2I3T7E1; B4KDT0; D2CFK6; J3JTR0; A0A2A3E6A6; F6QNX3; C3XZY0; T1GA56; T1H876; V8P4M5; A0A2K5CFA5; A0A1X7VX29; A0A1S3DSS1; A0A1W4WDP3; A0A146MEE6; A0A087VNU3; A0A091KUJ0; A0A2K6RYM9; A0A0N8K065; G1SGC2; A0A0P5EHR4; A0A093F5K9; A0A226ETT1; A0A1A7XNF0; G3ILX7; A0A0P5CX83; G9L0S4; A0A1V9XL43; R0J7I1; A0A249JKG5; A0A2B4RVM0; A0A2K5MAD6; H2RUW8; A0A2K6F…	1	3	0.4243	0	1	1	650.69	1950.06	1950.07	-4.48	-0.00291	HCD (High Energy Collision Dissociation)	MS2	29.6773	110	74.7836	24890	PA_Nov18.raw	F5	5.02	0	0.001343
FALSE	High	Master Protein	A0A091CUF9	Keratin, type II cytoskeletal 1 OS=Fukomys damarensis OX=885580 GN=H920_17303 PE=3 SV=1	0	1.02	1	1	1	1	1	1455	158.3	5.45	2.77	1	High
	Checked	Confidence	Annotated Sequence	Modifications	Modifications in Master Proteins	Qvality PEP	Qvality q-value	# Protein Groups	# Proteins	# PSMs	Master Protein Accessions	Positions in Master Proteins	# Missed Cleavages	Theo. MH+ [Da]	Found in Sample: [S5] F5: Sample	Confidence (by Search Engine): Sequest HT	Percolator q-Value (by Search Engine): Sequest HT	Percolator PEP (by Search Engine): Sequest HT	XCorr (by Search Engine): Sequest HT	Sequence in Protein	Positions in Protein	Peptide Group Modifications in Protein
	FALSE	High	[R].TNAENEFVTIKK.[DE]			0.0862629	0.00803471	1	68	2	A0A091CUF9	A0A091CUF9 [763-774]	1	1393.73	High	High	0.002753	0.09552	2.77	R.TNAENEFVTIKK.D	[763-774]
		Checked	Confidence	Identifying Node	PSM Ambiguity	Annotated Sequence	Modifications	# Protein Groups	# Proteins	Master Protein Accessions	Protein Accessions	# Missed Cleavages	Charge	DeltaScore	DeltaCn	Rank	Search Engine Rank	m/z [Da]	MH+ [Da]	Theo. MH+ [Da]	DeltaM [ppm]	Deltam/z [Da]	Activation Type	MS Order	Isolation Interference [%]	Ion Inject Time [ms]	RT [min]	First Scan	Spectrum File	File ID	XCorr	Percolator q-Value	Percolator PEP
		FALSE	High	Sequest HT (A2)	Unambiguous	[R].TNAENEFVTIKK.[DE]		1	67	A0A091CUF9	A0A2K5MDS2; F6QEN0; G1P4P2; H2RBT7; A0A2U3WCU1; G3QLP7; D2HLN3; A0A2I3H0I1; H6VRF8; H6VRG0; G5ALS8; A0A2Y9KPX9; F1PTY1; A0A2U3ZLJ4; G1LZ32; Q6EIY9; P04264; A0A2K5MDQ1; A0A2K6CZV9; A5A6M6; A0A2J8SXI1; P04104; H6VRG3; H2NHE3; A0A2K5S0J5; A0A2K6RDQ4; G1U9I8; A0A2K5JBT0; A0A2K6TMH1; A0A2K5U926; Q6IMF3; I3M820; A0A1S3GGC0; H6VRF9; A0A2Y9GT18; F7B786; A0A2K5CVS4; A0A096NAU0; F7B7X0; A0A091CUF9; A0A2K5X…	1	3	0	0	1	1	465.249	1393.73	1393.73	0.12	5e-05	HCD (High Energy Collision Dissociation)	MS2	49.2814	110	70.4016	23237	PA_Nov18.raw	F5	2.77	0.002753	0.09552
		FALSE	High	Sequest HT (A2)	Unambiguous	[R].TNAENEFVTLKK.[DE]		1	1		H0WUU3	1	3		0	1	2	465.249	1393.73	1393.73	0.12	5e-05	HCD (High Energy Collision Dissociation)	MS2	49.2814	110	70.4016	23237	PA_Nov18.raw	F5	2.77	0.002753	0.09552
FALSE	High	Master Protein	A0A1J1ISS1	CLUMA_CG015767, isoform A OS=Clunio marinus OX=568069 GN=putative 5-oxoprolinase PE=4 SV=1	0	2.669	1	1	1	1	1	1496	164	6.43	2.9	1	High
	Checked	Confidence	Annotated Sequence	Modifications	Modifications in Master Proteins	Qvality PEP	Qvality q-value	# Protein Groups	# Proteins	# PSMs	Master Protein Accessions	Positions in Master Proteins	# Missed Cleavages	Theo. MH+ [Da]	Found in Sample: [S5] F5: Sample	Confidence (by Search Engine): Sequest HT	Percolator q-Value (by Search Engine): Sequest HT	Percolator PEP (by Search Engine): Sequest HT	XCorr (by Search Engine): Sequest HT	Sequence in Protein	Positions in Protein	Peptide Group Modifications in Protein
	FALSE	High	[RK].QASPNIVIAIAGNK.[ASQN]			0.000679814	0	1	257	2	A0A1J1ISS1	A0A1J1ISS1 [1398-1411]	0	1395.8	High	High	0	0.002141	2.9	R.QASPNIVIALAGNK.A	[1398-1411]
		Checked	Confidence	Identifying Node	PSM Ambiguity	Annotated Sequence	Modifications	# Protein Groups	# Proteins	Master Protein Accessions	Protein Accessions	# Missed Cleavages	Charge	DeltaScore	DeltaCn	Rank	Search Engine Rank	m/z [Da]	MH+ [Da]	Theo. MH+ [Da]	DeltaM [ppm]	Deltam/z [Da]	Activation Type	MS Order	Isolation Interference [%]	Ion Inject Time [ms]	RT [min]	First Scan	Spectrum File	File ID	XCorr	Percolator q-Value	Percolator PEP
		FALSE	High	Sequest HT (A2)	Unambiguous	[RK].QASPNIVIALAGNK.[ASQN]		1	256	A0A1J1ISS1	A0A0A0ASA4; A0A1B6MKB1; C1BLP4; A0A2K5NF04; A0A1D5Q6J9; C1C4N7; A0A0N4VA20; G3VS96; B5DFU8; A0A340WF28; H0X0L3; G1PJM1; A0A1X7UJA5; A0A093CLY0; A0A2U3ZQY3; A0A087VQ82; V8NTB0; A0A1S3GZY2; A0A087XES3; G3T110; A0A1B6GSF6; B4LQP0; H2Y706; A0A146MTG5; H0VIM0; H2UPZ4; A0A2I4BVU6; A0A093IWG9; A0A091HRG0; H0YYG1; A0A1V4JR45; A0A091HNQ8; H9GA56; A0A0D8XNN7; A0A060XBS8; I3M882; A0A094KT72; A0A1S3S5I2; A0A…	0	2		0	1	2	698.399	1395.79	1395.8	-3.57	-0.00249	HCD (High Energy Collision Dissociation)	MS2	44.8939	110	71.1417	23515	PA_Nov18.raw	F5	2.9	0	0.002141
		FALSE	High	Sequest HT (A2)	Unambiguous	[RK].QASPNIVIAIAGNK.[ASQN]		1	1		I3IXR9	0	2	0	0	1	1	698.399	1395.79	1395.8	-3.57	-0.00249	HCD (High Energy Collision Dissociation)	MS2	44.8939	110	71.1417	23515	PA_Nov18.raw	F5	2.9	0	0.002141
FALSE	High	Master Protein	A0A0P6AQ43	Putative Actin, alpha skeletal muscle OS=Daphnia magna OX=35525 PE=3 SV=1	0	2.06	7	1	1	1	1	219	24.3	7.21	2.62	1	High
	Checked	Confidence	Annotated Sequence	Modifications	Modifications in Master Proteins	Qvality PEP	Qvality q-value	# Protein Groups	# Proteins	# PSMs	Master Protein Accessions	Positions in Master Proteins	# Missed Cleavages	Theo. MH+ [Da]	Found in Sample: [S5] F5: Sample	Confidence (by Search Engine): Sequest HT	Percolator q-Value (by Search Engine): Sequest HT	Percolator PEP (by Search Engine): Sequest HT	XCorr (by Search Engine): Sequest HT	Sequence in Protein	Positions in Protein	Peptide Group Modifications in Protein
	FALSE	High	[K].SYELPNGQVITIGDER.[F]			0.00402824	0	1	1	1	A0A0P6AQ43	A0A0P6AQ43 [50-65]	0	1790.89	High	High	0	0.0087	2.62	K.SYELPNGQVITIGDER.F	[50-65]
		Checked	Confidence	Identifying Node	PSM Ambiguity	Annotated Sequence	Modifications	# Protein Groups	# Proteins	Master Protein Accessions	Protein Accessions	# Missed Cleavages	Charge	DeltaScore	DeltaCn	Rank	Search Engine Rank	m/z [Da]	MH+ [Da]	Theo. MH+ [Da]	DeltaM [ppm]	Deltam/z [Da]	Activation Type	MS Order	Isolation Interference [%]	Ion Inject Time [ms]	RT [min]	First Scan	Spectrum File	File ID	XCorr	Percolator q-Value	Percolator PEP
		FALSE	High	Sequest HT (A2)	Selected	[K].SYELPNGQVITIGDER.[F]		1	1	A0A0P6AQ43	A0A0P6AQ43	0	2	0.0076	0	1	1	895.946	1790.89	1790.89	-3.76	-0.00337	HCD (High Energy Collision Dissociation)	MS2	24.8293	110	71.9189	23806	PA_Nov18.raw	F5	2.62	0	0.0087
FALSE	High	Master Protein	A0A0P4YAQ1	Actin, alpha skeletal muscle OS=Daphnia magna OX=35525 PE=3 SV=1	0	2.641	4	1	1	1	1	446	49.6	6.62	5.03	1	High
	Checked	Confidence	Annotated Sequence	Modifications	Modifications in Master Proteins	Qvality PEP	Qvality q-value	# Protein Groups	# Proteins	# PSMs	Master Protein Accessions	Positions in Master Proteins	# Missed Cleavages	Theo. MH+ [Da]	Found in Sample: [S5] F5: Sample	Confidence (by Search Engine): Sequest HT	Percolator q-Value (by Search Engine): Sequest HT	Percolator PEP (by Search Engine): Sequest HT	XCorr (by Search Engine): Sequest HT	Sequence in Protein	Positions in Protein	Peptide Group Modifications in Protein
	FALSE	High	[K].YPIEHAIITNWDDMEK.[I]			0.000739499	0	1	1	1	A0A0P4YAQ1	A0A0P4YAQ1 [140-155]	0	1974.93	High	High	0	0.002284	5.03	K.YPIEHAIITNWDDMEK.I	[140-155]
		Checked	Confidence	Identifying Node	PSM Ambiguity	Annotated Sequence	Modifications	# Protein Groups	# Proteins	Master Protein Accessions	Protein Accessions	# Missed Cleavages	Charge	DeltaScore	DeltaCn	Rank	Search Engine Rank	m/z [Da]	MH+ [Da]	Theo. MH+ [Da]	DeltaM [ppm]	Deltam/z [Da]	Activation Type	MS Order	Isolation Interference [%]	Ion Inject Time [ms]	RT [min]	First Scan	Spectrum File	File ID	XCorr	Percolator q-Value	Percolator PEP
		FALSE	High	Sequest HT (A2)	Unambiguous	[K].YPIEHAIITNWDDMEK.[I]		1	1	A0A0P4YAQ1	A0A0P4YAQ1	0	3	0.4354	0	1	1	658.976	1974.91	1974.93	-6.17	-0.00406	HCD (High Energy Collision Dissociation)	MS2	18.4677	79.947	74.6555	24840	PA_Nov18.raw	F5	5.03	0	0.002284
FALSE	High	Master Protein	A0A1Y3ART7	Alpha-actinin, sarcomeric-like protein OS=Euroglyphus maynei OX=6958 GN=BLA29_000938 PE=4 SV=1	0	1.804	2	1	1	1	1	893	103.2	6.46	4.47	1	High
	Checked	Confidence	Annotated Sequence	Modifications	Modifications in Master Proteins	Qvality PEP	Qvality q-value	# Protein Groups	# Proteins	# PSMs	Master Protein Accessions	Positions in Master Proteins	# Missed Cleavages	Theo. MH+ [Da]	Found in Sample: [S5] F5: Sample	Confidence (by Search Engine): Sequest HT	Percolator q-Value (by Search Engine): Sequest HT	Percolator PEP (by Search Engine): Sequest HT	XCorr (by Search Engine): Sequest HT	Sequence in Protein	Positions in Protein	Peptide Group Modifications in Protein
	FALSE	High	[R].ESTDSDTAEQIIDSFR.[I]			0.00853955	0	1	5	1	A0A1Y3ART7	A0A1Y3ART7 [820-835]	0	1813.81	High	High	0	0.01572	4.47	R.ESTDSDTAEQIIDSFR.I	[820-835]
		Checked	Confidence	Identifying Node	PSM Ambiguity	Annotated Sequence	Modifications	# Protein Groups	# Proteins	Master Protein Accessions	Protein Accessions	# Missed Cleavages	Charge	DeltaScore	DeltaCn	Rank	Search Engine Rank	m/z [Da]	MH+ [Da]	Theo. MH+ [Da]	DeltaM [ppm]	Deltam/z [Da]	Activation Type	MS Order	Isolation Interference [%]	Ion Inject Time [ms]	RT [min]	First Scan	Spectrum File	File ID	XCorr	Percolator q-Value	Percolator PEP
		FALSE	High	Sequest HT (A2)	Unambiguous	[R].ESTDSDTAEQIIDSFR.[I]		1	5	A0A1Y3ART7	A0A1Y3ART7; T1D1R6; A0A2L2Y0V9; A0A0U1TYG3; A0A087U8H1	0	2	0.4787	0	1	1	907.406	1813.81	1813.81	-1.62	-0.00147	HCD (High Energy Collision Dissociation)	MS2	0	75.353	73.3535	24345	PA_Nov18.raw	F5	4.47	0	0.01572
FALSE	High	Master Protein	F6SM47	Dolichyl-diphosphooligosaccharide--protein glycosyltransferase 48 kDa subunit OS=Ciona intestinalis OX=7719 GN=LOC100178567 PE=3 SV=1	0	1.365	3	1	1	1	1	438	48.9	6.32	2	1	High
	Checked	Confidence	Annotated Sequence	Modifications	Modifications in Master Proteins	Qvality PEP	Qvality q-value	# Protein Groups	# Proteins	# PSMs	Master Protein Accessions	Positions in Master Proteins	# Missed Cleavages	Theo. MH+ [Da]	Found in Sample: [S5] F5: Sample	Confidence (by Search Engine): Sequest HT	Percolator q-Value (by Search Engine): Sequest HT	Percolator PEP (by Search Engine): Sequest HT	XCorr (by Search Engine): Sequest HT	Sequence in Protein	Positions in Protein	Peptide Group Modifications in Protein
	FALSE	High	[K].SADDASLELIK.[Y]			0.0309014	0.00803471	1	2	1	F6SM47	F6SM47 [56-66]	0	1161.6	High	High	0.002753	0.04319	2	K.SADDASLELIK.Y	[56-66]
		Checked	Confidence	Identifying Node	PSM Ambiguity	Annotated Sequence	Modifications	# Protein Groups	# Proteins	Master Protein Accessions	Protein Accessions	# Missed Cleavages	Charge	DeltaScore	DeltaCn	Rank	Search Engine Rank	m/z [Da]	MH+ [Da]	Theo. MH+ [Da]	DeltaM [ppm]	Deltam/z [Da]	Activation Type	MS Order	Isolation Interference [%]	Ion Inject Time [ms]	RT [min]	First Scan	Spectrum File	File ID	XCorr	Percolator q-Value	Percolator PEP
		FALSE	High	Sequest HT (A2)	Unambiguous	[K].SADDASLELIK.[Y]		1	2	F6SM47	H2YLC8; F6SM47	0	2	0.38	0	1	1	581.303	1161.6	1161.6	-0.93	-0.00054	HCD (High Energy Collision Dissociation)	MS2	39.8209	110	59.3179	19089	PA_Nov18.raw	F5	2	0.002753	0.04319
FALSE	High	Master Protein	A0A0B1T8L1	Catalase OS=Oesophagostomum dentatum OX=61180 GN=OESDEN_06159 PE=4 SV=1	0	1.346	2	1	1	1	1	502	57.6	6.29	2.85	1	High
	Checked	Confidence	Annotated Sequence	Modifications	Modifications in Master Proteins	Qvality PEP	Qvality q-value	# Protein Groups	# Proteins	# PSMs	Master Protein Accessions	Positions in Master Proteins	# Missed Cleavages	Theo. MH+ [Da]	Found in Sample: [S5] F5: Sample	Confidence (by Search Engine): Sequest HT	Percolator q-Value (by Search Engine): Sequest HT	Percolator PEP (by Search Engine): Sequest HT	XCorr (by Search Engine): Sequest HT	Sequence in Protein	Positions in Protein	Peptide Group Modifications in Protein
	FALSE	High	[K].MVNADGEAVYCK.[F]	1xCarbamidomethyl [C11]		0.0328146	0.00803471	1	1	1	A0A0B1T8L1	A0A0B1T8L1 [220-231]	0	1356.59	High	High	0.002753	0.04513	2.85	K.MVNADGEAVYCK.F	[220-231]
		Checked	Confidence	Identifying Node	PSM Ambiguity	Annotated Sequence	Modifications	# Protein Groups	# Proteins	Master Protein Accessions	Protein Accessions	# Missed Cleavages	Charge	DeltaScore	DeltaCn	Rank	Search Engine Rank	m/z [Da]	MH+ [Da]	Theo. MH+ [Da]	DeltaM [ppm]	Deltam/z [Da]	Activation Type	MS Order	Isolation Interference [%]	Ion Inject Time [ms]	RT [min]	First Scan	Spectrum File	File ID	XCorr	Percolator q-Value	Percolator PEP
		FALSE	High	Sequest HT (A2)	Unambiguous	[K].MVNADGEAVYcK.[F]	C11(Carbamidomethyl)	1	1	A0A0B1T8L1	A0A0B1T8L1	0	2	0.1193	0	1	1	678.802	1356.6	1356.59	2.58	0.00175	HCD (High Energy Collision Dissociation)	MS2	41.2257	110	21.209	5047	PA_Nov18.raw	F5	2.85	0.002753	0.04513
FALSE	High	Master Protein	A0A1D1W6Q8	Transaldolase OS=Ramazzottius varieornatus OX=947166 GN=RvY_18697-1 PE=3 SV=1	0	1.442	4	1	1	1	1	349	38.3	6.28	3.71	1	High
	Checked	Confidence	Annotated Sequence	Modifications	Modifications in Master Proteins	Qvality PEP	Qvality q-value	# Protein Groups	# Proteins	# PSMs	Master Protein Accessions	Positions in Master Proteins	# Missed Cleavages	Theo. MH+ [Da]	Found in Sample: [S5] F5: Sample	Confidence (by Search Engine): Sequest HT	Percolator q-Value (by Search Engine): Sequest HT	Percolator PEP (by Search Engine): Sequest HT	XCorr (by Search Engine): Sequest HT	Sequence in Protein	Positions in Protein	Peptide Group Modifications in Protein
	FALSE	High	[KR].ALAGCDLLTISPK.[LFI]	1xCarbamidomethyl [C5]		0.024594	0	1	34	1	A0A1D1W6Q8	A0A1D1W6Q8 [262-274]	0	1358.73	High	High	0	0.03611	3.71	K.ALAGCDLLTISPK.I	[262-274]
		Checked	Confidence	Identifying Node	PSM Ambiguity	Annotated Sequence	Modifications	# Protein Groups	# Proteins	Master Protein Accessions	Protein Accessions	# Missed Cleavages	Charge	DeltaScore	DeltaCn	Rank	Search Engine Rank	m/z [Da]	MH+ [Da]	Theo. MH+ [Da]	DeltaM [ppm]	Deltam/z [Da]	Activation Type	MS Order	Isolation Interference [%]	Ion Inject Time [ms]	RT [min]	First Scan	Spectrum File	File ID	XCorr	Percolator q-Value	Percolator PEP
		FALSE	High	Sequest HT (A2)	Unambiguous	[KR].ALAGcDLLTISPK.[LFI]	C5(Carbamidomethyl)	1	34	A0A1D1W6Q8	A0A067QWD2; R4UWZ6; E7D1B4; A0A1B6E5U5; A0A0K8SL82; J3JXL4; C6ZQZ4; A0A087UXF4; B0WTU7; D6W9B0; A0A2P8ZL73; A0A1D1W6Q8; A0A2H8TIV9; A0A1B0CUT4; A0A1L8E1U3; A0A182G255; T1E3T0; A0A1L8E294; A0A023ER64; A0A1Q3F9D5; A0A2S2QQS3; A0A2Z5RDX3; G5C8H0; Q1HQU8; H2Z7E0; A0A0A9W246; T1GJA0; A0A2J7RG19; J9JK89; A0A2P0XIG6; Q16VW8; A0A2S2NL05; A0A0T6B348; A0A023ENW9	0	2	0.5013	0	1	1	679.868	1358.73	1358.73	-3.97	-0.0027	HCD (High Energy Collision Dissociation)	MS2	29.3239	110	72.0116	23841	PA_Nov18.raw	F5	3.71	0	0.03611
